# Supplementary material for: Kombucha Tea-associated microbes remodel host metabolic pathways to suppress lipid accumulation
Source: PLoS Genet. 2024 Mar 28;20(3):e1011003. doi: 10.1371/journal.pgen.1011003 (PMC10977768; doi:10.1371/journal.pgen.1011003)
Supplement: S4 Table — An Excel spreadsheet containing, in separate tabs, gene counts (RPKM, reads per kilobase of transcript per million mapped reads) for all genes, as well as the differential gene expression calls for the following comparisons: E. coli OP50 vs. E. coli HT115, E. coli OP50 vs. Acetobacter tropicalis, E. coli OP50 vs. KTM, and E. coli OP50 vs. KTM-M. (XLSX) [file pgen.1011003.s013.xlsx]

## Sheet: DESeq_all_genes_counts
gene	op50_r1	op50_r2	op50_r3	ht115_r1	ht115_r2	ht115_r3	acetob_r1	acetob_r2	acetob_r3	komb_1g_r1	komb_1g_r2	komb_1g_r3	komb_5g_r1	komb_5g_r2	komb_5g_r3	komb_mix_r1	komb_mix_r2	komb_mix_r3		SMALLEST NUMBER
WBGene00010957	691.042	441.705	426.858	919.738	956.787	943.632	873.847	344.553	750.643	954.529	1008.16	849.147	384.456	335.134	569.393	337.619	195.951	183.65		0.816819
WBGene00010958	43.1227	3.8078	23.253	52.2764	82.2061	12.8635	70.2681	8.18416	18.4584	58.0101	80.207	76.6148	27.9605	8.07552	19.7968	4.35637	4.66551	9.24025
WBGene00014454	921.748	999.548	690.115	1053.7	885.999	724.952	3080.09	2312.84	3180.12	1023.09	798.728	964.069	932.681	1746.33	1383.89	949.688	891.112	710.344
WBGene00010959	19094.7	18982.9	14682.6	21217.7	18538.6	18894.7	23558.7	17323.4	24929.4	19767.7	20351.4	19239.9	15718.8	17316.9	14245.2	12877.4	14294	15078.9
WBGene00010960	16977.4	18411.7	15024.7	34439.5	29597.6	31715	27177.5	12570.1	26838.6	28030.5	29868.2	28456	13176.4	15938	18276.2	23177	22799.2	22552
WBGene00010961	6233.39	6740.76	5124.79	14155.5	12322.9	10106.1	9597	4551.21	9687.16	12852.9	12581.4	13735.3	6519.78	7169.04	7619.87	5364.87	6133.98	5607.68
WBGene00000829	44132.9	46940.7	35101.2	56640.7	46935.1	50250.5	39795.2	27203.3	39220.6	43248.1	50697.5	45826.3	30527.8	36104.6	33461.3	40366.1	43252.8	48019.3
WBGene00010962	73276.3	77705.8	64694.7	76183.1	66084.5	66089.1	98663.7	67801.7	104311	72703.5	80932.2	78608.9	73267.4	86120.3	77969.1	54933.8	58388.8	63750.8
WBGene00010963	11761.7	14565.8	10340.9	23337.3	20411.1	20511.8	14849.1	10844	16029.8	19459.7	18633.6	17174.5	8465.03	11038.2	10088.8	13214	14442.1	14379
WBGene00010964	146819	151477	128000	167502	132251	137007	162684	118278	180479	154598	155983	152106	143139	158416	143009	129880	145509	151164
WBGene00010965	35167.7	33404	29446.6	63754.3	58627.8	53675.8	49444.4	25189.2	55283	60571	57811.4	57816.5	28914.1	27604.1	35035.6	35047	39004.8	36680.3
WBGene00014472	929.295	902.449	592.951	1038.99	1091.51	996.924	4975.52	3815.46	5446.12	2015.59	1572.95	1635.51	1178.33	2603.34	2254.95	998.698	948.265	838.553
WBGene00010966	5070.15	2603.59	5318.28	16107.7	17198.2	12964.6	10763.6	1659.75	8360.79	18328	15330.7	15186.7	4648.42	2195.53	6683.77	6322.18	6556.21	6393.1
WBGene00010967	22053	23842.6	18041	32316.6	29736.9	27888.1	23971.3	16129.3	25341.7	26741.6	27404	27995.2	16351.9	19575	19562	19107	21801.9	21118.6
WBGene00021406	66.8402	97.099	116.265	69.4296	134.727	146.093	129.726	88.389	101.961	88.5972	120.31	108.538	87.8757	94.8873	113.124	125.246	139.965	110.883
WBGene00021407	0	0	0	0.816819	0	0	0	1.63683	0	0	0	2.12819	0	0	0	0	0	2.31006
WBGene00021408	1.07807	0	0	0	0	0	2.70262	0	0.878973	2.10946	0	5.32047	0	0	0	0	0	0
WBGene00021405	0	0	0	0	0	0	0	0	0	0	0	0	0	0	0	0	0	2.31006
WBGene00021409	0	1.9039	0	0	0	0	0	0	0	0	0	0	0	0	0	0	0	0
WBGene00021404	0	0.951951	0	0	0	0	0	0	0	0	0	0	2.99576	1.00944	0	0	2.33275	0
WBGene00001492	556.283	522.621	501.6	463.136	484.102	513.622	635.116	736.575	508.046	442.986	515.775	466.073	465.342	458.285	510.945	539.101	669.5	582.136
WBGene00021403	0	0	0	0	0	0	0	0	1.75795	0	0	0	0	0	0	2.17818	0	0
WBGene00235257	0	0.951951	2.49139	0	0	3.67529	0	0.818416	0	6.32837	0	0	5.99153	0	0	0	1.16638	2.31006
WBGene00235258	1.07807	1.9039	3.32185	0	0	0	6.30611	0	5.27384	0	0	0	0	0	0	0	0	2.31006
WBGene00235260	0	0	0.830463	0.816819	0	0	3.60349	4.09208	0	4.21891	0	0	3.99435	2.01888	1.88541	0	0	2.31006
WBGene00235259	6.46841	8.56756	14.1179	27.7718	6.8505	16.5388	7.20699	2.45525	3.51589	21.0946	8.91189	6.38456	32.9534	15.1416	10.3697	13.0691	6.99826	19.6355
WBGene00235261	0	0.951951	0.830463	2.45046	0	0	0	0.818416	0	0	0	0	0	4.03776	0	0	0	0
WBGene00015246	16.171	3.8078	1.66093	0	2.2835	0	3.60349	13.9131	15.8215	8.43783	24.5077	2.12819	7.9887	2.01888	15.0833	3.26728	6.99826	0
WBGene00006599	695.354	656.846	783.127	544.818	591.427	722.195	1016.19	1352.84	813.05	709.832	585.957	606.533	828.828	652.098	718.34	821.175	815.298	949.436
WBGene00015247	116.431	85.6756	59.7933	59.6278	62.7963	42.2659	150.446	134.22	101.082	160.319	128.108	140.46	139.802	97.9156	80.1298	132.869	81.6464	131.674
WBGene00017927	9.70261	12.3754	1.66093	8.16819	2.2835	7.35059	10.8105	2.45525	12.3056	10.5473	6.68391	18.0896	6.99011	1.00944	0	6.53455	4.66551	6.93019
WBGene00001111	2.15614	3.8078	7.47417	4.90091	6.8505	12.8635	17.1166	18.0052	3.51589	18.9851	4.45594	27.6664	11.9831	4.03776	6.59892	6.53455	11.6638	24.2557
WBGene00023277	0	0	3.32185	0	0	0	0	1.63683	0	0	0	6.38456	0	0	3.77081	6.53455	0	0
WBGene00017928	1856.43	1675.43	1616.08	2153.13	1883.89	2151.88	1426.98	1394.58	1293.85	1534.63	1924.97	2115.42	1549.81	1546.46	1108.62	1742.55	1576.94	1716.38
WBGene00017929	4189.37	4159.07	4396.47	4330.77	4741.69	4268.85	3680.07	3574.84	3631.04	4177.78	4722.19	4788.42	4041.28	3934.79	3961.24	4747.35	4487.05	4362.55
WBGene00196821	1.07807	0	0	0	0	7.35059	0	0	0	0	0	0	0	0	0	0	0	0
WBGene00017926	4974.21	3125.25	4570.87	5002.2	4026.96	5441.27	2945.86	2379.14	2731.85	3343.49	4460.4	3824.35	3445.13	2491.3	3374.88	5240.71	4560.53	5226.52
WBGene00000897	1547.03	1754.45	1498.99	1423.72	2043.73	1687.88	1602.65	1939.65	1769.37	1533.58	1724.45	1632.32	1865.36	1713.02	1737.4	1854.72	1944.35	1816.86
WBGene00000674	209.145	127.561	244.156	160.096	187.247	299.536	399.988	1010.74	413.996	339.623	240.621	85.1275	79.887	92.8684	103.697	115.444	116.638	110.883
WBGene00198932	0	0	0	0	0	0	0.900873	9.00258	4.39486	0	0	0	0	0	0	0	0	0
WBGene00197291	0	0.951951	0	0	0	0	0	6.54733	1.75795	0	0	0	0	0	0	0	0	0
WBGene00021400	54.9815	45.6936	44.845	1.63364	0	18.3765	25.2245	37.6471	31.643	27.4229	2.22797	14.8973	13.9802	34.3209	32.9946	15.2473	23.3275	50.8214
WBGene00021398	705.057	95.1951	101.316	29.4055	47.9535	82.6941	48.6472	152.225	151.183	293.215	441.138	287.305	455.356	44.4153	499.633	74.0583	158.627	113.193
WBGene00219750	0	0	0	3.26728	2.2835	0	0	3.27366	3.51589	0	0	0	0	0	6.59892	3.26728	0	0
WBGene00021397	60.3718	81.8678	84.7072	115.988	70.7886	90.0447	236.93	130.128	207.438	73.831	137.02	23.4101	176.75	193.812	123.494	75.1474	103.808	60.0616
WBGene00021396	56.0595	39.9819	54.8106	93.1173	57.0875	94.6388	219.813	226.701	159.094	114.965	119.196	65.9738	83.8814	96.9062	67.8746	75.1474	67.6499	101.643
WBGene00198224	0	0	0	0	0	0.918824	0	0	0	0	0	0	0	0	0	0	0	0
WBGene00006561	431.227	493.111	658.557	490.908	680.483	564.158	388.276	689.106	442.123	589.593	476.786	376.689	511.277	554.182	420.446	453.062	503.875	418.121
WBGene00021395	931.451	971.942	1129.43	1010.4	897.416	978.547	901.774	895.347	936.106	801.594	901.214	1013.02	1021.56	1183.06	973.812	908.303	950.597	1070.71
WBGene00196851	0	0	0	0	3.42525	1.83765	0	3.27366	0	0	0	0	0	0	0	1.08909	2.33275	0
WBGene00021402	1538.4	1442.21	1359.47	1309.36	1322.15	1275.33	1375.63	1464.15	1574.24	1295.21	1535.07	1401.41	1473.92	1408.17	1407.46	1531.26	1398.49	1434.55
WBGene00000815	4335.99	4965.38	4861.53	5150.86	5021.42	4338.68	4188.16	3400.52	4158.42	4252.67	4398.02	4652.22	4393.79	5349.02	4452.39	4239.84	4252.61	4476.9
WBGene00044736	157.398	150.408	122.078	66.1623	101.616	84.5318	164.86	105.576	162.61	101.254	60.1552	109.602	170.758	139.303	128.208	112.176	95.6429	84.3173
WBGene00195063	641.451	588.306	498.278	628.134	574.301	559.564	446.833	403.479	439.486	412.399	455.62	480.97	485.314	592.541	538.284	496.626	438.558	466.633
WBGene00021394	1858.59	2107.62	2233.11	1982.42	2139.64	1990.17	2057.59	1960.11	1677.96	1622.17	1962.84	1742.99	1847.39	1940.14	1985.33	1905.91	1782.22	1755.65
WBGene00021401	1528.7	1269.9	1428.4	1834.58	1418.05	1549.14	1505.36	1207.98	1566.33	1413.34	1537.3	1613.17	1339.11	1405.14	1217.97	1470.27	1318.01	1483.06
WBGene00019821	2522.68	2776.84	2612.64	2824.56	2419.37	2447.75	2012.55	1878.27	2127.11	2422.71	2357.19	2662.36	2476.5	2588.2	2318.11	2535.41	2444.73	2378.21
WBGene00019822	4044.91	3838.27	4055.98	4273.6	4630.94	3976.67	3813.4	3254.02	3890.33	4500.53	4052.68	4254.25	3979.37	4100.34	3800.98	4059.05	4120.81	4026.44
WBGene00019823	3234.2	3662.15	3595.9	3683.85	3612.5	3361.98	2535.96	2221.18	2571.87	3499.59	3686.18	3522.15	3541.99	3625.91	3648.26	3345.69	3430.31	3239.86
WBGene00019820	3767.85	3436.54	3938.06	4160.88	3948.17	3939	3140.44	2885.74	3340.1	3575.53	3673.93	4081.86	3658.82	3555.25	3427.67	4056.87	3877.04	3696.1
WBGene00019819	5142.38	5391.85	4913.02	2274.02	2095.11	2540.55	2057.59	2551.82	2181.61	1723.43	2471.93	2270.78	4683.38	3389.7	3943.33	2459.17	3060.57	2820.59
WBGene00001728	6.46841	0	0	0	0	0	0	0	1.75795	0	0	0	0	0	0	0	0	0
WBGene00019824	3926.32	4811.16	3859.99	4104.51	4414.01	3633.03	3682.77	3362.05	3377.01	4003.75	4083.87	4573.48	3680.79	4899.82	4328.89	4478.35	4011.17	4024.13
WBGene00019825	1069.44	1229.92	1008.18	1094.54	1091.51	1018.06	1131.5	996.831	1135.63	791.046	1009.27	1036.43	979.614	1296.12	1104.85	1316.71	1059.07	1152.72
WBGene00001071	19.4052	38.078	26.5748	9.80183	31.969	36.7529	30.6297	14.7315	17.5795	18.9851	20.0517	25.5383	23.9661	24.2265	81.0725	53.3655	53.6533	30.0308
WBGene00020647	2754.46	2770.18	2711.46	3161.91	3009.66	3184.64	2457.58	2474.07	2579.79	2687.45	3123.62	3163.55	2629.28	2838.54	2729.13	3200.84	2907.78	3040.04
WBGene00003932	1188.03	1049.05	1094.55	780.879	838.045	1130.15	938.71	1203.07	926.437	1179.19	1163	940.659	974.621	956.949	1001.15	1213.25	1040.41	1097.28
WBGene00020651	373.012	190.39	199.311	119.256	70.7886	106.584	160.355	176.778	200.406	92.8161	138.134	203.242	279.605	246.303	352.571	328.906	328.918	367.3
WBGene00020650	0	6.66366	0	0	9.13401	3.67529	1.80175	6.54733	3.51589	14.7662	0	6.38456	0	4.03776	0	7.62365	6.99826	2.31006
WBGene00005487	4.31227	0	1.66093	0	0	0	7.20699	0.818416	9.6687	4.21891	20.0517	19.1537	17.9746	26.2454	8.48433	0	4.66551	0
WBGene00020649	899.109	716.819	637.796	488.458	301.422	339.965	2426.05	2336.58	2186.01	1658.03	1176.37	1645.09	2679.21	2409.53	2225.72	530.388	657.837	489.733
WBGene00206487	407.51	478.831	428.519	295.688	308.273	271.972	445.031	481.229	393.78	392.359	367.615	497.996	412.417	539.041	474.18	320.193	398.901	445.842
WBGene00045177	10.7807	3.8078	4.98278	0	2.2835	7.35059	45.0437	40.9208	29.8851	10.5473	2.22797	10.6409	13.9802	28.2643	50.906	4.35637	11.6638	9.24025
WBGene00020648	0	15.2312	4.98278	3.26728	9.13401	38.5906	16.2157	85.1153	14.0636	29.5324	28.9636	6.38456	5.99153	8.07552	7.54163	0	0	2.31006
WBGene00019298	2994.87	2295.15	1717.4	1223.59	1205.69	1817.43	6390.8	6562.06	5679.92	3518.57	3149.24	5109.78	7602.25	7811.04	8461.7	1974.52	1816.05	1614.73
WBGene00019300	493.755	708.251	717.52	250.763	263.744	209.492	1129.7	823.327	699.662	1017.81	758.624	1784.49	1399.02	1818	1797.74	478.111	257.769	120.123
WBGene00019299	8.62454	1.9039	1.66093	0	0	3.67529	19.8192	14.7315	0	37.9702	8.91189	4.25638	0	4.03776	0	0	0	0
WBGene00001099	1985.8	2083.82	2192.42	2474.96	2023.18	2773.01	1349.51	1124.5	1065.32	1708.66	2172.27	1359.91	2902.89	1431.39	1537.55	1289.49	1593.27	1495.77
WBGene00001735	5.39034	3.8078	4.98278	0.816819	3.42525	6.43176	15.3148	14.7315	5.27384	2.10946	11.1399	8.51275	19.9718	9.08495	18.8541	0	2.33275	0
WBGene00017578	310.484	236.084	266.579	406.776	248.902	367.529	462.148	374.016	375.321	292.16	298.548	340.51	439.379	367.436	315.806	474.844	408.232	456.237
WBGene00000675	46346.1	51943.2	47058.2	50956.4	34665.8	47870.7	10001.5	4327.79	5295.81	20641	38056	23943.2	31577.3	23309	26475.8	58408	59828.1	64412.6
WBGene00017577	2.15614	3.8078	8.30463	13.0691	25.1185	12.8635	10.8105	8.18416	25.4902	14.7662	0	12.7691	13.9802	11.1038	0	13.0691	18.662	36.961
WBGene00017574	553.049	367.453	390.318	326.728	329.966	339.965	515.3	306.906	321.704	400.797	575.931	484.163	494.301	397.719	472.294	367.024	403.566	361.525
WBGene00017576	159.554	71.3963	79.7244	124.973	121.026	224.193	111.708	202.967	93.1711	234.15	162.642	82.9993	139.802	95.8967	152.718	82.771	79.3136	136.294
WBGene00022048	29403.2	24695.5	27333.9	29439	28841.8	27358.9	29510.8	28607.7	30349.2	27986.2	28847.8	30105.3	29681	23922.7	24551.8	23788	25927.4	24001.6
WBGene00004981	4201.23	4225.71	4105.81	4984.23	4718.86	5119.68	3250.35	2835.81	3076.4	4149.3	3939.05	3966.94	4248.99	3347.3	3396.56	3925.09	4314.43	4446.87
WBGene00020295	623.123	692.068	639.456	795.582	687.334	669.822	382.871	316.727	447.397	482.011	487.926	584.187	481.319	507.748	433.644	703.554	732.485	728.825
WBGene00004493	53543.3	48471.4	45651.4	65829.9	46245.5	56388.2	26077.6	24238.2	23924.8	32589	48596.5	44172.7	40172.2	49099.1	43732	42635.8	39637	46766.1
WBGene00044789	2283.35	1745.88	2375.95	2490.48	2345.16	2655.4	1261.22	1265.27	1160.24	1899.57	2519.84	2085.62	1839.4	1364.76	1295.27	2495.11	2293.1	2415.17
WBGene00020300	1536.25	1888.67	1430.89	1791.28	1551.64	1475.63	1523.38	954.273	1231.44	1405.95	1637.56	1761.08	1509.86	2113.77	1559.23	1721.85	1552.45	1778.75
WBGene00001338	1279.67	1233.73	1089.57	1261.99	1141.75	1124.64	1108.98	1124.5	1124.21	934.49	1039.35	1183.27	1230.26	1221.42	1071.85	917.016	875.949	917.095
WBGene00020298	2973.31	3112.88	3231.33	3514.77	3669.59	3013.74	2896.31	2726.96	2907.64	3470.06	3251.72	3352.96	2840.98	2975.83	2883.73	3342.42	3159.72	3118.58
WBGene00045249	291.078	193.246	264.918	303.04	387.054	296.78	303.594	176.778	241.718	291.105	225.025	227.716	272.614	247.313	314.863	288.609	274.099	343.044
WBGene00020297	10653.5	8672.27	9630.88	11204.3	10624	11249.2	9595.2	12296.7	11008.3	9918.67	9885.51	10397.3	9062.18	8637.77	8977.36	7679.19	8227.62	7871.54
WBGene00020296	2876.29	2794.93	2782.05	2743.69	2483.31	2684.8	1938.68	1937.19	1837.93	1993.44	2439.63	2651.72	2397.61	2885.99	2376.55	2429.76	2206.79	2579.18
WBGene00001666	15.093	68.5405	54.8106	117.622	89.0566	71.6682	127.924	80.2048	90.5342	63.2837	46.7874	46.8201	53.9237	121.133	67.8746	102.375	72.3154	101.643
WBGene00002187	1007.99	867.227	892.748	717.167	779.816	1071.35	769.346	1055.76	868.425	691.902	833.261	676.764	993.595	740.929	808.839	840.779	955.263	773.871
WBGene00219270	0	0	0	0	0	0	0	1.63683	0	0	0	0	0	0	0	0	0	1.15503
WBGene00165558	0	0	0	2.45046	0	7.35059	1.80175	1.63683	3.51589	0	0	0	0	2.01888	6.59892	1.08909	0	0
WBGene00020299	139.071	132.321	103.808	72.6969	84.4896	62.48	176.571	170.231	159.094	88.5972	122.538	56.397	91.8701	62.5852	89.5568	81.6819	96.8093	69.3019
WBGene00001332	2547.47	2766.37	2814.44	2832.73	2799.57	2642.54	2557.58	2219.54	2578.91	2710.65	2694.73	2713.44	2767.09	3126.23	2563.21	2772.83	2554.37	2502.95
WBGene00000913	28382.3	33916.1	31037.7	30121	34926.2	29087.2	29636	22914.8	26030.8	30838.2	31714.1	31803.6	31434.5	32343.4	29428.4	35247.4	36541.4	34067.6
WBGene00022046	10345.1	7484.24	8651.76	10473.3	8396.44	10169.5	4196.27	4488.19	3887.7	5834.76	7891.48	7144.33	6900.24	5953.67	5765.57	7384.04	7236.2	7880.78
WBGene00022047	461.413	445.513	428.519	482.74	505.796	511.785	880.153	733.301	943.138	687.683	582.615	594.828	724.975	486.55	630.669	456.33	552.863	549.795
WBGene00002041	1545.95	1312.74	1254	1631.19	1251.36	1587.73	1846.79	2288.29	1987.36	1316.3	1531.73	1505.69	1991.18	2272.25	2032.47	1145.72	1179.21	1220.87
WBGene00022045	642.529	584.498	710.876	777.612	840.329	657.878	499.985	456.676	682.962	708.778	670.619	693.789	651.079	589.513	651.408	642.564	485.213	649.128
WBGene00022044	1975.02	2406.53	1851.1	1946.48	2038.03	1884.51	1974.71	1484.61	1975.93	2009.26	1742.27	1890.89	1859.37	2420.64	1925.94	2001.75	1778.72	1872.31
WBGene00235263	0	0	0	0	2.2835	0.918824	2.70262	3.27366	0	0	4.45594	0	0	0	0	0	0	2.31006
WBGene00235264	0	0	0	0	0	0	2.70262	0	0	0	0	0	0	0	0	0	0	0
WBGene00019772	146.617	76.1561	89.69	37.5737	29.6855	36.7529	322.513	374.835	258.418	105.473	42.3315	47.8842	193.726	218.039	177.228	174.255	184.288	168.635
WBGene00019773	8.62454	1.9039	0	0	11.4175	0	5.40524	9.82099	6.15281	2.10946	0	23.4101	11.9831	8.07552	3.77081	4.35637	13.9965	6.93019
WBGene00019774	133.68	89.4834	107.96	124.156	125.593	86.3694	158.554	188.236	156.457	88.5972	77.979	97.8966	72.8969	113.057	178.171	173.166	165.626	153.619
WBGene00220031	0	0	0	0	0	0	0	0	0	0	0	0	0	0	0	1.08909	0	0
WBGene00235265	0	0	0	0	0	0	0	1.63683	0	0	0	0	0	0	0	2.17818	0	2.31006
WBGene00021011	40.9666	36.1741	24.9139	24.5046	17.1263	14.7012	59.4576	54.0155	43.9486	715.106	347.564	527.791	369.477	1478.83	1651.62	43.5637	27.993	32.3409
WBGene00021012	4500.93	5017.73	4859.87	5569.07	5602.57	4984.62	4628.69	4333.51	4676.14	4748.39	5050.81	5124.68	4587.51	4977.55	4702.2	5264.67	5444.65	5309.68
WBGene00000213	51.7473	21.8949	24.9139	325.094	158.703	148.849	761.238	1203.89	768.222	4182	3320.79	5875.93	7238.76	7193.27	6900.59	584.842	734.818	799.282
WBGene00201763	0	0	0	0	0	0	0	0	0	0	2.22797	0	0	0	0	0	0	0
WBGene00021010	17.2491	10.4715	3.32185	3.26728	4.567	3.67529	1.80175	13.0947	3.51589	63.2837	46.7874	46.8201	72.8969	20.1888	75.4163	4.35637	6.99826	11.5503
WBGene00021013	0	3.8078	0	0	0	0.918824	0	4.9105	5.27384	0	0	0	9.98588	2.01888	0	4.35637	0	0
WBGene00001625	49.5911	28.5585	24.9139	6.53455	11.4175	22.0518	28.8279	31.0998	43.9486	40.0797	2.22797	21.2819	39.9435	64.6041	61.2757	26.1382	18.662	34.6509
WBGene00199193	0	0	0	0	0	0	0	0	0	0	0	0	0	0	1.88541	0	0	0
WBGene00018924	11.8587	2.85585	17.4397	1.63364	18.268	5.51294	9.00873	13.0947	2.63692	14.7662	0	0	3.99435	11.1038	3.77081	8.71274	5.83189	9.24025
WBGene00001165	329.889	336.991	369.556	343.064	295.713	369.367	799.976	1073.76	739.216	495.722	438.91	419.253	542.233	571.343	499.633	372.47	369.742	460.858
WBGene00197598	2.15614	0	1.66093	0	0	1.83765	5.40524	4.9105	0	3.16419	2.22797	0	0	0	0	0	2.33275	0
WBGene00197815	2.15614	5.7117	0	0	0	0	0	3.27366	1.75795	0	0	0	0	0	0	6.53455	0	0
WBGene00018927	2.15614	0.951951	0	0.816819	2.2835	0	0	2.45525	8.78973	5.27364	2.22797	6.38456	3.99435	3.02832	0	0	0	0
WBGene00219978	4.31227	0	0	0	0	0	0	2.45525	5.27384	0	0	0	2.99576	0	0	0	0	3.46509
WBGene00018925	2656.36	2842.53	2734.71	2213.58	2676.26	2578.22	2615.24	1952.74	2321.37	2506.04	2762.68	2572.98	2564.37	2563.98	2602.8	2956.89	2988.26	3095.48
WBGene00001579	3102.68	3645.97	3874.94	3363.66	3841.99	3703.78	3589.98	3172.18	3345.37	3351.93	3348.64	3334.87	3721.74	3710.7	3739.7	3659.35	4137.14	3727.29
WBGene00018926	123.978	5.7117	14.1179	14.7027	22.835	5.51294	16.2157	47.4681	29.8851	16.8757	96.9168	115.986	44.9364	10.0944	120.666	17.4255	16.3293	45.0462
WBGene00189987	0	0	0	0	0	2.75647	0	1.63683	0	0	0	0	0	0	5.65622	0	0	3.46509
WBGene00015996	0	1.9039	0	0	11.4175	0	10.8105	15.5499	8.78973	0	4.45594	0	15.9774	8.07552	7.54163	4.35637	2.33275	6.93019
WBGene00015994	90.5577	3.8078	0	6.53455	0	1.83765	14.414	19.642	14.0636	12.6567	33.4196	44.6919	29.9576	14.1322	79.1871	10.8909	11.6638	11.5503
WBGene00015997	17.2491	3.8078	1.66093	0	9.13401	1.83765	18.0175	19.642	1.75795	21.0946	0	6.38456	13.9802	2.01888	22.6249	4.35637	9.33102	0
WBGene00044457	131.524	137.081	131.213	161.73	102.758	216.842	19.8192	22.9157	8.78973	103.363	155.958	112.794	89.8729	102.963	110.296	113.266	179.622	184.805
WBGene00015998	0	1.9039	0	0	0	0	0	0	0	0	0	0	1.99718	8.07552	2.82811	0	0	0
WBGene00015999	0	1.9039	0	1.63364	0	0	13.5131	0	1.75795	0	2.22797	0	3.99435	0	0	0	0	0
WBGene00000676	0	0	0	0	0	0.918824	3.60349	1.63683	5.27384	0	0	0	2.99576	1.00944	0	2.17818	0	0
WBGene00002140	4.31227	6.66366	19.9311	21.2373	29.6855	49.6165	10.8105	26.1893	14.0636	33.7513	14.4818	19.1537	13.9802	0	7.54163	34.8509	34.9913	16.1704
WBGene00015993	4.31227	7.61561	0	4.90091	82.2061	77.1812	96.3935	375.653	110.751	2.10946	22.2797	6.38456	15.9774	20.1888	24.5103	0	4.66551	0
WBGene00015497	465.725	251.315	244.156	312.025	269.453	306.887	261.253	241.433	191.616	253.135	347.564	250.062	244.654	135.265	220.593	412.766	419.896	526.694
WBGene00019665	120.744	108.522	107.96	109.454	66.2215	71.6682	158.554	148.952	159.973	69.6121	102.487	117.05	161.771	109.019	143.291	174.255	131.801	122.433
WBGene00196668	0	0	0	0	2.2835	0	0	0	0	0	0	0	0	0	0	0	0	0
WBGene00019658	738.477	512.15	482.499	819.269	512.646	624.8	483.769	363.377	379.716	457.752	630.516	462.881	506.284	589.513	549.596	529.299	474.715	538.245
WBGene00004427	66100.7	56622	60040.8	93985.6	74745.9	86968.5	42566.3	38495.8	41302.1	62225.8	78902.5	76650.9	50125.1	49035.5	50280	64768.3	62271.7	66531
WBGene00044948	4.31227	1.9039	0.830463	1.63364	0	3.67529	0	0.818416	0	4.21891	0	0	0	0	0	0	2.33275	3.46509
WBGene00019664	3978.07	3696.42	4043.52	4386.32	3931.05	3742.37	4974.62	5178.94	5189.46	3629.32	3708.46	3447.66	4239	4495.03	4055.51	3453.51	3809.39	4037.99
WBGene00023106	1.07807	9.51951	13.2874	0	1.14175	3.67529	0.900873	2.45525	4.39486	0	0	0	0	6.05664	4.71352	0	0	2.31006
WBGene00019663	845.205	483.591	506.582	338.163	321.974	418.984	543.227	468.952	539.689	470.409	496.838	327.741	565.201	395.7	639.153	697.019	697.493	739.22
WBGene00019662	14.0149	7.61561	11.6265	4.90091	6.8505	23.8894	30.6297	50.7418	56.2543	23.204	8.91189	8.51275	19.9718	12.1133	9.42703	8.71274	18.662	11.5503
WBGene00044723	17.2491	13.3273	4.98278	14.7027	18.268	36.7529	8.10786	31.0998	10.5477	46.4081	22.2797	12.7691	11.9831	6.05664	20.7395	15.2473	39.6568	23.1006
WBGene00019659	4.31227	17.1351	8.30463	17.97	11.4175	31.24	7.20699	26.1893	11.4266	4.21891	6.68391	2.12819	3.99435	12.1133	3.77081	17.4255	8.16464	21.9456
WBGene00019660	196.208	190.39	220.903	393.707	292.288	332.614	19.8192	54.0155	36.9169	56.9553	176.01	51.0765	31.9548	20.1888	15.0833	204.749	237.941	244.867
WBGene00044458	0	0	3.32185	0	0	0.918824	0	3.27366	0	0	0	0	0	0	0	4.35637	2.33275	2.31006
WBGene00019661	44.2008	47.5975	11.6265	44.1082	61.6545	46.86	79.2769	132.583	82.6234	82.2688	60.1552	30.8587	41.9407	32.3021	33.9373	21.7818	51.3206	20.7906
WBGene00018256	8.62454	26.6546	8.30463	47.3755	29.6855	104.746	72.0699	198.057	80.8655	73.831	66.8391	4.25638	5.99153	2.01888	22.6249	13.0691	6.99826	4.62013
WBGene00235287	0	0	0	0	0	0	0	0	0	4.21891	0	0	0	0	3.77081	0	0	0
WBGene00021950	172.491	186.582	172.736	171.532	260.319	203.06	282.874	288.083	293.577	356.498	238.393	204.306	225.681	242.265	147.062	193.858	258.936	228.696
WBGene00021949	0	0	0	0	0	0	1.80175	0	0	4.21891	0	0	1.99718	0	0	0	2.33275	0
WBGene00044460	16.171	17.1351	11.6265	8.16819	2.2835	7.35059	9.00873	4.9105	22.8533	4.21891	18.9378	4.25638	2.99576	20.1888	1.88541	10.8909	11.6638	19.6355
WBGene00044459	139.071	224.66	212.599	114.355	137.01	126.798	168.463	310.998	232.049	148.717	171.554	105.345	153.782	129.208	197.025	135.047	97.9757	147.844
WBGene00021951	4.31227	0	0	0	2.2835	0	0	3.27366	0	0	0	0	0	0	0	0	0	0
WBGene00219763	0	1.9039	0	1.63364	0	0	0	6.54733	0	0	0	6.38456	1.99718	4.03776	0	0	0	2.31006
WBGene00021948	490.521	182.775	421.875	289.154	141.577	306.887	109.907	157.136	93.1711	305.871	245.077	251.126	178.747	123.152	147.062	287.52	335.917	385.78
WBGene00196878	0	0	0	0	0	0	0	0	0	2.10946	0	0	0	0	0	0	0	0
WBGene00194844	0	0	1.66093	0	0	0	1.80175	2.45525	2.63692	0	0	0	0	2.01888	0	0	0	0
WBGene00021947	6.46841	3.8078	1.66093	1.63364	0	0	10.8105	11.4578	7.03178	0	0	0	7.9887	0	6.59892	4.35637	4.66551	0
WBGene00001788	6.46841	28.5585	26.5748	9.80183	4.567	20.2141	17.1166	27.8262	40.4328	27.4229	2.22797	17.0255	7.9887	28.2643	41.4789	13.0691	16.3293	18.4805
WBGene00000677	23103	17079.9	18492.7	12895.9	8426.12	12949.9	3053.96	2029.67	1450.31	4763.15	15575.7	6716.56	10271.5	4304.25	7373.83	15905.1	17997.2	22471.1
WBGene00018928	429.071	398.867	430.18	599.545	496.662	526.486	433.32	473.863	382.353	528.419	289.636	434.15	423.401	404.785	323.347	614.248	486.379	520.919
WBGene00018929	26.9517	35.2222	31.5576	49.0091	29.6855	9.18824	58.5568	31.9182	27.2482	6.32837	17.8238	46.8201	22.9675	24.2265	21.6822	37.0291	39.6568	26.5657
WBGene00018933	0	0	0	1.63364	0	0	0	0	0	1.05473	0	0	0	0	0	0	0	0
WBGene00018932	1971.79	1542.16	1832	1944.03	2093.97	1929.53	1435.99	1209.62	1634.89	1493.5	1581.86	1613.17	1738.54	1594.91	1495.13	1864.53	1707.58	1828.41
WBGene00018931	168.179	61.8768	54.8106	80.0482	18.268	94.6388	276.568	365.832	194.253	135.005	98.0307	136.204	168.761	134.255	143.291	45.7419	43.156	25.4107
WBGene00199691	1.07807	0	0	0	0	0	0	1.63683	0	0	0	0	0	0	0	0	0	0
WBGene00004824	2390.08	2071.44	2192.42	2477.41	2196.73	1990.17	1863.91	1636.01	1949.56	1865.81	1747.84	1991.98	2104.02	2048.15	1948.57	2145.51	1923.36	2069.82
WBGene00197041	0	0	2.49139	4.08409	6.8505	3.67529	0	14.7315	3.51589	0	0	6.38456	0	0	3.77081	0	0	3.46509
WBGene00200616	2.15614	1.9039	1.66093	3.26728	5.70875	0	0	4.9105	2.63692	0	0	1.06409	2.99576	0	0	4.35637	1.16638	0
WBGene00018930	157.398	19.991	25.7444	18.7868	17.1263	33.0776	22.5218	62.1996	42.1907	39.025	90.2328	48.9483	100.857	37.3493	132.921	35.94	39.6568	30.0308
WBGene00018935	2816.99	2636.9	2589.38	3281.16	3009.66	2903.48	2008.95	1646.65	2026.91	2898.39	2720.35	2898.59	2144.97	2664.92	2412.38	2476.6	2433.06	2699.31
WBGene00018934	2767.4	2804.45	2627.58	2596.67	2379.41	2501.04	1789.13	1818.52	1719.27	2126.33	2168.93	2172.88	2085.05	2735.58	2557.55	2074.72	1926.85	2245.38
WBGene00001154	2519.45	2150.46	2098.58	2293.63	2265.23	2372.4	1695.44	1531.26	1637.53	1912.22	2229.09	1984.53	1872.35	1890.68	1897.66	2179.27	2164.8	2255.78
WBGene00021935	1780.97	1847.74	1757.26	1658.14	1730.89	1678.69	1663.91	1275.09	1535.57	1382.75	1640.9	1704.68	1473.92	1907.84	1562.06	1595.52	1494.13	1595.1
WBGene00185088	290	283.681	289.832	313.658	320.832	317.913	396.384	319.182	291.819	277.394	196.061	287.305	275.61	417.908	315.806	333.262	328.918	339.579
WBGene00235283	0	0	0	0	0	0	0	0	2.63692	2.10946	0	0	0	0	7.54163	0	0	0
WBGene00021936	4374.8	4279.97	4119.93	4462.28	4582.99	4147.57	4004.38	4014.33	3742.67	3591.35	3941.28	4317.03	3995.35	4029.68	3862.26	4006.77	3930.69	3827.77
WBGene00021942	137.993	189.438	215.92	112.721	126.734	150.687	142.338	89.2074	174.916	104.418	124.766	137.268	156.778	188.765	165.916	121.978	100.308	150.154
WBGene00044742	239.331	287.489	230.869	424.746	326.541	270.134	227.02	153.044	225.017	278.448	285.18	319.228	263.627	340.181	283.754	225.442	214.613	212.526
WBGene00021943	1696.88	1131.87	1410.13	1507.85	1455.73	1467.36	1877.42	1708.85	1717.51	1699.17	1715.54	1624.87	1284.18	1281.99	1214.2	2141.16	2239.44	2206.11
WBGene00021941	33.4201	38.078	21.592	50.6428	23.9768	64.3176	42.341	51.5602	42.1907	41.1344	36.7615	42.5638	70.8997	36.3398	34.88	34.8509	44.3223	46.2013
WBGene00021945	1968.55	2229.47	2297.89	2400.63	2516.42	2229.98	2072.01	2261.28	2353.89	2246.57	2176.73	2089.88	2278.78	2206.63	2215.35	2440.66	2280.27	2247.69
WBGene00044757	119.666	42.8378	55.641	54.7269	52.5205	80.8565	199.994	180.87	202.164	129.732	113.627	100.025	239.661	234.19	222.478	63.1673	61.818	60.0616
WBGene00021939	548.737	564.507	814.684	666.524	568.592	662.472	309.9	345.372	349.831	382.866	499.066	400.099	420.405	463.333	378.967	506.428	517.871	405.416
WBGene00021938	3640.64	2864.42	3684.76	4187.01	3908.21	3985.86	3671.96	3201.64	3660.04	3052.38	3540.25	3932.89	3920.45	2917.28	3046.82	3980.63	3821.05	3861.27
WBGene00196995	0	0	0	0	0	0	0	0	0	0	2.22797	0	0	0	0	0	0	0
WBGene00196058	0	1.9039	0	0	0	0	0.900873	0	0	0	0	0	0	0	0	0	0	0
WBGene00007007	1117.96	1155.67	1173.44	884.615	917.968	1007.03	1249.51	1969.11	1425.69	953.475	1154.09	885.326	1299.16	1352.65	1247.2	841.868	949.431	813.142
WBGene00016649	4.31227	2.85585	0	0.816819	3.42525	0.918824	0	0	0.878973	5.27364	0	0	0	0	0	0	4.66551	0
WBGene00045301	0	0	0.830463	0	0	0	0	0.818416	0	1.05473	0	0	0	0	0	0	0	0
WBGene00016646	4.31227	2.85585	0	0.816819	3.42525	0.918824	0	0	0.878973	5.27364	0	0	0	0	0	0	4.66551	0
WBGene00045298	0	3.8078	3.32185	0	0	0	5.40524	13.0947	5.27384	2.10946	0	0	5.99153	0	5.65622	0	0	2.31006
WBGene00019072	9.70261	18.0871	21.592	3.26728	4.567	7.35059	32.4314	40.9208	22.8533	16.8757	2.22797	0	4.99294	12.1133	7.54163	2.17818	4.66551	0
WBGene00019070	11.8587	19.039	8.30463	17.97	28.5438	36.7529	12.6122	4.9105	5.27384	51.6817	8.91189	8.51275	10.9845	12.1133	13.1978	1.08909	15.1629	13.8604
WBGene00019069	34.4982	11.4234	48.1669	22.8709	34.2525	47.7788	37.8367	42.5576	29.8851	48.5175	15.5958	10.6409	29.9576	32.3021	39.5935	54.4546	37.3241	21.9456
WBGene00019067	15.093	23.7988	19.1006	10.6186	2.2835	18.3765	42.341	42.5576	34.2799	12.6567	0	9.57684	37.9463	24.2265	24.5103	8.71274	6.99826	20.7906
WBGene00019068	1334.65	1208.98	1082.09	1177.85	1048.13	1253.28	1454.01	1458.42	1293.85	978.788	1134.04	923.633	982.61	904.458	1014.35	1397.31	1365.83	1440.32
WBGene00004047	4258.37	4034.37	4320.9	4374.88	4667.48	4467.32	3650.34	4903.13	3794.53	3857.14	4095.01	3598.77	4119.17	3321.06	3682.2	4110.23	4289.93	4158.11
WBGene00043705	379.48	386.492	327.202	252.397	328.824	297.699	229.723	200.512	269.845	208.836	248.419	308.587	277.607	225.105	295.066	289.699	235.608	266.812
WBGene00002278	1718.44	1548.82	1906.74	1759.43	1736.6	1675.93	1563.92	1663.02	1568.09	1500.88	1784.61	1911.11	1932.27	1732.2	1885.41	1901.55	1852.21	1920.82
WBGene00021923	679.183	666.366	684.301	757.191	643.947	633.988	864.838	687.47	798.107	723.544	685.101	805.519	683.034	764.146	640.096	673.059	676.499	723.05
WBGene00021925	490.521	573.074	553.088	476.205	442.999	486.058	575.658	501.689	406.964	398.687	472.33	549.072	581.178	586.484	638.21	503.161	479.381	498.974
WBGene00021926	2501.12	2562.65	2149.24	2275.66	2328.03	1948.82	2487.31	2139.34	2345.1	2089.42	2206.81	2285.67	2234.84	2601.33	2567.92	2208.68	2094.81	2282.34
WBGene00021922	2425.65	2493.16	2636.72	2925.85	2717.37	2836.41	2764.78	2237.55	2580.66	2686.39	2881.88	2900.72	2580.35	2477.16	2558.5	2636.69	2421.4	2454.44
WBGene00021921	6243.09	5778.34	6053.24	6426.73	6327.58	6264.54	4680.94	4663.34	4759.64	6020.39	5910.81	6742.1	5731.89	5737.65	5493.13	5942.09	6111.82	5918.38
WBGene00194823	0	0	0	0	0	0	0	0	0	0	0	2.12819	0	0	0	0	0	0
WBGene00021927	101.338	93.2912	67.2675	143.76	73.0721	124.96	131.528	130.947	119.54	101.254	102.487	112.794	139.802	171.605	150.833	80.5928	102.641	82.0072
WBGene00021928	175.725	177.063	129.552	143.76	118.742	176.414	65.7638	68.747	114.266	177.194	182.694	185.152	145.794	131.227	72.5882	163.364	156.295	205.596
WBGene00005903	12.9368	1.9039	3.32185	1.63364	3.42525	5.51294	9.00873	3.27366	15.8215	0	2.22797	0	3.99435	4.03776	3.77081	2.17818	3.49913	2.31006
WBGene00219399	60.3718	70.4444	52.3192	115.988	99.3323	45.9412	85.583	54.8339	111.63	86.4877	119.196	50.0124	73.8955	84.7929	102.755	104.553	87.4783	97.0226
WBGene00021929	5383.87	4653.14	5924.52	5999.53	6030.73	5613.09	5594.42	4747.63	5429.42	5514.12	5229.05	5865.29	5752.86	4463.74	4504.24	5204.77	5598.61	5418.25
WBGene00021930	5845.29	4045.79	5340.71	5729.17	4920.95	5558.88	3347.65	3423.44	3392.84	3725.3	4701.02	4460.68	4339.86	3779.34	3597.36	4594.88	4681.84	4673.26
WBGene00021920	2069.89	1863.92	2190.76	2278.92	1988.93	1957.09	1378.34	1352.02	1418.66	1761.4	1780.15	1869.61	1835.4	1823.05	1789.25	1997.4	1924.52	1985.5
WBGene00021931	10.7807	0	16.6093	21.2373	9.13401	12.8635	14.414	16.3683	61.5281	10.5473	15.5958	0	15.9774	18.1699	51.8487	13.0691	11.6638	11.5503
WBGene00000816	4255.13	4717.87	4702.91	4945.02	5103.63	4374.52	4543.1	3924.31	4483.64	4358.14	4237.6	4689.46	4718.33	4760.52	4407.14	4467.46	4322.59	4456.11
WBGene00021934	20495.2	20236.6	20074	24164	22196.8	21226.7	15575.2	13691.3	15234.4	17500.1	21555.6	18627	19100	18704.9	17459.8	18326.2	21574.5	20913
WBGene00196098	0	0	0	0	0	0	0	0	0	0	0	0	1.99718	0	0	1.08909	0	0
WBGene00021933	2241.3	2291.35	2200.73	2384.29	2357.72	2362.3	2258.49	2290.75	1737.73	1746.63	2303.72	2145.21	2138.97	2187.46	1846.76	2173.83	2134.47	1979.72
WBGene00021932	1039.26	907.209	1043.89	1107.61	895.133	1007.03	738.716	743.122	833.266	857.494	832.147	740.609	918.701	884.269	733.423	874.541	920.271	918.25
WBGene00044462	15.093	6.66366	14.9483	8.98501	1.14175	8.26941	3.60349	8.18416	8.78973	22.1493	8.91189	8.51275	27.9605	7.06608	5.65622	8.71274	5.83189	10.3953
WBGene00016637	6.46841	5.7117	4.98278	4.90091	0	0	7.20699	2.45525	10.5477	7.3831	2.22797	8.51275	3.99435	13.1227	0	1.08909	0	11.5503
WBGene00003893	11549.3	4933.96	7972.44	5590.31	4948.35	6626.56	4400.77	5178.94	4292.02	8163.6	9263.91	7360.34	7649.18	4241.66	4887.92	7936.21	7994.35	8003.21
WBGene00005905	6.46841	0	0	0	0	0	0	0	0	0	0	0	0	8.07552	0	0	0	0
WBGene00005904	0	0	4.15231	0	0	5.51294	0	1.63683	0	0	0	0	0	4.03776	2.82811	0	0	0
WBGene00016638	43625.1	36019	47270	47119.8	48298.3	45955	51411.9	39641.6	44748.5	51387.4	58059.8	60189.4	45351.9	40351.3	38109.7	60694	61153.1	58945.9
WBGene00016636	25277.5	20757.3	27779	29006.9	27260.4	29555.8	29210.8	21032.5	24828.3	28214	33819.5	35156.6	26493.5	24472.8	23070.8	41678.5	39765.3	38272
WBGene00016639	38.8105	18.0871	24.9139	31.0391	39.9613	18.3765	24.3236	9.82099	11.4266	14.7662	17.8238	21.2819	9.98588	8.07552	9.42703	2.17818	29.1594	26.5657
WBGene00016797	132.602	146.6	156.127	252.397	157.562	191.115	169.364	76.9311	157.336	16.8757	55.6993	21.2819	17.9746	20.1888	7.54163	198.215	216.946	272.587
WBGene00023257	0	0	0	0	0	0	0	1.63683	3.51589	0	0	0	0	0	0	2.17818	0	0
WBGene00016798	0	5.7117	3.32185	1.63364	0	2.75647	1.80175	16.3683	2.63692	0	0	2.12819	7.9887	2.01888	7.54163	0	0	0
WBGene00219437	0	0	0	0.816819	0	0	1.80175	1.63683	0	0	0	0	0	0	0	0	0	0
WBGene00016796	3636.32	3952.5	4065.95	3649.55	3767.78	3416.19	3623.31	2891.46	3684.65	3856.09	3741.88	3500.87	4084.22	3877.26	3457.84	4118.95	4187.29	4118.84
WBGene00022426	1464.02	1366.05	1223.27	1373.89	1448.88	1272.57	1381.04	1474.79	1097.84	961.912	1360.18	1206.68	1289.18	1636.3	1397.09	1310.18	1075.4	1167.74
WBGene00022428	509.926	595.921	567.206	573.407	496.662	526.486	475.661	475.5	522.989	506.27	424.429	474.586	488.309	597.588	574.106	583.753	437.391	515.144
WBGene00198533	0	0	0	0	0	0	0	0	0	0	0	0	0	0	0	0	1.16638	0
WBGene00197287	0	0	0	3.26728	0	0	0	0	0	0	2.22797	0	0	0	0	0	0	0
WBGene00007020	750.335	950.047	835.446	914.837	952.22	911.473	1049.52	923.992	1023.12	845.892	819.894	1059.84	868.771	1090.19	1195.35	948.599	818.797	957.521
WBGene00196875	0	6.66366	0	0	0	0	0	1.63683	0	0	0	0	0.998588	2.01888	0	0	1.16638	1.15503
WBGene00022427	3061.71	2935.82	3028.7	2609.74	2466.18	2698.58	3377.37	3194.28	3002.57	2436.42	2654.63	2449.54	2885.92	2696.21	2712.16	2963.42	3145.72	3095.48
WBGene00001104	349.294	545.468	514.057	323.46	240.909	371.205	761.238	948.544	990.602	356.498	202.745	304.331	560.208	894.363	696.658	71.8801	93.3102	94.7126
WBGene00023163	10.7807	3.8078	36.5404	5.71773	0	13.7824	41.4402	29.463	21.9743	29.5324	7.7979	8.51275	19.9718	20.1888	38.6508	4.35637	0	0
WBGene00001103	36.6543	78.06	58.1324	21.2373	29.6855	23.8894	163.959	144.041	226.775	37.9702	8.91189	14.8973	43.9379	129.208	86.7287	10.8909	20.9948	23.1006
WBGene00021123	323.42	279.874	362.082	548.902	404.18	382.231	390.979	317.545	392.022	341.732	372.071	319.228	345.511	240.247	245.103	500.982	450.222	504.749
WBGene00044463	4.31227	3.8078	1.66093	9.80183	2.2835	18.3765	9.00873	21.2788	10.5477	10.5473	15.5958	6.38456	6.99011	3.02832	20.7395	2.17818	9.33102	2.31006
WBGene00021122	0	0	0	0	0	0	1.80175	3.27366	0	0	0	0	0.998588	0	0	0	2.33275	0
WBGene00021121	159.554	161.832	69.7589	66.9791	107.325	18.3765	463.049	638.365	344.557	257.354	109.171	187.281	295.582	532.984	480.779	104.553	123.636	50.8214
WBGene00021120	0	0	0	0	0	0	7.20699	0	0	0	0	0	0	0	0.942703	2.17818	0	0
WBGene00009521	4410.38	4224.76	4364.91	4267.06	4203.93	4061.2	3317.92	3404.61	3415.69	3843.43	4336.75	4194.66	4353.84	4142.74	3919.76	3770.44	3803.56	3991.79
WBGene00044908	2.15614	0	0	0	0	0	0	0	1.75795	2.10946	0	0	0	4.03776	7.54163	4.35637	0	2.31006
WBGene00009522	18.3272	1.9039	5.81324	9.80183	0	16.5388	28.8279	25.3709	21.9743	52.7364	28.9636	6.38456	23.9661	10.0944	13.1978	56.6328	48.9878	30.0308
WBGene00009523	43.1227	23.7988	21.592	8.16819	27.402	9.18824	60.3585	40.9208	15.8215	44.2986	38.9895	53.2047	27.9605	29.2737	8.48433	57.7219	69.9826	64.6818
WBGene00009524	2.15614	0	1.66093	4.90091	0	0	0	4.09208	0	0	3.34196	2.12819	0	0	0	0	0	0
WBGene00009518	198.365	66.6366	79.7244	114.355	131.301	106.584	331.521	261.893	186.342	464.081	470.102	638.456	375.469	357.342	460.039	426.924	575.024	544.02
WBGene00009519	4.31227	0	0	0	9.13401	0	0	1.63683	1.75795	0	0	4.25638	3.99435	0	0	0	0	0
WBGene00009517	4.31227	1.9039	4.98278	0	2.2835	1.83765	0	0	0	0	0	0	0	0	0	10.8909	9.33102	2.31006
WBGene00009520	8.62454	3.8078	0	17.97	0	9.18824	0	0	1.75795	6.32837	2.22797	10.6409	3.99435	0	1.88541	10.8909	0	11.5503
WBGene00009526	28.0298	30.4624	8.30463	3.26728	11.4175	9.18824	19.8192	18.0052	24.6112	37.9702	30.0776	25.5383	53.9237	8.07552	5.65622	13.0691	23.3275	16.1704
WBGene00009525	0	0	0	1.63364	0	0	0	0	0	0	0	0	0	0	0	0	0	0
WBGene00009515	129.368	66.6366	43.1841	110.271	68.505	131.392	75.6734	32.7366	54.4963	80.1594	144.818	161.742	99.8588	48.4531	122.551	98.0183	118.97	83.1623
WBGene00007476	726.618	932.912	670.184	661.623	799.226	665.228	951.322	685.014	793.712	696.121	746.37	706.558	779.897	1245.65	1017.18	817.908	683.497	798.127
WBGene00022425	7003.13	8285.78	7828.77	8547.19	8922.78	7838.48	6290.8	5213.31	6099.19	7793.39	7999.53	8001.99	6987.12	7606.13	6548.96	8952.34	8596.2	8476.77
WBGene00018776	6808	6382.83	6764.12	7109.59	6601.6	6496.08	4692.65	5170.75	4666.47	5604.83	6598.14	6235.59	6424.91	6252.47	5840.99	5475.96	6147.97	5906.83
WBGene00018778	10747.3	10034.5	11670.5	10616.2	10643.4	10128.2	8884.41	9127.8	9247.67	9230.98	9231.6	9332.1	11173.2	9980.33	9311.08	8922.93	9423.16	9113.2
WBGene00018777	1637.59	1669.72	1813.73	1447.4	1455.73	1520.65	1608.96	1575.45	1717.51	1474.51	1606.37	1701.49	1779.48	1625.2	1517.75	1740.37	1523.29	1575.46
WBGene00023291	16.171	30.4624	34.049	25.3214	27.402	42.2659	18.9183	24.5525	30.764	26.3682	43.4454	24.4742	31.9548	18.1699	13.1978	44.6528	36.1577	33.4959
WBGene00019054	8.62454	0	0	0	0	0	0	0	0	4.21891	3.34196	0	0	0	1.88541	0	0	4.62013
WBGene00019053	0	0	1.66093	0	0	7.35059	3.60349	0	0	0	0	0	1.99718	0	0	2.17818	0	0
WBGene00004338	2826.69	3004.36	3298.6	3277.08	3311.08	3071.63	3150.35	2479.8	3020.15	3088.25	2998.85	3512.57	3036.7	3140.37	2941.23	3229.16	3300.85	3125.51
WBGene00000678	192.974	26.6546	9.96556	109.454	95.9071	147.931	81.0786	430.487	133.604	111.801	116.969	42.5638	94.8658	55.5192	618.413	30.4946	184.288	101.643
WBGene00023304	0	0	0	0	0	0	0	0	0	0	5.56993	0	0	0	0	0	0	0
WBGene00000679	4.31227	0	0	3.26728	20.5515	11.0259	0	16.3683	12.3056	2.10946	6.68391	2.12819	0	2.01888	1.88541	0	0	1.15503
WBGene00200943	0	0	0	0	0	0	0	0	0.878973	0	0	0	0	0	0	0	0	0
WBGene00199889	0	0	0	0	0	0	0	1.63683	0	0	0	6.38456	0	0	0.942703	0	0	0
WBGene00019052	0	1.9039	0	3.26728	0	5.51294	0	4.09208	0	2.10946	0	0	0.998588	0	0.942703	0	0	0
WBGene00219265	0	0	0	0	0	0	0	0	0	0	0	2.12819	0	0	0	0	1.16638	0
WBGene00023397	0	0	0	0	0	0	0	0	0.878973	0	0	2.12819	0	0	1.88541	0	0	0
WBGene00022423	309.406	237.988	277.375	297.322	356.226	427.253	358.548	495.96	405.206	466.19	450.05	305.395	613.133	800.485	579.763	304.946	251.937	235.626
WBGene00198926	0	0	0	0	0	0	1.80175	0.818416	0	0	0	0	0	0	0	0	0	0
WBGene00022314	17.2491	11.4234	11.6265	8.98501	29.6855	11.0259	159.455	250.435	174.037	30.5871	40.1035	27.6664	103.853	72.6796	91.4422	28.3164	6.99826	27.7208
WBGene00023392	0	0.951951	0	0	0	0	0	0	0	0	0	0	0	2.01888	0	4.35637	0	0
WBGene00022309	517.473	483.591	579.663	663.257	584.576	551.294	380.169	425.576	472.008	502.051	447.822	565.034	451.362	457.276	649.523	422.568	403.566	436.602
WBGene00022310	4767.22	4477.98	4510.24	4613.39	4644.64	4450.78	4560.22	4382.62	4549.56	4543.77	4723.3	4472.39	4903.06	4585.88	4178.06	4259.44	4317.93	4356.78
WBGene00002180	989.667	1092.84	908.526	1061.86	1059.54	1081.46	1356.72	845.424	1154.97	1164.42	1217.59	1196.04	942.667	1016.51	985.125	1110.87	965.76	1134.24
WBGene00022311	12.9368	11.4234	1.66093	2.45046	11.4175	8.26941	18.9183	8.18416	7.03178	2.10946	11.1399	2.12819	5.99153	8.07552	10.3697	2.17818	0	4.62013
WBGene00022312	12.9368	0	6.6437	3.26728	1.14175	16.5388	18.9183	30.2814	21.0953	8.43783	4.45594	0	1.99718	4.03776	0	0	4.66551	2.31006
WBGene00235266	7.54648	2.85585	9.13509	4.90091	0	18.3765	16.2157	30.2814	36.9169	3.16419	2.22797	2.12819	0.998588	12.1133	1.88541	0	0	4.62013
WBGene00235267	79.777	78.06	96.3337	37.5737	11.4175	45.9412	100.898	171.867	217.985	42.1891	31.1916	34.051	43.9379	56.5286	79.1871	10.8909	20.9948	4.62013
WBGene00000546	169.257	39.03	42.3536	33.4896	29.6855	24.8082	52.2507	73.6575	43.9486	41.1344	84.6629	85.1275	99.8588	14.1322	74.4736	29.4055	29.1594	23.1006
WBGene00000547	4552.68	4638.86	4419.72	4984.23	4682.32	4510.5	4135.01	3673.05	3645.98	4287.47	5001.8	4953.36	4451.7	4703.99	4198.8	4374.88	4526.71	4362.55
WBGene00022308	0	0	0	0	0	0	0	3.27366	0	0	0	0	1.99718	0	0	0	4.66551	0
WBGene00022307	914.202	1002.4	828.802	636.302	669.066	762.624	600.883	1000.1	647.803	664.479	835.489	746.994	774.904	1023.57	1081.28	808.106	767.476	585.601
WBGene00000680	45475.1	36882.4	33391.3	28417.1	19658.7	27715.4	19660.7	14847.7	13982.7	13947.7	24822.9	17593.7	26437.6	21912.9	25786.7	39327.1	39074.8	46256.7
WBGene00022313	144.461	91.3873	106.299	93.1173	95.9071	119.447	109.907	114.578	35.1589	65.3932	126.994	114.922	109.845	60.5664	90.4995	133.958	149.296	138.604
WBGene00044464	0	0	8.30463	6.53455	0	12.8635	5.40524	6.54733	1.75795	8.43783	2.22797	4.25638	11.9831	2.01888	1.88541	2.17818	6.99826	0
WBGene00003806	3247.14	3528.88	3376.66	3448.61	3289.38	2832.73	2886.4	2887.37	2954.23	3221.14	3252.84	3265.7	3334.28	3461.37	3013.82	3171.44	3199.37	3416.58
WBGene00022306	3104.84	2876.8	3263.72	2965.05	2869.22	2666.43	4149.42	4433.36	3904.4	3228.52	2859.6	3180.58	3532	3566.35	3521.94	2692.24	2977.76	2645.02
WBGene00198503	0	0	0	0	0	0.918824	1.80175	2.45525	1.75795	2.10946	2.22797	0	0	0	0	1.08909	0	0
WBGene00019368	504.536	346.51	342.981	699.197	495.52	683.605	2047.69	2666.4	2244.02	3500.64	2461.91	4157.41	4130.16	4221.48	4972.76	1445.23	1456.8	1483.06
WBGene00044719	8.62454	3.8078	6.6437	21.2373	15.9845	12.8635	99.0961	63.8365	75.5917	141.334	104.715	172.383	142.798	103.972	182.884	26.1382	58.3189	25.4107
WBGene00019369	2.15614	0	1.66093	0	6.8505	0	0	0	5.27384	0	6.68391	0	0.998588	4.03776	3.77081	0	0	0
WBGene00019367	15.093	19.039	14.9483	1.63364	6.8505	22.0518	14.414	8.18416	29.8851	8.43783	24.5077	19.1537	9.98588	12.1133	18.8541	8.71274	13.9965	25.4107
WBGene00019370	21.5614	66.6366	16.6093	24.5046	54.804	36.7529	46.8454	70.3838	50.9804	21.0946	35.6475	57.4611	47.9322	38.3587	31.1092	33.7619	55.9861	39.2711
WBGene00016427	379.48	346.51	378.691	387.172	440.716	335.371	706.285	560.615	609.128	414.508	348.678	455.432	373.472	375.511	368.597	455.241	396.568	388.091
WBGene00000681	146.617	68.5405	9.96556	300.589	479.535	584.372	203.597	1790.69	341.041	415.563	329.74	80.8711	91.8701	26.2454	612.757	47.9201	256.603	133.984
WBGene00044073	112.119	106.618	154.466	191.136	162.129	187.44	172.968	158.773	144.152	147.662	149.274	77.6788	90.8715	113.057	45.2498	308.213	267.1	285.293
WBGene00016425	293.235	325.567	244.156	893.6	595.994	928.012	171.166	212.788	174.037	189.851	425.543	165.999	91.8701	173.624	160.26	832.066	942.433	861.653
WBGene00016424	164.944	196.102	208.446	576.674	448.708	756.192	59.4576	79.3864	76.4706	83.3236	126.994	121.307	147.791	126.18	70.7027	414.944	422.228	380.005
WBGene00021520	15.093	24.7507	21.592	72.6969	23.9768	89.1259	10.8105	0	23.7323	33.7513	17.8238	14.8973	9.98588	8.07552	5.65622	111.087	82.8128	87.7824
WBGene00021519	12.9368	17.1351	21.592	42.4746	20.5515	67.9929	30.6297	24.5525	28.1271	8.43783	53.4713	19.1537	15.9774	18.1699	26.3957	40.2964	39.6568	27.7208
WBGene00021518	396.729	803.446	581.324	1347.75	979.622	1462.77	237.831	209.515	281.271	472.518	731.889	323.485	413.415	495.635	326.175	426.924	557.528	480.493
WBGene00021517	1.07807	17.1351	4.15231	8.98501	14.8428	11.9447	1.80175	0	0	0	0	2.12819	1.99718	0	2.82811	0	0	0
WBGene00003794	9383.5	9351.01	10442.2	11857.8	12535.3	11969.5	10118.6	8513.98	10482.6	10981.8	11144.3	10469.6	11290	9731	10180.3	11532.4	13234.9	11694.7
WBGene00021516	101.338	62.8288	58.1324	52.2764	27.402	42.2659	142.338	135.857	170.521	84.3783	33.4196	59.5893	87.8757	104.982	105.583	21.7818	9.33102	11.5503
WBGene00000416	3733.35	3794.48	3866.64	3888.87	3992.7	3912.35	3513.41	2951.21	3235.5	3627.21	3859.96	3940.34	3517.03	3621.87	3404.1	4098.25	3608.77	3804.67
WBGene00021515	647.919	807.254	690.115	898.501	824.344	697.387	630.611	587.623	643.408	664.479	835.489	827.865	628.112	881.241	761.704	781.968	724.32	840.863
WBGene00021514	3737.66	3587.9	3241.3	3339.16	3258.56	3138.7	2359.39	2365.22	2148.21	2441.7	2702.53	2779.41	2845.97	3350.33	2846.96	2711.84	2340.92	2676.21
WBGene00001105	30.1859	62.8288	58.1324	82.4987	86.7731	124.96	217.11	792.227	314.672	122.349	113.627	29.7946	33.952	40.3776	35.8227	26.1382	25.6603	13.8604
WBGene00003712	278.142	336.039	235.851	225.442	224.925	239.813	410.798	538.518	370.927	298.488	285.18	316.036	420.405	439.106	400.649	280.986	240.274	219.456
WBGene00021521	4.31227	0	1.66093	4.90091	2.2835	5.51294	0	6.54733	14.0636	0	2.22797	0	7.9887	10.0944	0	4.35637	6.99826	4.62013
WBGene00003682	97.0261	138.033	81.3854	115.988	22.835	55.1294	115.312	168.594	108.993	86.4877	37.8755	57.4611	96.863	90.8495	139.52	50.0982	46.6551	51.9764
WBGene00003677	58.2157	74.2522	73.0807	78.4146	67.3633	85.4506	108.105	121.126	120.419	63.2837	86.8909	115.986	129.816	100.944	137.635	78.4146	95.6429	93.5575
WBGene00045255	159.554	138.985	140.348	83.3155	98.1906	147.012	177.472	184.962	116.024	69.6121	90.2328	104.281	112.84	120.123	116.895	111.087	97.9757	83.1623
WBGene00219752	0	3.8078	3.32185	1.63364	9.13401	3.67529	0	0.818416	0	0	0	0	0.998588	0	0	3.26728	0	0
WBGene00021525	2.15614	7.61561	31.5576	29.4055	29.6855	47.7788	61.2594	307.725	111.63	84.3783	44.5594	10.6409	25.9633	2.01888	18.8541	2.17818	2.33275	2.31006
WBGene00021513	0	3.8078	0	22.8709	29.6855	130.473	34.2332	223.428	29.8851	92.8161	62.3832	12.7691	6.99011	0	2.82811	2.17818	2.33275	2.31006
WBGene00021522	1608.48	1862.97	1795.46	1875.42	1984.36	1833.97	1859.4	2131.16	1987.36	1928.04	1708.85	1774.91	1826.42	2087.52	1772.28	1818.78	1713.41	1767.2
WBGene00220154	0	0	0	0	0	0	0	3.27366	0	0	0	0	0.998588	9.08495	0	0	0	0
WBGene00004497	9847.07	5452.77	9013.84	27539	19199.7	23629.4	5598.93	3028.14	4940.71	12532.3	21962.2	17404.3	7693.12	5157.23	9168.73	15258.2	11142.4	16796.5
WBGene00021512	3528.52	3228.07	3615.01	4255.63	3537.14	3611.9	2870.18	2575.56	2955.99	3243.29	3616	3581.74	3383.21	2791.1	2704.62	3572.22	3697.42	3309.16
WBGene00220155	53.9034	48.5495	36.5404	62.0782	59.371	43.1847	53.1515	22.0972	45.7066	102.309	52.3573	89.3839	53.9237	21.1982	31.1092	47.9201	43.156	46.2013
WBGene00021511	38.8105	15.2312	11.6265	14.7027	15.9845	9.18824	21.621	21.2788	14.0636	16.8757	15.5958	14.8973	17.9746	20.1888	37.7081	14.1582	11.6638	23.1006
WBGene00021524	4.31227	1.9039	1.66093	1.63364	0	0	10.8105	8.18416	12.3056	4.21891	6.68391	0	0	0	1.88541	0	13.9965	2.31006
WBGene00044618	17.2491	17.1351	9.96556	13.8859	20.5515	5.51294	18.0175	16.3683	15.8215	36.9155	38.9895	19.1537	47.9322	46.4342	35.8227	19.6037	18.662	6.93019
WBGene00019538	30.1859	26.6546	31.5576	58.811	20.5515	36.7529	23.4227	27.8262	24.6112	90.7067	40.1035	29.7946	11.9831	10.0944	28.2811	26.1382	23.3275	41.5811
WBGene00003947	10416.3	10382	10997.8	12566.8	12513.6	12426.2	9253.77	6738.84	8819.61	10853.2	12510.1	12681.9	10029.8	9930.86	9711.73	13233.6	13255.9	13368.3
WBGene00019537	16779.1	17123.7	17115.8	23681.2	20389.4	24061.2	14502.3	13962.2	12868.2	17263.8	22433.4	22307.7	14566.4	17287.7	14935.2	22732.6	20457.1	22584.3
WBGene00019536	22.6394	17.1351	24.9139	29.4055	59.371	67.9929	42.341	61.3812	58.8912	52.7364	54.5853	23.4101	43.9379	37.3493	15.0833	16.3364	34.9913	34.6509
WBGene00019540	29078.7	11052.1	12086.6	8076.7	5860.61	8126.08	5675.5	3774.54	3707.51	10567.3	16627.4	14039.7	14514.5	5920.36	18104.6	11932.1	14316.1	13647.9
WBGene00044293	0	0	0	0	2.2835	0	21.621	1.63683	1.75795	3.16419	0	2.12819	9.98588	0	0	4.35637	1.16638	3.46509
WBGene00195004	6.46841	0	0	0	0	1.83765	7.20699	6.54733	0	0	4.45594	0	0	0	1.88541	15.2473	6.99826	1.15503
WBGene00021507	8238.6	8309.58	8218.26	9427.72	8896.52	8569.87	6964.65	6022.73	6928.06	8026.48	8302.54	8042.42	8239.35	7638.43	7022.2	7912.25	8764.16	7885.4
WBGene00021508	1989.04	1713.51	1686.67	2101.67	1704.63	1894.61	1526.08	1492.79	1403.72	1482.95	1744.5	1651.47	1641.68	1769.55	1544.15	1664.13	1446.31	1648.23
WBGene00021506	8114.62	8480.93	8229.06	9051.17	8432.97	8537.71	7616.88	7196.33	7687.5	8296.5	7664.22	8022.2	7658.17	7368.91	7242.79	8828.18	9154.89	8699.7
WBGene00021509	163.866	90.4353	166.923	90.6669	65.0798	102.908	164.86	246.343	130.967	133.951	54.5853	80.8711	181.743	117.095	137.635	65.3455	72.3154	53.1314
WBGene00021505	47.435	93.2912	94.6728	42.4746	37.6778	45.9412	183.778	392.84	268.966	111.801	37.8755	40.4356	65.9068	73.6891	76.359	29.4055	6.99826	31.1858
WBGene00000682	0	5.7117	1.66093	0	0	0	0	0	0	6.32837	0	0	0	0	1.88541	4.35637	0	4.62013
WBGene00021504	0	0	0	0	0	1.83765	0	7.36575	5.27384	10.5473	0	0	1.99718	0	1.88541	2.17818	4.66551	0
WBGene00021510	444.164	297.961	359.59	266.283	337.958	309.644	315.306	410.845	322.583	291.105	353.133	453.304	353.5	258.416	291.295	456.33	447.889	443.532
WBGene00198094	0	0	0	0	6.8505	0	0	1.63683	0.878973	0	0	0	0.998588	2.01888	1.88541	0	0	0
WBGene00021410	93.7919	158.024	162.771	128.241	107.325	107.502	98.1952	168.594	135.362	174.03	191.606	177.704	153.782	93.8779	129.15	162.275	124.802	147.844
WBGene00004913	103.495	57.117	48.1669	27.7718	31.969	58.8047	73.8716	119.489	61.5281	73.831	77.979	38.3074	75.8927	63.5947	65.9892	76.2365	72.3154	87.7824
WBGene00000683	120.744	11.4234	9.96556	94.751	141.577	137.824	52.2507	292.993	126.572	147.662	73.5231	31.9228	46.9336	22.2077	386.508	65.3455	153.962	66.9918
WBGene00195012	0	0	0	0	0	0	0	0.818416	0	0	0	0	0	0	20.7395	0	0	0
WBGene00000553	109.963	66.6366	84.7072	60.4446	105.041	80.8565	113.51	194.783	108.993	114.965	93.5748	95.7684	137.805	92.8684	115.01	113.266	79.3136	124.743
WBGene00019462	145.539	134.225	137.857	66.9791	65.0798	115.772	112.609	187.417	97.566	90.7067	144.818	67.0379	140.801	72.6796	97.0984	108.909	114.305	127.053
WBGene00001173	16467.5	15077.9	16417.4	15638.8	14889.6	15022.8	13789.7	13571	12634.4	13879.2	16201.8	14956.9	16195.1	14683.3	14405.4	17314.4	16872.8	16251.3
WBGene00201394	0	0	0	0	0	0	0	0	1.75795	0	0	0	0	0	0	0	0	0
WBGene00001186	1733.53	2391.3	2238.93	1600.96	2137.36	1829.38	2306.24	2316.94	2258.96	2334.11	1945.02	2117.55	2238.83	2632.62	2289.83	2191.25	2115.81	1938.14
WBGene00198086	0	0	0	0	0	0	0	0	0	0	0	0	0	0	0	0	0	2.31006
WBGene00195510	2.15614	0	0	0	0	0	0	0	0	0	1.11399	0	0	0	0	0	0	0
WBGene00196527	0	1.9039	0	0	0	0	0	0	1.75795	0	0	0	0	0	0	0	0	0
WBGene00001253	104.573	123.754	133.705	89.8501	148.428	174.576	149.545	304.451	124.814	157.155	173.782	138.332	110.843	107.001	118.781	141.582	125.969	118.968
WBGene00018681	4897.66	4913.02	5149.7	5254.6	5422.17	5013.1	4356.62	4554.49	4404.53	4915.04	4944.98	4590.5	5026.89	4927.07	4281.76	4985.86	5396.83	5195.33
WBGene00018680	679.183	531.189	582.155	648.554	574.301	553.132	754.932	553.249	689.115	544.24	532.485	721.456	595.158	547.116	537.341	727.514	582.022	739.22
WBGene00018679	1923.27	2025.75	1974.01	2191.52	2017.47	2289.71	1736.88	1665.48	1745.64	1805.7	1810.23	1896.22	1755.52	1931.06	1652.56	1874.33	1940.85	1797.23
WBGene00138717	926.061	937.672	878.63	1012.04	830.053	948.226	799.075	955.91	748.006	696.121	776.448	705.494	944.664	1092.21	877.657	803.75	717.322	843.173
WBGene00018678	2290.89	2357.98	2415.82	2200.51	2500.43	2541.47	2281.01	2115.61	1758.82	2272.94	2305.95	2532.54	2293.76	2607.38	2104.11	2867.58	2763.15	2543.38
WBGene00006738	644.685	636.855	645.27	797.215	810.643	608.261	979.249	800.411	1025.76	658.151	673.961	783.173	649.082	694.494	754.163	636.03	639.175	679.158
WBGene00021655	1876.92	1858.21	1763.07	1981.6	1790.27	1756.79	2017.96	1656.47	1636.65	1877.42	1746.73	2040.93	1851.38	1578.76	1730.8	1806.8	1687.75	1871.15
WBGene00044466	451.711	473.12	398.622	566.872	463.551	452.061	427.014	366.65	474.645	442.986	445.594	615.046	545.229	456.267	556.195	455.241	408.232	494.353
WBGene00022298	86.2454	66.6366	73.9112	27.7718	54.804	88.2071	70.2681	45.0129	60.6491	48.5175	73.5231	53.2047	137.805	158.482	92.3849	71.8801	68.8162	40.4261
WBGene00022297	1664.54	1966.73	1800.44	1755.34	1727.47	1790.79	1921.56	1626.19	1738.61	1514.59	1706.63	1714.26	1810.44	2269.22	1908.03	1696.81	1632.93	1730.24
WBGene00022302	21.5614	24.7507	19.9311	17.97	9.13401	38.5906	43.2419	52.3786	63.286	16.8757	33.4196	6.38456	51.9266	16.151	35.8227	39.2073	32.6586	20.7906
WBGene00022300	3709.63	4041.03	4204.63	4484.34	4955.2	4526.12	4131.41	3501.18	3958.01	4289.58	4183.02	4417.05	4053.27	3731.9	3879.22	4984.77	5148.39	4582.01
WBGene00022296	7897.93	8484.74	8542.97	8976.84	9306.41	8693.91	7369.14	7306.82	7378.1	7826.09	7589.58	7890.26	7948.76	7685.87	7029.74	8343.54	8164.64	8090.99
WBGene00022301	4518.18	4832.1	4844.09	5362.42	5489.54	5200.54	3953.93	4140.37	4047.67	4614.44	4548.4	4450.04	4482.66	4436.49	4456.16	4565.47	5244.03	4588.94
WBGene00022303	8.62454	0	23.253	0	6.8505	1.83765	9.00873	30.2814	14.0636	4.21891	13.3678	4.25638	1.99718	2.01888	5.65622	10.8909	2.33275	2.31006
WBGene00022295	3.2342	11.4234	4.98278	14.7027	22.835	12.8635	25.2245	19.642	3.51589	4.21891	7.7979	0	15.9774	18.1699	15.0833	10.8909	27.993	6.93019
WBGene00201141	0	0	0	0	0	0	1.80175	0	0	0	2.22797	0	0	0	0.942703	0	0	0
WBGene00044467	129.368	70.4444	119.587	104.553	126.734	134.148	120.717	165.32	110.751	143.443	113.627	84.0634	133.811	86.8118	129.15	161.186	146.964	150.154
WBGene00019874	2.15614	0	6.6437	1.63364	0	3.67529	14.414	4.09208	7.03178	0	0	0	5.99153	2.01888	3.77081	0	0	0
WBGene00019873	49.5911	26.6546	23.253	8.16819	6.8505	25.7271	44.1428	84.2969	21.9743	54.8459	11.1399	31.9228	56.9195	17.1605	41.4789	26.1382	54.8197	43.8912
WBGene00019875	2391.16	2054.31	2042.94	1197.46	1112.07	1086.05	2268.4	2372.59	2084.04	1042.07	1365.75	1251.37	2629.28	2073.39	2409.55	1810.07	1945.52	1891.94
WBGene00044649	20.4833	32.3663	9.96556	9.80183	22.835	16.5388	9.00873	8.18416	3.51589	27.4229	57.9273	0	23.9661	22.2077	37.7081	20.6928	18.662	38.116
WBGene00023241	5.39034	0	0	1.63364	0	0	1.80175	0	1.75795	0	11.1399	0	0	0	0	5.44546	2.33275	5.77516
WBGene00022940	0	0	0	0	0	0	0	4.9105	0	2.10946	0	0	0	0	0	0	0	0
WBGene00219423	47.435	52.3573	29.8967	11.4355	22.835	18.3765	46.8454	144.86	45.7066	16.8757	45.6734	55.3329	19.9718	34.3209	47.1352	26.1382	39.6568	39.2711
WBGene00000487	10.7807	11.4234	0	8.16819	13.701	9.18824	0	4.9105	5.27384	4.21891	2.22797	8.51275	0	0	0	0	4.66551	6.93019
WBGene00016027	4485.84	4919.68	4129.06	5192.52	3915.06	5321.83	201.796	175.959	149.425	429.275	719.635	461.817	1240.25	1435.42	1431.97	694.841	833.96	848.948
WBGene00016025	49.5911	18.0871	51.4887	19.6037	15.9845	33.0776	12.6122	3.27366	10.5477	4.21891	5.56993	4.25638	0	0	5.65622	2.17818	0	0
WBGene00016024	25.8736	5.7117	8.30463	0	15.9845	1.83765	18.0175	27.8262	35.1589	10.5473	6.68391	10.6409	21.9689	18.1699	28.2811	15.2473	20.9948	16.1704
WBGene00001729	10.7807	1.9039	1.66093	0	2.2835	0	7.20699	0	0	0	0	0	0	2.01888	1.88541	4.35637	0	2.31006
WBGene00016023	131.524	190.39	116.265	156.829	91.3401	159.875	144.14	78.568	91.4132	170.866	109.171	174.511	149.788	129.208	147.062	128.513	146.964	184.805
WBGene00077523	0	0	1.66093	0	0	0	0	0	0	2.10946	0	0	0	0	0	0	0	0
WBGene00016918	3029.37	1911.52	2385.92	1571.56	1283.33	1588.65	1081.95	1050.85	1120.69	1729.75	1793.52	1690.85	2272.79	1529.3	1833.56	2466.79	2274.44	2396.69
WBGene00235274	12.9368	3.8078	11.6265	0.816819	0	7.35059	15.3148	19.642	20.2164	4.21891	8.91189	1.06409	6.99011	16.151	20.7395	10.8909	8.16464	6.93019
WBGene00016920	291.078	276.066	316.406	173.166	134.727	170.901	144.14	198.057	174.037	37.9702	140.362	89.3839	207.706	147.378	214.936	270.095	324.253	346.509
WBGene00001557	23.7175	10.4715	9.96556	6.53455	9.13401	18.3765	54.0524	27.8262	26.3692	18.9851	22.2797	29.7946	17.9746	22.2077	35.8227	19.6037	16.3293	2.31006
WBGene00219665	0	0	1.66093	0	0	0	0	0	0	8.43783	0	0	0	2.01888	1.88541	0	2.33275	2.31006
WBGene00016919	40.9666	25.7027	51.4887	11.4355	15.9845	11.0259	52.2507	117.034	59.7702	31.6419	8.91189	8.51275	41.9407	32.3021	66.9319	23.96	48.9878	30.0308
WBGene00016917	0	9.51951	6.6437	0	0	1.83765	12.6122	3.27366	24.6112	0	0	0	7.9887	0	5.65622	11.98	6.99826	4.62013
WBGene00022134	6266.81	6640.81	6923.57	7098.16	7126.81	6474.03	5935.85	5860.68	6192.36	6022.5	6130.26	6422.87	6443.89	6904.57	6024.82	5656.74	6105.98	5955.34
WBGene00220196	0	0	0	0	0	0	0	0	0	0	0	0	0	0	0.942703	0	0	0
WBGene00044650	4413.61	3993.43	4143.18	4035.9	4194.79	3910.51	3930.51	4142	3878.91	3590.3	3976.93	4040.36	4073.24	3846.97	3768.93	3725.78	3605.27	3636.04
WBGene00235277	2.15614	1.9039	1.66093	0	0	0	1.80175	4.9105	3.51589	0	2.22797	0	0	2.01888	0	0	2.33275	0
WBGene00020208	4185.06	3571.72	4146.5	4257.26	4514.48	4619.84	5328.67	5502.21	5811.77	4609.16	4596.31	5111.91	4960.98	4717.11	4634.33	4949.92	5668.59	5093.69
WBGene00019785	166.022	20.9429	38.2013	8.16819	15.9845	7.35059	30.6297	57.2891	82.6234	75.9405	113.627	87.2557	79.887	8.07552	188.541	13.0691	53.6533	36.961
WBGene00019784	0	0	0	0	0	0	0	0	0	0	0	0	0	0	1.88541	0	0	0
WBGene00019783	66.8402	7.61561	14.9483	16.3364	4.567	0	0	40.9208	22.8533	35.8608	31.1916	53.2047	37.9463	0	60.333	13.0691	16.3293	20.7906
WBGene00019786	1991.19	2421.76	2346.06	2764.11	2409.09	2567.19	2658.48	2387.32	2346.86	2341.5	2446.31	2334.62	2199.89	2415.59	2094.69	2595.31	2651.18	2415.17
WBGene00201529	0	0	0	0	0	0	0	0	0	0	0	0	0	0	0	1.08909	1.16638	0
WBGene00200102	0	0	0	0	0	0	0	1.63683	0	0	0	0	0	0	0	1.08909	0	0
WBGene00019787	1081.3	1099.5	1052.2	1047.16	997.89	1131.99	1018.89	1108.95	1006.42	837.454	1141.84	1014.08	950.655	957.958	908.766	1268.79	1071.9	1098.43
WBGene00002990	527.175	392.204	508.243	310.391	285.438	407.958	608.99	822.508	471.129	449.314	470.102	468.201	787.886	410.842	537.341	518.408	587.854	437.757
WBGene00021416	0	9.51951	8.30463	4.90091	7.99226	18.3765	20.7201	10.6394	28.1271	24.2588	6.68391	10.6409	1.99718	12.1133	12.2551	13.0691	1.16638	23.1006
WBGene00006920	10155.4	9845.08	9500.5	8430.39	7548.11	8860.22	5643.97	5010.34	4912.58	8741.59	9757.4	8621.29	10604	7318.44	8509.78	9944.5	10365.6	10689.8
WBGene00201693	0	0	0.830463	0	0	1.83765	1.80175	0	3.51589	0	0	0	0	2.01888	0	0	2.33275	0
WBGene00006912	7364.28	6447.56	6304.04	4887.03	4078.33	5688.44	3619.71	3124.71	3260.11	4541.66	6123.58	5074.66	7160.87	5110.79	6076.67	6298.22	6607.53	6776.57
WBGene00219413	11.8587	15.2312	8.30463	17.1532	38.8195	33.0776	27.9271	15.5499	17.5795	8.43783	8.91189	21.2819	12.9816	25.236	26.3957	26.1382	16.3293	5.77516
WBGene00165356	5.39034	4.75975	3.32185	7.35137	23.9768	11.9447	13.5131	15.5499	3.51589	26.3682	2.22797	24.4742	9.98588	2.01888	16.026	7.62365	16.3293	4.62013
WBGene00021415	112.119	68.5405	97.9946	132.325	166.696	229.706	156.752	500.871	209.196	333.294	238.393	81.9352	119.831	54.5097	131.978	95.8401	104.974	76.2321
WBGene00021417	12.9368	3.8078	4.98278	1.63364	11.4175	11.0259	7.20699	20.4604	22.8533	6.32837	0	19.1537	3.99435	6.05664	7.54163	4.35637	18.662	4.62013
WBGene00021418	172.491	190.39	232.53	194.403	189.531	209.492	181.976	173.504	158.215	175.085	189.378	223.46	135.808	226.114	231.905	294.055	148.13	217.146
WBGene00021425	3110.23	2753.04	3180.67	3481.28	3155.8	2960.45	2481.91	2171.26	2211.5	2525.02	2542.12	2534.67	2607.31	2247.01	2041.9	2602.93	2689.67	2713.17
WBGene00021423	3249.3	3467	3551.06	3639.74	3972.15	3940.83	3311.61	3558.47	3401.62	3689.44	3622.68	3435.96	3408.18	3301.88	3228.76	3138.76	3536.46	3386.55
WBGene00021421	1471.56	1338.44	1360.3	1449.85	1284.47	1188.96	1231.49	1295.55	1157.61	1224.54	1547.33	1420.57	1266.21	1445.52	1230.23	1257.9	1206.03	1233.57
WBGene00021427	5079.86	3849.69	3851.69	4882.94	3918.49	5359.5	2199.03	2330.03	1801.02	3221.14	5324.85	4087.18	2807.03	3054.56	3315.49	5175.37	4553.54	5287.73
WBGene00197860	2.15614	0.951951	0	0	0	0	0	0	0	0	0	0	0	3.02832	0	0	0	0
WBGene00021420	12208	10643.8	11071.7	10748.5	10114.8	12060.5	6256.57	6139.76	5821.44	8338.68	11650.1	9485.33	9646.36	8532.79	9010.36	11731.7	11235.7	11729.3
WBGene00021419	1545.95	1159.48	1505.63	1727.57	1622.43	1458.17	1571.12	1568.09	1745.64	1848.94	1812.45	1999.43	1626.7	1446.53	1609.19	1669.58	1677.25	1439.17
WBGene00200383	0	1.9039	0	0.816819	0	0	0.900873	0	0	0	0	0	0	1.00944	0	0	0	0
WBGene00199427	0	1.9039	0	0	0	0	0	0	0	0	0	0	0	1.00944	0	0	0	0
WBGene00021428	36.6543	5.7117	1.66093	3.26728	0	5.51294	10.8105	6.54733	12.3056	23.204	22.2797	2.12819	13.9802	4.03776	20.7395	2.17818	2.33275	13.8604
WBGene00021430	1144.91	1109.97	960.846	939.342	812.927	1030.92	1170.23	1123.69	915.011	584.32	630.516	609.726	912.709	864.08	709.856	827.71	968.093	896.304
WBGene00016671	116.431	85.6756	68.098	35.1232	41.103	75.3435	151.347	238.159	108.993	68.5574	42.3315	55.3329	101.856	58.5475	109.354	19.6037	25.6603	13.8604
WBGene00000402	28.0298	24.7507	32.3881	9.80183	20.5515	31.24	16.2157	29.463	24.6112	29.5324	42.3315	17.0255	11.9831	22.2077	30.1665	54.4546	59.4852	43.8912
WBGene00235340	88.4016	109.474	80.5549	68.6128	27.402	51.4541	116.213	157.136	110.751	109.692	69.0671	74.4866	120.829	75.708	105.583	78.4146	106.14	70.4569
WBGene00016670	0	11.4234	0	0	15.9845	0	132.428	47.4681	65.044	544.24	126.994	612.918	1021.56	1003.38	1932.54	2.17818	2.33275	0
WBGene00016669	0	1.9039	0	0	0	3.67529	190.084	55.6523	65.044	592.757	8.91189	38.3074	55.9209	84.7929	58.4476	56.6328	81.6464	103.953
WBGene00016668	0	0	1.66093	0	0	3.67529	3.60349	9.82099	0	0	0	0	0	0	0	0	0	0
WBGene00001705	8.62454	0	1.66093	13.0691	11.4175	23.8894	0	21.2788	3.51589	46.4081	2.22797	0	0	8.07552	3.77081	6.53455	6.99826	4.62013
WBGene00044468	285.688	574.978	383.674	766.993	674.775	962.927	735.113	621.996	854.362	2171.69	1259.92	1570.6	1360.08	2360.07	1988.16	654.544	493.377	545.175
WBGene00235299	2.15614	0	0	0	0	4.59412	0	0	0	0	0	0	0	0	0	0	0	0
WBGene00022090	164.944	28.5585	53.9801	31.0391	38.8195	34.9153	50.4489	76.9311	116.024	118.13	171.554	227.716	160.773	24.2265	245.103	56.6328	60.6516	53.1314
WBGene00022092	2427.81	2796.83	2539.56	2876.84	2514.14	2670.1	2708.03	2067.32	2505.07	2638.93	2713.67	3133.76	2501.46	3294.81	3000.62	3060.35	2267.44	2963.81
WBGene00022089	25965.3	20556.4	21486.6	23721.2	21565.4	23664.3	18054.4	16353.6	18212.3	21721.1	23557.5	22065	21805.2	18020.5	19682.7	23897.9	23579.5	24490.1
WBGene00022087	4006.1	4212.38	4465.4	3404.5	4071.48	3677.13	3162.97	2995.4	3278.57	3689.44	3584.81	3683.89	4271.96	3881.29	3824.55	3757.37	4604.86	3801.21
WBGene00022093	334.201	361.741	287.34	50.6428	54.804	125.879	594.576	566.344	641.65	282.667	149.274	180.896	533.246	658.154	680.632	498.804	473.549	512.834
WBGene00022086	4.31227	6.66366	2.49139	14.7027	2.2835	10.1071	5.40524	41.7392	7.03178	4.21891	0	8.51275	21.9689	12.1133	15.0833	2.17818	11.6638	12.7053
WBGene00022094	0	0	9.96556	3.26728	4.567	0	0	13.0947	5.27384	0	11.1399	4.25638	3.99435	8.07552	13.1978	0	2.33275	2.31006
WBGene00022085	19.4052	4.75975	0	0	0	3.67529	1.80175	24.5525	3.51589	10.5473	31.1916	23.4101	9.98588	4.03776	28.2811	2.17818	6.99826	2.31006
WBGene00235288	0	0	0	0	0	0	0	4.9105	0	0	0	0	0	0	0	0	0	0
WBGene00235342	2.15614	0	0	0	2.2835	0	1.80175	0	0	0	0	2.12819	0	0	0	0	0	0
WBGene00022095	0	0	0	0	0	0	0	0	0	0	4.45594	0	0	0	0	0	0	0
WBGene00165490	0	0	0	0	0	0	0	0	0	0	0	0	0	1.00944	0	0	0	0
WBGene00022096	81.9332	112.33	56.4715	79.2314	53.6623	137.824	10.8105	9.00258	5.27384	59.0648	34.5336	22.346	41.9407	128.199	88.6141	40.2964	58.3189	73.922
WBGene00022083	89.4797	163.736	91.3509	123.34	115.317	128.635	27.0262	49.9234	29.0061	46.4081	83.5489	35.1151	103.853	195.831	172.515	50.0982	83.9791	41.5811
WBGene00235343	1.07807	0	0	4.08409	3.42525	0	1.80175	0	0	2.10946	0	4.25638	0.998588	7.06608	4.71352	8.71274	2.33275	4.62013
WBGene00022082	15.093	1.9039	4.98278	9.80183	13.701	1.83765	21.621	0	7.03178	29.5324	28.9636	23.4101	9.98588	38.3587	26.3957	26.1382	18.662	25.4107
WBGene00022079	30.1859	0	1.66093	1.63364	0	0	1.80175	20.4604	5.27384	14.7662	22.2797	19.1537	25.9633	4.03776	43.3644	6.53455	4.66551	4.62013
WBGene00235294	2.15614	0	0	0	0	0	0	0	0	0	8.91189	0	0	0	0	0	0	0
WBGene00022078	2374.98	2058.12	1884.32	1297.93	1566.48	1538.11	2928.74	3287.58	3296.15	2819.29	2369.45	2631.5	3583.93	4241.66	3727.45	1532.35	1398.49	1114.61
WBGene00022077	998.291	946.239	1014	816.819	854.03	722.195	807.183	964.913	1000.27	846.947	920.152	819.352	1012.57	1090.19	1074.68	993.252	989.088	1039.53
WBGene00022101	761.116	651.134	606.238	765.359	760.406	811.321	851.325	678.467	775.254	829.017	872.251	904.48	682.035	575.38	663.663	699.197	698.66	802.747
WBGene00022099	1277.51	1335.59	1336.21	1342.85	1376.95	1353.43	1394.55	1694.12	1364.17	1398.57	1347.92	1265.21	1131.4	1475.8	1176.49	1396.22	1335.5	1386.04
WBGene00174384	3.2342	0	0	0	0	0	0	0.818416	0	0	0	0	0	0	0	0	0	0
WBGene00022076	272.751	205.621	134.535	176.433	207.799	177.333	665.745	951.818	736.579	108.637	163.756	177.704	114.838	185.737	285.639	79.5037	80.48	61.2167
WBGene00004878	153.086	81.8678	63.1152	147.027	84.4896	167.226	378.367	689.106	528.263	120.239	53.4713	123.435	159.774	199.869	173.457	55.5437	74.6481	76.2321
WBGene00003595	25.8736	58.069	64.7761	44.1082	51.3788	55.1294	91.8891	186.599	92.2921	73.831	33.4196	6.38456	27.9605	81.7646	56.5622	6.53455	4.66551	4.62013
WBGene00003161	4315.51	5112.93	4431.35	4389.58	4710.86	4312.04	4887.24	4232.85	5092.77	4176.73	4522.78	5082.11	4822.18	6251.46	4968.05	5042.5	4833.47	4963.17
WBGene00022075	1178.33	877.699	999.877	1195.01	997.89	1208.25	1178.34	514.784	856.999	611.743	1249.89	1099.21	1038.53	912.533	1255.68	1517.11	1333.17	1568.53
WBGene00004367	2363.13	2080.96	2341.91	2334.47	2109.96	2039.79	2022.46	2363.59	2178.09	1803.59	2252.48	1991.98	2061.08	1805.89	1878.81	2254.42	2317.59	2206.11
WBGene00022100	218.848	116.138	156.127	118.439	108.466	185.602	216.21	325.73	316.43	181.413	131.45	100.025	185.737	96.9062	120.666	189.502	188.953	188.27
WBGene00201022	0	0	0	0	0	0	0	0	0	0	0	0	0	0	0	0	2.33275	0
WBGene00202041	0	0	1.66093	0	0	0	0	4.09208	0	0	0	0	0	0	0	2.17818	0	0
WBGene00023389	0	0	0	0	0	0	0	0.818416	0	0	0	0	0	0	0	0	0	0
WBGene00023390	0	0	0	0	0	0.918824	0	0	0	0	0	0	0	0	0	0	0	0
WBGene00022074	4042.76	4548.42	4225.4	4406.74	4508.77	4505.91	4142.22	4108.45	3887.7	4436.19	4172.99	4718.19	4255.98	4367.84	4609.82	4690.72	4796.14	4713.68
WBGene00022377	60.3718	28.5585	31.5576	114.355	47.9535	50.5353	61.2594	42.5576	35.1589	69.6121	64.6112	44.6919	43.9379	40.3776	21.6822	65.3455	53.6533	78.5421
WBGene00022376	1263.5	1419.36	1244.03	1427.8	1523.1	1503.2	1540.49	1518.98	1481.07	1542.01	1479.37	1721.7	1408.01	1380.91	1530.01	1426.71	1362.33	1499.23
WBGene00235346	389.183	317	357.099	412.494	473.827	321.588	360.349	340.461	466.735	437.712	313.03	422.445	375.469	350.275	310.149	446.528	432.726	396.176
WBGene00235348	190.818	189.438	222.564	142.126	182.68	249.92	192.787	203.786	180.189	213.055	217.227	252.19	230.674	159.491	139.52	209.106	249.605	231.006
WBGene00044651	1632.2	1773.48	1955.74	1756.98	2044.88	2087.57	1674.72	1800.52	1811.56	1930.15	2014.09	1765.33	1736.54	1783.68	1603.54	1905.91	1894.2	1988.96
WBGene00022378	2907.55	1920.08	2492.22	2711.02	2333.74	2623.24	1579.23	1914.28	1960.11	1949.14	2051.96	1628.06	2113.01	1397.06	1612.02	1535.62	1665.59	1679.42
WBGene00006705	474.35	441.705	435.993	261.382	323.115	337.208	1045.91	1424.04	1122.45	456.697	474.558	534.175	923.693	1073.03	980.411	318.015	325.419	308.393
WBGene00022382	5057.22	4230.47	2735.54	3622.59	3056.47	2826.3	9063.69	13665.1	12751.3	2484.94	6135.83	3232.72	5485.24	11306.7	5692.04	701.375	683.497	816.607
WBGene00050885	242.565	263.69	279.036	304.673	251.185	257.271	205.399	154.681	229.412	177.194	256.217	307.523	219.689	209.963	278.097	287.52	227.444	304.928
WBGene00022379	369.777	360.789	351.286	379.821	342.525	368.448	322.513	434.579	339.284	276.339	365.387	312.844	297.579	488.569	351.628	307.124	290.428	363.835
WBGene00022380	3934.95	3784	3743.73	4140.45	3530.29	3798.42	3488.18	3069.06	3757.61	3659.91	3720.71	3873.3	3724.73	3712.72	3666.17	3656.08	3272.85	3572.51
WBGene00022381	4575.32	4669.32	4855.72	4767.77	4875.28	4633.63	4045.82	3902.21	3915.82	4052.27	4516.1	4008.44	4668.4	4098.32	3999.89	4383.6	4393.74	4463.04
WBGene00022375	6.46841	7.61561	11.6265	4.90091	0	0	7.20699	9.82099	10.5477	6.32837	17.8238	19.1537	27.9605	28.2643	28.2811	8.71274	11.6638	15.0154
WBGene00198581	0	0	2.49139	0	0	0	0	0	0	0	0	0	0	0	0.942703	0	0	0
WBGene00023396	0	0	0	0	0	0	0	0	0	0	0	0	0	0	0.942703	0	0	0
WBGene00022374	15.093	10.4715	14.9483	9.80183	20.5515	12.8635	34.2332	49.105	17.5795	14.7662	22.2797	4.25638	56.9195	28.2643	17.9114	28.3164	34.9913	25.4107
WBGene00044485	109.963	43.7897	61.4543	26.1382	43.3865	83.6129	55.8541	27.8262	43.0697	15.8209	86.8909	53.2047	65.9068	34.3209	71.6455	39.2073	41.9896	50.8214
WBGene00043061	0	0	0	1.63364	0	3.67529	18.0175	6.54733	0.878973	0	4.45594	0	7.9887	4.03776	16.9687	2.17818	0	0
WBGene00235350	2.15614	1.9039	0	0	0	0	0	0	0	0	0	0	0	2.01888	0	0	0	0
WBGene00021876	2415.95	2684.5	2012.21	795.582	1195.41	932.606	4632.29	6190.5	5222.86	2708.54	2499.78	3177.38	6916.22	6482.62	6826.11	1339.58	1144.22	900.924
WBGene00021877	1157.85	1307.98	994.895	1045.53	1028.72	953.739	770.247	716.933	681.204	839.564	989.219	1205.62	922.695	1073.03	923.849	1080.38	898.11	984.087
WBGene00219424	2.15614	1.9039	0	0	0	0	0	3.27366	4.39486	0	0	0	1.99718	0	0	2.17818	2.33275	2.31006
WBGene00044486	2.15614	15.2312	18.2702	0.816819	15.9845	0	3.60349	0	6.15281	10.5473	22.2797	10.6409	9.98588	18.1699	1.88541	2.17818	8.16464	6.93019
WBGene00169683	0	0	0	0	0	0	0	0	1.75795	0	0	0	0	0	0	0	0	0
WBGene00021868	7451.61	7797.43	7847.87	8111.83	7866.66	7995.6	6758.35	6094.75	5715.08	6727.06	7579.56	6925.12	7050.03	6616.88	6526.33	7320.88	8421.24	8109.48
WBGene00045397	243.643	179.919	152.805	147.027	118.742	178.252	527.912	425.576	664.503	254.19	216.113	244.742	414.414	674.306	526.971	130.691	141.132	120.123
WBGene00021875	156.32	111.378	89.69	52.2764	29.6855	63.3988	506.291	590.078	441.244	107.582	98.0307	121.307	417.41	369.455	428.93	225.442	242.606	270.277
WBGene00044487	10.7807	13.3273	9.96556	0	9.13401	3.67529	19.8192	1.63683	1.75795	2.10946	0	6.38456	0	6.05664	9.42703	14.1582	2.33275	0
WBGene00021894	129.368	66.6366	93.0118	1.63364	9.13401	23.8894	219.813	271.714	214.469	42.1891	35.6475	36.1792	177.749	209.963	222.478	108.909	100.308	92.4025
WBGene00044488	569.22	1003.36	1100.36	939.342	978.48	1378.24	747.725	473.045	560.785	642.33	1103.96	468.201	928.686	396.71	567.507	956.223	955.263	1066.09
WBGene00023181	0	0.951951	0	0	0	0	0	0	0.878973	0	0	0	0	2.01888	0	2.17818	1.16638	2.31006
WBGene00235268	6.46841	0	6.6437	9.80183	19.4098	57.8859	3.60349	14.7315	21.0953	15.8209	11.1399	0	0	0	5.65622	2.17818	6.99826	2.31006
WBGene00021878	56.0595	11.4234	21.592	3.26728	6.8505	9.18824	13.5131	29.463	8.78973	18.9851	57.9273	57.4611	48.9308	8.07552	53.7341	6.53455	20.9948	18.4805
WBGene00023484	2.15614	1.9039	3.32185	0	0	1.83765	7.20699	1.63683	0.878973	0	0	0	11.9831	2.01888	0.942703	0	2.33275	0
WBGene00043062	243.643	207.525	118.756	160.096	127.876	143.336	452.238	240.614	284.787	657.096	1072.77	769.34	814.847	434.059	810.725	419.3	521.371	509.369
WBGene00044491	23.7175	13.3273	13.2874	0	0	0	9.00873	6.54733	8.78973	0	2.22797	0	5.99153	8.07552	3.77081	6.53455	16.3293	11.5503
WBGene00044489	104.573	51.4053	61.4543	8.16819	2.2835	0	102.7	126.036	108.993	10.5473	0	14.8973	71.8983	84.7929	33.9373	68.6128	73.4818	56.5965
WBGene00044490	29.1078	11.4234	13.2874	1.63364	0	0	28.8279	18.0052	40.4328	10.5473	0	2.12819	13.9802	34.3209	9.42703	9.80183	10.4974	28.8758
WBGene00021873	12.9368	7.61561	6.6437	1.63364	0	11.0259	174.769	232.43	123.935	46.4081	15.5958	38.3074	27.9605	54.5097	50.906	6.53455	9.33102	6.93019
WBGene00043702	65.7622	41.8858	26.5748	23.6877	31.969	30.3212	136.032	91.6626	102.84	70.6668	125.88	155.358	135.808	140.312	117.838	81.6819	66.4835	98.1777
WBGene00021879	1217.14	1048.1	1121.96	1263.62	1282.19	1535.35	1964.8	2100.87	1906.49	1659.09	1695.49	1949.42	1627.7	1124.52	1347.12	1577.01	1428.81	1562.76
WBGene00021895	687.807	770.128	625.339	818.452	648.514	931.687	1608.06	1649.93	1325.49	818.469	1118.44	821.48	1664.65	1016.51	1241.54	655.633	838.625	787.731
WBGene00021880	46.3569	8.56756	4.98278	14.7027	4.567	15.62	56.755	52.3786	61.5281	25.3135	17.8238	22.346	79.887	21.1982	59.3903	19.6037	20.9948	10.3953
WBGene00044495	36.6543	30.4624	21.592	27.7718	28.5438	47.7788	93.6908	51.5602	68.5599	37.9702	28.9636	26.6023	38.9449	45.4248	49.9633	33.7619	36.1577	56.5965
WBGene00044492	2.15614	11.4234	15.7788	31.0391	15.9845	9.18824	17.1166	23.7341	45.7066	12.6567	2.22797	6.38456	11.9831	23.2171	16.026	10.8909	23.3275	26.5657
WBGene00021872	805.317	1111.88	1067.98	2830.28	1801.68	2904.4	456.743	612.175	501.015	265.792	784.246	293.69	426.397	284.662	339.373	1270.97	999.585	1090.35
WBGene00021881	101.338	67.5885	60.6238	38.3905	58.2293	28.4835	50.4489	46.6497	79.1076	65.3932	55.6993	87.2557	97.8616	139.303	79.1871	77.3255	46.6551	38.116
WBGene00021882	2891.38	2725.44	3035.34	3187.23	3395.57	3456.61	3212.51	2647.58	3130.02	3061.88	2805.02	3440.22	3014.74	2461.01	2571.69	2730.35	2833.13	2640.4
WBGene00021871	28.0298	27.6066	19.9311	13.8859	29.6855	23.8894	21.621	57.2891	25.4902	32.6966	44.5594	52.1406	48.9308	22.2077	49.9633	41.3855	23.3275	16.1704
WBGene00195623	0	0.951951	4.98278	0	0	0	2.70262	6.54733	1.75795	2.10946	0	1.06409	2.99576	0	0	0	2.33275	1.15503
WBGene00235102	2890.3	3253.77	2954.79	2855.6	2857.8	2705.94	3214.32	2865.28	2796.01	2706.43	2930.9	3191.22	3011.74	3829.81	3416.36	2918.77	3032.58	3142.84
WBGene00021883	5958.48	5981.11	5864.73	5602.56	5794.39	6417.98	5907.93	5367.99	5714.2	5215.63	5653.48	5693.97	5065.83	5140.07	4954.85	6666.33	6845.47	6654.14
WBGene00021884	375.168	380.78	386.996	367.568	349.376	382.231	315.306	274.988	381.474	229.931	338.652	240.485	439.379	347.247	405.362	311.48	219.279	304.928
WBGene00021885	77.6209	43.7897	46.5059	53.91	45.67	28.4835	79.2769	27.0077	77.3496	90.7067	38.9895	69.1661	123.825	88.8307	80.1298	43.5637	6.99826	16.1704
WBGene00021898	269.517	432.186	337.998	289.154	309.414	246.245	1236.9	721.843	1453.82	383.921	304.118	331.997	554.216	1097.26	711.741	255.937	226.277	210.216
WBGene00021886	150.93	160.88	205.955	457.419	395.046	372.124	241.434	235.704	215.348	305.871	213.885	225.588	190.73	208.954	167.801	116.533	202.95	200.975
WBGene00044493	479.74	670.173	296.475	762.909	584.576	774.568	581.964	471.408	561.664	536.857	594.868	572.482	431.39	605.664	533.57	565.239	573.858	651.438
WBGene00021887	831.191	723.483	754.06	957.312	978.48	947.307	935.107	727.572	899.189	909.176	847.743	897.031	846.802	704.589	752.277	795.037	721.987	741.53
WBGene00006708	6839.26	6548.47	6852.98	7672.38	6832.24	7391.02	4843.1	4100.27	5561.26	6408.53	7055.99	6562.27	6423.91	5686.17	5686.39	7459.19	7187.22	7220.1
WBGene00021888	5114.36	4933.01	4834.96	5745.5	5014.57	5619.52	3655.74	3412.8	3375.26	4223.13	5142.16	5120.42	4255.98	5022.97	4400.54	5707.93	5041.08	5398.62
WBGene00021870	357.919	340.798	317.237	362.668	278.587	394.175	345.935	312.635	270.724	371.264	325.284	259.639	353.5	177.661	303.55	394.251	303.258	321.099
WBGene00021889	2.15614	0	0	0	0	0	7.20699	4.9105	7.03178	0	6.68391	4.25638	5.99153	0	11.3124	0	2.33275	4.62013
WBGene00021897	40.9666	36.1741	48.1669	29.4055	47.9535	33.0776	48.6472	99.0284	38.6748	69.6121	60.1552	22.346	47.9322	49.4625	49.0206	39.2073	34.9913	39.2711
WBGene00002243	81.9332	46.6456	42.3536	72.6969	77.6391	149.768	81.0786	166.138	112.509	190.906	124.766	89.3839	57.9181	54.5097	73.5309	54.4546	65.3171	78.5421
WBGene00189961	0	1.9039	1.66093	0	0	0	0	3.27366	0	0	0	0	0	0	0	0	2.33275	0
WBGene00021890	3768.93	3254.72	3612.51	4115.95	4189.08	4247.72	3558.45	4042.16	3471.94	4016.41	4078.3	3817.97	3692.78	3018.22	3151.46	4289.93	3957.52	4002.18
WBGene00197842	2.15614	1.9039	0	0	6.8505	0	0	0	0	0	0	0	0	0	1.88541	0	0	0
WBGene00199274	0	0.951951	0	0	0	0	0	0	0	0	0	0	0	0	0	2.17818	0	0
WBGene00200008	2.15614	0.951951	3.32185	0	6.8505	0.918824	0	0	0	0	1.11399	2.12819	0	0	0	0	2.33275	0
WBGene00200823	0	0	0	0	2.2835	0	0	1.63683	0	2.10946	0	0	0.998588	0	0	1.08909	0	0
WBGene00021891	0	0	2.49139	0	0	0	1.80175	2.45525	0	0	6.68391	2.12819	0	0	0	4.35637	0	0
WBGene00219425	959.481	754.897	910.187	1016.94	967.063	1149.45	669.349	653.096	689.994	859.604	998.131	818.288	808.856	622.824	634.439	1067.31	968.093	1015.27
WBGene00021892	29.1078	7.61561	8.30463	16.3364	31.969	6.43176	12.6122	14.7315	7.03178	14.7662	11.1399	7.44866	9.98588	13.1227	12.2551	3.26728	2.33275	4.62013
WBGene00021869	3034.76	3402.27	2877.55	4572.55	3211.75	4733.78	1767.51	1586.09	1608.52	3212.7	3325.25	3364.66	2751.11	3758.14	3277.78	3412.13	2971.93	3249.1
WBGene00003008	17.2491	19.039	16.6093	13.0691	15.9845	16.5388	16.2157	42.5576	26.3692	33.7513	31.1916	10.6409	27.9605	20.1888	30.1665	10.8909	6.99826	16.1704
WBGene00021893	411.822	230.372	259.104	173.982	155.278	107.502	305.396	419.029	348.073	183.523	281.838	178.768	227.678	175.642	166.858	251.58	267.1	203.286
WBGene00022069	46052.9	37295.5	42635.1	43743.9	48294.9	43628.5	25572.2	30607.9	30882.7	38347.8	41687.6	37068.8	51554.1	36093.5	35768	38295.7	45086.3	38950
WBGene00235353	19.4052	69.4924	25.7444	71.8801	38.8195	52.3729	72.9707	61.3812	50.9804	35.8608	26.7357	23.4101	41.9407	61.5758	37.7081	51.1873	44.3223	46.2013
WBGene00022067	1349.74	1357.48	1596.98	1794.55	1897.59	1715.44	1601.75	1425.68	1473.16	1514.59	1701.06	1755.75	1353.09	1510.12	1362.21	1555.22	1496.46	1474.98
WBGene00022070	0	3.8078	8.30463	6.53455	13.701	5.51294	12.6122	1.63683	36.9169	0	4.45594	12.7691	0	4.03776	3.77081	2.17818	11.6638	18.4805
WBGene00022071	2.15614	0	3.32185	4.90091	0	0	0	1.63683	0	0	0	0	1.99718	2.01888	7.54163	0	2.33275	2.31006
WBGene00022072	1282.9	704.444	1051.37	664.074	538.906	808.565	124.321	63.018	80.8655	288.996	719.635	432.022	519.266	167.567	441.185	810.285	583.189	1145.79
WBGene00235279	0	9.51951	0	4.90091	11.4175	0	10.8105	3.27366	7.91076	0	4.45594	0	1.99718	12.1133	5.65622	0	2.33275	9.24025
WBGene00022066	0	0	0	0	0	0	0	3.27366	1.75795	10.5473	8.91189	0	1.99718	0	0.942703	2.17818	0	0
WBGene00022073	181.115	154.216	127.891	129.057	189.531	209.492	268.46	413.3	239.96	305.871	182.694	170.255	257.636	150.406	154.603	152.473	185.454	157.084
WBGene00197397	0	0	0	0	0	0	0	0	0	0	0	0	0	0	0	1.08909	0	0
WBGene00003153	20140.5	16686.7	20342.2	18197.1	18767	18295.6	14277	14943.5	15112.2	17136.2	18273.8	16852.1	18763.5	14255.3	13859.6	17198.9	19758.4	18806.2
WBGene00023187	2.15614	0	2.49139	0	0	0	0	0	1.75795	4.21891	2.22797	0	11.9831	7.06608	5.65622	6.53455	0	2.31006
WBGene00197431	1.07807	3.8078	0	0	0	0	0	0	0	0	0	0	0	0	0	0	0	0
WBGene00197636	0	0	0	0	6.8505	0	0	3.27366	0	0	0	0	0.998588	1.00944	0	0	4.66551	0
WBGene00020729	252.268	289.393	294.814	334.896	321.974	282.079	201.796	207.878	290.94	227.821	207.201	248.998	250.645	402.766	238.504	298.411	251.937	297.998
WBGene00020730	6.46841	14.2793	1.66093	1.63364	0	11.0259	7.20699	1.63683	8.78973	6.32837	13.3678	4.25638	7.9887	4.03776	5.65622	0	12.8301	2.31006
WBGene00020728	8.62454	11.4234	8.30463	9.80183	2.2835	5.51294	16.2157	1.63683	14.0636	14.7662	13.3678	12.7691	25.9633	28.2643	16.9687	7.62365	13.9965	11.5503
WBGene00199115	4.31227	0	0	2.45046	4.567	0	0	0	0	0	0	0	0	0	1.88541	0	0	0
WBGene00201211	1.07807	0	9.13509	0	0	0	0	0	1.75795	0	0	0	3.99435	0	1.88541	0	2.33275	0
WBGene00200723	0	4.75975	1.66093	0	0	0	3.60349	0.818416	0.878973	0	0	0	3.99435	0	0	0	0	0
WBGene00022061	4.31227	5.7117	0	3.26728	9.13401	0	9.00873	37.6471	8.78973	4.21891	0	17.0255	3.99435	7.06608	16.9687	0	2.33275	2.31006
WBGene00022063	32.342	51.4053	64.7761	57.1773	57.0875	77.1812	79.2769	119.489	107.235	42.1891	69.0671	81.9352	73.8955	86.8118	110.296	38.1182	41.9896	39.2711
WBGene00022062	12.9368	9.51951	3.32185	0	4.567	11.0259	5.40524	19.642	22.8533	0	4.45594	6.38456	16.976	20.1888	15.0833	8.71274	6.99826	0
WBGene00219764	0	0	0	0	0	0.918824	0	0	0	0	0	0	0	0	0	0	0	0
WBGene00004240	2.15614	0	4.98278	13.0691	25.1185	5.51294	10.8105	21.2788	23.7323	8.43783	17.8238	7.44866	11.9831	2.01888	0	13.0691	11.6638	18.4805
WBGene00019766	5783.84	5496.56	5883.83	6502.69	6389.24	5931.01	4486.35	4379.35	3963.29	6007.73	5993.24	6386.69	5506.21	5193.57	4632.44	6318.91	6349.76	6275.29
WBGene00235356	452.789	412.195	479.177	565.239	657.648	499.84	389.177	301.177	414.875	584.32	600.438	537.367	450.363	388.634	411.961	567.417	432.726	503.594
WBGene00022059	4201.23	4491.3	4707.06	5217.02	5319.42	5093.96	3789.07	4114.18	4186.55	4521.62	4719.96	4678.82	4261.97	4371.88	4216.71	4957.55	5069.07	4742.56
WBGene00201731	1.07807	0	0.830463	0	0	0	0.900873	0	2.63692	0	0	1.06409	0	0	0	1.08909	0	0
WBGene00196015	0	0	0	0	4.567	0	2.70262	0	0	0	0	0	0	0	0	0	0	0
WBGene00003286	0	0	0	0	0	0	0	0	0	0	0	4.25638	0	0	0	0	0	0
WBGene00197023	0	0	2.49139	0	0	0	0	0	0	0	0	0	1.99718	0	0	0	0	0
WBGene00022060	375.168	423.618	389.487	334.079	389.337	319.751	383.772	309.361	363.895	620.18	559.221	574.611	530.25	405.795	446.841	442.171	426.894	443.532
WBGene00197555	2.15614	0.951951	1.66093	3.26728	0	0	3.60349	2.45525	0	0	4.45594	2.12819	6.99011	0	0	4.35637	2.33275	4.62013
WBGene00003363	8.62454	1.9039	2.49139	1.63364	0	0	0	3.27366	0	0	0	0	0	0	0.942703	7.62365	0	0
WBGene00020831	6848.97	6400.92	6390.41	7248.45	6623.3	7619.8	6231.34	5729.73	6435.84	6069.96	6079.02	6330.29	5395.37	5282.4	5487.48	6359.21	6726.5	6827.39
WBGene00020832	4.31227	0	3.32185	23.6877	7.99226	7.35059	1.80175	0	1.75795	17.9304	31.1916	6.38456	11.9831	10.0944	18.8541	3.26728	6.99826	4.62013
WBGene00044469	380.558	387.444	357.099	340.613	344.809	425.415	305.396	261.893	189.858	280.558	372.071	294.754	351.503	218.039	286.582	250.491	213.447	241.402
WBGene00020833	30.1859	44.7417	83.8768	44.1082	41.103	106.584	169.364	402.661	198.648	122.349	60.1552	12.7691	57.9181	40.3776	101.812	30.4946	32.6586	16.1704
WBGene00001548	25.8736	45.6936	19.9311	21.2373	15.9845	44.1035	22.5218	16.3683	29.0061	35.8608	17.8238	8.51275	69.9011	48.4531	20.7395	28.3164	44.3223	32.3409
WBGene00196782	0	0	0	0	0	0	0	0	5.27384	0	0	0	0	0	0.942703	0	0	0
WBGene00021089	25.8736	57.117	39.0318	8.16819	4.567	12.8635	34.2332	42.5576	15.8215	6.32837	11.1399	8.51275	10.9845	39.3681	75.4163	21.7818	9.33102	18.4805
WBGene00021088	40754.2	41705	43784.5	50405.9	46511.5	45182.2	33699.9	24904.4	32628.4	41674.4	42410.6	42209.4	38371.7	36733.5	35220.3	42703.3	45687	43460.4
WBGene00021087	4.31227	8.56756	3.32185	17.97	45.67	25.7271	21.621	49.105	5.27384	40.0797	27.8496	10.6409	7.9887	0	7.54163	13.0691	6.99826	4.62013
WBGene00021086	0	0	0	0	0	0	0	0	0	0	0	0	0	0	0	0	1.16638	0
WBGene00021085	0	0	0	6.53455	0	1.83765	0	9.82099	0	12.6567	6.68391	0	0	0	0	0	1.16638	0
WBGene00021084	0	1.9039	0	4.90091	6.8505	9.18824	1.80175	27.8262	10.5477	0	8.91189	2.12819	0	0	5.65622	2.17818	2.33275	0
WBGene00021083	0	0	0	0	11.4175	0	5.40524	1.63683	3.51589	0	0	0	0	0	0	0	2.33275	0
WBGene00021090	0	0	0	0	0	0	0	2.45525	5.27384	6.32837	0	0	0	0	0	2.17818	0	1.15503
WBGene00021082	470.038	346.51	420.214	379.004	454.417	328.939	1302.66	1098.31	1334.28	561.116	458.962	397.971	299.576	222.077	192.311	1180.58	1014.75	1025.67
WBGene00018325	12.9368	8.56756	17.4397	35.94	21.6933	30.3212	31.5306	35.1919	26.3692	23.204	56.8133	53.2047	4.99294	20.1888	23.5676	41.3855	32.6586	40.4261
WBGene00018326	0	0	1.66093	4.90091	0	0	18.0175	4.9105	14.0636	0	6.68391	2.12819	3.99435	2.01888	5.65622	6.53455	13.9965	4.62013
WBGene00018327	0	3.8078	3.32185	3.26728	4.567	0	0.900873	1.63683	1.75795	4.21891	0	0	0.998588	0	0	0	2.33275	2.31006
WBGene00018328	707.213	705.396	627.83	788.23	688.476	680.848	729.707	708.748	683.841	552.678	690.671	640.584	608.14	927.675	723.996	591.377	587.854	593.686
WBGene00001999	20359.3	20487.9	21939.2	24422.9	23969.9	24378.2	17913	20533.2	19321.6	21138.9	24644.7	24157.1	20930.4	20763.2	19757.2	23050.6	22593.9	22162.7
WBGene00018329	0	3.8078	3.32185	9.80183	4.567	0	1.80175	1.63683	3.51589	0	0	0	1.99718	6.05664	1.88541	0	2.33275	9.24025
WBGene00018324	0	0	1.66093	0	0	0	0	0	0	0	2.22797	0	0	0	0	0	2.33275	0
WBGene00018330	1128.74	1192.79	1258.98	1022.66	1292.46	1400.29	1226.99	2025.58	1255.17	1145.44	1316.73	1061.97	1156.36	1262.81	1160.47	1233.94	1166.38	1187.37
WBGene00166372	2.15614	0.951951	0	0	0	0	0	0.818416	0	0	0	2.12819	0	0	2.82811	0	0	0
WBGene00018323	0	0	4.98278	1.63364	0	0	0	0	0	0	0	0	0	2.01888	0	0	1.16638	0
WBGene00021953	0	0	0	1.63364	0	12.8635	0	3.27366	0	6.32837	8.91189	0	5.99153	0	11.3124	6.53455	9.33102	2.31006
WBGene00021952	11871.7	11797.5	10788.5	9316.64	9073.49	10216.4	7848.41	6796.95	6914.88	8972.58	11283.6	9583.23	11908.2	9334.29	10324.5	10375.8	11359.3	11176.1
WBGene00015249	3554.39	4035.32	3815.15	3745.11	3903.65	3673.46	3700.79	3473.36	3566.87	3838.16	3873.33	3970.13	3583.93	4190.18	3796.27	4208.25	3926.03	3609.47
WBGene00015250	1413.35	1291.8	1289.71	1567.48	1475.14	1361.7	1654	2084.51	1871.33	1336.34	1522.82	1279.04	1521.85	1766.52	1416.88	1235.03	1147.72	1143.48
WBGene00015251	841.971	995.741	844.581	797.215	922.535	934.444	1663.01	1703.94	1534.69	1071.6	1203.1	1030.04	1170.34	1467.72	1502.67	1030.28	966.927	859.343
WBGene00015248	8416.48	7205.32	7207.59	8334	6643.85	8011.22	6295.3	5939.25	5522.59	6497.13	8325.93	6878.3	6279.12	7228.6	6865.71	8425.22	7715.58	8710.09
WBGene00015252	0	0	0	0	0	0	0	6.54733	1.75795	0	2.22797	0	0	0	0	0	2.33275	0
WBGene00015414	6.46841	1.9039	11.6265	14.7027	4.567	3.67529	5.40524	0	0	2.10946	15.5958	14.8973	7.9887	4.03776	9.42703	6.53455	9.33102	25.4107
WBGene00219410	0	0	0	6.53455	0	0	0	0	3.51589	0	0	0	0	0	0.942703	0	0	0
WBGene00001119	191.896	165.639	95.5032	220.541	294.572	208.573	171.166	220.972	168.763	166.647	227.253	176.64	115.836	193.812	147.062	261.382	291.594	219.456
WBGene00015413	10487.4	8686.55	9640.84	10197.2	8939.91	9695.43	6037.65	5111.01	6251.25	7798.66	8216.76	7749.8	7676.14	6397.83	6699.79	8501.45	9054.58	8928.39
WBGene00015412	2.15614	15.2312	6.6437	4.90091	0	0	10.8105	24.5525	0	25.3135	15.5958	25.5383	9.98588	8.07552	15.0833	13.0691	11.6638	25.4107
WBGene00015416	2.15614	3.8078	14.9483	0	0	0	9.00873	40.9208	0	8.43783	2.22797	0	0	12.1133	7.54163	4.35637	2.33275	0
WBGene00195067	0	0	4.98278	0	0	0	0	0	0	4.21891	0	0	0	0	0	0	0	0
WBGene00015411	0	0	0	0	0	0	3.60349	8.18416	0	0	6.68391	0	0	0	0	0	2.33275	0
WBGene00219646	0	0	0.830463	0	0	0	0	0	0	4.21891	2.22797	0	0	0	9.42703	2.17818	0	0
WBGene00015417	0	0	0.830463	0	0	0	0	0	0	0	0	0	0	0	0.942703	4.35637	0	2.31006
WBGene00001702	344.982	119.946	225.886	112.721	146.144	203.979	66.6646	170.231	87.8973	97.035	171.554	134.076	259.633	88.8307	148.947	124.157	188.953	184.805
WBGene00001692	3844.39	3398.46	3140.81	1929.33	1404.35	1821.11	1171.14	638.365	993.239	1350.05	2551.03	1811.09	3473.09	2043.11	3058.13	2812.04	3097.9	3363.45
WBGene00001699	409.666	121.85	116.265	96.3846	59.371	178.252	9.00873	126.036	42.1907	86.4877	225.025	104.281	221.686	60.5664	162.145	82.771	95.6429	145.534
WBGene00017281	6.46841	24.7507	21.592	17.97	29.6855	1.83765	16.2157	15.5499	3.51589	31.6419	20.0517	12.7691	27.9605	18.1699	18.8541	10.8909	16.3293	6.93019
WBGene00019049	0	0	0	0	0	0	1.80175	1.63683	1.75795	0	0	0	2.99576	1.00944	0	2.17818	0	0
WBGene00023302	0	0	0	6.53455	0	0	1.80175	0	0	0	2.22797	0	0	4.03776	5.65622	0	0	0
WBGene00219706	0	0	0	0	0	0	0	0	0	0	0	0	0	3.02832	0	0	0	0
WBGene00194843	0	0	0	0	0	0	0	3.27366	0	0	0	0	0	3.02832	0	0	0	0
WBGene00019051	2.15614	0	0	0	0	1.83765	0	1.63683	0	0	0	0	0	0	0	0	0	0
WBGene00023481	0	0	0	1.63364	0	0	0	0	1.75795	0	0	0	3.99435	0	1.88541	0	0	0
WBGene00019048	43.1227	47.5975	18.2702	17.97	20.5515	16.5388	57.6559	47.4681	22.8533	25.3135	55.6993	14.8973	31.9548	26.2454	26.3957	21.7818	37.3241	20.7906
WBGene00019047	49.5911	41.8858	21.592	35.94	34.2525	23.8894	32.4314	32.7366	42.1907	31.6419	22.2797	36.1792	43.9379	60.5664	26.3957	28.3164	37.3241	32.3409
WBGene00023475	0	0	0	0	2.2835	0	0	0	0	0	0	0	0	0	0	0	0	0
WBGene00015656	0	0	0	0	0	0	0	1.63683	0	0	2.22797	0	0	0	0	0	0	0
WBGene00015655	0	0	1.66093	0	0	0	16.2157	0	0	0	0	0	0	0	0	0	6.99826	0
WBGene00023463	0	0	0	1.63364	0	0	0	3.27366	3.51589	0	13.3678	0	1.99718	0	3.77081	0	0	0
WBGene00023465	2.15614	0	0	0	0	0	0	0	5.27384	0	0	0	0	0	0	2.17818	0	0
WBGene00015654	0	0	0	0	0	0	0	1.63683	7.03178	0	0	0	0	0	0	0	0	0
WBGene00023464	1.07807	0	0	0	0	0	0	8.18416	1.75795	0	0	0	1.99718	1.00944	3.77081	0	0	0
WBGene00015652	0	0	0	0	0	0	0	0.818416	3.51589	0	0	0	0	0	0	0	0	0
WBGene00044470	0	0	1.66093	0	0	0	3.60349	0.818416	1.75795	0	0	8.51275	0	0	0	0	2.33275	0
WBGene00015651	0	0	6.6437	4.90091	0	6.43176	21.621	27.8262	8.78973	4.21891	0	0	5.99153	4.03776	7.54163	4.35637	1.16638	0
WBGene00023462	0	0	0	0	0	0	1.80175	0	0	0	0	0	0	0	1.88541	0	0	0
WBGene00000424	3236.36	3316.6	3361.71	3404.5	3491.47	3335.33	2892.7	3078.88	2897.09	3282.32	3448.9	3281.67	3025.72	3057.59	2961.97	3339.16	3023.25	3407.34
WBGene00015658	3288.11	4009.62	3335.97	3906.84	4032.66	3953.7	3116.12	3335.05	3006.97	3402.55	3395.43	3468.95	3023.72	3513.86	3224.99	3352.23	3447.81	3216.76
WBGene00201640	21.5614	11.4234	9.96556	3.26728	10.2758	3.67529	21.621	26.1893	31.643	11.602	25.6217	17.0255	11.9831	12.1133	8.48433	4.35637	4.66551	1.15503
WBGene00006769	2351.27	2334.18	2153.39	2986.29	2689.96	2846.52	2107.14	2733.51	2090.2	2328.84	2098.75	2002.62	1953.24	1850.3	1767.57	2886.09	2877.45	2739.73
WBGene00220034	0	0	0.830463	0	0	0	0	2.45525	0	0	0	0	0	0	0.942703	0	0	0
WBGene00019778	3790.49	4333.28	4417.23	4250.73	4171.96	4237.61	4160.23	3357.14	3929.01	3934.14	4008.12	4174.44	4227.02	3746.03	3993.29	4411.91	4492.88	4255.14
WBGene00019777	388.105	400.771	462.568	401.058	406.463	422.659	461.247	563.07	490.467	371.264	339.766	383.074	475.328	411.851	435.529	326.728	382.572	364.99
WBGene00015037	589.703	768.224	773.161	530.932	736.429	530.161	626.107	456.676	513.32	367.046	423.315	446.919	537.24	644.022	494.919	560.882	555.195	613.322
WBGene00015038	109.963	79.9639	117.926	130.691	84.4896	100.152	108.105	112.941	128.33	91.7614	120.31	57.4611	71.8983	86.8118	75.4163	69.7019	73.4818	90.0924
WBGene00003889	32.342	22.8468	23.253	4.90091	36.536	35.8341	33.3323	73.6575	27.2482	56.9553	33.4196	14.8973	35.9492	26.2454	58.4476	13.0691	18.662	17.3255
WBGene00015036	8.62454	0	4.98278	4.90091	0	5.51294	1.80175	1.63683	0	0	2.22797	0	0	14.1322	0	0	0	0
WBGene00015035	71.1525	30.4624	49.8278	17.1532	46.8118	20.2141	45.0437	76.1127	45.7066	44.2986	66.8391	25.5383	73.8955	59.5569	69.76	43.5637	74.6481	53.1314
WBGene00021375	45.2789	52.3573	48.1669	70.2464	61.6545	61.5612	73.8716	113.76	66.8019	81.2141	46.7874	17.0255	48.9308	48.4531	45.2498	47.9201	30.3258	85.4723
WBGene00021374	40.9666	29.5105	27.4053	29.4055	45.67	47.7788	54.0524	73.6575	80.8655	46.4081	37.8755	17.0255	20.9703	51.4814	42.4216	43.5637	39.6568	20.7906
WBGene00021376	736.321	804.398	861.19	646.104	835.762	667.066	724.302	694.835	625.829	612.797	641.656	807.647	777.9	867.108	730.595	707.91	608.849	736.91
WBGene00006383	2894.61	2755.9	2939.01	3646.28	3593.09	3899.49	2423.35	2749.88	2573.63	2977.5	3132.53	3205.05	2894.91	2685.11	2660.31	3585.29	3310.18	3164.79
WBGene00202239	1.07807	0	0	0	0	0	0	0	0	0	0	0	0.998588	0	0	0	0	0
WBGene00023366	0	0	1.66093	3.26728	0	0	0	0	0	0	0	0	0	0	0	0	0	0
WBGene00023367	0	0	0	0	0	0	0	0.818416	0	0	0	0	0	0	0	0	0	0
WBGene00021377	1742.16	1273.71	1523.07	1917.89	1954.68	1942.39	1527.88	1633.56	1661.26	1415.45	1802.43	1213.07	1386.04	1284.01	1155.75	1342.85	1276.02	1391.81
WBGene00021378	651.153	740.618	469.212	607.713	552.607	512.704	699.078	512.329	620.555	571.663	507.978	529.919	468.338	716.702	629.726	558.704	465.384	583.291
WBGene00021379	64.6841	28.5585	46.5059	45.7419	36.536	42.2659	50.4489	24.5525	21.0953	0	24.5077	25.5383	35.9492	16.151	18.8541	17.4255	27.993	27.7208
WBGene00021380	0	0	0	0	0	14.7012	0	0	0	0	4.45594	10.6409	3.99435	0	3.77081	0	0	2.31006
WBGene00021381	247.956	28.5585	56.4715	19.6037	52.5205	27.5647	41.4402	45.8313	77.3496	128.677	164.87	127.691	149.788	38.3587	197.968	28.3164	58.3189	48.5113
WBGene00002188	43.1227	78.06	56.4715	75.1473	51.3788	138.742	93.6908	160.41	156.457	10.5473	44.5594	10.6409	98.8602	144.35	85.786	81.6819	74.6481	46.2013
WBGene00022610	3596.44	2556.94	3210.57	2782.9	2224.13	3793.82	1294.56	1268.55	1009.06	2308.8	2380.59	2568.72	2202.88	1306.21	1984.39	2480.95	2550.87	2710.86
WBGene00000481	98.1042	53.3092	102.977	40.8409	39.9613	38.5906	163.058	162.046	116.024	46.4081	62.3832	48.9483	118.832	97.9156	137.635	79.5037	65.3171	66.9918
WBGene00006756	119.666	85.6756	89.69	49.0091	109.608	90.9635	126.122	133.402	101.961	118.13	96.9168	115.986	116.835	130.218	142.348	115.444	111.972	93.5575
WBGene00022609	75.4648	62.8288	58.9629	42.4746	42.2448	34.9153	67.5655	40.9208	35.1589	23.204	49.0154	31.9228	49.9294	60.5664	46.1925	63.1673	38.4904	60.0616
WBGene00197099	0	0	0	0	4.567	1.83765	0	0	1.75795	0	0	0	0	0	0.942703	1.08909	0	3.46509
WBGene00022608	173.569	118.994	150.314	158.463	142.719	275.647	142.338	156.317	166.126	170.866	94.6888	180.896	118.832	140.312	145.176	259.204	292.761	313.013
WBGene00195049	0	0	0	0	0	0	0	0	0	0	0	0	0	1.00944	0	0	0	0
WBGene00016987	1426.28	1363.19	1509.78	931.173	1351.83	1313.92	943.214	1211.26	1101.35	915.504	1193.08	1123.68	1076.48	803.514	1201.95	1973.44	1897.7	1823.79
WBGene00021362	51.7473	100.907	107.96	76.781	137.01	172.739	139.635	217.699	126.572	181.413	86.8909	110.666	88.8743	58.5475	81.0725	108.909	108.473	71.6119
WBGene00021360	0	0	0	1.63364	0	0	9.00873	0	0	0	0	0	3.99435	0	5.65622	0	6.99826	0
WBGene00003129	2592.75	2305.62	2539.56	3005.89	2688.82	2629.67	2211.64	1974.02	2384.65	2144.26	2481.96	2723.02	2432.56	2407.51	2276.63	2372.04	2437.73	2389.76
WBGene00021363	3587.81	3259.48	3672.31	3567.86	3893.37	3884.79	2834.15	3049.42	2926.98	3296.03	3472.29	3498.74	3339.28	2942.52	2660.31	3523.21	3524.79	3496.28
WBGene00021359	3740.9	4236.18	3906.5	3685.49	4176.52	3921.54	3928.71	3452.08	3260.99	3982.66	4037.08	4496.86	3616.88	4399.14	4220.48	4236.57	4289.93	4046.07
WBGene00021358	64.6841	31.4144	16.6093	19.6037	9.13401	3.67529	21.621	31.0998	26.3692	21.0946	37.8755	70.2302	35.9492	4.03776	60.333	23.96	23.3275	16.1704
WBGene00021364	8.62454	9.51951	6.6437	1.63364	4.567	22.0518	25.2245	13.0947	14.0636	8.43783	4.45594	0	1.99718	41.387	13.1978	0	0	2.31006
WBGene00195010	0	0	0	0	0	0	0	0	0	12.6567	4.45594	0	1.99718	0	3.77081	0	0	0
WBGene00021357	12.9368	11.4234	16.6093	19.6037	25.1185	58.8047	36.0349	33.5551	12.3056	16.8757	20.0517	14.8973	47.9322	30.2832	20.7395	13.0691	6.99826	25.4107
WBGene00021367	3255.77	3200.46	3443.1	3272.18	3159.22	3492.45	2612.53	2183.53	2631.64	2410.05	3170.4	2868.8	3144.55	2705.3	2496.28	3318.46	3299.68	3273.36
WBGene00021366	1708.74	1708.75	1615.25	1709.6	1772	1661.23	1598.15	1527.16	1654.23	1648.54	1820.25	1985.6	1669.64	1901.78	1662.93	1990.86	1877.87	1886.17
WBGene00021365	4333.83	3785.91	4100.83	4413.27	4619.52	4688.76	4238.61	4276.22	4022.18	4032.23	4186.36	4546.87	3811.61	3952.96	3771.76	4196.27	3951.69	3692.64
WBGene00021370	522.863	422.666	410.249	351.232	276.304	332.614	533.317	673.557	457.066	457.752	364.273	333.061	591.164	557.211	614.643	341.975	310.256	353.44
WBGene00165899	0	0	0	0	0	0	0	0	0	0	3.34196	0	0	0	0	0	0	0
WBGene00021371	183.272	121.85	156.127	78.4146	50.237	156.2	978.348	1086.04	844.693	135.005	212.771	174.511	389.449	364.408	289.41	89.3056	104.974	108.573
WBGene00021369	1556.73	2201.86	2107.71	1023.47	1299.31	1410.39	6192.6	7418.94	5643.01	2613.62	2036.37	2997.55	4793.22	10167.1	7510.52	1127.21	1152.38	965.606
WBGene00021372	789.146	929.104	764.026	578.308	662.215	621.125	601.783	597.444	576.606	583.265	602.666	571.418	775.902	698.532	693.83	729.692	865.452	827.002
WBGene00021373	3.2342	3.8078	0	1.63364	0	0	7.20699	9.82099	3.51589	0	6.68391	17.0255	5.99153	0	3.77081	0	6.99826	2.31006
WBGene00021368	403.197	308.432	337.168	253.214	168.979	193.872	615.297	644.912	515.078	318.528	425.543	558.649	578.182	462.323	571.278	213.462	228.61	237.936
WBGene00006869	140.149	95.1951	114.604	89.8501	246.618	154.362	216.21	368.287	167.005	171.921	235.051	140.46	107.847	149.397	190.426	126.335	184.288	210.216
WBGene00019546	237.175	253.219	189.346	294.055	203.232	262.784	180.175	356.829	251.386	367.046	343.108	323.485	297.579	514.814	373.311	445.439	443.223	347.664
WBGene00198903	0	0	0	0	0	0	0	0	0	0	2.22797	0	0	0	0	0	0	0
WBGene00019545	0	5.7117	8.30463	2.45046	1.14175	3.67529	0	16.3683	5.27384	2.10946	2.22797	0	0	0	3.77081	4.35637	4.66551	0
WBGene00003884	91.6358	68.5405	90.5205	205.022	99.3323	93.72	224.317	229.157	154.699	80.1594	133.678	80.8711	115.836	78.7363	93.3276	96.9292	100.308	90.0924
WBGene00019725	1138.44	1159.48	950.05	1274.24	1257.07	1328.62	1136	934.631	1116.3	1303.64	1227.61	1299.26	1245.24	1241.61	1086.94	1315.62	1203.7	1302.88
WBGene00019724	707.213	671.125	721.672	819.269	742.138	593.56	652.232	659.643	594.186	513.653	789.816	590.572	651.079	708.626	625.012	731.87	692.828	669.918
WBGene00219715	0	0	0.830463	0.816819	2.2835	0	0	0.818416	2.63692	1.05473	6.68391	0	0.998588	0	4.71352	2.17818	2.33275	4.62013
WBGene00044690	127.212	125.658	149.483	129.874	102.758	175.495	150.446	162.046	123.935	125.513	140.362	141.524	145.794	169.586	199.853	154.651	103.808	137.449
WBGene00019726	3334.46	2998.65	3289.46	3451.06	3476.63	3690.91	3252.15	3187.73	3015.76	3274.93	3565.87	3667.93	3049.69	2632.62	2688.59	3957.76	3857.21	3775.8
WBGene00017907	10.7807	9.51951	4.98278	0	0	1.83765	21.621	12.2762	7.91076	4.21891	2.22797	4.25638	19.9718	24.2265	20.7395	19.6037	27.993	23.1006
WBGene00000287	53.9034	38.078	49.8278	3.26728	6.8505	9.18824	66.6646	97.3915	79.9865	33.7513	17.8238	4.25638	81.8842	85.8024	54.6768	43.5637	41.9896	47.3563
WBGene00017906	0	0.951951	1.66093	0	0	0.918824	0	0	1.75795	10.5473	0	0	0	0	1.88541	0	6.99826	0
WBGene00200814	0	0	0	0	0	0	0	0	0	0	0	0	0	1.00944	0	0	0	0
WBGene00202376	0	0	0	0	0	0	0	0	0	0	0	0	0	0	0	0	0	1.15503
WBGene00006970	101.338	45.6936	66.437	138.859	173.546	277.485	145.941	556.523	186.342	271.065	152.616	97.8966	55.9209	92.8684	86.7287	87.1274	81.6464	57.7516
WBGene00196185	0	0	0	0	0	0	0	0	1.75795	8.43783	2.22797	0	0	0	0	0	0	0
WBGene00000009	10.7807	4.75975	16.6093	16.3364	27.402	30.3212	61.2594	58.926	26.3692	42.1891	15.5958	29.7946	43.9379	54.5097	49.9633	16.3364	18.662	2.31006
WBGene00018144	267.361	266.546	279.866	106.186	137.01	186.521	136.032	216.062	132.725	86.4877	140.362	167.063	179.746	279.615	196.082	101.286	107.307	106.263
WBGene00018145	7082.91	7002.55	6745.02	6406.31	5447.29	6655.04	6005.22	4668.25	4841.38	3974.22	4083.87	3712.62	4695.36	4621.21	4244.05	9274.71	9419.66	8658.11
WBGene00018146	706.135	649.23	654.405	691.029	714.736	916.986	500.886	607.265	634.618	634.947	541.397	504.38	509.28	325.039	507.174	610.981	657.837	658.368
WBGene00018148	7.54648	0	0	3.26728	0	1.83765	0.900873	9.82099	5.27384	2.10946	6.68391	0	11.9831	0	9.42703	4.35637	2.33275	2.31006
WBGene00018143	0	0	1.66093	0	0	1.83765	12.6122	14.7315	1.75795	4.21891	8.91189	0	3.99435	0	3.77081	8.71274	4.66551	2.31006
WBGene00018142	0	9.51951	3.32185	0	0	0	10.8105	16.3683	12.3056	8.43783	0	0	13.9802	18.1699	16.9687	4.35637	9.33102	2.31006
WBGene00018141	2.15614	0	0	0	0	0	5.40524	0	0	0	0	0	0	0	0	0	0	2.31006
WBGene00044471	2.15614	1.9039	9.96556	6.53455	34.2525	12.8635	122.519	19.642	58.0122	0	2.22797	0	0	16.151	16.9687	21.7818	6.99826	4.62013
WBGene00044292	2.15614	12.3754	13.2874	0	15.9845	5.51294	201.796	31.0998	36.9169	0	4.45594	0	0	24.2265	5.65622	4.35637	6.99826	9.24025
WBGene00044472	10.7807	13.3273	13.2874	0	4.567	5.51294	237.831	39.284	124.814	8.43783	11.1399	4.25638	11.9831	44.4153	20.7395	15.2473	9.33102	6.93019
WBGene00219307	66.8402	57.117	36.5404	73.5137	45.67	55.1294	99.9969	78.568	127.451	88.5972	135.906	108.538	73.8955	54.5097	94.2703	54.4546	65.3171	78.5421
WBGene00219304	66.8402	43.7897	33.2185	24.5046	50.237	47.7788	59.4576	52.3786	61.5281	33.7513	35.6475	55.3329	53.9237	44.4153	35.8227	39.2073	65.3171	57.7516
WBGene00023478	0	0	0	0	0	0	0	2.45525	0	8.43783	0	0	0	1.00944	0	0	0	0
WBGene00006488	0	0	0	0	0	0	0	0	0	0	0	0	0	0	0	4.35637	0	0
WBGene00235359	2.15614	0	0	0	0	0	1.80175	4.9105	1.75795	2.10946	0	0	5.99153	0	11.3124	4.35637	2.33275	4.62013
WBGene00044474	15.093	5.7117	0	0	2.2835	0	3.60349	6.54733	1.75795	10.5473	0	2.12819	0	0	15.0833	0	6.99826	2.31006
WBGene00044475	31.264	0	0	0	0	0	10.8105	4.9105	7.03178	12.6567	24.5077	10.6409	21.9689	0	24.5103	6.53455	6.99826	13.8604
WBGene00235285	6.46841	1.9039	0	0	0	0	0	0	1.75795	0	0	0	0	0	3.77081	0	2.33275	0
WBGene00235297	0	0	0	0	0	0	0	0	0	0	8.91189	8.51275	15.9774	2.01888	11.3124	0	2.33275	2.31006
WBGene00235293	17.2491	0	0	3.26728	0	0	16.2157	0	1.75795	0	2.22797	4.25638	21.9689	0	11.3124	2.17818	2.33275	2.31006
WBGene00018973	0	0	0	0	0	0	0	1.63683	1.75795	0	0	0	3.99435	0	1.88541	0	0	0
WBGene00044476	0	0	0	0	0	0	5.40524	4.9105	0	0	2.22797	2.12819	9.98588	0	7.54163	0	0	4.62013
WBGene00235361	2.15614	0	0	0	0	0	0	0	0	6.32837	6.68391	0	0	0	0	0	0	0
WBGene00018972	0	0	0	0	0	0	0	1.63683	7.03178	2.10946	0	0	1.99718	0	0	0	0	0
WBGene00018971	51.7473	253.219	166.093	912.387	723.87	1092.48	309.9	613.812	525.626	165.592	220.569	76.6148	216.693	107.001	94.2703	167.72	145.797	159.394
WBGene00018970	0	5.7117	3.32185	3.26728	0	0	13.5131	9.82099	14.0636	0	4.45594	0	19.9718	0	7.54163	8.71274	4.66551	6.93019
WBGene00044642	0	3.8078	0	6.53455	4.567	4.59412	0	6.54733	0	4.21891	4.45594	6.38456	22.9675	12.1133	1.88541	2.17818	2.33275	0
WBGene00021581	2.15614	0	1.66093	1.63364	0	0	77.4751	16.3683	47.4645	52.7364	227.253	97.8966	606.143	70.6608	105.583	2.17818	2.33275	0
WBGene00021582	0	0	0	3.26728	2.2835	0	3.60349	1.63683	0	1.05473	4.45594	8.51275	63.9096	2.01888	9.42703	4.35637	2.33275	4.62013
WBGene00021580	0	0	0	4.90091	0	3.67529	0	3.27366	0	0	0	0	0	0	0	0	4.66551	0
WBGene00195003	0	0	0	0	0	5.51294	0	0	0	0	0	0	1.99718	2.01888	0	0	0	0
WBGene00168377	0	0	0	0	0	0	0.900873	0	0	0	0	0	0	0	0	0	0	0
WBGene00021583	25.8736	30.4624	31.5576	48.1923	50.237	86.3694	12.6122	42.5576	10.5477	33.7513	106.943	97.8966	151.785	32.3021	62.2184	2.17818	20.9948	20.7906
WBGene00235362	0	0	0	0	0	0	0	0	0	6.32837	0	0	0	0	0	0	0	0
WBGene00021579	101.338	26.6546	13.2874	22.8709	18.268	31.24	34.2332	62.1996	52.7384	103.363	126.994	70.2302	85.8785	26.2454	158.374	47.9201	55.9861	34.6509
WBGene00021585	6.46841	9.51951	4.98278	23.6877	2.2835	29.4024	1.80175	11.4578	1.75795	0	0	0	11.9831	10.0944	7.54163	10.8909	2.33275	6.93019
WBGene00021586	15.093	1.9039	1.66093	14.7027	20.5515	27.5647	27.0262	9.82099	17.5795	17.9304	20.0517	8.51275	19.9718	2.01888	9.42703	17.4255	18.662	16.1704
WBGene00021587	4.31227	1.9039	1.66093	1.63364	2.2835	1.83765	52.2507	80.2048	56.2543	29.5324	15.5958	19.1537	13.9802	42.3965	16.9687	6.53455	6.99826	2.31006
WBGene00044343	0	0	0	0	0	0	3.60349	0	0	0	0	0	0	6.05664	0	0	0	0
WBGene00018548	148.773	13.3273	16.6093	4.90091	9.13401	27.5647	5.40524	75.2943	31.643	73.831	93.5748	72.3584	115.836	12.1133	99.9265	10.8909	27.993	41.5811
WBGene00005430	0	0	0	0	0	0	0	0	0	0	0	0	1.99718	0	1.88541	1.08909	0	0
WBGene00018547	17.2491	24.7507	61.4543	308.758	392.762	604.586	322.513	1609.01	330.494	750.967	503.522	129.819	45.935	12.1133	49.0206	50.0982	65.3171	32.3409
WBGene00018549	0	0	0	0	0	0	0	1.63683	0	0	6.68391	0	0	0	0	0	0	0
WBGene00044691	0	0	0	0	0	0	0	0	0	0	0	0	0	0	0	2.17818	0	0
WBGene00018550	0	0	0	0	0	0	0	0	0	1.05473	0	0	0	0	0	0	0	0
WBGene00219377	0	3.8078	0	0	0	0	14.414	4.09208	3.51589	0	0	0	0	0	1.88541	0	0	0
WBGene00018551	0	0	0	0	0	0	0	0	0	0	0	0	0	0	0	2.17818	2.33275	0
WBGene00020929	40.9666	43.7897	29.8967	27.7718	4.567	22.0518	102.7	120.307	108.114	31.6419	25.6217	27.6664	22.9675	30.2832	28.2811	67.5237	76.9809	50.8214
WBGene00020930	2644.5	2362.74	2714.78	1997.12	1996.92	2679.29	3744.93	4845.02	3304.94	3045	2887.45	2814.53	3272.37	2463.03	2856.39	2610.55	2773.64	2477.54
WBGene00220113	0	0	0	0	0	0	0	0	0	0	0	0	0	6.05664	0	0	0	1.15503
WBGene00219934	0	0	0	0	0	1.83765	1.80175	1.63683	1.75795	0	0	0	0	0	0	0	0	0
WBGene00018066	0	0	0	0	0	0	0	1.63683	0	2.10946	0	0	0	0	0	0	0	0
WBGene00018065	9.70261	8.56756	3.32185	1.63364	9.13401	5.51294	12.6122	27.8262	3.51589	6.32837	26.7357	0	17.9746	4.03776	28.2811	11.98	20.9948	2.31006
WBGene00018064	3434.73	3335.64	3438.12	3624.23	3610.22	3531.04	3295.39	3377.6	3464.03	3590.3	3419.94	3882.88	3360.25	3503.76	3482.35	3429.55	3279.85	3508.99
WBGene00003955	19159.4	20492.6	21141.1	20292.2	22070	21233.1	19633.6	15653.8	19849	21151.5	20372.6	21699	20658.8	21071	20345.4	21906	22567.1	22371.8
WBGene00006951	360.075	281.777	274.053	248.313	182.68	378.555	332.422	333.914	307.64	204.617	239.507	168.127	203.712	346.238	307.321	259.204	268.267	270.277
WBGene00020981	269.517	259.883	318.067	205.838	228.35	273.809	512.597	842.15	587.154	409.235	528.029	505.445	556.213	757.08	700.429	367.024	405.899	331.494
WBGene00219741	6.46841	11.4234	9.96556	1.63364	4.567	7.35059	12.6122	9.82099	29.8851	2.10946	4.45594	0	6.99011	2.01888	22.6249	0	0	16.1704
WBGene00219554	14.0149	4.75975	9.13509	3.26728	0	0.918824	8.10786	12.2762	9.6687	10.5473	2.22797	0	1.99718	15.1416	7.54163	0	0	1.15503
WBGene00020982	1.07807	8.56756	2.49139	8.16819	0	4.59412	13.5131	4.09208	10.5477	8.43783	0	6.38456	3.99435	7.06608	1.88541	0	0	1.15503
WBGene00006173	0	0	0	4.90091	0	5.51294	1.80175	3.27366	10.5477	4.21891	0	0	0	0	7.54163	0	2.33275	0
WBGene00020979	0	4.75975	14.9483	1.63364	1.14175	2.75647	0.900873	3.27366	10.5477	8.43783	1.11399	0	2.99576	8.07552	9.42703	0	0	2.31006
WBGene00004157	332.045	158.976	212.599	86.5828	82.2061	92.8012	1119.79	1308.65	936.106	680.3	414.403	336.254	514.273	758.089	761.704	326.728	341.748	371.92
WBGene00020983	1.07807	0	3.32185	3.26728	4.567	16.5388	32.4314	40.1024	21.9743	16.8757	4.45594	0	2.99576	14.1322	16.9687	0	4.66551	4.62013
WBGene00016437	7.54648	0	0	11.4355	4.567	5.51294	3.60349	9.82099	3.51589	29.5324	3.34196	0	33.952	4.03776	21.6822	0	0	2.31006
WBGene00016434	722.306	645.423	673.505	1543.79	1001.32	1793.54	570.253	417.392	441.244	748.857	1148.52	1134.32	612.134	512.795	740.965	651.277	682.331	776.181
WBGene00195006	0	0	0	0	0	0	0	3.27366	0	0	0	0	0	0	0	0	0	0
WBGene00016433	0	0	0	0	0	0	1.80175	0	0	0	0	0	3.99435	0	0	0	0	0
WBGene00016435	2589.52	3157.62	2503.02	2065.73	1940.98	2308.08	2659.38	2627.12	2399.6	1033.63	1225.38	918.313	1735.55	1286.03	1849.58	2086.7	1840.54	2167.99
WBGene00016432	1812.23	1848.69	1797.12	2277.29	1938.69	1962.61	1557.61	1743.23	1772.89	1868.98	1786.83	1924.95	1890.33	1672.64	1702.52	2084.52	1944.35	2064.04
WBGene00006701	2710.26	2558.84	2841.84	2200.51	2642.01	2451.42	3312.51	3491.36	3636.31	2453.3	2328.23	2560.21	2763.09	2707.32	2649.94	2358.97	2437.73	2390.91
WBGene00016436	28.0298	12.3754	11.6265	1.63364	13.701	27.5647	27.0262	24.5525	33.401	16.8757	12.2538	25.5383	9.98588	10.0944	39.5935	15.2473	11.6638	13.8604
WBGene00044477	0	0	6.6437	0	0	1.83765	3.60349	4.9105	3.51589	0	17.8238	23.4101	0	0	1.88541	4.35637	2.33275	0
WBGene00235365	0	0	0	0	0	0	5.40524	0	0	0	2.22797	0	0	0	0	0	0	0
WBGene00235366	0	0.951951	0	0	0	0	0	0	0	0	0	0	0	0	0	0	0	0
WBGene00018643	49.5911	116.138	112.943	475.389	271.737	301.374	5.40524	1.63683	1.75795	0	0	0	0	0	0	10.8909	13.9965	18.4805
WBGene00018645	4.31227	11.4234	0	3.26728	6.8505	5.51294	0	6.54733	0	29.5324	4.45594	6.38456	7.9887	8.07552	9.42703	2.17818	6.99826	0
WBGene00018646	2.15614	5.7117	16.6093	32.6728	41.103	51.4541	14.414	11.4578	5.27384	2.10946	0	4.25638	5.99153	0	1.88541	6.53455	6.99826	2.31006
WBGene00018647	19.4052	59.9729	61.4543	94.751	73.0721	113.015	25.2245	35.1919	16.7005	13.7115	13.3678	12.7691	0	25.236	14.1405	9.80183	27.993	16.1704
WBGene00018648	6.46841	3.8078	14.1179	35.94	13.701	15.62	1.80175	13.0947	8.78973	17.9304	8.91189	24.4742	22.9675	44.4153	19.7968	10.8909	4.66551	2.31006
WBGene00235367	0	0	0	0	0	1.83765	0	1.63683	0	0	0	0	0	0	0	0	0	0
WBGene00018649	0	0	13.2874	0	0	0	0	8.18416	0	4.21891	0	0	0	0	0	0	2.33275	0
WBGene00018650	0	0	0	0	0	7.35059	0	1.63683	3.51589	0	0	0	0	1.00944	0	0	0	0
WBGene00235368	0	0	3.32185	0	0	0	12.6122	4.09208	0	0	0	2.12819	0	2.01888	0	4.35637	4.66551	0
WBGene00018652	6.46841	0	0	0	0	0	0	4.9105	1.75795	0	15.5958	2.12819	3.99435	6.05664	13.1978	0	0	0
WBGene00023288	0	0	0	1.63364	0	0.918824	0	0	0	0	0	0	0	0	3.77081	0	0	0
WBGene00019933	0	3.8078	6.6437	3.26728	0	1.83765	5.40524	2.45525	5.27384	6.32837	0	2.12819	1.99718	0	7.54163	2.17818	2.33275	4.62013
WBGene00019932	312.64	258.931	242.495	267.917	178.113	273.809	869.343	931.358	769.98	629.673	415.517	677.828	736.958	472.418	630.669	326.728	321.92	237.936
WBGene00019934	2.15614	5.7117	1.66093	4.90091	4.567	20.2141	7.20699	3.27366	5.27384	26.3682	13.3678	8.51275	11.9831	14.1322	17.9114	4.35637	6.99826	0
WBGene00019931	0	0	1.66093	6.53455	0	5.51294	18.0175	19.642	7.03178	8.43783	4.45594	12.7691	13.9802	8.07552	14.1405	2.17818	0	2.31006
WBGene00019533	0	0	0	0	0	0	1.80175	0	4.39486	0	0	0	1.99718	0	0	0	0	0
WBGene00219216	62.528	43.7897	57.3019	40.8409	19.4098	66.1553	109.006	125.218	179.31	221.493	93.5748	254.318	245.653	147.378	270.556	106.731	76.9809	132.829
WBGene00019532	15.093	7.61561	19.9311	8.16819	13.701	7.35059	54.0524	14.7315	12.3056	58.0101	15.5958	51.0765	46.9336	30.2832	75.4163	53.3655	48.9878	55.4415
WBGene00019531	61.4499	1.9039	16.6093	1.63364	2.2835	1.83765	10.8105	29.463	29.8851	2.10946	24.5077	36.1792	19.9718	6.05664	71.6455	15.2473	25.6603	18.4805
WBGene00019530	32.342	0	3.32185	0	0	1.83765	3.60349	13.0947	12.3056	14.7662	20.0517	63.8456	15.9774	8.07552	60.333	0	4.66551	4.62013
WBGene00235369	2.15614	0	0.830463	0	2.2835	3.67529	0	0	3.51589	0	2.22797	0	0	0	0	0	2.33275	0
WBGene00019529	4.31227	0	0	0	0	0	0	0	3.51589	8.43783	0	0	5.99153	6.05664	11.3124	6.53455	0	0
WBGene00195048	1.07807	5.7117	0	0	0	0	0	0.818416	6.15281	6.32837	2.22797	4.25638	12.9816	10.0944	16.026	0	2.33275	0
WBGene00004385	2495.73	2831.1	2573.6	3000.99	2855.52	2519.41	2906.22	2555.1	2953.35	3053.44	2791.65	3317.84	2526.43	3088.88	2760.24	2690.06	2391.07	2448.67
WBGene00004386	2258.55	2212.33	2459.83	2760.85	2336.02	2561.68	2505.33	2248.19	2564.84	2392.12	2789.42	2861.35	2159.94	2400.45	2498.16	2744.51	2458.72	2647.33
WBGene00001033	1064.05	1320.36	1161.82	1355.1	1325.57	1012.54	1318.88	1140.87	1165.52	1075.82	1380.23	1264.14	1189.32	1508.1	1382.95	1177.31	872.45	1282.08
WBGene00019535	302.937	292.249	263.257	319.376	401.896	283.916	386.475	401.024	379.716	334.349	296.32	236.229	362.487	393.681	406.305	295.144	254.27	349.974
WBGene00019534	1.07807	9.51951	4.15231	0	0	0	1.80175	3.27366	1.75795	0	3.34196	3.19228	0.998588	0	0.942703	0	1.16638	2.31006
WBGene00235370	0	2.85585	0.830463	0	3.42525	0	0	1.63683	0	0	0	1.06409	2.99576	0	10.3697	5.44546	2.33275	2.31006
WBGene00019439	137.993	89.4834	124.569	109.454	176.971	160.794	131.528	163.683	145.909	90.7067	144.818	128.755	173.754	156.463	137.635	154.651	121.303	154.774
WBGene00019441	748.179	922.44	761.535	1346.93	1395.22	1200.9	807.183	825.782	852.604	1273.06	888.961	1052.39	645.088	814.618	656.121	1017.21	993.753	1111.14
WBGene00044478	23.7175	5.7117	9.96556	35.94	9.13401	18.3765	32.4314	11.4578	12.3056	21.0946	13.3678	19.1537	21.9689	4.03776	13.1978	6.53455	6.99826	4.62013
WBGene00019438	0	0	0	0	0	0	1.80175	0	1.75795	0	4.45594	0	0	2.01888	1.88541	2.17818	2.33275	2.31006
WBGene00003938	2.15614	5.7117	0	0	4.567	0	5.40524	16.3683	0	2.10946	0	0	0	1.00944	3.77081	2.17818	0	0
WBGene00017934	1716.28	1976.25	2115.19	2676.72	3419.54	2562.6	1926.07	1514.89	1550.51	2596.74	2831.75	2842.19	1813.43	1814.97	1789.25	3083.22	2971.93	2636.94
WBGene00235371	2.15614	3.8078	1.66093	0	0	0	5.40524	0	1.75795	0	0	0	1.99718	2.01888	3.77081	0	0	0
WBGene00044093	0	0	1.66093	1.63364	0	0	1.80175	4.9105	0	0	0	2.12819	4.99294	0	0	0	0	0
WBGene00044092	0	1.9039	0	0	0	0	1.80175	0	0	0	0	0	0	3.02832	3.77081	0	0	0
WBGene00017936	92.7139	110.426	161.11	62.0782	54.804	53.2918	115.312	81.8416	66.8019	44.2986	53.4713	27.6664	83.8814	89.8401	126.322	106.731	60.6516	129.364
WBGene00001074	260.892	13.3273	9.96556	19.6037	11.4175	23.8894	19.8192	40.9208	123.056	12.6567	37.8755	95.7684	111.842	129.208	902.167	115.444	473.549	221.766
WBGene00023279	0	0	0	0	0	0	0	0	0	0	0	0	0	8.07552	0	0	0	0
WBGene00219689	4.31227	7.61561	4.98278	0	0	1.83765	5.40524	9.82099	10.5477	6.32837	0	2.12819	17.9746	4.03776	1.88541	4.35637	11.6638	16.1704
WBGene00219688	23.7175	9.51951	29.8967	9.80183	6.8505	23.8894	10.8105	4.9105	7.03178	23.204	11.1399	12.7691	5.99153	2.01888	7.54163	8.71274	9.33102	13.8604
WBGene00000611	259.814	163.736	134.535	98.0183	173.546	209.492	109.907	240.614	100.203	143.443	285.18	140.46	217.692	143.34	195.14	145.938	198.284	212.526
WBGene00018086	3.2342	0	0	0.816819	0	0	0	0	0	0	0	0	1.99718	0	0	2.17818	0	0
WBGene00018085	131.524	135.177	102.977	80.0482	54.804	84.5318	236.93	243.888	277.755	99.1445	164.87	159.614	181.743	254.379	256.415	145.938	165.626	110.883
WBGene00000123	17553.1	16020.4	18208.7	19673.1	20396.2	20915.2	16740	17902	18680.8	17148.8	17450.6	17674.6	18947.2	16163.1	15574.4	17947.1	20059.4	18247.2
WBGene00219497	0	0	1.66093	1.63364	0	0	0	0	0	0	0	0	0	0	0	0	0	0
WBGene00000610	2.15614	0	0	12.2523	4.567	11.0259	3.60349	11.4578	0	42.1891	6.68391	0	0	2.01888	7.54163	2.17818	0	2.31006
WBGene00018084	71.1525	67.5885	43.1841	39.2073	21.6933	24.8082	18.9183	18.0052	28.1271	84.3783	143.704	95.7684	106.849	80.7552	85.786	58.811	80.48	83.1623
WBGene00018083	33.4201	0	8.30463	4.90091	0	0	16.2157	14.7315	7.03178	21.0946	38.9895	34.051	13.9802	2.01888	31.1092	6.53455	27.993	2.31006
WBGene00018082	8.62454	0	0	0	2.2835	3.67529	5.40524	8.18416	3.51589	0	7.7979	0	11.9831	2.01888	7.54163	0	6.99826	2.31006
WBGene00018081	10.7807	0	1.66093	0	4.567	1.83765	0	6.54733	14.0636	4.21891	2.22797	23.4101	11.9831	0	28.2811	2.17818	0	2.31006
WBGene00018080	0	0	0	0	0	0	0	0	0	6.32837	0	0	0	0	1.88541	0	2.33275	0
WBGene00003668	171.413	210.381	240.004	201.754	175.83	140.58	226.119	208.696	215.348	196.18	227.253	240.485	227.678	260.435	243.217	239.6	225.111	251.797
WBGene00017487	484.053	524.525	475.025	766.993	696.468	990.492	156.752	262.712	239.081	584.32	545.853	400.099	269.619	238.228	300.722	579.397	760.478	798.127
WBGene00005715	0	3.8078	1.66093	8.16819	0	0	8.10786	13.9131	22.8533	0	0	0	8.98729	9.08495	5.65622	2.17818	0	0
WBGene00017486	0	0	0	0	6.8505	1.83765	0	3.27366	0	8.43783	0	0	0	0	0	0	0	0
WBGene00017488	10.7807	22.8468	13.2874	8.16819	4.567	0	183.778	39.284	68.5599	6.32837	8.91189	10.6409	11.9831	38.3587	16.9687	15.2473	3.49913	11.5503
WBGene00017485	228.55	237.988	144.501	142.126	125.593	139.661	291.883	50.7418	79.1076	25.3135	28.9636	6.38456	27.9605	36.3398	18.8541	13.0691	37.3241	30.0308
WBGene00044479	17.2491	15.2312	0	4.90091	6.8505	3.67529	12.6122	6.54733	5.27384	0	2.22797	2.12819	0	8.07552	3.77081	0	0	0
WBGene00017489	38.8105	76.1561	39.0318	45.7419	41.103	25.7271	95.4926	98.2099	67.6809	6.32837	41.2175	34.051	54.9223	85.8024	65.9892	50.0982	52.487	48.5113
WBGene00017484	470.038	917.681	626.169	374.92	226.067	215.005	3431.43	888.8	1508.32	572.718	650.568	545.88	798.87	1955.28	1252.85	389.895	254.27	262.192
WBGene00017483	769.741	671.125	441.806	393.707	376.778	431.847	1260.32	996.831	934.348	411.344	416.631	478.842	869.77	975.118	1063.37	473.755	506.208	478.183
WBGene00235372	0	0	0	3.26728	0	0	0	0	0	0	0	0	0	0	0	17.4255	0	0
WBGene00017482	7728.67	5304.27	7414.37	10237.2	10270	9943.51	6152.97	5696.18	5945.37	7906.25	10023.6	9101.19	7612.23	5065.37	5373.41	9001.35	9289.03	8601.52
WBGene00021287	92.7139	72.3483	57.3019	88.2164	47.9535	34.9153	99.0961	85.1153	75.5917	84.3783	82.4349	135.14	75.8927	88.8307	73.5309	69.7019	62.9844	39.2711
WBGene00020972	90.5577	102.811	96.3337	102.102	111.892	135.986	41.4402	69.5654	59.7702	54.8459	86.8909	72.3584	69.9011	24.2265	16.026	41.3855	81.6464	101.643
WBGene00020973	2.15614	5.7117	1.66093	5.71773	21.6933	9.18824	0	79.3864	4.39486	21.0946	20.0517	0	3.99435	0	5.65622	4.35637	0	2.31006
WBGene00020971	0	0	3.32185	6.53455	7.99226	22.0518	1.80175	19.642	10.5477	20.0398	2.22797	2.12819	0	0	1.88541	2.17818	4.66551	0
WBGene00020976	12.9368	19.039	6.6437	49.0091	73.0721	127.716	43.2419	115.397	31.643	29.5324	38.9895	6.38456	7.9887	0	1.88541	13.0691	0	9.24025
WBGene00020977	6.46841	16.1832	10.796	10.6186	4.567	0	1.80175	27.8262	7.91076	4.21891	10.0259	4.25638	10.9845	10.0944	7.54163	2.17818	9.33102	0
WBGene00220117	4.31227	0	0.830463	4.90091	4.567	1.83765	9.90961	6.54733	0	0	0	0	4.99294	2.01888	5.65622	0	0	0
WBGene00020974	0	0	0	1.63364	2.2835	0	0	0	0.878973	0	2.22797	0	3.99435	0	0	0	0	0
WBGene00020978	18.3272	0	4.98278	6.53455	9.13401	0	7.20699	3.27366	0	0	16.7098	0	0	4.03776	9.42703	4.35637	0	0
WBGene00005662	2652.05	2925.34	2628.42	2690.6	2687.68	2639.78	2043.18	2240.82	2106.9	2155.87	2474.16	2484.66	2640.27	2956.65	2583.01	2237	2086.65	2358.57
WBGene00050916	0	1.9039	1.66093	1.63364	4.567	3.67529	1.80175	3.27366	2.63692	0	2.22797	0	1.99718	4.03776	7.54163	0	4.66551	6.93019
WBGene00018898	15151.2	10399.1	13288.2	13359.9	12394.8	12301.2	7900.66	10640.2	9637.94	9300.6	9266.13	9851.38	10984.5	8241.06	8737.92	8460.07	8809.65	8044.79
WBGene00021286	7891.46	7060.62	5871.37	7372.61	6667.82	7696.07	4455.72	3876.02	4077.56	5695.53	6354.17	7069.84	6870.28	5652.86	6706.39	6144.66	6116.48	6056.98
WBGene00004419	38607.8	31026	37097.6	62485	46979.6	56694.2	26841.5	22040.8	25601	36590.6	44910.3	44338.7	30847.4	25699.3	28121.8	43951.4	44991.8	44423.7
WBGene00044952	3.2342	6.66366	5.81324	8.16819	4.567	6.43176	7.20699	1.63683	1.75795	0	12.2538	6.38456	3.99435	4.03776	2.82811	4.35637	9.33102	12.7053
WBGene00021282	875.391	1022.4	1001.54	1154.98	1009.31	822.347	909.882	838.058	824.477	1103.25	922.38	1000.25	762.921	833.797	837.121	1209.98	1272.52	1079.95
WBGene00021281	6384.32	5250.01	5794.97	5765.92	5804.66	5768.37	6535.84	6322.27	5945.37	6751.32	6386.48	6343.06	6789.4	5836.58	6424.52	5702.49	6256.45	5382.45
WBGene00235373	0	0.951951	1.66093	1.63364	2.2835	3.67529	1.80175	13.0947	0	0	4.45594	0	3.99435	0	0	4.35637	2.33275	0
WBGene00021283	10.7807	6.66366	8.30463	14.7027	10.2758	0	10.8105	5.72891	6.15281	9.49256	6.68391	19.1537	21.9689	10.0944	7.54163	9.80183	13.9965	4.62013
WBGene00021284	2.15614	1.9039	6.6437	3.26728	18.268	0	3.60349	5.72891	17.5795	0	0	13.8332	3.99435	2.01888	1.88541	0	4.66551	0
WBGene00021285	3.2342	0	3.32185	0.816819	6.8505	0	8.10786	0.818416	4.39486	4.21891	5.56993	0	2.99576	1.00944	1.88541	2.17818	0	6.93019
WBGene00019950	34.4982	7.61561	1.66093	1.63364	9.13401	3.67529	12.6122	8.18416	12.3056	2.10946	30.0776	25.5383	11.9831	0	11.3124	2.17818	6.99826	2.31006
WBGene00006228	0	0	0	0	4.567	0	0	0	0	0	0	0	0	0	0	0	0	0
WBGene00019949	38.8105	15.2312	6.6437	0	9.13401	14.7012	5.40524	37.6471	14.0636	42.1891	28.9636	31.9228	23.9661	0	39.5935	2.17818	18.662	6.93019
WBGene00019951	21.5614	2.85585	0	0	0	11.0259	9.00873	8.18416	7.03178	14.7662	17.8238	31.9228	7.9887	4.03776	15.0833	0	2.33275	0
WBGene00019948	4.31227	0	1.66093	8.16819	9.13401	3.67529	3.60349	6.54733	9.6687	4.21891	0	0	9.98588	0	0	0	2.33275	0
WBGene00019952	66.8402	47.5975	92.1814	14.7027	4.567	101.989	122.519	134.22	196.011	71.7215	17.8238	23.4101	66.9054	93.8779	65.9892	0	0	0
WBGene00019956	79.777	114.234	149.483	53.91	63.938	73.5059	243.236	320.819	287.424	75.9405	37.8755	27.6664	127.819	157.473	124.437	6.53455	9.33102	4.62013
WBGene00019953	6280.82	6665.56	6931.04	6482.27	7455.63	6841.56	5826.85	6093.93	5984.05	6701.75	6565.83	6284.54	6386.97	6840.97	6289.72	7729.29	7594.28	7305.57
WBGene00019947	13784.2	15148.4	15339.5	16636.1	16850	16965.2	20993.1	20980.1	20183	17920.9	18037.7	19484.6	15579	17402.7	16546.3	18755.3	17323	16764.1
WBGene00019946	3795.88	3783.05	3933.07	3980.36	3796.32	3873.76	4638.6	4903.95	4200.61	4010.08	3630.48	3982.9	4010.33	4015.55	3998	4141.82	3802.39	3986.01
WBGene00019955	282.454	230.372	217.581	308.758	232.917	388.662	241.434	217.699	189.858	378.648	352.019	409.676	425.398	243.275	329.946	520.586	400.067	359.215
WBGene00003337	2.15614	0	0	0	0	0	0.900873	1.63683	3.51589	1.05473	0	0	7.9887	0	2.82811	0	0	1.15503
WBGene00019945	8.62454	5.7117	1.66093	0.816819	0	1.83765	4.50437	0	0	2.10946	2.22797	0	3.99435	0	0.942703	1.08909	0	19.6355
WBGene00196245	0	0	0	0	0	1.83765	0.900873	0	0	1.05473	0	0	0	0	1.88541	0	0	0
WBGene00019954	0	0	0.830463	0	3.42525	0	1.80175	1.63683	3.51589	0	2.22797	3.19228	5.99153	0	0.942703	2.17818	2.33275	2.31006
WBGene00201396	0	0	0	2.45046	0	0	2.70262	1.63683	0	2.10946	0	0	0	0	0.942703	3.26728	1.16638	5.77516
WBGene00019718	34.4982	19.039	9.96556	21.2373	13.701	7.35059	12.6122	9.82099	10.5477	12.6567	11.1399	12.7691	23.9661	10.0944	28.2811	4.35637	4.66551	0
WBGene00196280	0	0.951951	3.32185	0	0	1.83765	2.70262	0	0	0	0	0	2.99576	0	0	2.17818	0	2.31006
WBGene00019721	3.2342	0	12.4569	7.35137	6.8505	12.8635	9.00873	4.09208	0	8.43783	0	10.6409	2.99576	1.00944	9.42703	4.35637	0	1.15503
WBGene00019719	7545.4	6908.31	6626.26	5707.11	6703.22	6136.82	9277.19	12731.3	11816.9	7596.16	7296.61	7762.56	8043.62	8129.02	7949.82	6480.1	6161.97	5944.95
WBGene00195363	7.54648	0	4.98278	1.63364	0	0	0.900873	7.36575	20.2164	0	2.22797	0	0	0	1.88541	0	3.49913	4.62013
WBGene00019720	174.647	79.9639	73.0807	120.072	154.136	150.687	291.883	436.216	451.792	110.747	77.979	225.588	394.442	417.908	392.165	74.0583	113.139	117.813
WBGene00019717	33.4201	16.1832	21.592	14.7027	63.938	38.5906	50.4489	135.039	73.8337	92.8161	40.1035	110.666	348.507	538.031	346.915	37.0291	64.1507	5.77516
WBGene00022675	183.272	90.4353	222.564	111.087	143.861	183.765	189.183	310.998	197.769	188.796	103.601	130.884	175.751	124.161	133.864	135.047	166.792	175.565
WBGene00045248	7.54648	7.61561	4.15231	8.16819	6.8505	9.18824	3.60349	11.4578	7.03178	16.8757	4.45594	4.25638	4.99294	13.1227	5.65622	2.17818	1.16638	2.31006
WBGene00200649	0	0	0	0	0	0	0	0	0	0	0	0	1.99718	0	0	0	0	0
WBGene00022677	1269.96	1384.14	1551.3	1528.27	1420.34	1426.01	1234.2	1287.37	1367.68	1352.16	1227.61	1415.24	1252.23	1219.4	1020	1122.85	1190.87	1219.71
WBGene00195011	8.62454	0.951951	8.30463	1.63364	15.9845	0	0	4.9105	7.91076	5.27364	0	17.0255	3.99435	0	1.88541	6.53455	0	0
WBGene00022678	8700.01	9565.2	8801.25	8781.62	9105.46	8561.6	8120.47	7130.04	7933.61	8270.13	8958.67	8982.02	8959.33	9459.46	8506.95	9235.5	8934.45	8950.34
WBGene00022679	129.368	68.5405	0	798.849	755.839	1025.41	419.807	1582.82	379.716	978.788	559.221	65.9738	75.8927	50.472	465.695	84.9492	443.223	254.107
WBGene00201238	0	0.951951	0	0	0	0	0	0	0	6.32837	0	0	0	0	0	0	0	1.15503
WBGene00022680	112.119	0	8.30463	35.94	11.4175	12.8635	37.8367	24.5525	8.78973	48.5175	17.8238	19.1537	119.831	86.8118	418.56	17.4255	223.944	65.8368
WBGene00235278	0	1.9039	0	1.63364	0	0	0	0	0	0	0	0	0	4.03776	0	0	0	0
WBGene00022683	215.614	239.892	259.104	204.205	146.144	273.809	115.312	171.867	89.6552	143.443	131.45	59.5893	71.8983	82.774	84.8433	198.215	235.608	271.432
WBGene00044480	0	5.7117	4.98278	0	2.2835	0	3.60349	0	1.75795	1.05473	11.1399	2.12819	0	0	9.42703	6.53455	4.66551	5.77516
WBGene00022682	38.8105	29.5105	43.1841	37.5737	18.268	28.4835	50.4489	85.1153	58.0122	52.7364	46.7874	44.6919	26.9619	16.151	84.8433	46.831	51.3206	46.2013
WBGene00220238	0	0	4.98278	0	0	0	0.900873	0	0	0	0	0	0	9.08495	0.942703	0	0	0
WBGene00044481	347.138	357.934	379.522	494.992	406.463	524.648	473.859	423.121	433.334	318.528	362.045	206.434	424.4	349.266	260.186	226.531	300.925	304.928
WBGene00195735	0	0	0	2.45046	0	0	0	0	0	0	0	0	0	0	0	0	0	0
WBGene00022681	696.432	837.717	780.635	840.507	796.942	878.395	605.387	653.096	778.77	631.782	599.324	691.661	738.955	733.862	691.944	829.888	898.11	741.53
WBGene00017901	104.573	112.33	102.147	111.087	101.616	137.824	98.1952	342.098	167.005	151.881	110.285	138.332	136.806	241.256	281.868	140.493	166.792	172.1
WBGene00017902	25.8736	13.3273	0	2.45046	0	4.59412	0	6.54733	3.51589	8.43783	8.91189	6.38456	9.98588	0	18.8541	7.62365	12.8301	1.15503
WBGene00017900	264.127	183.727	181.041	161.73	195.239	226.031	286.478	536.881	361.258	456.697	257.331	126.627	329.534	207.945	336.545	271.184	302.092	306.083
WBGene00235292	6.46841	24.7507	6.6437	12.2523	13.701	5.51294	29.7288	33.5551	37.7958	29.5324	38.9895	26.6023	13.9802	6.05664	16.9687	7.62365	16.3293	26.5657
WBGene00044302	14.0149	12.3754	24.9139	3.26728	4.567	12.8635	47.7463	22.9157	21.0953	37.9702	38.9895	41.4997	12.9816	19.1793	19.7968	49.0091	81.6464	62.3717
WBGene00017596	0	18.0871	3.32185	8.98501	0	4.59412	18.9183	13.0947	2.63692	15.8209	14.4818	6.38456	3.99435	22.2077	8.48433	35.94	44.3223	21.9456
WBGene00017595	10.7807	6.66366	21.592	15.5196	11.4175	9.18824	39.6384	14.7315	18.4584	54.8459	23.3937	4.25638	12.9816	27.2549	15.0833	83.8601	44.3223	56.5965
WBGene00017593	36.6543	60.9249	76.4026	45.7419	41.103	71.6682	132.428	131.765	87.8973	73.831	37.8755	43.6278	53.9237	63.5947	92.3849	42.4746	62.9844	51.9764
WBGene00017592	255.502	310.336	313.915	200.937	123.309	220.518	1429.69	1517.34	1300.88	411.344	641.656	453.304	253.641	296.775	260.186	764.543	779.14	735.755
WBGene00017594	106.729	82.8197	79.7244	142.126	75.3556	91.8824	90.0873	85.1153	74.7127	272.12	277.382	234.101	213.698	245.294	256.415	132.869	144.631	145.534
WBGene00017591	3826.06	3891.57	3491.27	4929.5	3894.51	6061.48	3569.26	2607.47	2293.24	3785.42	5312.6	3879.69	3668.81	3114.12	3549.28	4463.1	4397.24	4198.54
WBGene00000684	92.7139	42.8378	81.3854	27.7718	22.835	18.3765	2.70262	3.27366	43.9486	12.6567	4.45594	17.0255	59.9153	6.05664	81.0725	28.3164	32.6586	23.1006
WBGene00017597	56.0595	20.9429	34.8794	41.6578	52.5205	51.4541	84.6821	130.947	58.8912	84.3783	44.5594	12.7691	57.9181	50.472	73.5309	77.3255	58.3189	60.0616
WBGene00020084	103.495	28.5585	14.9483	13.0691	15.9845	3.67529	43.2419	40.9208	35.1589	59.0648	73.5231	80.8711	79.887	13.1227	147.062	17.4255	44.3223	27.7208
WBGene00235119	0	0	0	0	0	0	0	0	0	0	0	0	0	0	0	0	2.33275	0
WBGene00017923	1492.05	1581.19	1426.74	1241.56	986.473	1133.83	1273.83	1065.58	1118.05	879.644	1038.23	902.352	1240.25	885.278	1255.68	1317.8	1604.93	1611.27
WBGene00017922	19.4052	13.3273	4.98278	0	13.701	7.35059	5.40524	1.63683	14.0636	21.0946	24.5077	21.2819	27.9605	6.05664	30.1665	0	2.33275	2.31006
WBGene00006706	12553	14022.2	13532.4	14765.6	14737.7	13485.6	9960.96	9022.22	10020.3	12452.1	13839	13489.5	12319.6	14997.2	13208.2	15126.4	14324.3	15300.7
WBGene00017921	57.1376	20.9429	24.0834	31.0391	9.13401	25.7271	41.4402	22.9157	14.0636	32.6966	22.2797	17.0255	24.9647	61.5758	23.5676	13.0691	39.6568	49.6663
WBGene00004205	2806.21	3056.71	2796.17	2844.98	2821.27	2341.16	2099.03	1948.65	2170.18	2297.2	2833.98	2762.39	2371.65	3052.54	2575.47	2682.43	2469.22	2498.33
WBGene00000685	75.4648	57.117	49.8278	68.6128	25.1185	66.1553	37.8367	76.9311	79.1076	41.1344	53.4713	74.4866	64.9082	41.387	93.3276	35.94	62.9844	18.4805
WBGene00017924	858.142	921.488	875.308	963.846	803.793	883.908	662.142	551.613	801.623	801.594	741.915	770.404	864.777	910.514	945.531	706.821	617.013	837.398
WBGene00017925	5423.76	3629.79	5156.34	7119.39	5640.25	7294.54	4015.19	3093.61	3651.25	4456.23	6982.46	5933.39	4478.66	3394.74	4668.27	7709.68	6514.22	7237.43
WBGene00017920	6970.79	6878.8	7419.36	8218.01	8155.53	7565.59	5507.94	6323.9	5877.69	7117.31	7523.86	7663.6	6814.36	6585.58	6444.32	7406.92	7646.77	7201.62
WBGene00017919	839.815	980.509	891.917	1151.71	962.496	947.307	1008.08	808.595	965.112	945.037	1004.82	987.479	878.757	1006.41	864.459	755.83	868.951	725.36
WBGene00195370	2.15614	4.75975	0	14.7027	6.8505	7.35059	18.9183	9.00258	1.75795	1.05473	18.9378	24.4742	1.99718	6.05664	9.42703	9.80183	11.6638	21.9456
WBGene00044482	15.093	11.4234	31.5576	8.16819	4.567	16.5388	16.2157	33.5551	29.8851	9.49256	6.68391	46.8201	31.9548	38.3587	16.9687	26.1382	11.6638	16.1704
WBGene00197470	0	0	0	0	0	0	0	0	0	1.05473	0	0	0	0	0	0	0	0
WBGene00195680	0	0.951951	0	0	0	0	0	0	0	0	0	0	0	0	0	0	0	0
WBGene00198742	0	0	0	0	0	0	0	1.63683	0	0	0	0	0	0	0	0	0	0
WBGene00197420	0	0	0	0	0	0	0	0	1.75795	0	0	0	0	0	0	0	0	0
WBGene00199843	0	0	2.49139	0	0	0	0	0	0	0	0	0	0	0	0	0	0	0
WBGene00020678	581.079	346.51	418.553	210.739	260.319	281.16	648.629	1052.48	652.198	504.16	251.761	227.716	723.976	771.212	874.829	693.752	702.159	736.91
WBGene00044620	2.15614	7.61561	4.98278	42.4746	22.835	51.4541	43.2419	60.5628	38.6748	71.7215	33.4196	10.6409	7.9887	15.1416	28.2811	10.8909	0	16.1704
WBGene00020675	1.07807	11.4234	4.98278	8.98501	0	7.35059	21.621	22.9157	31.643	0	8.91189	12.7691	7.9887	11.1038	15.0833	13.0691	0	11.5503
WBGene00020679	21884.8	19105.7	19349	21992.8	20681.7	21540.9	18113	17974.1	18592.9	19495.6	19679.7	19283.5	20537.9	17335.1	17886.9	19626.5	20727.7	20062.9
WBGene00220012	0	0	0	0	1.14175	1.83765	0	0	0	0	0	3.19228	0	0	0.942703	0	0	1.15503
WBGene00019543	9578.64	9255.82	10247.1	12201.6	10976.8	10764.9	7319.6	5816.48	7497.64	9804.76	10291	10868.7	8545.91	7849.4	7850.83	9548.07	9774.24	9763.48
WBGene00006968	2272.57	2658.8	2062.87	2876.84	2836.11	2646.21	1990.93	1645.84	1815.96	2250.79	2315.98	2677.26	1934.26	2164.24	2269.09	2548.48	2386.41	2319.3
WBGene00019544	4131.16	4022.94	4385.67	4503.12	4490.51	4674.97	3501.69	3139.44	3633.67	4042.77	4347.89	4405.35	3789.64	3588.56	3461.61	4407.56	4286.44	3972.15
WBGene00019541	9.70261	1.9039	10.796	13.0691	11.4175	23.8894	18.0175	13.0947	7.03178	16.8757	4.45594	10.6409	10.9845	18.1699	16.026	4.35637	18.662	6.93019
WBGene00195021	0	0	0	0	0	0	0	0	0	0	0	0	0.998588	0	0	0	0	0
WBGene00023323	308.327	356.03	357.099	450.884	303.706	287.592	234.227	238.978	151.183	329.075	309.688	304.331	298.578	304.851	273.384	300.589	298.593	339.579
WBGene00169528	0	0	0	0	0	0	0.900873	0	13.1846	6.32837	0	0	1.99718	3.02832	0	0	0	2.31006
WBGene00017118	7.54648	1.9039	9.96556	4.08409	0	10.1071	29.7288	58.1076	56.2543	16.8757	8.91189	6.38456	24.9647	120.123	51.8487	5.44546	2.33275	9.24025
WBGene00017117	28.0298	18.0871	19.9311	17.97	2.2835	44.1035	45.0437	108.031	64.165	33.7513	4.45594	12.7691	58.9167	117.095	69.76	10.8909	13.9965	1.15503
WBGene00017116	19.4052	22.8468	16.6093	11.4355	11.4175	34.9153	59.4576	90.0258	112.509	35.8608	11.1399	4.25638	33.952	16.151	17.9114	2.17818	13.9965	2.31006
WBGene00001983	6276.51	6286.68	6103.9	8093.04	7492.17	7308.32	5349.39	5259.14	5949.77	6492.91	6786.4	6865.53	6207.22	5698.29	5213.15	5995.45	6564.37	6020.02
WBGene00017119	6282.98	6175.3	5904.59	7229.66	6366.4	6534.67	4585.45	4090.44	4544.29	5623.81	5977.65	5912.11	5162.7	5614.5	5049.12	6233.96	5686.09	5876.8
WBGene00017120	19.4052	22.8468	17.4397	21.2373	73.0721	42.2659	35.1341	56.4707	36.9169	46.4081	24.5077	8.51275	37.9463	18.1699	19.7968	13.0691	23.3275	4.62013
WBGene00017121	19913	15974.7	17136.6	17742.1	14469.4	16911.9	13412.2	12789.4	12306.5	11680.1	15249.4	12922.4	15802.6	14321.9	14417.7	14801.9	14021	15480.9
WBGene00004432	38879.4	38483.6	39923.7	47350.2	39973.8	43945.5	29292.8	24635.1	32318.1	33382.2	36694.7	38594.7	31617.3	31000.9	32902.2	40104.7	39998.6	41366.3
WBGene00021202	2483.87	2448.42	2410.83	2478.23	2324.6	2162.91	2218.85	2068.14	2229.08	2375.25	2562.17	2526.16	2584.34	2893.05	2598.09	2378.58	2080.82	2208.42
WBGene00021201	405.354	437.897	504.921	565.239	421.306	413.471	477.463	392.84	457.066	489.394	414.403	423.509	439.379	442.134	399.706	413.855	313.755	355.75
WBGene00021204	2.15614	9.51951	26.5748	17.1532	12.5593	9.18824	39.6384	64.6549	37.7958	18.9851	10.0259	5.32047	3.99435	5.0472	16.026	2.17818	4.66551	4.62013
WBGene00194835	0	3.8078	0.830463	0.816819	0	1.83765	5.40524	40.9208	19.3374	0	0	0	3.99435	0	0	0	1.16638	0
WBGene00021205	981.042	860.564	973.303	1187.65	961.354	896.772	947.719	953.455	1009.06	888.081	1020.41	877.877	1090.46	963.005	970.984	751.474	660.169	739.22
WBGene00003216	3646.03	3438.45	3942.21	3937.88	4350.07	3583.41	2576.5	2154.89	2494.52	3830.77	3959.11	3633.88	3413.17	2963.71	2973.29	4352.01	3907.36	3797.74
WBGene00021200	3236.36	3293.75	3159.08	3531.92	3482.34	3294.9	2472.9	2237.55	2589.45	3364.58	3288.49	3603.02	2860.95	3300.87	2887.5	3212.82	3457.14	3208.68
WBGene00021199	15.093	2.85585	6.6437	5.71773	15.9845	3.67529	5.40524	28.6446	32.522	10.5473	16.7098	0	1.99718	13.1227	11.3124	0	4.66551	0
WBGene00021198	34.4982	28.5585	48.1669	11.4355	38.8195	29.4024	54.9533	65.4733	74.7127	49.5722	24.5077	23.4101	28.959	15.1416	24.5103	18.5146	5.83189	13.8604
WBGene00220042	1.07807	7.61561	1.66093	4.08409	0	6.43176	6.30611	17.1867	1.75795	0	0	26.6023	0	13.1227	5.65622	6.53455	2.33275	3.46509
WBGene00020004	75.4648	103.763	89.69	99.6519	100.474	114.853	99.9969	112.941	125.693	159.264	104.715	243.677	182.742	264.473	182.884	140.493	153.962	147.844
WBGene00235374	2.15614	9.51951	0	11.4355	0	0	3.60349	0	0	0	0	0	0	0	0	0	1.16638	0
WBGene00020006	295.391	433.138	492.465	376.553	387.054	493.408	538.722	684.196	539.689	509.434	437.796	480.97	495.299	478.474	524.143	453.062	561.027	493.198
WBGene00003694	174.647	189.438	183.532	159.28	155.278	155.281	269.361	337.187	319.067	113.911	104.715	193.665	218.691	223.086	200.796	137.226	200.617	154.774
WBGene00201848	0	0	0	0	0	0	0	0.818416	0	0	0	0	0	0	0	0	0	0
WBGene00169034	2.15614	0	0	0	0	0	0	1.63683	0	0	0	0	0	2.01888	0	4.35637	0	0
WBGene00172645	0	0	0	0	1.14175	0	0	4.9105	0	0	0	0	0	1.00944	0	2.17818	1.16638	0
WBGene00172271	3.2342	0.951951	6.6437	0	5.70875	8.26941	3.60349	0.818416	1.75795	1.05473	1.11399	0	1.99718	1.00944	1.88541	1.08909	0	1.15503
WBGene00020003	101.338	30.4624	47.3364	24.5046	60.5128	27.5647	63.0611	36.0103	70.3178	42.1891	109.171	53.2047	54.9223	36.3398	109.354	46.831	41.9896	33.4959
WBGene00167230	0	0	0	0	0	0	1.80175	0	0	0	0	0	0	1.00944	0	0	0	0
WBGene00001324	3654.65	3392.75	3481.3	3980.36	3755.22	3829.66	4001.68	3705.79	4216.43	4126.1	3662.79	3958.43	3676.8	3220.11	3124.12	3713.8	3464.14	3410.81
WBGene00001060	3275.17	3465.1	3931.41	4188.65	4266.72	3844.36	2990	2560.82	2999.93	3556.54	3809.83	3747.74	3444.13	3209.01	2965.74	4171.22	4193.13	3697.26
WBGene00001058	10401.2	12386.8	11621.5	12469.6	13262.6	11635.1	10953.7	8024.57	10175	10813.1	11041.8	11364.5	10840.7	11176.5	10344.3	11377.7	12233	11105.6
WBGene00044483	1480.19	1650.68	1670.89	1826.41	1621.29	1694.31	1299.96	1108.95	1492.5	1683.35	1593	1851.52	1463.93	1909.86	1632.76	1693.54	1555.95	1531.57
WBGene00019163	8777.63	9054	8849.41	10597.4	10065.7	9230.5	8624.96	6828.87	7824.62	9315.36	10238.6	10566.5	8885.43	9288.86	8345.75	9710.35	9599.28	8983.83
WBGene00019162	14325.4	13921.3	13562.3	16415.6	13881.4	15522.6	8789.82	7817.51	7638.27	9688.74	13383.4	12767	10848.7	13405.4	11403.9	13548.3	12477.9	14256.6
WBGene00005842	0	0	3.32185	8.98501	0	0	2.70262	2.45525	0	0	0	0	0	0	0	3.26728	1.16638	0
WBGene00005841	0	0	0	0	0	0	0	0	0	0	0	0	1.99718	0	1.88541	1.08909	0	0
WBGene00194834	0	0	0	0	0	0	0	0	0	0	0	0	0	0	1.88541	0	0	0
WBGene00019164	2311.38	1604.04	1209.98	1674.48	1113.21	1397.53	2573.8	1988.75	2041.85	2648.42	2572.19	3274.22	3692.78	4040.79	4123.38	1421.27	1178.04	1410.29
WBGene00168597	3.2342	0	1.66093	0	1.14175	0.918824	4.50437	1.63683	17.5795	3.16419	0	12.7691	6.99011	8.07552	1.88541	3.26728	6.99826	1.15503
WBGene00171454	0	1.9039	0	0	0	0	0.900873	0	3.51589	0	0	3.19228	0.998588	0	1.88541	0	1.16638	1.15503
WBGene00165730	0	0	0	0	1.14175	2.75647	0.900873	0	7.03178	0	3.34196	4.25638	0	4.03776	0	2.17818	4.66551	2.31006
WBGene00173294	0	0	0	4.08409	1.14175	2.75647	7.20699	0.818416	11.4266	5.27364	5.56993	20.2178	3.99435	6.05664	0.942703	4.35637	4.66551	10.3953
WBGene00170539	0	0	0.830463	4.08409	1.14175	3.67529	5.40524	5.72891	0.878973	4.21891	6.68391	6.38456	0	6.05664	1.88541	5.44546	4.66551	9.24025
WBGene00165480	0	0	0	0	0	0	0	0	0.878973	0	0	0	0	0	0	0	0	0
WBGene00019165	40.9666	19.039	1.66093	3.26728	6.8505	1.83765	12.6122	16.3683	22.8533	8.43783	60.1552	19.1537	59.9153	4.03776	28.2811	4.35637	6.99826	2.31006
WBGene00019166	243.643	161.832	160.279	161.73	167.837	166.307	399.087	670.283	339.284	562.17	510.205	575.675	688.027	522.89	592.96	216.729	346.414	345.354
WBGene00171016	0	0	0	0	0	0	0	1.63683	0	0	0	0	0	0	0	0	0	0
WBGene00169541	0	0	0	0	5.70875	0	0	0	0	0	0	0	0	0	0	0	0	0
WBGene00169623	2.15614	0	0	0	0	0	0	0	0	0	0	0	0	0	0	0	0	0
WBGene00168841	0	0	0	0	0	0	2.70262	0	0	0	0	0	0	0	0	0	0	0
WBGene00173412	0	0	0	0	0	0	0	1.63683	0	0	0	0	0	0	0	0	0	0
WBGene00050520	0	0	0	0	0	0	0	0	1.75795	0	0	0	0	0	0	0	0	0
WBGene00021195	10.7807	17.1351	21.592	13.0691	4.567	5.51294	14.414	11.4578	22.8533	8.43783	15.5958	2.12819	19.9718	18.1699	30.1665	6.53455	33.8249	30.0308
WBGene00021196	15.093	9.51951	3.32185	0	0	0	21.621	14.7315	10.5477	0	6.68391	14.8973	0	6.05664	11.3124	6.53455	6.99826	2.31006
WBGene00170957	0	0	0	0	0	0	5.40524	0	0	0	0	0	0	0	0	0	0	0
WBGene00174942	0	0	0	3.26728	0	0	0	0	0	0	0	0	0	0	0	0	0	0
WBGene00235375	0	0	0	0	0	3.67529	0	0	5.27384	2.10946	0	0	1.99718	1.00944	0	21.7818	2.33275	2.31006
WBGene00021197	51.7473	39.03	41.5231	17.97	9.13401	14.7012	389.177	301.177	331.373	31.6419	18.9378	19.1537	100.857	190.784	90.4995	82.771	94.4765	50.8214
WBGene00006217	0	0	3.32185	0	20.5515	5.51294	9.00873	4.9105	15.8215	25.3135	2.22797	0	0	0	3.77081	4.35637	2.33275	2.31006
WBGene00006216	6.46841	6.66366	3.32185	2.45046	7.99226	2.75647	3.60349	9.00258	0	8.43783	8.91189	0	5.99153	18.1699	4.71352	5.44546	3.49913	0
WBGene00006219	0	0	0	0	0	0	0	0	0	0	0	0	0	0	0	2.17818	0	0
WBGene00006218	0	0	0	0	0	0	0	0	1.75795	0	0	0	0	0	0	2.17818	0	0
WBGene00170086	0	0	0	0	0	0	0	0	3.51589	0	0	0	0	0	0	0	0	0
WBGene00006214	3.2342	0	0	0	0	0	0	6.54733	0	1.05473	0	0	0	4.03776	4.71352	0	0	1.15503
WBGene00206375	0	0	1.66093	0	0	0	0	0	0	0	0	0	0	0	0	0	0	0
WBGene00048484	0	0	0	0	0	0	0.900873	0	0	0	2.22797	0	0	0	0	0	0	0
WBGene00168824	1.07807	0	0	0	0	0.918824	0	0	0	0	0	0	0	0	0	0	0	0
WBGene00165913	0	0	0	0	0	0	0	0	0	0	0	0	0.998588	0	0	0	0	0
WBGene00006211	0	0	0	0	0	0	0	0.818416	2.63692	2.10946	0	0	0.998588	0	0	0	0	0
WBGene00020351	4.31227	3.8078	26.5748	11.4355	6.8505	9.18824	22.5218	22.9157	26.3692	21.0946	17.8238	13.8332	11.9831	37.3493	21.6822	0	9.33102	0
WBGene00165559	0	0	0	0	0	0	0	0	0.878973	0	0	0	0.998588	0	0	0	0	0
WBGene00172434	0	0	0	0.816819	0	0	0	0	0	0	0	0	0	0	0	0	0	0
WBGene00168661	0	0.951951	1.66093	2.45046	1.14175	0	5.40524	1.63683	4.39486	1.05473	0	0	1.99718	3.02832	0	0	0	0
WBGene00020354	147.695	121.85	156.957	106.186	78.7808	74.4247	99.9969	164.502	129.209	114.965	60.1552	108.538	145.794	220.058	191.369	18.5146	33.8249	48.5113
WBGene00020356	32.342	3.8078	1.66093	1.63364	4.567	1.83765	9.00873	29.463	29.8851	48.5175	55.6993	34.051	37.9463	0	81.0725	4.35637	9.33102	4.62013
WBGene00174315	0	2.85585	0	0	0	0	0	0.818416	0	0	0	0	0	0	0	1.08909	0	0
WBGene00020352	4.31227	8.56756	17.4397	4.90091	2.2835	18.3765	19.8192	16.3683	8.78973	8.43783	26.7357	12.7691	5.99153	4.03776	11.3124	11.98	9.33102	11.5503
WBGene00049380	0	0	0.830463	0	0	0	0	0	0	0	0	0	0	0	0	0	0	0
WBGene00006206	0	1.9039	0	0	0	0	0	3.27366	0	0	0	0	0	0	0	0	0	0
WBGene00020353	200.521	53.3092	31.5576	19.6037	63.938	47.7788	37.8367	90.0258	79.1076	105.473	164.87	106.409	161.771	38.3587	248.874	26.1382	104.974	66.9918
WBGene00006202	0	7.61561	0	0	0	0	0	0	0	0	0	0	0	0	0	0	0	0
WBGene00006201	0	0	0	0	4.567	0	5.40524	0	0	0	0	0	0	0	0	2.17818	0	0
WBGene00006203	0	0	3.32185	0	0	0	0	0	0	0	0	0	0	0	0	0	0	0
WBGene00021178	2.15614	22.8468	51.4887	53.91	86.7731	86.3694	18.0175	31.0998	29.8851	8.43783	6.68391	2.12819	11.9831	2.01888	15.0833	15.2473	18.662	39.2711
WBGene00021179	0	3.8078	0	1.63364	0	1.83765	1.80175	6.54733	7.03178	2.10946	2.22797	7.44866	11.9831	4.03776	3.77081	1.08909	0	0
WBGene00165302	0	0	0	0	0	0	0	0	0	0	0	3.19228	0	0	0	0	0	0
WBGene00006212	25.8736	27.6066	13.2874	3.26728	6.8505	4.59412	27.0262	0	10.5477	23.204	17.8238	8.51275	41.9407	12.1133	25.453	6.53455	4.66551	4.62013
WBGene00021177	0	0	0	1.63364	0	0	0	2.45525	0	0	2.22797	0	0	8.07552	0	0	0	0
WBGene00006213	0	0	0	0	0	1.83765	0	0	0	0	4.45594	3.19228	0	2.01888	1.88541	0	0	0
WBGene00165763	0	0	0	0	0	0	0	1.63683	0	0	0	0	0	0	0	0	0	0
WBGene00006208	6.46841	0	0	1.63364	0	0	33.3323	25.3709	33.401	8.43783	4.45594	10.6409	3.99435	54.5097	41.4789	0	2.33275	0
WBGene00006209	0	0.951951	1.66093	1.63364	0	0	1.80175	4.9105	2.63692	6.32837	0	0	0	0	0	0	0	4.62013
WBGene00021176	2.15614	3.8078	1.66093	0	0	0	0	3.27366	5.27384	2.10946	0	0	0	0	0	2.17818	2.33275	0
WBGene00021180	35.5762	86.6275	59.7933	21.2373	29.6855	35.8341	48.6472	86.7521	93.1711	25.3135	6.68391	24.4742	65.9068	61.5758	57.5049	8.71274	2.33275	11.5503
WBGene00021181	4.31227	0	0	0	0	0	0	0	0	0	0	0	1.99718	4.03776	3.77081	1.08909	0	4.62013
WBGene00048239	0	0	0	0	0	0	0	0	0	0	0	0	0	0	0	1.08909	0	0
WBGene00021183	28.0298	7.61561	4.98278	0	4.567	11.0259	11.7114	23.7341	7.03178	0	10.0259	0	8.98729	6.05664	4.71352	3.26728	3.49913	4.62013
WBGene00219671	0	0	0	0	0	0	0	3.27366	0	0	0	0	0	0	0	0	0	0
WBGene00017112	261.971	59.0209	40.6927	26.955	26.2603	27.5647	40.5393	121.944	106.356	104.418	180.466	180.896	134.809	17.1605	220.593	23.96	76.9809	27.7208
WBGene00235378	0	0	0	0	0	0	1.80175	0.818416	0	0	0	0	0	0	0	0	0	0
WBGene00017113	0	1.9039	0	0	0	0	3.60349	9.82099	3.51589	0	6.68391	0	15.9774	7.06608	0	0	0	2.31006
WBGene00017110	0	0	3.32185	0	0	0	0	0	0	0	0	3.19228	0.998588	3.02832	15.0833	0	0	0
WBGene00017114	38.8105	11.4234	9.96556	4.90091	31.969	7.35059	28.8279	19.642	8.78973	48.5175	35.6475	89.3839	42.9393	6.05664	84.8433	8.71274	13.9965	16.1704
WBGene00006207	0	0	3.32185	0	0	0	1.80175	1.63683	5.27384	0	0	0	0	0	1.88541	2.17818	0	0
WBGene00006038	12.9368	0	0	0	0	2.75647	1.80175	1.63683	3.51589	1.05473	11.1399	4.25638	0	0	10.3697	0	1.16638	3.46509
WBGene00006051	1683.94	158.024	274.053	99.6519	207.799	156.2	172.968	314.272	263.692	609.633	924.608	898.095	796.873	80.7552	872.943	152.473	298.593	233.316
WBGene00006040	88.4016	3.8078	21.592	6.53455	4.567	8.26941	10.8105	9.82099	8.78973	30.5871	55.6993	57.4611	63.9096	0	76.359	2.17818	10.4974	17.3255
WBGene00168302	0	0	0	0	0	0	1.80175	0	0	0	0	0	0	0	0.942703	0	0	0
WBGene00003976	103.495	150.408	146.992	93.9342	105.041	84.5318	145.941	163.683	205.68	135.005	64.6112	87.2557	101.856	145.359	159.317	124.157	97.9757	129.364
WBGene00171158	0	0	0	0	0	0	0	0	0	0	0	2.12819	0	0	0	0	0	0
WBGene00165931	0	0	1.66093	0	0	0	0	0	0	0	0	0	0.998588	0	0	0	0	0
WBGene00166529	0	0	0	0	0	0	0	0	0	0	0	3.19228	0	0	0	0	0	0
WBGene00167627	0	0	0.830463	0	0	0	0	0	0	0	0	0	0	0	0	0	0	0
WBGene00005639	0	0	0	0	0	0	0	0	0	0	0	0	0	0	1.88541	0	0	0
WBGene00005638	8.62454	13.3273	8.30463	17.1532	3.42525	5.51294	23.4227	14.7315	8.78973	6.32837	8.91189	2.12819	17.9746	26.2454	5.65622	13.0691	44.3223	13.8604
WBGene00020905	109.963	9.51951	18.2702	11.4355	11.4175	11.0259	5.40524	32.7366	44.8276	48.5175	102.487	102.153	99.8588	0	161.202	19.6037	48.9878	41.5811
WBGene00006053	1694.72	153.264	192.667	124.156	107.325	157.119	104.501	329.003	265.45	451.424	675.075	705.494	752.935	96.9062	1009.64	139.404	205.282	168.635
WBGene00020906	29.1078	65.6846	57.3019	22.8709	13.701	2.75647	68.4664	38.4656	50.1015	10.5473	34.5336	22.346	97.8616	38.3587	72.5882	23.96	30.3258	12.7053
WBGene00220250	2.15614	0	1.66093	6.53455	4.567	1.83765	0	3.27366	0	0	6.68391	0	0	0	1.88541	2.17818	2.33275	0
WBGene00255562	3.2342	0	0	0	0	0	0	0	0	0	0	0	1.99718	0	0	0	0	0
WBGene00015628	0	0	0	0	0	0	10.8105	1.63683	0	0	0	0	0	0	1.88541	0	0	2.31006
WBGene00015627	122.9	22.8468	11.6265	0	13.701	7.35059	10.8105	27.8262	19.3374	63.2837	57.9273	63.8456	81.8842	10.0944	118.781	15.2473	27.993	25.4107
WBGene00015629	36.6543	7.61561	14.9483	1.63364	2.2835	0	9.00873	24.5525	12.3056	49.5722	35.6475	21.2819	43.9379	2.01888	57.5049	6.53455	26.8267	9.24025
WBGene00015626	10.7807	3.8078	4.98278	4.90091	4.567	5.51294	7.20699	40.9208	16.7005	0	17.8238	17.0255	17.9746	26.2454	16.9687	13.0691	2.33275	5.77516
WBGene00044484	12.9368	19.039	9.13509	5.71773	3.42525	6.43176	17.1166	22.9157	9.6687	24.2588	5.56993	4.25638	9.98588	13.1227	21.6822	16.3364	3.49913	21.9456
WBGene00165297	0	0	0	0	0	0	0	0	0	0	0	0	0.998588	0	0	0	0	0
WBGene00003448	521.785	24.7507	94.6728	31.0391	31.969	20.2141	36.9358	73.6575	124.814	179.304	364.273	317.1	381.46	36.3398	315.806	39.2073	54.8197	71.6119
WBGene00015630	17.2491	3.8078	2.49139	0	0	1.83765	5.40524	13.0947	7.03178	14.7662	12.2538	14.8973	15.9774	0	32.0519	0	2.33275	18.4805
WBGene00003450	969.183	85.6756	127.061	62.0782	107.325	113.934	113.51	289.719	196.89	509.434	523.573	657.61	555.215	46.4342	788.1	87.1274	134.133	116.658
WBGene00003446	931.451	110.426	124.569	50.6428	95.9071	75.3435	75.6734	184.962	181.068	199.344	340.88	276.664	495.299	26.2454	569.393	60.9892	156.295	130.519
WBGene00020071	60.3718	13.3273	0	13.0691	0	7.35059	21.621	36.8287	14.0636	44.2986	24.5077	17.0255	43.9379	0	62.2184	4.35637	16.3293	4.62013
WBGene00020072	8.62454	1.9039	4.98278	1.63364	0	0	1.80175	14.7315	7.03178	0	4.45594	23.4101	17.9746	0	24.5103	2.17818	2.33275	6.93019
WBGene00020070	53.9034	11.4234	16.6093	3.26728	0	18.3765	7.20699	29.463	22.8533	23.204	6.68391	42.5638	45.935	0	71.6455	4.35637	4.66551	6.93019
WBGene00015331	12.9368	0	3.32185	0	0	1.83765	0	1.63683	5.27384	25.3135	4.45594	2.12819	9.98588	0	18.8541	0	0	4.62013
WBGene00049598	0	0.951951	0	0	0	0	0	0	0	0	0	0	0	0	0	0	0	0
WBGene00168985	0	0	0	0	1.14175	0	0	0	0	0	0	0	0	0	0	0	0	0
WBGene00168970	0	0	0	0.816819	0	0	0	0	0	0	0	0	2.99576	0	0	0	0	0
WBGene00045728	2.15614	0	0	0	0	0	0	0	0	2.10946	0	0	0.998588	0	0	0	0	0
WBGene00165379	1.07807	0.951951	0	0	0	0	0	0	0	0	0	0	0.998588	0	0	0	0	0
WBGene00171799	0	0.951951	0	0	0	0	0	0	0	0	0	0	0	0	0	0	0	0
WBGene00165734	0	0	0	0	0	0	0	0	0	0	0	0	0	0	0	0	1.16638	0
WBGene00015330	4314.43	4237.13	4490.31	4154.34	4890.12	4312.96	3617.01	4035.61	3875.39	3927.81	3916.77	4134	3969.39	3580.48	3545.51	4530.62	4745.99	4186.99
WBGene00015326	10262.1	7981.16	8907.55	9127.13	8420.41	9254.39	5591.72	5557.86	5621.91	6227.12	7514.95	7358.21	7602.25	5602.39	6215.24	6462.67	6799.98	6685.32
WBGene00015327	1747.55	1985.77	1882.66	1855	1894.16	1661.23	1806.25	1428.95	1786.95	1611.63	1955.05	1928.14	1860.37	2043.11	1830.73	1932.05	1835.88	2044.41
WBGene00015329	5058.3	4759.75	5117.31	5804.31	6055.85	5885.06	5404.34	4648.6	5490.06	5673.39	6113.55	6842.12	5109.77	4974.52	5152.82	6055.35	5645.26	5502.57
WBGene00015328	420.447	571.17	415.231	374.103	390.479	437.36	426.113	804.503	446.518	458.807	383.211	283.049	420.405	324.03	408.191	355.044	426.894	360.37
WBGene00048377	0	0	0	0	0	0	0.900873	0.818416	0	0	0	0	0	0	0	0	0	0
WBGene00172509	0	0	0	0	2.2835	0	0	0	0	0	0	0	0	0	0	0	0	0
WBGene00169496	0	0	0	0	0	2.75647	0	0	0	0	0	0	0	1.00944	0	0	0	0
WBGene00049252	0	0	0	0	0	0	0	0	0	0	0	0	0	0	0	0	0	1.15503
WBGene00170872	0	0	0	0	0	0	0	0	0	2.10946	0	0	0	0	0	0	0	0
WBGene00196535	0	0	0	0	0	0	0	0	0	6.32837	0	2.12819	0	0	0	0	0	0
WBGene00048786	0	0	0	0	0	0	0.900873	0	0	0	0	0	0	0	1.88541	0	0	0
WBGene00047187	0	0	0	1.63364	0	0	0	0	0	0	0	0	0	0	0	0	0	0
WBGene00014997	6.46841	0	0	0	0	0	1.80175	4.9105	0	0	13.3678	0	0	0	9.42703	2.17818	0	0
WBGene00006428	28.0298	43.7897	29.8967	22.8709	41.103	42.2659	23.4227	19.642	29.0061	51.6817	17.8238	68.102	41.9407	18.1699	59.3903	47.9201	65.3171	56.5965
WBGene00168177	0	0	0	0	0	0	0	0	1.75795	0	0	0	0	0	0	0	0	0
WBGene00169384	0	0	0	0.816819	0	0	0	0	0	0	0	0	0	0	0	0	0	0
WBGene00165544	0	0	0	0	0	0	0	0	0	0	2.22797	0	0	0	1.88541	0	0	0
WBGene00167004	0	0	0	0	0	0	0	0	0	0	3.34196	0	0	0	0	0	0	0
WBGene00004929	1139.52	861.515	894.409	635.485	727.295	748.841	964.835	1037.75	802.502	807.922	829.919	885.326	1232.26	852.976	977.583	859.294	1005.42	942.506
WBGene00047233	0	0	0	0	4.567	0	2.70262	0	0	0	0	0	0	0	0	0	0	0
WBGene00174933	0	0.951951	1.66093	0	0	0.918824	0	0.818416	0	0	1.11399	0	0	0	2.82811	0	1.16638	2.31006
WBGene00050269	0	0	0	0	0	0.918824	0	0.818416	0	0	1.11399	0	0	0	1.88541	0	0	1.15503
WBGene00174636	0	0	0	0	0	0	0	0	0	0	0	1.06409	0	0	0	0	0	0
WBGene00166862	0	0.951951	0	0	0	0	0	0	1.75795	0	0	0	0	1.00944	0	8.71274	0	0
WBGene00174554	0	0	0	0	0	0	0	0	0	0	0	0	0	0	1.88541	0	0	0
WBGene00166273	0	0	0	0	0	0	0.900873	0	0	0	0	0	0	0	0	0	0	0
WBGene00045876	0	0	1.66093	0	0	0	0	3.27366	0	0	0	0	0	0	0	0	0	0
WBGene00174541	0	0	0	0	0	0	0	0	0	0	0	0	0	1.00944	0	0	0	0
WBGene00171386	4.31227	0	0	0	0	0	0	0	0	0	0	0	0	0	0	0	0	0
WBGene00171487	0	0	0	0	0	0	0	1.63683	0	0	0	0	0	0	0	0	0	0
WBGene00166490	0	0	0	0	0	0	0	0	0	0	0	0	0	0	0	0	0	1.15503
WBGene00170028	0	0	0	0	0	0	0	0	0	0	0	0	0	0	0	0	0	1.15503
WBGene00169576	0	0	0	0	0	0	0	0	0	0	0	0	0	0	0	0	1.16638	0
WBGene00171205	2.15614	0	0	0	0	0	0	0	0	0	0	0	0	1.00944	0	0	0	0
WBGene00016056	181.115	245.603	197.65	252.397	261.461	143.336	290.081	167.775	297.972	179.304	193.834	231.972	209.703	261.445	248.874	264.649	237.941	251.797
WBGene00219653	0	5.7117	0	0	0	0	0	0	0	0	0	0	0	0	0	0	0	0
WBGene00235380	0	0	0.830463	0	0	0	0	0	0	0	2.22797	0	0	2.01888	0	0	3.49913	2.31006
WBGene00016057	2487.1	2565.51	2468.97	2296.08	2492.44	2212.53	2382.81	2086.96	2494.52	2463.85	2459.68	2400.6	2405.6	2685.11	2742.32	2610.55	2340.92	2524.9
WBGene00016055	2041.86	2086.68	2205.71	2251.15	2148.78	1949.74	1938.68	1828.34	2046.25	1812.02	2172.27	2353.78	2276.78	1942.16	2000.42	2337.19	2171.79	2295.05
WBGene00016058	64.6841	2.85585	8.30463	9.80183	4.567	5.51294	12.6122	4.9105	10.5477	22.1493	32.3056	19.1537	14.9788	0	43.3644	4.35637	6.99826	6.93019
WBGene00016054	81.9332	9.51951	8.30463	1.63364	4.567	1.83765	1.80175	18.0052	10.5477	16.8757	31.1916	27.6664	41.9407	16.151	41.4789	8.71274	18.662	6.93019
WBGene00170806	0	0	0	0	0	0	0	0	0	0	0	0	0	0	0	0	2.33275	0
WBGene00043147	58.2157	6.66366	6.6437	13.0691	0	1.83765	14.414	22.9157	12.3056	49.5722	52.3573	46.8201	50.928	2.01888	52.7914	10.8909	20.9948	0
WBGene00016053	62.528	15.2312	8.30463	1.63364	6.8505	3.67529	1.80175	9.82099	12.3056	33.7513	11.1399	42.5638	37.9463	6.05664	71.6455	10.8909	16.3293	6.93019
WBGene00169554	0	0	0.830463	0	0	0	0	0	0	0	0	0	0	1.00944	0	0	0	0
WBGene00046509	2.15614	1.9039	0	0.816819	1.14175	0	0	0	0	0	0	1.06409	0	0	0	0	0	0
WBGene00049539	0	0	0	0	0	0	0	0	0	0	0	0	0	0	0	0	0	1.15503
WBGene00170397	0	0	0	0	0	0	0	0	0	0	0	0	0	0	2.82811	0	0	0
WBGene00171221	0	0	0	1.63364	0	0	0	0	2.63692	0	0	0	0	1.00944	0	0	0	0
WBGene00002247	5140.23	3891.57	5657.11	4100.43	3835.14	4584.93	4453.02	10256.4	6218.73	4537.44	4258.77	2824.1	3286.35	2909.2	3048.7	3411.04	4205.96	4228.57
WBGene00174913	0	0	0	0	0	0	0	0	0	0	0	1.06409	0.998588	0	0	0	0	0
WBGene00167905	0	0	0	0	0	0	0	1.63683	0	0	0	0	0	0	0	0	0	0
WBGene00020994	4124.69	4169.54	4482.84	4635.45	4638.93	4494.88	3763.85	3083.79	3565.11	4845.42	4750.04	4599.01	4289.93	4232.58	4136.58	5224.38	4854.46	4715.99
WBGene00020993	1605.24	1578.33	1728.19	1873.78	1898.73	1659.4	1413.47	1340.57	1451.18	1396.46	1741.16	1404.6	1366.07	1565.64	1278.31	1493.15	1621.26	1517.71
WBGene00020995	71.1525	53.3092	39.0318	14.7027	50.237	16.5388	45.9445	165.32	103.719	37.9702	26.7357	34.051	48.9308	85.8024	101.812	46.831	39.6568	27.7208
WBGene00020997	9.70261	7.61561	11.6265	10.6186	27.402	8.26941	16.2157	48.2866	12.3056	17.9304	17.8238	25.5383	22.9675	14.1322	21.6822	15.2473	16.3293	16.1704
WBGene00050417	0	0.951951	0	0	1.14175	0	0	1.63683	0	0	3.34196	0	0	2.01888	0	0	0	0
WBGene00020992	51.7473	43.7897	57.3019	107.82	81.0643	118.528	62.1603	24.5525	50.9804	123.403	49.0154	65.9738	27.9605	40.3776	39.5935	104.553	74.6481	27.7208
WBGene00006586	1400.41	723.483	783.127	357.767	470.401	548.538	1086.45	1384.76	1039.82	1125.4	704.039	598.021	1511.86	1174.99	1572.43	960.579	1021.75	1004.88
WBGene00170658	1.07807	0	0	0.816819	0	0	0	0	0.878973	0	0	0	0	0	0	0	0	0
WBGene00172399	2.15614	0	0	0.816819	0	0	0	0.818416	0	0	0	0	0	0	1.88541	0	0	4.62013
WBGene00171941	0	0	0	0.816819	0	0	0	1.63683	0	0	0	0	0.998588	2.01888	0.942703	0	0	0
WBGene00048978	0	0	0	0	0	0	2.70262	0	0	0	0	0	0	0	0	0	0	0
WBGene00195093	3421.79	3198.55	3692.24	3247.67	3607.93	2885.11	2677.4	2293.2	2474.31	3156.8	3356.44	3383.82	2931.85	3430.08	3091.12	3088.67	2907.78	3267.58
WBGene00043064	1304.46	1481.24	1348.67	1241.56	1212.54	1269.81	1654	1162.15	1518.87	1039.96	1245.44	1307.77	1202.3	1653.46	1627.11	1409.29	1323.84	1416.07
WBGene00021994	213.457	140.889	190.176	164.997	140.435	70.7494	60.3585	19.642	31.643	46.4081	95.8028	101.089	97.8616	45.4248	86.7287	148.117	157.461	152.464
WBGene00050004	0	0	0	0	0	0	0	0	0	0	0	1.06409	0	0	0	0	0	0
WBGene00021993	170.335	18.0871	26.5748	17.97	6.8505	29.4024	18.9183	36.0103	29.8851	50.627	114.741	118.114	74.8941	8.07552	153.661	14.1582	46.6551	15.0154
WBGene00021995	6.46841	0	0	1.63364	2.2835	1.83765	10.8105	3.27366	1.75795	0	8.91189	1.06409	0.998588	0	7.54163	4.35637	2.33275	11.5503
WBGene00044346	0	0	0	3.26728	0	0	0	0	3.51589	3.16419	0	0	1.99718	0	0	0	4.66551	0
WBGene00165673	0	0	0	0	0	0	0.900873	0	0	3.16419	0	0	0	0	0	0	0	2.31006
WBGene00021996	375.168	33.3183	48.1669	22.8709	41.103	42.2659	56.755	120.307	114.266	191.961	188.264	263.895	205.709	18.1699	241.332	27.2273	62.9844	66.9918
WBGene00043743	60.3718	10.4715	3.32185	0	2.2835	6.43176	6.30611	4.9105	0	18.9851	40.1035	26.6023	30.9562	0	39.5935	11.98	9.33102	28.8758
WBGene00021992	7.54648	0	0.830463	3.26728	0	1.83765	0	0	0	2.10946	11.1399	0	0	0	1.88541	0	0	0
WBGene00166887	0	0	1.66093	0.816819	0	0	0	0	0	0	0	0	0.998588	0	0	0	0	0
WBGene00021999	0	0	0	4.08409	0	0	21.621	8.18416	2.63692	0	2.22797	0	0	5.0472	0.942703	1.08909	3.49913	12.7053
WBGene00022000	0	0	0	0	0	0	0	0	0	0	0	0	0	2.01888	0	0	0	0
WBGene00022002	5.39034	0	0	0	0	0	0	5.72891	0	11.602	2.22797	2.12819	8.98729	0	0	0	2.33275	3.46509
WBGene00021998	0	0	0	0	0	0	1.80175	0	0	0	0	0	1.99718	0	0	0	0	0
WBGene00021997	5.39034	0	0.830463	0.816819	0	0	0	0	0	3.16419	0	4.25638	0.998588	0	1.88541	0	0	0
WBGene00018124	10.7807	0	3.32185	0	0	0	1.80175	11.4578	1.75795	12.6567	24.5077	0	3.99435	0	20.7395	0	0	0
WBGene00018125	4.31227	0	0	0	0	3.67529	0	1.63683	0	0	0	2.12819	0	0	1.88541	0	0	0
WBGene00018123	21.5614	15.2312	1.66093	0	0	0	0	13.0947	7.03178	14.7662	4.45594	2.12819	21.9689	0	24.5103	6.53455	4.66551	0
WBGene00018122	15.093	13.3273	1.66093	8.16819	6.8505	16.5388	0	16.3683	15.8215	33.7513	37.8755	36.1792	31.9548	0	49.0206	4.35637	11.6638	2.31006
WBGene00003426	1032.79	129.465	149.483	50.6428	107.325	110.259	117.114	247.162	261.934	358.608	463.418	363.92	599.153	46.4342	703.257	60.9892	164.459	166.325
WBGene00018127	0	3.8078	0	0	0	0	7.20699	6.54733	12.3056	0	6.68391	6.38456	13.9802	0	3.77081	0	2.33275	2.31006
WBGene00173270	0	0	0	0	0	0	0	0	0	0	0	0	0	0	3.77081	1.08909	0	0
WBGene00003445	6.46841	0	6.6437	0	0	0	1.80175	0	3.51589	0	1.11399	0	13.9802	1.00944	11.3124	0	0	4.62013
WBGene00018121	53.9034	7.61561	21.592	0	9.13401	5.51294	5.40524	29.463	14.0636	27.4229	42.3315	31.9228	49.9294	0	45.2498	21.7818	9.33102	4.62013
WBGene00018130	37.7324	23.7988	28.2357	25.3214	28.5438	20.2141	54.0524	12.2762	24.6112	53.7912	31.1916	29.7946	33.952	23.2171	23.5676	38.1182	32.6586	27.7208
WBGene00018120	10.7807	1.9039	8.30463	4.90091	4.567	0	10.8105	8.18416	8.78973	10.5473	11.1399	0	13.9802	2.01888	15.0833	4.35637	11.6638	6.93019
WBGene00170114	0	0	0	0	0	0	0	0	0	0	0	0	1.99718	0	0	0	0	0
WBGene00018119	93.7919	13.3273	26.5748	4.08409	4.567	14.7012	3.60349	47.4681	31.643	25.3135	28.9636	21.2819	31.9548	8.07552	68.8173	4.35637	13.9965	6.93019
WBGene00018118	485.131	396.012	420.214	576.674	595.994	575.184	342.332	353.556	363.895	377.593	471.216	551.201	455.356	440.116	375.196	453.062	412.897	478.183
WBGene00168790	0	0.951951	0	0	0	0	0	0	0	0	0	0	0	0	1.88541	1.08909	0	0
WBGene00018117	252.268	175.159	203.463	189.502	127.876	248.082	372.962	324.911	293.577	139.224	189.378	187.281	228.677	281.634	303.55	193.858	237.941	261.037
WBGene00167105	0	0	0	0	0	0	0	0	0	0	0	4.25638	0	0	0	0	0	0
WBGene00165365	0	0	0	1.63364	0	0	2.70262	0	5.27384	0	0	0	0	0	0	0	0	0
WBGene00003444	1321.71	148.504	152.805	109.454	100.474	106.584	160.355	247.98	277.755	474.628	760.852	628.879	695.017	60.5664	811.668	108.909	226.277	166.325
WBGene00022707	30.1859	3.8078	3.32185	4.90091	2.2835	3.67529	10.8105	3.27366	10.5477	44.2986	35.6475	19.1537	25.9633	4.03776	28.2811	6.53455	9.33102	4.62013
WBGene00003468	936.841	47.5975	110.452	60.4446	98.1906	80.8565	79.2769	202.967	163.489	393.414	429.999	327.741	550.222	36.3398	531.685	74.0583	146.964	106.263
WBGene00022708	85.1674	24.7507	9.96556	3.26728	22.835	5.51294	5.40524	32.7366	4.39486	35.8608	35.6475	78.7429	51.9266	6.05664	58.4476	2.17818	9.33102	25.4107
WBGene00022709	62.528	22.8468	21.592	19.6037	9.13401	3.67529	5.40524	27.8262	28.1271	50.627	53.4713	63.8456	67.904	16.151	58.4476	17.4255	30.3258	4.62013
WBGene00022710	0	1.9039	3.32185	0	0	0	5.40524	8.18416	0	0	4.45594	0	3.99435	5.0472	3.77081	2.17818	0	2.31006
WBGene00003451	6.46841	1.9039	2.49139	0.816819	0	0	0	0	0	2.10946	0	0	0.998588	0	5.65622	2.17818	1.16638	1.15503
WBGene00022706	107.807	82.8197	46.5059	35.94	43.3865	31.24	98.1952	50.7418	88.7763	67.5026	55.6993	85.1275	92.8686	41.387	89.5568	39.2073	41.9896	25.4107
WBGene00003452	1345.43	121.85	235.021	77.5978	149.569	185.602	91.8891	292.993	351.589	356.498	665.049	670.379	764.918	71.6702	941.761	71.8801	237.941	200.975
WBGene00022705	137.993	59.9729	23.253	34.3064	55.9458	29.4024	59.4576	78.568	76.4706	88.5972	54.5853	44.6919	79.887	26.2454	133.864	28.3164	60.6516	25.4107
WBGene00003458	434.461	36.1741	51.4887	60.4446	77.6391	49.6165	55.8541	104.757	138.878	119.184	267.357	280.921	210.702	12.1133	387.451	28.3164	111.972	80.8522
WBGene00004849	0	0	0	0	0	0	0	0	0	0	0	0	0	0	0	0	0	2.31006
WBGene00021159	446.32	554.987	566.376	528.482	602.844	514.541	540.524	407.571	481.677	419.782	443.366	529.919	474.329	465.352	428.93	627.317	663.669	622.562
WBGene00049979	0	0	0	0	0	0	0	0	0	1.05473	0	0	0	0	0	0	0	0
WBGene00166385	0	0	0	0	0	0	0	0	0	0	0	0	0	0	0	0	1.16638	0
WBGene00172653	0	0	0	0	0	0	0	0	0	0	0	0	0	0	1.88541	0	0	0
WBGene00165809	0	0	0	3.26728	1.14175	0	0	0	1.75795	0	0	0	0	0	0.942703	0	0	0
WBGene00050060	0	0	0	0	0	6.43176	0	0	4.39486	6.32837	0	0	4.99294	0	0	0	0	0
WBGene00050182	0	0	0	0	0	0	0.900873	2.45525	0	3.16419	0	0	0	0	1.88541	1.08909	3.49913	6.93019
WBGene00172273	0	0	0	0	0	0	0	0	0	0	0	0	0	0	0	2.17818	0	0
WBGene00021158	78.699	56.1651	52.3192	35.94	13.701	8.26941	12.6122	31.0998	33.401	27.4229	17.8238	8.51275	35.9492	42.3965	57.5049	10.8909	29.1594	35.806
WBGene00169195	0	0	0	0	0	0	0	1.63683	0	0	0	0	0.998588	0	0	0	2.33275	0
WBGene00021157	271.673	426.474	274.883	125.79	84.4896	100.152	620.702	329.822	403.449	324.856	247.305	360.728	884.749	1037.7	966.271	303.857	255.437	155.929
WBGene00168576	0	0	0	0.816819	0	0	0	0.818416	0	0	0	0	1.99718	0	0	0	0	0
WBGene00046441	0	0	0	0	0	0	1.80175	2.45525	0	0	6.68391	1.06409	0	0	0	1.08909	0	0
WBGene00045592	0	0.951951	0	0	0	0	0	0	0.878973	0	0	0	1.99718	5.0472	3.77081	8.71274	3.49913	0
WBGene00167301	2.15614	0	0	0	0	0	0	0	0	0	0	0	0	3.02832	0	0	0	0
WBGene00172560	0	0	0.830463	0	0	0	0	0	0	0	0	0	0	1.00944	0	0	0	0
WBGene00021156	177.881	233.228	148.653	112.721	87.9148	52.3729	726.104	369.924	390.264	285.831	226.139	227.716	444.371	354.313	313.92	115.444	167.958	82.0072
WBGene00165743	0	0.951951	0	0	0	0	0	0	0	0	0	0	0	0	1.88541	0	0	0
WBGene00168290	0	0	0	0	0	0	0	0	0	0	0	0	0	0	0	3.26728	0	0
WBGene00170860	0	0	0	0	0	0	1.80175	3.27366	7.03178	0	0	0	0	1.00944	0	0	0	0
WBGene00046272	0	0.951951	0	0	0	0	1.80175	8.18416	2.63692	0	6.68391	1.06409	0	2.01888	1.88541	0	0	2.31006
WBGene00174025	2.15614	3.8078	0	0	0	0	0.900873	5.72891	3.51589	0	0	3.19228	0	0	0.942703	0	0	0
WBGene00173083	0	0	0	0	0	0	0.900873	0	0	0	0	0	0	0	0	0	0	0
WBGene00021160	1688.25	1454.58	1040.57	2648.13	2084.84	2827.22	77.4751	155.499	94.9291	1086.37	934.634	1455.68	1579.77	1388.99	1221.74	738.404	788.471	632.957
WBGene00047818	0	0	0	0	3.42525	0	0	3.27366	0.878973	0	0	0	0	0	0	0	0	0
WBGene00172338	0	0	0	0	3.42525	0	0	0	0.878973	0	0	0	0	0	0.942703	0	0	0
WBGene00166477	0	1.9039	0	0	0	0	0	1.63683	0	0	0	0	1.99718	0	0.942703	0	0	0
WBGene00021161	465.725	518.813	422.706	356.133	333.391	227.868	480.166	305.269	421.907	299.543	306.346	330.933	453.359	422.955	413.847	444.35	368.575	371.92
WBGene00169859	0	0	0.830463	0	0	0	0	0	0	0	0	0	0	0	0	0	0	0
WBGene00168004	1.07807	0	0	0	0	0	0	0.818416	0	0	0	0	0	0	0	0	0	0
WBGene00169767	2.15614	0	0	0	0	0	0	0.818416	0	0	0	0	1.99718	0	0.942703	0	0	0
WBGene00167348	0	4.75975	0	3.26728	0	0	0	1.63683	0.878973	0	0	0	1.99718	0	1.88541	0	0	1.15503
WBGene00171336	0	0	0	0	0	0	0	0	0	0	0	1.06409	0	0	0	0	0	0
WBGene00021155	3380.82	3373.71	3603.38	3480.47	3589.66	3527.36	3390.89	2997.04	3470.18	3624.05	3415.48	3601.96	3558.97	3238.28	3448.41	3486.18	3515.46	3242.17
WBGene00201386	3.2342	0	0.830463	0.816819	0	7.35059	0	0	0	0	0	0	0	2.01888	0	0	0	0
WBGene00018319	7099.08	6591.31	7166.06	7802.25	7478.47	7283.51	6977.26	6176.59	6865.66	7261.81	7508.26	7830.67	6857.3	5912.29	6138.88	7384.04	7406.49	7175.05
WBGene00018318	64.6841	21.8949	13.2874	17.1532	27.402	27.5647	33.3323	63.018	55.3753	48.5175	59.0412	38.3074	61.9124	20.1888	30.1665	30.4946	41.9896	50.8214
WBGene00018317	1956.69	2440.8	2079.48	2323.03	2244.68	1986.5	2025.16	1953.56	2077.89	2054.61	2078.7	2189.91	1871.35	2536.72	2111.66	2115.02	2029.5	2039.79
WBGene00018321	3497.25	4034.37	3589.26	3946.87	4363.77	3563.2	4392.66	3498.73	4256.87	3932.03	4115.06	4405.35	3788.64	4331.5	3750.07	3968.65	3737.07	4151.18
WBGene00018316	7023.61	7124.4	6941.01	8721.99	8185.21	7216.44	5837.66	5325.43	5947.13	7700.57	7926.01	7206.04	7249.75	6165.66	6400.96	7780.47	7664.26	7043.38
WBGene00001243	5943.39	5587	4728.66	6325.45	4908.39	8127.91	642.323	420.666	373.563	4086.02	4713.27	3756.25	2835.99	1886.64	2737.61	7072.56	7463.65	7575.85
WBGene00170143	0	0	0	0	2.2835	0	0	0	0	0	0	0	0	0	0	4.35637	6.99826	5.77516
WBGene00172069	0	0	0	0	0	0	0	1.63683	0	0	0	0	0	0	0	0	0	0
WBGene00170246	0	0	0	0	0	0	0	0	0	0	0	0	0	0	0	1.08909	0	0
WBGene00168312	0	0	0	0	0	0	0	0	0	3.16419	0	0	0	0	0	0	0	0
WBGene00172517	1.07807	0	0	0	0	0	0	0	0	0	0	0	0	0	0	0	0	0
WBGene00018314	278.142	38.078	68.098	26.1382	31.969	93.72	23.4227	126.036	103.719	111.801	233.937	161.742	319.548	50.472	384.623	26.1382	53.6533	57.7516
WBGene00018322	0	0	0	0	0	0	0	4.9105	1.75795	0	0	0	0	0	0	0	2.33275	2.31006
WBGene00166786	0	0	0	0	0	0	0	0	0.878973	0	0	3.19228	0	0	2.82811	0	0	0
WBGene00001244	7675.85	7741.26	8253.97	8284.18	6268.21	10166.8	922.494	802.048	655.714	2857.26	3544.7	2154.79	1609.72	462.323	1094.48	8291.26	8091.16	9175.57
WBGene00173920	0	1.9039	0.830463	0	0	3.67529	0	3.27366	0	0	0	1.06409	0.998588	0	0	8.71274	2.33275	3.46509
WBGene00169188	0	0	0	3.26728	4.567	0.918824	4.50437	0	0	0	1.11399	0	0	1.00944	0	2.17818	2.33275	1.15503
WBGene00173683	0	0	0	2.45046	0	0.918824	5.40524	0	0	0	0	0	0	0	0	3.26728	1.16638	0
WBGene00168049	0	0	0	0	0	0	0	0	0	0	0	0	0	0	0	2.17818	0	1.15503
WBGene00168884	0	0	1.66093	0	0	0.918824	0	2.45525	0	0	0	0	0	0	0	0	0	0
WBGene00196861	1.07807	0.951951	0	0	0	0	0	0	0	0	0	0	0	0	0	0	0	0
WBGene00002032	3779.71	3627.88	3647.39	4336.49	3871.68	3956.45	3066.57	2641.85	3218.8	3585.02	3731.85	4051.01	3334.28	3937.82	3389.02	4256.17	3901.53	4292.1
WBGene00022775	3648.18	3383.23	3844.21	3897.86	3996.13	3653.24	3245.85	2687.68	3081.68	3442.63	3926.8	3898.84	3147.55	3388.69	2995.91	4605.77	3832.71	3915.56
WBGene00022776	3856.25	3695.47	4098.33	4495.77	4286.13	4120.92	3172.88	3009.32	3434.15	3844.49	4030.4	3695.6	3447.12	3374.56	3279.66	4191.92	3653.09	3964.07
WBGene00022774	4198	4492.26	4917.17	4404.29	4057.78	4067.63	3854.84	3616.58	3776.07	3990.04	4111.72	4124.43	3981.37	4310.31	4104.53	4439.14	4450.89	4475.75
WBGene00022773	504.536	681.597	473.364	583.209	477.252	540.268	573.856	451.766	676.809	386.031	552.537	551.201	425.398	801.495	652.351	551.081	438.558	460.858
WBGene00022772	109.963	125.658	175.228	187.868	125.593	194.791	243.236	116.215	174.037	122.349	182.694	204.306	190.73	172.614	237.561	204.749	135.3	147.844
WBGene00045743	0	0	0	0	1.14175	0	0	0.818416	0	10.5473	0	0	0	0	0	0	0	0
WBGene00165442	0	0	0	0	0	0	0	0.818416	0	0	0	0	0	2.01888	0	0	1.16638	0
WBGene00022771	48.5131	38.078	26.5748	35.1232	21.6933	45.9412	13.5131	24.5525	14.0636	20.0398	32.3056	14.8973	19.9718	34.3209	16.9687	37.0291	32.6586	50.8214
WBGene00170913	0	0	0	0	0	0	0	0	3.51589	0	0	0	0	0	0	0	0	0
WBGene00194816	34.4982	3.8078	13.2874	1.63364	4.567	0	9.00873	14.7315	5.27384	46.4081	24.5077	34.051	15.9774	6.05664	39.5935	2.17818	6.99826	2.31006
WBGene00235383	28.0298	0	9.96556	4.90091	0	0	7.20699	8.18416	1.75795	8.43783	11.1399	17.0255	7.9887	2.01888	39.5935	6.53455	9.33102	2.31006
WBGene00022778	15.093	0	4.98278	0	0	0	0	8.18416	0	4.21891	4.45594	23.4101	23.9661	10.0944	18.8541	0	9.33102	0
WBGene00004992	0	0	0	4.90091	2.2835	14.7012	5.40524	4.9105	3.51589	35.8608	8.91189	0	0	0	3.77081	2.17818	2.33275	0
WBGene00001223	0	0	0	0	0	0	0	26.1893	12.3056	4.21891	6.68391	0	0	0	0	0	0	0
WBGene00046496	0	0	0	0.816819	0	0	0	0	0	0	0	0	0	0	0	0	0	0
WBGene00021152	38.8105	24.7507	48.1669	13.0691	34.2525	11.0259	41.4402	67.1101	26.3692	29.5324	26.7357	6.38456	43.9379	18.1699	39.5935	39.2073	34.9913	20.7906
WBGene00021153	1903.87	2517.91	2214.01	1877.05	2244.68	1825.7	2048.59	1540.26	2023.4	2455.41	1949.48	2481.47	2690.19	2670.98	2663.14	2796.79	2645.34	2646.18
WBGene00021154	23.7175	0	1.66093	0	4.567	0	1.80175	4.9105	12.3056	6.32837	0	17.0255	11.9831	4.03776	24.5103	0	2.33275	4.62013
WBGene00235281	0	0	0	1.63364	2.2835	0	0	0	3.51589	0	0	5.32047	0	2.01888	1.88541	0	0	2.31006
WBGene00021151	15.093	0	1.66093	0	0	0	0	1.63683	3.51589	0	2.22797	6.38456	1.99718	0	22.6249	2.17818	0	0
WBGene00021793	0	0	0	0	0	0	0	0	0	6.32837	0	10.6409	0	0	15.0833	2.17818	2.33275	0
WBGene00021792	2.15614	1.9039	0	0	0	0	4.50437	3.27366	7.03178	0	4.45594	6.38456	0	0	6.59892	2.17818	2.33275	4.62013
WBGene00004374	45679.9	50883.7	49088.7	54380.5	59948.8	54183	38294.3	29386.9	36153.9	49947.7	52811.8	53338.8	43021.1	43097	40673.9	62228.5	64724.6	61340.2
WBGene00020435	21.5614	3.8078	13.2874	0	0	7.35059	21.621	14.7315	8.78973	8.43783	17.8238	25.5383	11.9831	26.2454	22.6249	21.7818	11.6638	4.62013
WBGene00020434	206.989	365.549	260.765	313.658	274.02	218.68	372.962	238.159	540.568	360.717	242.849	204.306	275.61	466.361	395.935	322.371	272.932	270.277
WBGene00020433	539.034	1140.44	724.164	839.69	1002.46	836.129	1299.06	852.79	1410.75	1077.93	966.94	955.556	1050.51	1466.72	1293.39	945.332	887.613	898.614
WBGene00235273	3.2342	6.66366	4.15231	0	0	0	18.0175	11.4578	15.8215	6.32837	2.22797	2.12819	11.9831	13.1227	9.42703	2.17818	2.33275	0
WBGene00168464	0	0	0	0	6.8505	0	0	0	0	0	0	0	0	0	0	0	0	0
WBGene00046950	0	0	0	0	0	0	0	0	0	0	0	0	5.99153	0	0	0	0	0
WBGene00044499	17.2491	0	6.6437	0	2.2835	3.67529	5.40524	6.54733	3.51589	6.32837	0	0	0	3.02832	0	4.35637	0	2.31006
WBGene00015098	457.101	483.591	503.261	645.287	479.535	541.187	398.186	372.379	398.175	517.872	503.522	425.638	350.504	280.624	333.717	654.544	636.842	749.615
WBGene00004243	9579.71	9030.21	9577.73	11073.6	11047.6	11454.1	8906.94	6644.72	7881.75	11486	10215.2	11203.8	8822.52	7907.95	7802.76	13046.2	13260.5	12090.9
WBGene00206473	0	1.9039	8.30463	0	4.567	0	0	4.9105	0	0	0	6.38456	5.99153	2.01888	0	0	9.33102	2.31006
WBGene00045983	0	0	0	0	0	0	0.900873	0	0	0	0	0	0	0	0	0	0	0
WBGene00172203	0	0	0.830463	0	0	0	0.900873	5.72891	0	2.10946	0	0	0	0	0	0	0	0
WBGene00167412	0	0	0	0	0	0	0	0	0	0	0	0	0	4.03776	0	0	0	0
WBGene00015097	81.9332	20.9429	24.9139	14.7027	13.701	5.51294	9.90961	39.284	17.5795	33.7513	46.7874	59.5893	39.9435	2.01888	58.4476	28.3164	9.33102	23.1006
WBGene00006745	369.777	292.249	368.726	364.301	228.35	428.172	501.786	818.416	544.963	419.782	306.346	286.241	390.448	436.078	338.43	261.382	312.589	306.083
WBGene00169688	3.2342	0	0	0	0	0	0.900873	2.45525	0	0	0	0	0	0	0	0	0	0
WBGene00174316	0	0	0	0	0	0	0	0	0	0	0	0	0	0	1.88541	0	0	0
WBGene00169739	0	0	0	1.63364	0	0	0	0	0	0	0	6.38456	0	0	2.82811	0	0	0
WBGene00048849	0	2.85585	0	0	0	0	3.60349	3.27366	1.75795	0	0	0	0.998588	2.01888	0	0	0	0
WBGene00168411	1.07807	0.951951	0	0	0	0	2.70262	1.63683	2.63692	2.10946	0	0	0	8.07552	0	0	0	0
WBGene00050772	1.07807	0.951951	0	0	0	0	4.50437	3.27366	0	0	0	0	0	3.02832	0	0	4.66551	0
WBGene00174467	0	0	0	0	0	1.83765	0	8.18416	0	0	2.22797	0	0	1.00944	0.942703	2.17818	0	0
WBGene00174172	0	0	0	2.45046	0	0	1.80175	0	0.878973	0	1.11399	0	0	0	0	0	0	0
WBGene00170390	0	0	0.830463	0	0	0	1.80175	1.63683	0	0	0	2.12819	0	0	0	0	0	0
WBGene00050032	0	0	0	0	0	0	1.80175	1.63683	0	1.05473	0	0	0	0	0	0	0	0
WBGene00173015	0	0	0.830463	0	0	0	0.900873	1.63683	1.75795	0	0	0	0	0	1.88541	0	0	0
WBGene00046327	1.07807	2.85585	0	0.816819	0	0	0.900873	0	0	0	0	0	0	0	0	0	0	0
WBGene00046097	0	0	0	0	0	0	0	7.36575	0	0	0	0	0	2.01888	0	0	0	0
WBGene00199932	0	0	0	1.63364	0	1.83765	0	0	0	0	0	0	0	0	0	0	0	0
WBGene00050390	0	0	0	0	0	0	0	2.45525	0	0	0	0	0	0	0	0	0	0
WBGene00165144	0	0	0	0	0	0	0	3.27366	0	0	0	0	0	0	0	0	0	0
WBGene00169011	0	0	0	0	0	0	0.900873	0	0	0	0	0	0	0	0	0	0	0
WBGene00202409	0	0	0	0	0	0	1.80175	0	0	0	0	0	0	0	0	0	0	0
WBGene00001411	3605.06	3683.1	3690.58	4539.88	4193.65	3864.57	3461.16	3132.08	3665.32	4159.85	3963.56	3948.85	3630.86	3518.91	3394.67	3859.74	4014.67	3652.21
WBGene00001093	8794.88	9635.65	9993.79	10269	10740.5	9519.01	7551.12	6408.2	7425.56	8975.74	9410.95	10698.4	8839.5	8826.54	8359.89	9251.84	10088	9649.13
WBGene00020464	1845.65	1808.71	2119.34	2512.53	2374.84	2781.28	1699.05	1683.48	1595.34	2147.43	2089.84	2104.78	1616.71	1837.18	1628.99	2809.86	2914.78	2668.12
WBGene00020463	3765.69	3783.05	4459.59	4751.44	4965.47	4453.54	3371.07	3072.33	3210.89	4263.21	4340.09	4295.75	3806.62	3734.93	3455.95	4318.25	4217.62	4352.16
WBGene00020462	2961.45	3039.58	3012.09	3363.66	3292.81	2831.81	2635.05	2442.97	2784.59	3157.86	3053.43	3251.87	3144.55	3287.74	2887.5	3946.87	3619.27	3457.01
WBGene00171617	0	0	0	0	0	0	0	0	0	0	0	0	0	0	0	0	0	2.31006
WBGene00049280	0	0	0	1.63364	0	0	0	0	0	0	0	0	0	0	0	0	0	0
WBGene00167176	0	0	0	0.816819	0	0	0	0	0	0	0	0	0	0	0	0	0	0
WBGene00020465	0	0	0	0	0	1.83765	5.40524	0	0	2.10946	0	0	11.9831	4.03776	0	0	0	0
WBGene00173734	0	0	0	0	0	0	0	1.63683	0	0	0	0	0	0	0	0	0	0
WBGene00168092	0	0	0	0	0	0	0	0.818416	0	0	0	0	0	0	0.942703	0	0	0
WBGene00169353	0	0	0	0	0	0	2.70262	0.818416	0	0	0	0	0	0	0.942703	0	0	0
WBGene00170966	0	0	0	0	0	0	2.70262	0.818416	0	0	0	0	0	0	0	0	0	0
WBGene00219682	8.62454	3.8078	1.66093	3.26728	0	0	0	2.45525	7.91076	0	0	6.38456	0	0	13.1978	0	0	9.24025
WBGene00001439	825.8	887.218	919.322	584.842	696.468	710.251	2213.45	2935.66	2054.16	1242.47	736.345	908.736	1694.6	1878.57	1989.1	570.684	655.504	533.624
WBGene00165392	0	0.951951	0	0	0	0	0	0	0	0	0	0	0.998588	1.00944	0	0	0	0
WBGene00045927	0	0.951951	0	0	0	0	0	0	0	0	0	0	0.998588	1.00944	0.942703	0	0	0
WBGene00166127	0	0	0	0	0	0	0.900873	1.63683	2.63692	0	0	0	0	0	0	0	0	0
WBGene00173208	0	0.951951	0	0	0	0	0	0	0	0	0	0	0	0	0	0	0	0
WBGene00172963	0	0.951951	0	0	0	0	0	0.818416	0	0	0	0	0	0	0	0	0	0
WBGene00170929	0	0.951951	0	0	0	0	0	3.27366	0.878973	0	0	0	0	0	1.88541	0	0	0
WBGene00172042	0	0	3.32185	0	0	0	0	0	0	0	2.22797	0	1.99718	2.01888	1.88541	0	0	0
WBGene00167000	2.15614	0	0	0	0	0	0	0	0	0	0	0	0	1.00944	0	0	0	0
WBGene00165848	0	0	0	0	0	0	0	4.09208	0	0	0	0	0	1.00944	0	0	0	0
WBGene00169040	0	0	0	0	0	0	0	4.09208	0	0	0	0	0	3.02832	0	0	0	0
WBGene00171354	0	0	0	0	0	0	0	2.45525	0	0	0	0	0	0	0	0	0	0
WBGene00172250	0	0	0	0	0	0	0	0	0	0	1.11399	0	0	0	0	0	0	0
WBGene00167347	0	0	0	0	0	0	0	0	0	0	0	0	0	2.01888	0	0	0	0
WBGene00174585	0	0	1.66093	0	0	0	0	0	0	0	0	0	0	0	0	0	0	0
WBGene00047350	0	0	0	0	0	0	0	0	0	1.05473	0	1.06409	0	0	0.942703	0	0	0
WBGene00174231	0	0	0	0	0	0	0.900873	0	0	8.43783	0	0	0	0	0	0	2.33275	0
WBGene00170335	0	0	0	0	1.14175	0	0	0	0	0	0	0	0	0	0.942703	0	0	0
WBGene00167825	0	0	0	0	0	0	0	0.818416	0.878973	0	0	0	0	0	0	1.08909	0	0
WBGene00048140	0	0	0	0	0	0	0	0.818416	0	0	0	0	0	0	0	0	0	0
WBGene00049001	2.15614	0	0	0.816819	0	0	0	0	0	0	0	0	0	0	0	0	0	0
WBGene00046590	0	0	0	0.816819	0	0	0.900873	3.27366	0	0	0	1.06409	0	0	0	0	0	0
WBGene00174998	0	0	4.15231	0	0	0	0	0	0	0	0	0	0	0	1.88541	0	0	0
WBGene00023252	5.39034	7.61561	2.49139	4.90091	13.701	19.2953	0	1.63683	3.51589	3.16419	1.11399	9.57684	3.99435	11.1038	0.942703	6.53455	6.99826	6.93019
WBGene00016542	393.495	480.735	442.637	557.887	601.703	746.085	439.626	495.142	388.506	633.892	561.449	506.509	409.421	345.228	382.738	575.041	614.681	660.678
WBGene00045619	0	0	0.830463	0	0	0	0	0	0	0	0	0	0	0	0	0	0	0
WBGene00171566	0	0	0.830463	0	0	0	0	1.63683	0	0	0	0	0	0	0	0	0	0
WBGene00044125	0	3.8078	0	0	0	0	0	1.63683	0	0	0	0	5.99153	4.03776	0	0	0	2.31006
WBGene00044124	0	0	0	0	0	0	0	0	0	0	2.22797	0	0	0	0	0	0	0
WBGene00016543	0	0	0	0	0	0	0	0.818416	0	0	0	0	0.998588	0	3.77081	0	0	0
WBGene00005090	2.15614	0	0	0	0	0	0	4.9105	0	0	0	0	0	0	0	0	0	0
WBGene00016541	459.257	45.6936	71.4198	14.7027	36.536	33.0776	27.0262	99.8468	96.687	153.99	213.885	140.46	211.701	40.3776	369.54	30.4946	81.6464	78.5421
WBGene00005092	34.4982	83.7717	78.0635	31.0391	94.7653	53.2918	30.6297	40.9208	36.9169	29.5324	42.3315	76.6148	87.8757	74.6985	67.8746	43.5637	27.993	78.5421
WBGene00171410	0	0.951951	0	0	0	0	0	0	7.91076	0	0	0	0	0	0	0	0	0
WBGene00005086	0	0	0	0	0	0	0	0	0	0	0	0	0	0	0	0	0	2.31006
WBGene00005084	0	0	0	0	0	0	0	0	0	0	3.34196	0	0	0	0	0	0	0
WBGene00000817	3657.89	3984.87	3955.49	4539.06	4488.22	4094.28	3655.74	3285.12	3509.74	3988.98	4063.82	4277.66	3763.68	3890.38	3698.23	4154.89	3710.25	4145.41
WBGene00004804	9418	9519.51	9769.57	10331.1	10149	9692.67	9778.98	9096.7	9510.49	10820.5	9933.41	10424.9	9501.56	9732.01	9189.47	10881.1	10894	9995.64
WBGene00020585	84.0893	47.5975	100.486	67.796	50.237	47.7788	133.329	64.6549	109.872	66.4479	73.5231	128.755	76.8912	97.9156	115.01	35.94	86.3119	71.6119
WBGene00000247	2093.61	2788.26	2413.33	2085.34	2232.12	2100.43	2098.13	2226.91	2270.39	2199.11	2200.12	2030.29	2109.02	3003.08	2503.82	1861.26	1636.43	1692.12
WBGene00197238	0	0	2.49139	0	0	1.83765	0	0.818416	0	0	0	0	0.998588	0	0	0	0	3.46509
WBGene00220073	0	5.7117	0	0	0	0	0.900873	0	0	0	0	0	1.99718	4.03776	0	2.17818	6.99826	1.15503
WBGene00044500	163.866	201.814	136.196	138.859	86.7731	85.4506	418.005	408.39	495.741	135.005	126.994	121.307	328.535	336.143	308.264	123.067	145.797	144.379
WBGene00174796	0	0	0	0	0	0	0	0	0	0	0	0	0	2.01888	0	1.08909	0	0
WBGene00219252	1.07807	1.9039	2.49139	0	1.14175	0	0	0	7.03178	0	2.22797	0	1.99718	0	0	0	1.16638	0
WBGene00168485	1.07807	0	0	0	1.14175	0	0	1.63683	0	0	2.22797	0	0	0	0	0	0	0
WBGene00005083	1.07807	0.951951	0	0	0	0	0	0	3.51589	0	0	0	1.99718	0	0	0	4.66551	2.31006
WBGene00016954	62.528	0	1.66093	1.63364	9.13401	7.35059	7.20699	14.7315	7.03178	21.0946	26.7357	34.051	27.9605	0	37.7081	2.17818	11.6638	9.24025
WBGene00043065	0	0	30.7271	0	0	5.51294	0	1.63683	10.5477	0	0	0	3.99435	12.1133	0	6.53455	0	2.31006
WBGene00016956	23.7175	0	28.2357	3.26728	0	11.0259	3.60349	19.642	0	0	6.68391	2.12819	3.99435	24.2265	15.0833	6.53455	16.3293	11.5503
WBGene00016953	46.3569	32.3663	230.869	31.0391	38.8195	12.8635	54.0524	47.4681	131.846	61.1743	31.1916	89.3839	69.9011	234.19	99.9265	145.938	131.801	117.813
WBGene00044501	0	0	0	3.26728	4.567	0	1.80175	4.9105	3.51589	0	0	4.25638	0	10.0944	5.65622	4.35637	0	0
WBGene00016955	6071.68	6320.95	6585.57	6220.89	6300.18	5650.76	6231.34	5123.29	5955.92	6355.79	5959.82	6139.82	5804.79	6315.05	5477.11	6096.74	6341.59	5963.43
WBGene00197485	0	0	0	0	0	0	0	0	0	0	0	0	0	0	0.942703	0	0	0
WBGene00016951	62.528	28.5585	28.2357	50.6428	39.9613	36.7529	28.8279	43.3761	29.8851	12.6567	26.7357	43.6278	33.952	14.1322	40.5362	32.6728	53.6533	39.2711
WBGene00167647	0	0	0	0	0	0	0	0	0	0	3.34196	0	0	0	0	0	0	0
WBGene00047016	0	0	0	0	0	0	0	0	0	0	3.34196	0	0	0	0	0	0	0
WBGene00174976	0	0	0	0	0	0	0	0	0	0	2.22797	0	0	0	0	0	0	0
WBGene00169591	1.07807	0	0	0	0	0	0	0	0	0	0	0	0	0	0	0	0	0
WBGene00050712	0	0	0	0	0	0	0	1.63683	0	0	0	0	0.998588	0	0	1.08909	0	0
WBGene00019263	297.547	452.177	338.829	258.932	190.672	148.849	328.819	518.876	468.493	281.613	203.859	235.165	520.264	498.663	443.071	225.442	236.775	232.161
WBGene00196740	0	0	0	0	0	0	0	0	0.878973	0	0	0	0	0	0	0	0	0
WBGene00049628	0	0	0	0	0	0	0	0	0	0	0	4.25638	0	0	0	0	0	0
WBGene00019264	2137.81	2197.1	2278.79	2377.76	2481.02	2113.29	1944.08	1712.95	2099.87	2388.96	2180.07	2249.49	2201.89	2107.71	2032.47	2484.22	2290.76	2192.25
WBGene00171908	0	0	0	0	0	0	1.80175	0	0	0	0	0	0	0	0	0	0	0
WBGene00167604	0	0	0	0	0	0	0	0	2.63692	0	0	0	0	0	0	0	0	0
WBGene00173716	0	0	0	1.63364	0	0	0	0	2.63692	0	0	0	0	0	0	0	0	0
WBGene00168787	0	0	0	0	0	0	0	0	0.878973	0	0	0	0	0	0	0	0	0
WBGene00049368	0	0	2.49139	0	0	0	0	0	0	0	0	0	0	0	0.942703	1.08909	0	0
WBGene00016667	143.383	95.1951	154.466	3.26728	13.701	5.51294	54.0524	70.3838	47.4645	50.627	13.3678	53.2047	159.774	183.718	192.311	214.551	160.96	189.425
WBGene00047102	0	0	0	0	0	0	0	1.63683	1.75795	0	0	3.19228	0	0	0.942703	0	0	0
WBGene00168121	0	0	0	0	0	0	0	0	0	0	2.22797	0	0	0	0	0	0	0
WBGene00219662	0	0	0.830463	0	0	3.67529	0	0	1.75795	0	0	0	0	8.07552	4.71352	0	0	4.62013
WBGene00168236	0	0	0	0	0	0	0	0.818416	0	0	0	0	0	0	0	0	0	0
WBGene00168316	1.07807	0	0	0	0	0	0	0	0	0	0	0	0	0	0	0	0	0
WBGene00016666	6.46841	11.4234	11.6265	1.63364	0	3.67529	45.0437	50.7418	36.9169	10.5473	2.22797	10.6409	13.9802	20.1888	28.2811	4.35637	0	0
WBGene00016665	19.4052	0	11.6265	0	0	5.51294	3.60349	13.0947	15.8215	0	0	4.25638	1.99718	4.03776	0	2.17818	2.33275	6.93019
WBGene00165453	0	0	0	0	0	0	0	0	0	0	0	0	0	0	0.942703	0	0	0
WBGene00016664	260.892	272.258	285.679	190.319	191.814	228.787	39.6384	52.3786	26.3692	29.5324	74.637	85.1275	20.9703	20.1888	48.0779	65.3455	85.1455	93.5575
WBGene00046533	0	0	0	0	0	0	0	0	0	0	0	0	0	0	0	0	1.16638	0
WBGene00003636	1746.47	1771.58	1856.92	1535.62	2002.63	1705.34	2141.38	2866.09	2178.97	1962.85	1834.73	2138.83	1805.45	2033.01	1897.66	2142.24	2445.89	2076.75
WBGene00171750	0	0	0	0	0	0	0	0	1.75795	0	0	0	0	0	3.77081	0	0	0
WBGene00170051	0	0.951951	0	0	0	0	0	0	0	0	0	0	0	0	0	0	0	0
WBGene00195267	0	4.75975	0.830463	0	0	1.83765	0	0.818416	6.15281	0	4.45594	0	0	0	3.77081	0	3.49913	2.31006
WBGene00170169	0	0.951951	0	0	1.14175	0	0	0	0.878973	0	0	0	1.99718	0	0.942703	0	0	2.31006
WBGene00169862	0	0	0	0	0	0	0	0.818416	7.03178	0	0	0	0	0	0	1.08909	0	2.31006
WBGene00173836	0	0	0	0	0	0	0	0	0	0	0	0	0	0	1.88541	0	0	0
WBGene00170199	0	0	0	0	0	0.918824	0	0	0	2.10946	1.11399	0	0	0	0.942703	0	0	0
WBGene00173666	0	0	0	0	0	0	0	0	0	0	0	0	0	0	0.942703	0	0	0
WBGene00172909	0	0	0	2.45046	0	0	0	0	0	0	2.22797	0	0	0	0	0	0	0
WBGene00172867	0	0	0	0	0	0	0	1.63683	0	0	0	0	0	0	0	0	0	0
WBGene00170674	0	0	0	2.45046	0	0	0	0	0	0	0	0	0	0	0	0	0	0
WBGene00173980	0	0	0	2.45046	1.14175	0	0	0	0	0	0	0	0.998588	0	0	0	0	0
WBGene00167199	0	0	1.66093	0	0	0	0	0	0	0	0	0	0	0	0	0	0	0
WBGene00170576	0	0	1.66093	4.90091	0	0	0	0	0	0	0	0	0	0	0	0	0	0
WBGene00165080	0	0	0	0	0	0	1.80175	0	0	0	0	0	0	0	0	0	0	0
WBGene00046220	0	0	0	0	0	0	0	0	0	1.05473	0	0	0	0	0	0	0	0
WBGene00173959	0	0	0	0	0	1.83765	0	0	0	0	0	0	0	0	0.942703	0	0	0
WBGene00046511	0	0	0	0	0	0	0	0	0	0	0	0	0	0	0.942703	0	0	0
WBGene00046078	0	0	0	0	0	0	0	0	0	0	0	0	0	0	1.88541	0	0	0
WBGene00172840	0	0	0	0	0	0	0	0	0	0	0	0	0.998588	0	0	0	0	0
WBGene00171559	0	0	1.66093	0	0	0.918824	0	0	0	0	0	0	1.99718	0	1.88541	0	0	0
WBGene00168463	0	0	0	0	0	0	0	0	1.75795	0	0	0	0	0	0	0	0	0
WBGene00174557	0	0	0	0	0	0	0	0.818416	0	0	0	0	0	0	0	0	0	2.31006
WBGene00016287	0	0.951951	0	0	0	0	1.80175	2.45525	0	0	0	0	1.99718	2.01888	7.54163	0	0	1.15503
WBGene00016288	62.528	3.8078	3.32185	1.63364	13.701	29.4024	23.4227	22.9157	21.0953	42.1891	71.2951	76.6148	67.904	6.05664	50.906	15.2473	27.993	13.8604
WBGene00016286	15.093	3.8078	9.96556	4.90091	18.268	3.67529	0.900873	9.00258	36.9169	18.9851	11.1399	19.1537	16.976	20.1888	43.3644	8.71274	8.16464	0
WBGene00016289	325.577	240.844	303.949	243.412	189.531	249.001	298.189	401.024	291.819	442.986	258.445	217.075	399.435	317.973	387.451	294.055	188.953	211.371
WBGene00166751	0	0	0	2.45046	0	1.83765	0.900873	0	0	1.05473	0	0	0	0	0.942703	0	0	0
WBGene00173926	0	0	0	0	0	0	0	0	0	0	0	0	0	2.01888	2.82811	0	0	0
WBGene00197180	0	0	0	0	0	0	0	0.818416	0	0	0	0	0	0	0	0	0	0
WBGene00166603	0	0	0	0	0	0	0	0.818416	0	0	0	0	0	0	0	0	0	1.15503
WBGene00172154	0	0.951951	0	0	0	0	0.900873	0	0	0	0	0	0	0	0	0	0	0
WBGene00172174	0	0	0	0	0	0	0	0	0.878973	1.05473	0	0	0	0	0	0	0	0
WBGene00173577	0	0	0	0	1.14175	0	3.60349	0	0	0	0	0	0	0	0	0	0	0
WBGene00168120	0	0	0	0	1.14175	0	0	0	0	0	0	0	0	0	0	0	0	0
WBGene00047084	0	0	0	0	0	0	0	0.818416	0	0	0	0	0	0	0	0	0	0
WBGene00047852	0	0	0	0	0	0	0.900873	0	0	0	0	0	0	0	0	0	0	0
WBGene00016291	6252.8	6231.47	6697.68	7789.18	8049.34	7242.17	5669.2	4548.76	5553.35	6796.67	6849.9	7218.81	5919.63	6050.58	5612.86	8177.99	7651.43	7317.12
WBGene00170071	0	0	0	0	0	0	0	0	0	0	0	0	0.998588	0	0	0	0	0
WBGene00015680	721.228	549.276	546.445	575.04	564.025	764.461	717.996	1160.51	994.997	681.355	556.993	390.522	629.11	738.91	673.09	583.753	661.336	575.206
WBGene00046313	2.15614	0	0	0	0	0	0	0.818416	0	0	1.11399	0	0	0	0.942703	0	0	0
WBGene00167772	0	0	0	2.45046	0	0	0	0	0	2.10946	0	0	0	0	0	0	0	0
WBGene00168823	0	0	0	0	0	0	0	0	0	0	2.22797	0	0	0	0	0	0	0
WBGene00049015	0	0	0	0	0	0	0	8.18416	0	0	0	0	0	0	0	0	0	0
WBGene00167545	0	0	0	0	0	0	0	0	0	0	0	0	0.998588	0	0	0	0	0
WBGene00045886	0	0	0.830463	0	0	0	0	0	0	0	0	0	0.998588	0	0	0	0	0
WBGene00049088	0	0	0	0	0	0	0	0	0	0	0	0	0	1.00944	1.88541	0	0	0
WBGene00166687	0	0	0	0	0	0	0	0	0	0	0	0	0	0	0.942703	0	0	0
WBGene00168683	0	0	0	0	0	0	0	0	0	0	0	0	0	2.01888	1.88541	0	0	0
WBGene00046981	0	0	0	0	0	0	0	0	0	0	0	0	0	0	0.942703	1.08909	0	0
WBGene00173620	0	0	0	0	0	0	0	0	0	0	0	2.12819	0	0	0	0	0	0
WBGene00047988	0	0	0	0	0	2.75647	0	0	0	0	0	0	0	0	0	0	0	0
WBGene00049968	0	0	0	0	0	0	0	0	0.878973	0	0	2.12819	0	0	0	0	0	0
WBGene00015539	189.74	178.015	146.161	77.5978	71.9303	137.824	101.799	157.136	220.622	138.169	90.2328	97.8966	195.723	122.142	170.629	116.533	109.639	139.759
WBGene00049954	1.07807	0	0	0	0	0	0	0	0	0	0	0	0	0	0	0	0	0
WBGene00015540	3132.87	2971.04	3014.58	3321.19	3309.94	3225.99	2899.91	2414.33	2774.92	3508.03	3006.65	3340.19	2590.34	2681.07	2460.46	3502.52	3279.85	3365.76
WBGene00049487	0	0	0	0	0	1.83765	0.900873	0	0	0	0	0	0.998588	0	0	0	0	0
WBGene00015538	5381.72	4386.59	4874.82	6217.62	5409.62	5560.72	2588.21	2476.53	2454.97	5021.56	4439.23	4957.61	2946.83	2738.61	2505.71	4970.62	4604.86	4784.14
WBGene00015541	127.212	123.754	154.466	154.379	181.538	290.348	302.693	545.065	223.259	421.891	213.885	136.204	101.856	133.246	230.962	150.295	170.291	187.115
WBGene00170177	0	0	0	0	0	1.83765	0	0	0	2.10946	0	0	0	0	0	0	0	0
WBGene00049282	0	0	0	0	0	0	0	0	0	2.10946	0	0	0	0	0	0	0	0
WBGene00046635	0	0	0	0	0	0	0	0	0	2.10946	0	0	0	0	0	0	0	0
WBGene00166891	0	0	0	0	0	0	0	0.818416	0	0	0	0	0	0	0	0	0	0
WBGene00049160	0	0	0	0	0	0	0	0.818416	0	0	0	0	0	0	0	0	0	0
WBGene00201030	0	0	0	0	2.2835	0	0	6.54733	0	0	0	0	0	0	0	0	6.99826	0
WBGene00050533	0	0	0	0	0	0	0	0	0	0	0	0	0	0	0	0	0	1.15503
WBGene00004973	6.46841	0	0	0	0	0	0	1.63683	0	0	0	6.38456	1.99718	0	5.65622	0	6.99826	0
WBGene00189995	2.15614	0	0	15.5196	25.1185	26.6459	17.1166	49.105	21.9743	61.1743	27.8496	14.8973	3.99435	0	1.88541	2.17818	0	0
WBGene00005728	0	0	0	0	0	0	0	0	0	4.21891	0	0	0	0	0	0	0	0
WBGene00005729	0	0	0	0	0	0	0	0	0	0	0	0	0	0	0	0	0	2.31006
WBGene00019155	0	0	0	0	0	3.67529	0	0	0	6.32837	0	0	0	0	1.88541	0	0	0
WBGene00170074	0	0	0	0	0	0	0	0	0	0	0	0	0	2.01888	0	0	0	0
WBGene00019154	15.093	17.1351	3.32185	106.186	155.278	271.972	95.4926	150.589	125.693	285.831	184.922	19.1537	0	0	98.0411	25.0491	20.9948	6.93019
WBGene00019153	1058.66	1483.14	1383.55	1306.91	1616.72	1405.8	1888.23	1559.9	1773.77	1428.1	1575.18	1549.32	1525.84	1845.26	1685.55	1762.15	1905.86	1640.14
WBGene00174040	0	0	0	0	0	0	0	0	0	0	0	0	0.998588	0	1.88541	0	0	0
WBGene00019152	6.46841	7.61561	1.66093	0	4.567	9.18824	9.00873	21.2788	8.78973	10.5473	4.45594	4.25638	1.99718	10.0944	13.1978	4.35637	2.33275	18.4805
WBGene00019151	73.3086	6.66366	16.6093	6.53455	6.8505	14.7012	24.3236	61.3812	26.3692	23.204	47.9014	51.0765	86.8771	2.01888	89.5568	6.53455	30.3258	4.62013
WBGene00019156	42.0447	19.991	19.1006	35.94	30.8273	12.8635	84.6821	125.218	61.5281	51.6817	62.3832	24.4742	86.8771	46.4342	76.359	60.9892	38.4904	47.3563
WBGene00048235	0	0	0	0	0	0	0	1.63683	0	0	0	1.06409	3.99435	0	0	0	0	0
WBGene00050871	0	0	0	0	0	0	0	0	0	0	0	0	0	0	0	0	2.33275	0
WBGene00019257	29.1078	1.9039	0	0	0	0	3.60349	11.4578	3.51589	4.21891	1.11399	8.51275	17.9746	2.01888	18.8541	0	9.33102	0
WBGene00046321	0	0	0	0	0	0	0	0	0	3.16419	0	0	0	0	0	0	0	0
WBGene00172827	0	0	0	0	0	0	0	0	0	0	0	0	0	0	0	0	1.16638	0
WBGene00171412	0	0	0	0	0	0	0	0	0	0	0	0	0	0	0	1.08909	0	0
WBGene00166164	0	0	0	0	0	0	0	0	0	2.10946	0	0	0	0	0	0	0	0
WBGene00046764	0	0	0	0	0	0	0.900873	0	0	0	0	0	0.998588	0	0	1.08909	0	0
WBGene00199997	0	0	0	0	0	0	0.900873	0	0.878973	0	0	0	0.998588	0	0	0	0	0
WBGene00049846	0	0	0	0	0	0	0	0	0.878973	0	0	0	0	0	0	0	0	0
WBGene00171526	0	0	0	0	0	3.67529	0	4.9105	0	0	0	0	0	0	0	0	0	0
WBGene00166160	0	0	0	0	2.2835	0	0	0	0	0	1.11399	0	0	0	0	0	2.33275	0
WBGene00174607	0	0	0.830463	0	0	0	0	0	0	0	0	0	0	0	0.942703	0	0	0
WBGene00165284	0	0.951951	0	0	0	0	1.80175	0	0	0	0	0	0	0	0	0	0	0
WBGene00047114	0	0	0	0	0	0	0	0	0.878973	0	0	0	0	0	0	0	0	0
WBGene00003019	353.606	236.084	195.159	150.295	164.412	218.68	178.373	376.471	239.96	217.274	173.782	136.204	271.616	206.935	225.306	182.967	171.457	244.867
WBGene00172453	0	0	0	0	0	12.8635	0	9.00258	0	1.05473	0	0	0	0	0	0	0	0
WBGene00168304	0	0	0	0	0	0	0	0.818416	1.75795	1.05473	0	0	0	0	0	0	3.49913	0
WBGene00170771	0	0	0	0	0	0	0	0.818416	1.75795	0	0	0	0	0	1.88541	0	1.16638	0
WBGene00046336	0	0	0	0	0	0.918824	0	0.818416	2.63692	0	0	0	0	0	0.942703	0	0	0
WBGene00174494	0	0	0	0	0	0	0	0.818416	0	0	0	0	0	0	0	0	0	0
WBGene00173653	0	0	0	0	0	0	0	0	0	0	6.68391	0	0	0	0	0	0	0
WBGene00019255	45.2789	4.75975	3.32185	10.6186	6.8505	1.83765	16.2157	24.5525	22.8533	27.4229	16.7098	60.6533	20.9703	0	40.5362	4.35637	24.4939	4.62013
WBGene00019296	3547.92	3346.11	3261.23	3415.12	3322.49	3022.93	2976.49	2518.27	3379.65	3595.57	3328.59	3508.32	3289.35	3082.83	2960.09	3638.66	3431.48	3421.2
WBGene00019295	3800.19	3393.7	3761.17	3579.3	3804.31	3498.88	3119.72	3094.43	3117.72	3403.61	3638.28	3523.21	3475.08	3508.81	3296.63	4016.57	3604.11	3607.16
WBGene00201600	0	0	0	0	0	0	0.900873	0	0	0	0	0	0.998588	0	0	0	0	0
WBGene00002129	821.488	798.687	811.362	816.002	836.903	691.874	1160.32	1524.71	1236.71	817.415	758.624	939.595	707	740.929	888.969	762.365	670.667	650.283
WBGene00004494	54225.7	43660.3	52844.8	69404.3	56234.7	64054.9	35784.5	27113.3	34390.7	51165.9	57998.6	53899.5	47087.4	43223.2	48858.4	47801.3	42510.9	51118.2
WBGene00050729	0	0	0	0	0	0	0	0	2.63692	0	0	0	0	0	0	0	0	0
WBGene00200059	0	0	0	0	0	0	0	1.63683	0	0	0	0	0	0	0	0	0	0
WBGene00050516	0	0	0	0	0	0	0	0	1.75795	0	0	0	0	0	0	0	0	1.15503
WBGene00006780	6788.59	4616.96	5514.27	4421.44	4879.84	6309.56	5692.62	12669.9	7278.77	6357.9	5559.9	4481.96	5572.12	4072.08	4997.27	5481.4	6287.94	5599.59
WBGene00172227	0	0	0	0	0	0	0	0	0	0	0	0	0	2.01888	0	0	0	0
WBGene00048924	0	0	0	0	0	0	0.900873	0	0	0	0	0	0	0	0	0	0	0
WBGene00200257	0	0	0	0	0	0	0.900873	0	0	0	0	0	0	0	0	0	0	0
WBGene00200898	0	0	0	0	0	0	0	3.27366	0	0	0	0	0	0	0	0	0	0
WBGene00049159	0	0	0	0	0	0	0	3.27366	2.63692	0	0	0	0	1.00944	0	0	0	0
WBGene00201166	0	0	0	0	0	0	0	3.27366	0	0	0	2.12819	0	1.00944	0	0	0	0
WBGene00047205	0	0	0.830463	0	0	0	0.900873	1.63683	0.878973	7.3831	0	0	0.998588	1.00944	0	1.08909	0	0
WBGene00048316	0	0	0	0	0	0	0	1.63683	0	0	0	0	2.99576	3.02832	0	1.08909	0	0
WBGene00219785	2.15614	0	0	0	0	0	0	0	0	0	0	0	0	0	3.77081	0	0	1.15503
WBGene00168666	2.15614	0.951951	0	2.45046	0	0	0.900873	0	0	0	0	0	0	0	0.942703	0	1.16638	2.31006
WBGene00174067	0	0	0	0	0	0	0	0	0	0	0	0	0	0	0	1.08909	0	0
WBGene00199653	0	0	0	0	0	0	0	0	1.75795	0	0	0	0	0	0	0	0	0
WBGene00168905	0	0	0	0	0	0.918824	0	0	0	0	0	0	0	0	0	0	0	0
WBGene00044502	189.74	192.294	132.044	124.156	102.758	158.038	241.434	176.778	216.227	50.627	159.3	80.8711	139.802	197.85	236.619	111.087	104.974	147.844
WBGene00235389	0	0	0	1.63364	0	0	0	0	0	0	0	0	0	0	0	2.17818	0	0
WBGene00201109	2.15614	0	0	0	0	0	0	0	0	0	4.45594	0	0	0	0	0	0	0
WBGene00168708	2.15614	0	0	0	0	0	0	0	0	0	0	0	0	0	0	0	0	0
WBGene00016722	1954.54	1534.54	1629.37	1437.6	1182.85	1420.5	1622.47	1352.02	1880.12	1851.05	1787.95	2081.37	1901.31	1638.32	1985.33	2366.6	2261.61	2437.12
WBGene00047689	0	0	0	0	0	0	0	0	0	3.16419	0	0	0	0	0	0	0	0
WBGene00016721	1423.05	988.125	1047.21	1102.71	833.478	1315.76	1381.94	1104.04	1383.5	1511.43	1942.79	1463.13	1942.25	1277.95	1360.32	1460.47	1197.87	1473.82
WBGene00169956	0	1.9039	0	0	4.567	3.67529	0	0	0	2.10946	2.22797	0	0	0	0.942703	0	1.16638	0
WBGene00004112	5562.83	2617.86	4898.9	2869.48	2330.31	2193.23	2512.54	2234.28	2770.52	3481.66	3489	2879.44	3906.47	1915.92	2216.3	4321.52	4890.62	4703.29
WBGene00170825	0	0	0	0	0	0	0	0	0	0	0	0	0	0	0	0	0	3.46509
WBGene00174946	0	0	0	0	0	0	0	0	0	0	0	0	0	0	0	2.17818	2.33275	0
WBGene00165089	0	0	3.32185	0	0	0	0	0	0	0	0	0	0	0	0	0	1.16638	0
WBGene00048712	0	0.951951	0	0	0	0	0	0	0	0	0	0	0	0	0	0	0	0
WBGene00197959	0	0	0	0	0	0	0	0	0	0	0	0	0	0	3.77081	0	0	0
WBGene00019205	2358.81	1820.13	1955.74	1524.18	1418.05	1558.32	4771.93	4423.54	4563.63	2595.69	2176.73	2312.28	2763.09	2386.31	2521.73	1951.65	2182.29	1992.43
WBGene00172223	3.2342	0	0	0	0	0	0	0	0	0	0	0	0	0	0	0	0	0
WBGene00166323	0	0	3.32185	0	0	0	0	0	0	0	0	0	0	0	0	0	0	0
WBGene00197469	0	0	0	1.63364	0	0	0	0	0	2.10946	0	0	0	0	0	0	0	0
WBGene00169476	0	0	0	0	0	0	0	0	0	0	0	0	0	0	0.942703	0	0	0
WBGene00174405	0	0	0	1.63364	0	0	0	0	0	0	0	0	0	0	0	0	0	0
WBGene00173636	0	0	0	0	0	0	0	0	0	0	0	0	1.99718	0	0	0	0	0
WBGene00046189	0	0	0	0	0	0	0	0	0	0	0	0	0	0	0	0	1.16638	0
WBGene00172649	0	0	0	0	0	0	0	1.63683	0	0	0	0	0	0	0	0	0	0
WBGene00169628	0	1.9039	0.830463	0	0	0	0.900873	0	0	0	0	0	0	0	0	0	0	0
WBGene00168971	0	0	0	0	0	0	0	0	4.39486	0	0	0	0	0	0.942703	0	0	0
WBGene00169333	1.07807	0	0	0	0	0	0	0	0	0	3.34196	0	0.998588	0	0	0	0	0
WBGene00047455	0	0	0	0	0	0	0	0	0	0	8.91189	0	1.99718	0	0	0	0	0
WBGene00168326	0	0	0	0	0	2.75647	0	0	0	0	0	0	0	0	0	0	0	0
WBGene00050812	0	0	0	0	0	0	0	0	0	0	0	0	1.99718	0	0	0	0	1.15503
WBGene00165268	0	0	0	0	0	0	0	0	0.878973	0	0	0	0	0	0	1.08909	0	3.46509
WBGene00045678	0	0	2.49139	0	0	0	0	0	0	0	0	0	0	1.00944	0	0	2.33275	0
WBGene00173419	2.15614	0	0	0	4.567	0	0	1.63683	0	0	0	0	1.99718	0	0	0	0	0
WBGene00171224	0	0	0	0	0	0	0	0	0	3.16419	0	0	0	0	0	0	0	0
WBGene00170588	0	0	2.49139	0	0	0	0	0	0	0	0	0	0	0	0	0	0	0
WBGene00172557	0	0	1.66093	0	0	0	0	2.45525	0	0	0	0	0.998588	0	1.88541	0	0	0
WBGene00172830	0	0	0	0	0	0	0	0	0	0	13.3678	0	0	1.00944	0	0	0	0
WBGene00169669	0	0	0	0	0	0	0	0	0	0	0	0	1.99718	0	0	0	0	0
WBGene00048170	0	1.9039	0	0	0	0	1.80175	0	0	0	0	0	0	2.01888	0	3.26728	3.49913	1.15503
WBGene00165727	0	0	0	0	0	0	0	0	0	0	0	0	0	0	1.88541	0	0	1.15503
WBGene00046530	0	2.85585	0	0	0	0.918824	0.900873	4.09208	5.27384	0	0	0	0	0	1.88541	0	0	0
WBGene00019514	1.07807	4.75975	4.15231	8.98501	3.42525	1.83765	23.4227	80.2048	40.4328	23.204	10.0259	7.44866	5.99153	0	1.88541	1.08909	4.66551	0
WBGene00019515	139.071	200.862	205.955	222.175	347.092	266.459	147.743	125.218	83.5024	103.363	123.652	81.9352	85.8785	67.6324	80.1298	119.8	156.295	165.169
WBGene00168065	0	0	0	0	0	0	0	0	0	0	0	0	0	0	0	0	0	1.15503
WBGene00019516	95.9481	75.2041	97.1642	66.1623	105.041	62.48	118.014	142.404	146.788	55.9006	81.321	93.6403	76.8912	77.7268	88.6141	74.0583	110.806	90.0924
WBGene00169658	0	0	0	0	4.567	0	0	0	0	0	0	0	0	0	0	0	0	0
WBGene00019517	15.093	9.51951	14.1179	14.7027	22.835	20.2141	32.4314	13.0947	15.8215	22.1493	6.68391	0	3.99435	11.1038	3.77081	6.53455	25.6603	31.1858
WBGene00172277	0	0	0	0	0	0	0	0	0.878973	0	0	0	0	0	0	0	0	0
WBGene00023486	36.6543	62.8288	48.1669	26.1382	28.5438	29.4024	45.0437	24.5525	34.2799	25.3135	6.68391	12.7691	29.9576	18.1699	39.5935	67.5237	47.8215	53.1314
WBGene00171906	0	0	0	0	0	0	0	0	0	0	0	0	0	0	3.77081	1.08909	0	1.15503
WBGene00000535	1595.54	1955.31	1795.46	2368.77	1572.19	2014.98	3889.07	2468.34	3363.83	769.952	1091.71	632.072	1248.23	1148.74	1209.49	2904.61	2863.46	3220.23
WBGene00169522	0	1.9039	0	0	0	9.18824	0	0	0	0	0	0	1.99718	2.01888	0.942703	0	0	3.46509
WBGene00002245	5934.77	6166.74	6758.31	7023.83	7252.4	6598.07	5961.08	5383.54	6132.59	7350.4	6343.03	7193.27	6007.5	5890.08	5582.69	7772.85	7619.94	6833.17
WBGene00201291	0	0	0	0	0	0	0	0	0	2.10946	0	1.06409	6.99011	0	0	0	2.33275	2.31006
WBGene00202422	2.15614	6.66366	5.81324	0	0	0	0.900873	0	0	0	0	0	0	0	0.942703	0	0	0
WBGene00019750	2.15614	1.9039	8.30463	1.63364	2.2835	0	19.8192	1.63683	33.401	10.5473	18.9378	31.9228	23.9661	8.07552	15.0833	15.2473	13.9965	12.7053
WBGene00165707	0	0	0	0	0	0	0	3.27366	0	0	0	0	0	0	0	0	0	0
WBGene00049070	0	0	0	0	0	0	0	0	2.63692	0	0	0	0	0	0	0	0	0
WBGene00168175	0	0	0	0	0	0	3.60349	0	0	0	0	0	0	0	0	0	0	0
WBGene00220029	0	0	0	0	0	1.83765	0	0	0	0	0	0	0	0	0	0	0	0
WBGene00006974	8769.01	9750.83	9598.49	9935.78	10517.8	9658.67	8888.92	8549.18	8591.96	9523.14	9522.35	9765.19	8921.38	9598.76	8753.94	10520.6	10850.8	10063.8
WBGene00019751	39.8885	22.8468	38.2013	59.6278	54.804	144.255	157.653	478.773	190.737	184.578	67.9531	20.2178	60.9138	17.1605	62.2184	39.2073	50.1542	38.116
WBGene00049584	0	0	0	0	0	0	0	0	0	0	0	0	0	0	3.77081	0	0	0
WBGene00166934	0	0	0	0	0	0	0	0	0	8.43783	0	0	0	0	0	0	0	0
WBGene00019176	75.4648	51.4053	83.8768	49.8259	73.0721	93.72	128.825	112.123	130.967	81.2141	36.7615	63.8456	137.805	148.388	86.7287	75.1474	93.3102	113.193
WBGene00166267	0	0	0	0	0	0	0	0	0	0	0	0	0	1.00944	0	0	2.33275	0
WBGene00165534	1.07807	0.951951	0	0	0	0.918824	4.50437	1.63683	2.63692	0	0	0	0.998588	0	0	0	0	0
WBGene00166258	1.07807	6.66366	0	0	0	0	1.80175	0	0	0	0	2.12819	0	0	1.88541	0	0	0
WBGene00015701	22.6394	8.56756	8.30463	18.7868	11.4175	22.9706	15.3148	33.5551	17.5795	22.1493	10.0259	6.38456	17.9746	23.2171	24.5103	14.1582	23.3275	12.7053
WBGene00015703	1971.79	2025.75	1915.88	2305.88	1906.72	2026.01	1668.42	1555.81	1375.59	1660.14	1826.94	1758.95	1931.27	2314.64	1988.16	1907	1840.54	1794.92
WBGene00015702	2255.32	2315.14	2532.08	2556.64	2358.86	2662.75	2131.47	1813.61	2135.9	2242.35	2840.66	2613.41	2196.89	2247.01	2242.69	2751.05	2725.82	2876.03
WBGene00006809	140.149	96.147	100.486	50.6428	108.466	212.248	100.898	111.305	117.782	174.03	96.9168	70.2302	107.847	105.991	112.182	106.731	117.804	95.8676
WBGene00165716	0	0	0	0	0	0	0	0	0	0	0	0	0	1.00944	0	0	0	0
WBGene00046250	0	0	0	0	0	0	0	0	0	3.16419	0	0	0	0	0	0	0	0
WBGene00046257	0	0	0	0	0	0	0	3.27366	0	0	0	0	0	0	0	0	0	0
WBGene00172334	0	0	0	0	0	0	0	0	0	0	1.11399	0	0	0	0.942703	0	0	0
WBGene00165738	0	0	0	0	0	0	0	0	0.878973	0	0	0	0	0	0	0	0	0
WBGene00015700	0	5.7117	0	0	0	0	2.70262	10.6394	4.39486	0	0	0	1.99718	8.07552	5.65622	0	0	2.31006
WBGene00045544	0	0	0	0	0	1.83765	0	0	0	0	0	0	0	0	0	0	0	0
WBGene00016761	4.31227	15.2312	2.49139	0.816819	0	4.59412	1.80175	0	10.5477	14.7662	0	0	0	4.03776	7.54163	2.17818	2.33275	8.08522
WBGene00166469	0	0	0	0	0	0	1.80175	0	0	0	0	0	0	0	0	0	0	0
WBGene00016764	677.027	883.41	656.896	617.515	874.581	716.682	914.386	625.27	947.533	573.772	871.137	859.788	792.878	1227.48	1016.23	683.95	622.845	672.228
WBGene00016762	63.606	67.5885	53.1496	57.9941	57.0875	56.0482	72.0699	96.5731	59.7702	46.4081	28.9636	48.9483	26.9619	59.5569	52.7914	54.4546	20.9948	42.7362
WBGene00166266	0	0	0	2.45046	0	0	0	0	0	0	0	0	0	0	0	0	0	0
WBGene00016760	647.919	472.168	393.639	593.827	363.077	371.205	541.425	945.271	625.829	465.135	678.417	521.406	692.021	626.862	832.407	313.659	391.903	490.888
WBGene00016759	263.049	281.777	229.208	266.283	175.83	300.455	111.708	149.77	123.056	320.637	423.315	380.946	393.443	420.936	386.508	280.986	268.267	263.347
WBGene00016763	573.532	309.384	339.659	459.052	358.51	437.36	427.014	423.94	460.582	369.155	426.657	307.523	480.321	515.824	453.44	341.975	361.577	385.78
WBGene00016758	263.049	264.642	211.768	314.475	166.696	354.666	204.498	209.515	159.973	299.543	311.916	418.189	219.689	318.983	271.499	208.017	233.275	247.177
WBGene00016757	136.915	121.85	72.2503	115.171	74.2138	59.7235	106.303	113.76	72.0758	113.911	132.564	194.729	119.831	134.255	145.176	71.8801	113.139	73.922
WBGene00016756	587.547	498.822	499.939	620.782	486.386	620.206	592.775	594.989	649.561	482.011	489.04	420.317	481.319	539.041	526.971	485.735	475.882	529.004
WBGene00016755	4.31227	19.039	8.30463	11.4355	13.701	5.51294	0	6.54733	38.6748	3.16419	13.3678	8.51275	3.99435	4.03776	0	15.2473	23.3275	9.24025
WBGene00019058	83.0112	82.8197	62.2847	60.4446	77.6391	113.934	36.9358	48.2866	51.8594	62.229	126.994	87.2557	72.8969	87.8212	87.6714	58.811	85.1455	50.8214
WBGene00019057	296.469	243.699	195.989	280.169	305.989	371.205	376.565	440.308	398.175	165.592	258.445	178.768	301.573	389.644	218.707	135.047	158.627	212.526
WBGene00019059	0	0	0	1.63364	0	0	13.5131	0	0	0	0	0	0	0	0	0	0	6.93019
WBGene00044306	15.093	0	3.32185	6.53455	9.13401	0	3.60349	11.4578	0	10.5473	15.5958	4.25638	11.9831	2.01888	5.65622	6.53455	2.33275	4.62013
WBGene00044307	0	0	0	0	0	0	0	0	0	0	2.22797	0	0	0	0	0	0	0
WBGene00044309	3.2342	0	0	0	0	0	0	0	3.51589	8.43783	0	0	0	2.01888	0	6.53455	0	1.15503
WBGene00174817	0	0	0	0	0	0	0	0	0	0	0	0	0	2.01888	0	1.08909	1.16638	1.15503
WBGene00173459	0	0	0	0	0	0	0	0	1.75795	0	0	0	0	0	0	0	1.16638	0
WBGene00019060	763.272	746.329	802.227	749.84	481.819	670.741	2127.86	1289.82	875.457	1004.1	1216.47	1336.5	1527.84	908.495	1151.98	2230.46	2028.33	2162.22
WBGene00171780	0	0	0	0	0	0	0	0	0	1.05473	0	0	0	0	0	2.17818	0	2.31006
WBGene00019055	16.171	6.66366	14.9483	24.5046	25.1185	12.8635	18.9183	24.5525	14.9425	4.21891	2.22797	23.4101	20.9703	58.5475	16.9687	9.80183	11.6638	8.08522
WBGene00020469	15.093	1.9039	8.30463	1.63364	0	0	19.8192	16.3683	3.51589	0	8.91189	4.25638	2.99576	6.05664	16.026	8.71274	0	6.93019
WBGene00235303	0	0	0	0	0	0	0	0	0	0	0	0	0	0	0	0	1.16638	0
WBGene00003754	221.004	171.351	154.466	24.5046	36.536	58.8047	205.399	266.804	252.265	80.1594	86.8909	61.7174	217.692	294.756	258.301	307.124	198.284	221.766
WBGene00165540	0	0	0	0	0	0	0	0	0.878973	0	0	0	0	0	0	0	0	0
WBGene00173113	4.31227	3.8078	0	0	0	0	0	0	0	0	2.22797	4.25638	1.99718	0	0	0	0	0
WBGene00170566	0	0	1.66093	0	0	0	0.900873	0	0.878973	0	1.11399	0	0	0	0	3.26728	0	0
WBGene00165201	0	0	0	0	0	0	0	0	0.878973	0	0	0	0.998588	0	0	0	0	0
WBGene00005739	0	0	3.32185	0	0	0	3.60349	1.63683	0	4.21891	0	0	3.99435	0	3.77081	2.17818	0	2.31006
WBGene00168820	0	0.951951	0	0	0	0	0	0	0	0	0	0	0	0	0	0	0	0
WBGene00005741	0	1.9039	0	0	0	0	0	0.818416	0	0	0	0	0	0	0	0	0	0
WBGene00005742	0	0	0	0	0	0	1.80175	0	0.878973	0	0	0	1.99718	0	0	0	0	0
WBGene00000005	405.354	319.855	339.659	334.079	278.587	366.611	105.402	96.5731	79.9865	167.702	264.015	179.832	176.75	135.265	178.171	187.324	208.781	256.417
WBGene00020468	12.9368	5.7117	3.32185	11.4355	20.5515	8.26941	0	4.9105	5.27384	14.7662	7.7979	6.38456	9.98588	0	7.54163	4.35637	0	4.62013
WBGene00006416	376.246	61.8768	78.894	26.955	58.2293	40.4282	129.726	324.093	193.374	163.483	124.766	160.678	151.785	10.0944	179.114	51.1873	61.818	30.0308
WBGene00174977	0	0	0	0	0	0	0	0.818416	0	0	0	0	0	0	0	0	0	0
WBGene00005743	2.15614	11.4234	6.6437	4.90091	1.14175	11.0259	8.10786	4.9105	14.9425	16.8757	27.8496	10.6409	26.9619	10.0944	15.0833	4.35637	15.1629	8.08522
WBGene00005744	0	0	0	0	0	0	0	0	0	4.21891	0	0	0	0	0	0	0	0
WBGene00005735	0	0	4.98278	1.63364	0	0	10.8105	13.9131	5.27384	2.10946	11.1399	0	13.9802	0	1.88541	4.35637	1.16638	11.5503
WBGene00172866	0	0.951951	0	0	0	0	0	0	0	0	0	0	1.99718	0	0	0	0	0
WBGene00001853	2437.51	2680.69	3343.44	1801.9	1833.65	2690.32	3778.26	6002.26	4329.82	2559.83	1967.3	1717.45	1765.5	1940.14	2232.32	1461.56	1562.95	1483.06
WBGene00255582	0	0	0	0	0	0	3.60349	0	0	3.16419	0	0	0	0	0	0	0	0
WBGene00005738	0	0	0	0	0	0	9.00873	0	0	0	0	0	2.99576	0	0.942703	0	0	0
WBGene00005737	0	0	0	3.26728	0	0	0	0	0	0	0	0	0	0	0	0	0	0
WBGene00005736	0	0	0	0	0	0	0	0	0	0	0	2.12819	0	0	0	0	0	0
WBGene00172311	0	0	0	0	0	0	0	0	0	4.21891	0	0	0	0	0	0	0	0
WBGene00170393	0	0	0	0	0	0	2.70262	0	0	0	0	0	0	0	0	0	0	0
WBGene00171681	0	0	0	0	0	0	0.900873	0	0	1.05473	0	0	0.998588	0	0	0	0	0
WBGene00000820	17.2491	12.3754	10.796	0	22.835	5.51294	14.414	27.8262	19.3374	8.43783	24.5077	17.0255	11.9831	4.03776	37.7081	17.4255	6.99826	18.4805
WBGene00022236	30.1859	17.1351	38.2013	19.6037	36.536	16.5388	48.6472	55.6523	29.8851	18.9851	49.0154	6.38456	53.9237	36.3398	26.3957	17.4255	30.3258	25.4107
WBGene00022250	738.477	865.323	720.011	893.6	954.504	724.033	844.118	690.743	866.667	757.295	726.319	786.365	782.893	716.702	708.913	701.375	678.831	687.244
WBGene00022235	38753.3	35512.5	40263.3	48738.8	44033.9	45539.7	27563.1	25556.7	27111	36658.1	38547.2	39206.5	33265.9	30481	29146.5	39055.9	38156.9	37118.1
WBGene00003082	2964.69	2853	2713.12	3623.41	3234.58	2950.34	1887.33	1339.75	1824.75	2506.04	2862.94	3013.51	2357.67	2792.11	2157.85	2619.27	2125.14	2409.4
WBGene00004783	4914.91	4933.96	5452.82	6105.72	5427.88	5693.95	4220.59	4073.26	3914.07	5426.58	5082	5580.11	4610.48	4295.16	4085.68	5568.53	4952.44	5262.32
WBGene00022251	1498.51	1638.31	1694.14	2116.38	2105.39	2012.22	1598.15	1275.09	1743.88	2103.13	1914.94	2049.44	1663.65	1926.01	1731.75	2003.93	1779.89	1973.95
WBGene00003237	19.4052	18.0871	8.30463	3.26728	13.701	9.18824	34.2332	22.0972	39.5538	31.6419	11.1399	39.3715	17.9746	31.2926	60.333	21.7818	37.3241	9.24025
WBGene00022233	2988.4	3565.06	2991.33	3240.32	3434.39	2929.21	3306.21	3515.92	3248.68	4050.16	3750.79	4848.01	4721.32	5792.16	5672.25	3270.54	3152.72	2827.52
WBGene00219218	239.331	292.249	222.564	270.367	258.036	231.544	172.067	99.8468	130.088	228.876	230.595	253.254	240.66	241.256	180.056	301.679	268.267	282.983
WBGene00022237	30.1859	36.1741	27.4053	25.3214	44.5283	26.6459	13.5131	15.5499	16.7005	26.3682	23.3937	10.6409	21.9689	37.3493	12.2551	17.4255	29.1594	39.2711
WBGene00189951	43.1227	93.2912	61.4543	124.156	67.3633	80.8565	79.2769	90.0258	73.8337	101.254	57.9273	44.6919	127.819	121.133	93.3276	76.2365	95.6429	77.3871
WBGene00045250	5.39034	17.1351	7.47417	13.8859	20.5515	21.1329	14.414	35.1919	20.2164	11.602	11.1399	17.0255	7.9887	18.1699	29.2238	9.80183	9.33102	25.4107
WBGene00004881	4631.38	4826.39	4930.46	6194.75	5667.65	5454.14	4988.14	4594.59	5030.36	4899.21	4805.73	5568.4	5007.92	5350.03	4703.15	4869.33	5133.23	4702.13
WBGene00201568	0	0.951951	0	0	0	0	0	0	0	0	0	0	0	0	0	0	0	0
WBGene00199973	0	0	0	0	0	0	6.30611	0	0	0	2.22797	0	0	0	0.942703	1.08909	1.16638	0
WBGene00194832	0	0	0	0	0	3.67529	0	0	0	0	0	0	0	3.02832	0	0	0	0
WBGene00198597	0	0	0	0	0	0	2.70262	3.27366	0	0	0	0	0	0	0	0	0	2.31006
WBGene00022253	6953.54	6852.14	7105.44	7567.83	7416.81	6847.99	6153.87	5954.8	5883.84	5862.18	6699.51	6431.38	6400.95	6760.22	5980.51	6852.57	6690.34	6597.54
WBGene00000256	521.785	158.024	141.179	70.2464	38.8195	60.6424	21.621	238.978	121.298	118.13	171.554	159.614	155.78	107.001	1023.78	135.047	559.861	284.138
WBGene00022240	60.3718	26.6546	56.4715	69.4296	45.67	70.7494	59.4576	72.0206	70.3178	71.7215	49.0154	48.9483	61.9124	59.5569	62.2184	74.0583	53.6533	90.0924
WBGene00198901	0	0	0	0	0	0	0	0	0	0	0	0	0	1.00944	0	0	0	0
WBGene00022242	21.5614	51.4053	56.4715	37.5737	11.4175	60.6424	145.941	232.43	142.394	76.9952	33.4196	31.9228	65.9068	58.5475	99.9265	47.9201	53.6533	41.5811
WBGene00048899	0	0	0	0	1.14175	0	0	0	0	0	0	0	0	0	0	0	0	0
WBGene00047971	0	0	0	0	0	0	1.80175	0	0	0	0	0	0	0	0	0	0	0
WBGene00171654	0	0	0	0	0	0	0	1.63683	0	0	0	0	0	0	0	0	0	0
WBGene00005724	0	0	0	1.63364	3.42525	3.67529	0	4.9105	0	0	0	0	0	4.03776	0	4.35637	0	2.31006
WBGene00172923	0	0	0	0	3.42525	0	0	0	0	0	0	0	0	0	0	0	0	0
WBGene00022254	20.4833	38.078	56.4715	0	12.5593	23.8894	121.618	114.578	127.451	87.5425	45.6734	25.5383	51.9266	50.472	85.786	56.6328	73.4818	94.7126
WBGene00022232	1552.42	1615.46	1690.82	1733.29	1693.22	1582.21	1437.79	1275.91	1357.13	1396.46	1545.1	1718.51	1503.87	1434.41	1437.62	1745.81	1572.28	1591.63
WBGene00022243	0	3.8078	0	13.0691	6.8505	7.35059	1.80175	0	0.878973	6.32837	4.45594	2.12819	4.99294	2.01888	0	2.17818	2.33275	2.31006
WBGene00022244	4527.89	3912.52	4085.88	3959.94	4366.06	4072.23	3434.13	2567.37	3153.75	3761.16	3921.23	4073.35	3790.64	3684.45	3267.41	4253.99	4021.67	3945.59
WBGene00002033	2445.06	2461.74	2297.06	2711.84	2699.1	2721.56	2100.84	1933.1	2227.32	2643.15	2606.73	2566.59	2375.64	2607.38	2486.85	2782.63	2834.3	2712.01
WBGene00044752	4.31227	0.951951	0	0	0	0	0	0	0	0	0	8.51275	3.99435	1.00944	0	2.17818	0	0
WBGene00022257	18347.6	19404.6	19253.5	22307.3	22638.6	20973.1	15561.7	12179.7	15186.9	20278.2	20916.2	20966.9	17841.8	16883.9	16759.4	24652.7	25252.1	23198.8
WBGene00022245	10775.3	8870.28	9693.99	9995.41	6671.25	9505.23	8024.98	3287.58	4625.16	4917.14	5915.26	5111.91	7319.65	4402.17	5984.28	27141.3	26677.4	29656.6
WBGene00165893	0	2.85585	0	0	0	0	0	0	0	0	0	0	0	0	0	0	0	0
WBGene00166047	0	1.9039	0	0	0	0	0	0	0	0	0	0	0	0	0	1.08909	0	0
WBGene00022246	284.61	352.222	303.949	210.739	200.948	230.625	237.831	211.97	213.59	135.005	162.642	153.23	349.506	240.247	382.738	246.135	314.922	282.983
WBGene00166531	0	0	0	0	0	0	0	0	0	0	0	0	0	0	0.942703	0	0	0
WBGene00172727	0	0	0	0	0	0	0.900873	0	0	0	0	0	0	0	0	0	0	4.62013
WBGene00173376	0	0	0	0	0	0	0	0	0	0	1.11399	0	0	2.01888	0	0	0	0
WBGene00173301	0	0	0	0	0	0	1.80175	0	0	0	0	0	0	0	0	0	0	0
WBGene00174004	1.07807	0	0	1.63364	0	0	0	0	0	0	0	0	0	0	0	0	0	0
WBGene00173806	1.07807	0	0	0	0	0	0	0	0	0	0	0	0	0	0	0	0	0
WBGene00198640	0	0.951951	0	0	0	0	0	0	0	0	0	0	0	0	0	0	0	2.31006
WBGene00043067	17.2491	35.2222	14.1179	9.80183	15.9845	19.2953	28.8279	31.0998	32.522	14.7662	13.3678	25.5383	51.9266	54.5097	16.9687	28.3164	23.3275	39.2711
WBGene00172565	0	0	0	0	0	2.75647	0	0	0	0	0	0	0	0	0	0	0	0
WBGene00167702	0	0	2.49139	0	0	0	0	0	0	0	0	0	0	0	0	0	0	0
WBGene00022252	709.369	978.605	850.394	526.031	582.293	950.064	361.25	315.09	226.775	424.001	360.931	521.406	452.36	373.493	494.919	996.519	1020.58	993.327
WBGene00049835	0	0	0	0	0	0	1.80175	0	0	0	0	0	0	0	0	0	0	2.31006
WBGene00022247	40.9666	27.6066	39.0318	25.3214	20.5515	23.8894	16.2157	20.4604	22.8533	20.0398	18.9378	17.0255	36.9477	37.3493	34.88	33.7619	36.1577	50.8214
WBGene00166997	2.15614	0	0	0	0	0	0	0	0	0	0	0	0	3.02832	0	2.17818	0	0
WBGene00049373	0	0	0	0	0	0	0	0	0	0	0	0	0	0	0	1.08909	0	0
WBGene00170281	0	0	0	0	0	0	0	0	0	0	0	0	0	0	1.88541	0	0	0
WBGene00168159	0	0	0	0	0	0	0	0	0	0	0	0	0	1.00944	0	0	0	0
WBGene00165574	0	0	0	0	0	0	0	0	0	0	0	0	0	0	1.88541	0	0	0
WBGene00045205	0	0	0	1.63364	0	0	0	0	0	0	0	0	0	0	0	0	0	0
WBGene00043066	10.7807	14.2793	4.98278	3.26728	9.13401	3.67529	9.00873	18.8236	30.764	64.3384	17.8238	6.38456	5.99153	2.01888	10.3697	23.96	23.3275	10.3953
WBGene00022255	8.62454	20.9429	21.592	27.7718	11.4175	9.18824	37.8367	49.105	40.4328	28.4777	8.91189	10.6409	12.9816	20.1888	13.1978	10.8909	4.66551	18.4805
WBGene00022248	321.264	361.741	368.726	261.382	374.494	319.751	461.247	423.121	428.939	521.036	374.299	425.638	395.441	508.757	442.128	387.717	352.246	411.191
WBGene00048940	0	0	1.66093	2.45046	0	0.918824	0	2.45525	0	0	0	1.06409	0	0	0	0	1.16638	0
WBGene00050773	0	0.951951	0	0	0	0	0	0	0	0	0	6.38456	0.998588	0	0	0	0	0
WBGene00196230	0	0	0	0	0	0	0	0	0	6.32837	0	0	0	0	0	0	0	0
WBGene00022231	286.766	210.381	259.104	279.352	164.412	147.931	317.107	321.638	350.71	202.508	218.341	257.511	222.685	350.275	315.806	493.359	419.896	345.354
WBGene00022249	6.46841	3.8078	4.98278	7.35137	14.8428	16.5388	1.80175	10.6394	0	5.27364	0	10.6409	17.9746	11.1038	9.42703	5.44546	6.99826	5.77516
WBGene00170492	0	0	0	0	0	0	0	0	0	0	0	0	0	0	0	1.08909	0	0
WBGene00022256	0	0	0	0	0	3.67529	27.0262	9.82099	45.7066	71.7215	73.5231	65.9738	153.782	145.359	137.635	10.8909	9.33102	11.5503
WBGene00050557	0	0	0	0	0	0	0	0	0	0	0	0	0	0	0	0	1.16638	0
WBGene00050387	0	0	0	0	2.2835	0	0	0	0	0	0	2.12819	0	0	0	0	0	1.15503
WBGene00167198	0	0	0	0	0	0	0	0	0	0	0	1.06409	0	0	0	0	0	0
WBGene00165364	0	0	0	0	0	0	0	0	0.878973	0	0	0	0	0	0	0	0	0
WBGene00173755	0	0	0	0	0	0	0	0	0.878973	0	0	0	0	0	0	0	0	0
WBGene00044350	139.071	179.919	146.992	133.958	95.9071	111.178	130.627	76.1127	123.056	162.428	153.73	153.23	182.742	163.529	204.567	123.067	136.466	114.348
WBGene00172853	0	0	0.830463	0	0	0	0	0	0	0	0	0	0	0	0	0	0	0
WBGene00167676	2.15614	0	0	0	0	0	0	0	2.63692	1.05473	0	0	0	1.00944	0	0	0	1.15503
WBGene00173356	0	1.9039	0	0.816819	0	0	1.80175	0	3.51589	0	0	0	0	0	0.942703	6.53455	5.83189	2.31006
WBGene00047393	0	0	0	1.63364	0	0	1.80175	0	2.63692	0	0	0	0	0	0	0	3.49913	0
WBGene00169555	0	0	0	0	0	0	0	0	0	0	0	0	0	0	1.88541	0	0	0
WBGene00048725	0	0	0	0	0	0	0	4.9105	0	0	0	0	0	2.01888	0	0	0	0
WBGene00167204	0	0.951951	0	0	0	0	0	0	0	0	0	0	0.998588	0	0	0	0	0
WBGene00168481	0	0	0	0	0	0	0	0	0	0	0	0	0	4.03776	7.54163	0	0	0
WBGene00173613	0	0	0	0	0	0	0	0	0	0	0	0	0	3.02832	7.54163	0	0	0
WBGene00172912	0	0	0	3.26728	0	0	0	0	1.75795	0	0	6.38456	0	0	0	0	0	0
WBGene00047938	0	0	0	0	0	0	0	0	0.878973	0	0	0	0	0	0	0	0	0
WBGene00045954	0	0	0	0	0	0	0	0	0	0	0	0	0	8.07552	0	0	0	0
WBGene00004169	517.473	462.648	351.286	507.244	404.18	414.389	724.302	996.831	769.98	519.981	418.859	304.331	456.354	523.899	425.159	298.411	243.773	284.138
WBGene00174407	0	0	0	0	0	0	0	0	0	0	0	0	0.998588	0	0	0	0	0
WBGene00166274	1.07807	0	0	2.45046	0	2.75647	0	7.36575	0.878973	3.16419	0	0	1.99718	6.05664	0	0	1.16638	0
WBGene00174818	0	0	0	0.816819	6.8505	0	1.80175	3.27366	0	0	6.68391	1.06409	1.99718	4.03776	1.88541	0	0	0
WBGene00169848	0	0	0.830463	0	1.14175	1.83765	0	0.818416	0	0	0	5.32047	0	0	0	0	0	1.15503
WBGene00172625	2.15614	2.85585	0	0	0	3.67529	6.30611	0	0	2.10946	0	0	0	1.00944	0	1.08909	0	0
WBGene00169729	0	0	0	0	0	0	0	0	0	0	0	0	1.99718	0	0	0	0	0
WBGene00168637	0	0	0	0	0	0	0	0	0	0	0	0	1.99718	0	0	0	0	0
WBGene00015309	4.31227	5.7117	14.9483	1.63364	2.2835	0	16.2157	13.0947	5.27384	21.0946	0	0	17.9746	4.03776	5.65622	1.08909	4.66551	8.08522
WBGene00015311	38.8105	39.9819	58.1324	52.2764	61.6545	45.9412	18.0175	31.9182	61.5281	27.4229	42.3315	40.4356	25.9633	32.3021	33.9373	50.0982	53.6533	69.3019
WBGene00173594	0	0	0	0	0	0	0	0	0	1.05473	0	0	0	0	0	0	0	0
WBGene00015308	4724.09	5210.98	4889.77	4985.86	5076.22	4647.41	4907.96	3992.23	5055.85	4847.53	4473.77	4771.4	4797.21	5333.88	4757.82	5473.78	4721.49	5176.85
WBGene00015307	857.064	1038.58	1024.79	1234.21	1110.92	1176.09	1251.31	1060.67	1212.98	1092.7	989.219	1081.12	1104.44	1248.68	1235.88	1238.3	979.757	1175.82
WBGene00004179	9440.64	11313.9	12234.4	21389.2	17434.5	20985	10201.5	10121.4	10486.1	12876.1	10775.6	13244.8	8628.79	9015.3	7751.85	16365.8	15006.6	14433.3
WBGene00015306	60.3718	9.51951	14.9483	3.26728	9.13401	3.67529	3.60349	27.8262	8.78973	25.3135	37.8755	40.4356	27.9605	2.01888	47.1352	8.71274	20.9948	9.24025
WBGene00015305	6.46841	0	0	0	13.701	3.67529	1.80175	19.642	0	6.32837	13.3678	2.12819	23.9661	0	18.8541	0	9.33102	0
WBGene00235291	28.0298	17.1351	39.8622	1.63364	18.268	5.51294	52.2507	108.031	33.401	56.9553	22.2797	34.051	41.9407	48.4531	65.9892	19.6037	32.6586	20.7906
WBGene00171441	0	0	0	0	0	0	0	0.818416	0	0	0	0	0	0	0	0	0	0
WBGene00166253	0	1.9039	0	0	0	0	0	0	0	0	0	0	0	0	0.942703	0	0	0
WBGene00172931	0	0	0	0	1.14175	0	0	0	0	0	0	4.25638	0	1.00944	0	0	0	0
WBGene00173110	0	0	1.66093	0	0	0	0	0	0	0	0	0	0	0	0	0	0	0
WBGene00168673	0	0	0	0	0	0	0.900873	0	0	0	0	0	0	0	0	0	0	0
WBGene00015310	3241.75	3703.09	3318.53	3947.69	3900.22	3517.26	2575.6	2402.05	2979.72	3750.61	3416.59	3755.19	3239.42	3431.08	3116.58	3797.66	3592.44	3808.14
WBGene00016610	6226.92	5984.91	6088.12	5799.41	5967.93	5435.76	6549.35	5994.9	6318.06	6241.88	5909.69	6608.02	7493.4	7462.79	7396.45	6285.15	6098.99	5864.09
WBGene00199713	0	0	0	0	0	0	0	0.818416	0	1.05473	0	2.12819	0	2.01888	0	0	0	0
WBGene00006621	78.699	69.4924	93.8423	62.0782	67.3633	60.6424	136.933	83.4785	108.114	98.0898	54.5853	96.8325	80.8856	141.322	109.354	94.751	94.4765	88.9374
WBGene00016613	34.4982	37.1261	23.253	26.1382	21.6933	37.6718	90.0873	46.6497	69.4389	47.4628	35.6475	41.4997	80.8856	68.6419	65.9892	62.0783	46.6551	34.6509
WBGene00169664	0	0	0.830463	3.26728	0	0	0.900873	0.818416	1.75795	0	6.68391	3.19228	0	0	0	1.08909	0	2.31006
WBGene00022960	0	5.7117	0	0	0	0	0.900873	0	0	0	1.11399	5.32047	0	0	0.942703	4.35637	1.16638	0
WBGene00169448	1.07807	0.951951	0	0	0	0	0	0.818416	0	0	0	0	0.998588	0	0	0	0	1.15503
WBGene00016611	1129.82	1091.89	1084.58	1211.34	1221.67	1301.97	1061.23	1678.57	1140.91	1111.68	1187.51	921.505	1122.41	1163.88	1100.13	922.461	1109.22	1048.77
WBGene00171865	1.07807	0	0	0	1.14175	2.75647	0	3.27366	1.75795	2.10946	0	0	0	0	0	0	0	0
WBGene00172516	1.07807	0	0	0	0	0	0	0.818416	0	0	0	0	0	0	0	0	0	0
WBGene00169171	0	0	0	0	0	0	0	0	0	0	0	0	0	1.00944	0	0	0	0
WBGene00172619	2.15614	0	0	0	0	0	0	0	0	0	0	0	0	0	0	0	0	0
WBGene00016612	64.6841	3.8078	1.66093	0	4.567	3.67529	19.8192	14.7315	28.1271	31.6419	22.2797	42.5638	27.9605	22.2077	32.0519	6.53455	4.66551	4.62013
WBGene00018160	5030.27	5515.6	5265.97	6077.95	6204.27	5195.03	4524.19	4205.84	5061.13	5311.61	5065.29	5625.86	5010.91	4957.36	4765.37	4935.77	5268.53	4933.14
WBGene00018161	4745.66	4776.89	4873.16	5278.28	4852.44	4910.19	4116.09	3876.02	4292.02	4836.99	5048.58	4784.17	4616.47	4425.38	4442.02	4569.83	4599.02	4629.37
WBGene00001029	13037.1	13734.7	14294.8	16312.7	15428.5	14397	8913.24	7905.9	8961.13	12883.5	13072.6	13469.3	12575.2	12571.6	11195.5	13182.4	13595.3	13811.9
WBGene00002274	366.543	232.276	237.512	380.638	248.902	464.925	878.352	648.186	726.911	596.976	555.879	491.611	598.154	819.665	615.585	828.799	540.033	570.585
WBGene00018170	0	0	0	6.53455	0	16.5388	0	6.54733	28.1271	8.43783	2.22797	6.38456	9.98588	0	32.0519	2.17818	9.33102	2.31006
WBGene00018169	2.15614	0	4.98278	3.26728	0	0	0	1.63683	0	0	0	10.6409	9.98588	10.0944	18.8541	13.0691	13.9965	6.93019
WBGene00018168	6.46841	0	0	0	0	0	0	8.18416	3.51589	2.10946	0	6.38456	0	0	0	0	2.33275	0
WBGene00018162	0	0	0	0	0	0	0	0	10.5477	0	6.68391	12.7691	5.99153	4.03776	9.42703	4.35637	4.66551	2.31006
WBGene00235391	53.9034	131.369	89.69	62.0782	109.608	47.7788	174.769	106.394	117.782	69.6121	89.1189	104.281	113.839	183.718	141.405	84.9492	69.9826	94.7126
WBGene00018163	16.171	11.4234	1.66093	3.26728	19.4098	0	25.2245	17.1867	13.1846	2.10946	16.7098	5.32047	26.9619	15.1416	22.6249	10.8909	10.4974	2.31006
WBGene00018167	6.46841	0	1.66093	0	4.567	1.83765	7.20699	0	8.78973	14.7662	0	2.12819	5.99153	1.00944	23.5676	2.17818	0	0
WBGene00018166	0	0	0	3.26728	0	9.18824	0	0	3.51589	0	0	0	0	0	0	0	6.99826	0
WBGene00018165	6.46841	1.9039	1.66093	0	0	0	1.80175	3.27366	5.27384	0	26.7357	4.25638	5.99153	0	5.65622	0	9.33102	0
WBGene00018164	958.403	1275.61	1190.88	1001.42	1107.5	1201.82	1543.2	1995.3	1773.77	1023.09	1067.2	793.814	1280.19	1637.31	1504.55	1034.64	1040.41	1059.16
WBGene00017481	153.086	241.796	272.392	145.394	86.7731	167.226	412.6	535.244	562.543	238.369	121.424	129.819	305.568	395.7	378.967	43.5637	53.6533	34.6509
WBGene00017480	3685.91	4461.79	3523.65	3255.84	3371.59	3171.78	3027.84	3055.15	3011.36	2676.9	2893.02	2638.95	2784.06	3303.9	2873.36	2971.04	3165.55	3105.88
WBGene00001090	3390.52	3477.48	3787.74	3954.22	4182.23	3651.4	3065.67	2719.6	3069.37	3676.78	3730.74	3625.37	3582.93	3210.02	3314.54	3778.06	3821.05	3804.67
WBGene00001091	1627.88	1185.18	1044.72	1075.75	961.354	1023.57	1852.2	2468.34	2109.53	1107.47	1181.94	1057.71	1507.87	1744.31	1230.23	829.888	815.298	843.173
WBGene00015278	740.633	665.414	633.643	409.226	366.502	412.552	390.078	301.177	308.519	239.423	399.921	279.857	475.328	490.588	510.002	674.148	746.481	720.74
WBGene00194839	15.093	0	0	0	0	0	1.80175	4.9105	3.51589	4.21891	8.91189	6.38456	3.99435	0	1.88541	0	0	2.31006
WBGene00015284	161.71	142.793	95.5032	196.853	228.35	154.362	335.125	466.497	475.524	181.413	139.248	158.55	246.651	278.605	210.223	94.751	169.125	115.503
WBGene00171712	0	0	0	0	0	0	0.900873	0	0	0	0	0	0	0	0	0	0	0
WBGene00171174	0	3.8078	0	0	0	0	0	0	0	0	0	0	0	0	0.942703	0	1.16638	0
WBGene00015279	213.457	145.648	89.69	185.418	151.853	167.226	257.65	264.348	235.565	181.413	140.362	123.435	186.736	248.322	194.197	98.0183	118.97	113.193
WBGene00015283	3529.6	4110.52	3921.45	4383.05	4313.53	3601.79	2978.29	2623.84	2993.78	4170.4	3916.77	4142.52	3412.17	3636	3538.91	4236.57	3608.77	4064.56
WBGene00015282	5338.59	5142.44	5286.73	6563.14	6083.25	5387.98	4179.15	3603.49	4447.6	5406.54	5146.61	4988.47	4958.99	4510.18	4787.05	4903.09	5028.25	4933.14
WBGene00015281	0	9.51951	1.66093	11.4355	0	11.0259	1.80175	0	0	8.43783	4.45594	10.6409	23.9661	4.03776	9.42703	6.53455	9.33102	6.93019
WBGene00015280	2950.67	2923.44	2674.92	4499.85	3550.85	5294.26	4751.21	3672.23	3352.4	4171.45	4367.94	3507.25	3178.5	2781.01	3008.17	3617.96	4142.97	3757.32
WBGene00219791	0	0	0	0	0	0	0	6.54733	2.63692	0	0	0	0	0	0	2.17818	0	0
WBGene00195911	0	0	0	0	0	0	0	0	0	0	0	0	0	0	0	3.26728	0	2.31006
WBGene00001858	8.62454	43.7897	24.9139	483.557	580.009	756.192	295.486	1108.95	384.99	1202.39	692.899	134.076	25.9633	20.1888	41.4789	23.96	30.3258	9.24025
WBGene00169640	0	0	0	0	0	0	6.30611	0	0	0	0	0	0	0	0	0	0	0
WBGene00171694	0	0	0	0	0	0	0	0	0	0	0	0	0	0	0	2.17818	0	0
WBGene00044294	1025.24	990.029	840.428	764.542	666.782	758.948	1048.62	851.153	761.19	704.559	686.215	410.74	919.699	945.845	821.095	634.941	774.474	751.925
WBGene00022228	26.9517	13.3273	14.9483	4.90091	26.2603	20.2141	12.6122	19.642	12.3056	6.32837	10.0259	4.25638	11.9831	8.07552	16.9687	7.62365	9.33102	8.08522
WBGene00220203	2.15614	0	0	0	0	20.2141	1.80175	3.27366	0	0	0	2.12819	0	0	0	0	0	0
WBGene00044503	15.093	0	14.9483	8.98501	9.13401	16.5388	10.8105	31.0998	29.8851	10.5473	0	3.19228	7.9887	36.3398	3.77081	8.71274	18.662	11.5503
WBGene00236785	0	0	0	0	0	0	0	0	0	0	11.1399	0	0	0	3.77081	2.17818	0	4.62013
WBGene00022229	0	1.9039	0	0	2.2835	5.51294	7.20699	1.63683	8.78973	2.10946	4.45594	8.51275	1.99718	2.01888	11.3124	2.17818	4.66551	2.31006
WBGene00022230	12.9368	9.51951	14.9483	3.26728	4.567	14.7012	39.6384	11.4578	33.401	6.32837	0	0	45.935	10.0944	39.5935	21.7818	20.9948	9.24025
WBGene00004885	1514.69	1566.91	1467.43	1654.87	1637.27	1409.48	1538.69	1283.28	1527.65	1714.99	1800.2	1681.27	1607.73	1999.7	1608.25	1428.89	1431.14	1431.08
WBGene00003030	9013.73	9780.34	9386.72	9476.73	10717.6	9697.26	7864.62	6784.67	8332.66	9764.68	8801.6	8817.08	8992.28	8396.52	7879.11	9566.59	9966.69	9301.47
WBGene00172784	0	0	0	0	0	0	0	0	0	0	0	0	0	0	0	2.17818	0	0
WBGene00220204	0	0	0	0	0	7.35059	0	0	0	0	0	0	0	0	0	2.17818	0	0
WBGene00019259	17825.9	19013.3	19175.4	21658.8	21137.2	18820.3	12239.3	10587.9	13288.3	17023.3	17905.1	17821.4	17236.6	16135.9	14970.1	18613.7	20118.8	19002.6
WBGene00198296	0	0	0	1.63364	0	0	0	0.818416	0	4.21891	0	0	0	0	0.942703	5.44546	0	0
WBGene00004954	812.863	970.99	749.908	1043.89	1038.99	836.129	734.212	589.26	813.929	781.554	815.438	870.429	836.816	1041.74	795.642	860.383	674.166	762.321
WBGene00165046	0	0	0	0	0	0	0	0	0	0	0	0	0	1.00944	0	2.17818	0	0
WBGene00168815	0	0	0	0	0	0	0	0	0	0	0	3.19228	0	0	0	0	0	0
WBGene00015938	4769.37	5608.89	4822.5	4987.5	5095.63	4763.18	4293.56	3773.72	4805.34	4923.47	4723.3	5399.21	4840.15	6486.66	5450.71	5351.8	4704	4786.45
WBGene00168805	0	0	0	0	0	0	0	1.63683	0.878973	0	0	0	0	0	0	1.08909	0	0
WBGene00168305	0	0	0	0	1.14175	0	0	0	0	0	0	0	0	0	0	0	0	0
WBGene00166171	0	0	0	0	0	0	0	0	0	0	0	3.19228	0	0	0	0	0	0
WBGene00165404	0	0.951951	0	0	0	0	0	0	0.878973	0	0	3.19228	0	0	0	0	0	0
WBGene00166738	0	0.951951	0	0	0	0	0	0.818416	0.878973	0	0	0	0.998588	0	0	0	0	0
WBGene00199042	0	0	0	0	0	0	0	0	3.51589	0	0	2.12819	0	1.00944	7.54163	0	0	0
WBGene00173776	0	0	0	0.816819	0	0	0	0	5.27384	0	1.11399	0	0	0	0	0	0	0
WBGene00219994	0	0	0	0	0	0	0	0	0	0	0	0	0	2.01888	0.942703	0	0	0
WBGene00174803	0	0	0	0	0	0	0	1.63683	0	0	1.11399	0	0	0	0.942703	2.17818	2.33275	0
WBGene00015927	7589.6	7666.06	7881.92	8539.02	8187.5	7487.49	6856.55	6083.29	7146.05	7429.51	7503.81	7713.62	7727.07	7537.48	6885.5	7193.45	7631.6	6904.78
WBGene00199434	0	0	0	0	0	0	0	0	0	0	0	0	1.99718	0	2.82811	0	0	0
WBGene00015928	6171.94	7080.61	6656.99	7633.17	7517.29	7015.22	6303.41	5731.37	6251.25	6519.28	6790.86	6970.88	6089.39	6679.46	6059.7	7490.78	6798.81	6865.51
WBGene00197915	1.07807	0	2.49139	0	0	0	1.80175	3.27366	0	0	0	0	0	2.01888	0	0	0	0
WBGene00198975	0	0.951951	3.32185	0	2.2835	0	0	2.45525	1.75795	0	0	0	0	2.01888	0	0	0	0
WBGene00006917	16910.6	16324.1	14928.4	12998	12079.7	14115	10574.5	9398.69	9637.06	13414	15599.1	13362.9	16794.2	13998.9	15080.4	15425.9	15719.3	15851.7
WBGene00219822	3.2342	0	0	0	0	1.83765	0	2.45525	3.51589	0	4.45594	0	0	0	0	0	0	0
WBGene00015929	109.963	15.2312	4.98278	11.4355	15.9845	14.7012	23.4227	57.2891	49.2225	101.254	53.4713	78.7429	71.8983	20.1888	78.2444	15.2473	16.3293	16.1704
WBGene00015937	178.959	19.039	29.8967	26.1382	18.268	7.35059	14.414	58.926	65.044	84.3783	171.554	131.948	141.799	38.3587	152.718	15.2473	37.3241	30.0308
WBGene00015930	808.551	738.714	589.629	798.032	633.672	814.078	770.247	567.162	704.057	532.638	741.915	421.381	747.942	507.748	490.206	376.826	431.56	404.261
WBGene00167202	0	0	0	0	0	0	0	0	0	0	6.68391	4.25638	1.99718	0	0	0	0	2.31006
WBGene00170354	0	0.951951	0	0	0	0	0	0.818416	0	0	0	3.19228	0	0	5.65622	0	0	0
WBGene00167726	0	0	0	0.816819	2.2835	0	6.30611	4.09208	0.878973	2.10946	1.11399	4.25638	7.9887	5.0472	8.48433	10.8909	4.66551	2.31006
WBGene00015936	60.3718	90.4353	36.5404	57.1773	42.2448	51.4541	111.708	76.9311	94.0501	50.627	66.8391	67.0379	130.815	108.01	148.004	84.9492	50.1542	56.5965
WBGene00236786	0	0	0	3.26728	0	1.83765	1.80175	0	14.0636	0	0	0	1.99718	0	11.3124	2.17818	1.16638	0
WBGene00015935	2.15614	36.1741	6.6437	3.26728	27.402	22.0518	47.7463	11.4578	29.8851	10.5473	2.22797	8.51275	0	6.05664	16.026	28.3164	32.6586	11.5503
WBGene00172112	0	0	0	0	0	0	3.60349	0	0	0	0	0	0	0	0	0	0	0
WBGene00165811	0	0	0	0	0	0	0	0	3.51589	0	0	0	0	0	0	0	0	0
WBGene00198193	0	0	0	0	0	0	0	0	0	0	0	0	0	0	0	2.17818	0	0
WBGene00166811	0	0	0	0	0	0	0	0	0	0	8.91189	0	0	0	0	0	0	0
WBGene00171754	0	0	0	0	0	0	0	0	0	0	0	0	0	1.00944	0	0	0	0
WBGene00015934	45.2789	28.5585	16.6093	50.6428	68.505	82.6941	68.4664	222.609	84.3814	194.07	40.1035	14.8973	42.9393	30.2832	41.4789	13.0691	34.9913	41.5811
WBGene00015931	68.9964	9.51951	19.9311	13.0691	2.2835	7.35059	14.414	32.7366	28.1271	63.2837	49.0154	38.3074	47.9322	12.1133	75.4163	13.0691	13.9965	43.8912
WBGene00015933	650.075	1023.35	697.589	3634.84	3168.36	3531.96	475.661	607.265	578.364	261.573	369.843	127.691	274.612	132.237	111.239	963.847	874.783	784.266
WBGene00015932	17.2491	20.9429	38.2013	117.622	50.237	82.6941	0	4.9105	0	16.8757	35.6475	2.12819	19.9718	36.3398	7.54163	21.7818	13.9965	39.2711
WBGene00019215	114.275	153.264	164.432	174.799	109.608	135.067	167.562	180.052	227.654	102.309	118.082	70.2302	193.726	74.6985	196.082	98.0183	92.1438	129.364
WBGene00019214	12.9368	74.2522	58.9629	8.16819	11.4175	7.35059	0	3.27366	8.78973	12.6567	11.1399	0	9.98588	2.01888	5.65622	0	0	6.93019
WBGene00019213	209.145	439.801	227.547	455.785	342.525	463.087	207.201	175.959	196.89	175.085	274.04	140.46	179.746	207.945	165.916	319.104	262.435	247.177
WBGene00165649	0	0	0	0	0	0	0	0	0	0	0	0	0	0	1.88541	0	0	0
WBGene00199353	0	1.9039	0	0	0	0	0	7.36575	0	0	0	0	0	0	0	0	0	0
WBGene00196138	0	0	0	0	0	0	0	1.63683	0	0	0	0	1.99718	0	0	0	0	0
WBGene00003043	4419	5251.91	4849.9	4557.03	4946.06	4073.14	4549.41	3447.17	4477.49	5221.96	4898.2	4818.22	4746.29	4503.11	4819.1	5319.13	5400.33	5157.21
WBGene00020069	72.2306	39.9819	45.6755	8.98501	21.6933	13.7824	43.2419	45.8313	43.9486	29.5324	25.6217	29.7946	44.9364	83.7835	89.5568	32.6728	39.6568	43.8912
WBGene00171126	0	0	0	0	0	0	0	0	0	0	1.11399	0	0	0	0	0	0	0
WBGene00167090	0	0	0	0	0	0	0	1.63683	0	0	0	0	0	0	0	0	0	0
WBGene00023331	0	0	0	0	0	0	0	0	3.51589	0	0	0	0	0	0	0	0	0
WBGene00005911	0	0	0	0	6.8505	0	0	0	0	0	0	0	0	0	0	0	0	0
WBGene00005910	6.46841	3.8078	0	0	0	0	0	0	1.75795	6.32837	0	0	1.99718	0	9.42703	0	0	0
WBGene00006608	3145.8	2558.84	2579.42	3340.79	2810.99	3151.56	1596.35	1460.05	1388.78	3521.74	3065.69	3234.85	3167.52	3864.13	3279.66	2696.59	2883.28	2753.59
WBGene00198985	0	0	0	0	0	0	0	0	0	0	0	0	0	3.02832	0	0	0	0
WBGene00020234	4056.77	4150.51	4193.01	4358.55	4261.01	3641.3	3231.43	3358.78	3303.18	3758	3523.54	3762.64	3798.63	3767.23	3340	3940.34	3779.06	3999.87
WBGene00020235	969.183	1376.52	1323.76	1721.04	1660.11	1720.96	2241.37	1902	1873.09	1487.17	1411.42	1276.91	1242.24	1458.64	1351.84	1396.22	1599.1	1413.76
WBGene00168737	0	0.951951	0	0	0	0	0	0	0	0	0	0	0	0	0	0	0	0
WBGene00020685	0	0	0	0	0	0	0	0	0	3.16419	0	0	0	0	0	0	0	0
WBGene00020686	4.31227	1.9039	4.98278	13.0691	0	1.83765	10.8105	4.9105	8.78973	10.5473	2.22797	2.12819	4.99294	4.03776	9.42703	1.08909	0	2.31006
WBGene00020684	8011.12	8142.04	7941.72	8878	9638.66	8477.07	7169.15	5962.98	7243.62	8592.87	8975.38	9542.79	7651.18	7967.51	7796.16	9722.33	9188.72	9361.53
WBGene00195050	11.8587	1.9039	8.30463	17.1532	18.268	15.62	16.2157	28.6446	20.2164	2.10946	37.8755	23.4101	17.9746	6.05664	8.48433	16.3364	10.4974	15.0154
WBGene00004458	23711	26622.3	26392.9	29249.5	28185.3	26780	20549.8	16224.3	19149.3	24277.7	25637.3	25719.1	22935.6	23629	21847.1	26557.5	31573.8	28630.9
WBGene00196846	0	0	0	0	0	0	0.900873	0	1.75795	0	0	0	0	0	0.942703	0	0	0
WBGene00020683	19776.1	19014.3	19634.6	20631.2	21197.7	19111.5	14729.3	13631.5	15884.8	19866.9	18935.5	19728.3	17758.9	16221.7	16208.8	19266	19107.6	18682.6
WBGene00020682	7540.01	6543.71	7537.28	8557.81	7422.52	7507.71	5387.22	4649.42	5356.46	6542.48	7040.39	7233.71	6522.77	5734.63	5715.61	6697.92	6896.79	7134.63
WBGene00020687	5974.65	6126.76	6002.59	7080.19	6818.54	6318.75	4126	3720.52	4299.06	6015.12	6273.97	5994.04	5556.14	5725.54	4846.44	5436.75	5548.46	5750.9
WBGene00195051	0	0	0	0	0	1.83765	0	0	3.51589	6.32837	2.22797	0	0	0	0	0	2.33275	0
WBGene00020681	0	0	0	0	0	0	0	0	0	627.564	739.687	696.981	0.998588	32.3021	16.9687	0	0	0
WBGene00020688	94.87	97.099	109.621	98.0183	89.0566	108.421	187.382	356.829	244.354	71.7215	66.8391	68.102	145.794	125.17	122.551	60.9892	58.3189	80.8522
WBGene00020689	56.0595	43.7897	49.8278	14.7027	18.268	36.7529	30.6297	50.7418	47.4645	118.13	84.6629	17.0255	47.9322	52.4908	67.8746	89.3056	43.156	46.2013
WBGene00174793	0	0	0	0	0	0	0	0	0	0	0	0	0	1.00944	0	0	0	0
WBGene00167269	0	0	0	0	0	0	0	0	0	0	0	0	0	1.00944	0	0	0	0
WBGene00002178	73.3086	45.6936	74.7417	63.7119	91.3401	84.5318	60.3585	142.404	87.8973	139.224	55.6993	76.6148	83.8814	97.9156	107.468	76.2365	83.9791	101.643
WBGene00015202	10.7807	30.4624	8.30463	1.63364	18.268	23.8894	21.621	11.4578	45.7066	29.5324	8.91189	21.2819	43.9379	34.3209	43.3644	15.2473	0	18.4805
WBGene00022725	0	0	0	5.71773	6.8505	21.1329	19.8192	8.18416	8.78973	10.5473	0	4.25638	3.99435	0	0	4.35637	0	0
WBGene00044352	0	0	0	0	0	0	0	0	2.63692	0	0	0	0.998588	0	0	0	0	0
WBGene00022726	0	5.7117	4.98278	8.16819	9.13401	5.51294	5.40524	0	0.878973	18.9851	0	23.4101	17.9746	11.1038	12.2551	7.62365	9.33102	11.5503
WBGene00236788	0	0	0	0	0	0	0	0	0	0	4.45594	0	0	0	0	1.08909	0	0
WBGene00003992	23009.2	19947.2	22822.8	26806.4	24616.1	24177.9	16167.1	13654.5	15533.2	19436.5	21553.4	23002.5	18947.2	16845.5	16987.5	22781.6	23282.1	22928.5
WBGene00001862	4175.36	4646.47	4276.88	5112.47	4971.18	4448.02	3344.04	3114.89	3456.12	4250.56	3993.64	4754.37	4184.08	4454.66	4384.51	4647.16	4506.88	4715.99
WBGene00022727	98.1042	47.5975	46.5059	97.2014	89.0566	112.096	152.248	325.73	98.445	199.344	118.082	84.0634	47.9322	61.5758	67.8746	40.2964	67.6499	82.0072
WBGene00195905	2.15614	0	0	0	2.2835	0	0	0	0	0	0	0	0	0	0	0	0	0
WBGene00196044	0	0	0	0	0	0	0	0	0	2.10946	0	0	0	0	0	0	0	0
WBGene00196733	0	0	0	0	0	0	0	0	3.51589	0	0	0	0	0	0	0	0	0
WBGene00016085	51.7473	0	3.32185	4.90091	22.835	1.83765	0	21.2788	22.8533	8.43783	26.7357	44.6919	25.9633	4.03776	30.1665	8.71274	9.33102	16.1704
WBGene00016084	10482.1	14580.1	13147.9	19414.1	18405	16691.3	14379.7	11826.1	13946.7	14176.6	13402.4	15504.9	12721	17510.7	12946.1	13098.5	15308.7	14417.1
WBGene00170532	1.07807	0	0	0	0	0	0	0	0	1.05473	0	2.12819	0.998588	0	0.942703	5.44546	0	0
WBGene00016083	58.2157	11.4234	8.30463	8.16819	9.13401	5.51294	1.80175	22.9157	15.8215	31.6419	17.8238	26.6023	41.9407	8.07552	33.9373	4.35637	2.33275	17.3255
WBGene00016082	9.70261	0.951951	4.15231	9.80183	2.2835	5.51294	9.00873	1.63683	3.51589	3.16419	11.1399	8.51275	10.9845	0	22.6249	4.35637	0	2.31006
WBGene00015553	5955.25	6117.24	5677.04	6220.89	6221.4	5887.82	6289.9	6395.1	6114.14	6060.47	5745.94	6335.61	5809.78	6589.62	5507.27	5563.08	5309.35	5435.58
WBGene00172417	0	1.9039	0	0	0	0	2.70262	0	0	0	0	0	0	0	0	0	1.16638	0
WBGene00015552	884.016	950.047	771.5	785.78	925.96	920.661	1372.03	2228.55	1627.86	1118.01	784.246	772.532	884.749	1294.1	1095.42	616.426	891.112	753.08
WBGene00015551	2179.85	1864.87	1610.27	2213.58	1742.31	2399.05	3489.98	4226.3	3650.37	2291.93	2364.99	2375.06	2792.05	3009.14	3000.62	2100.86	1903.53	2125.26
WBGene00015550	2.15614	0	0	0	0	0	3.60349	0	3.51589	4.21891	0	0	0	0	0	2.17818	0	0
WBGene00015554	877.547	1022.4	993.234	1052.88	1144.03	996.005	1036	655.551	934.348	932.38	1029.32	910.864	994.593	1209.31	1029.43	834.245	921.438	815.452
WBGene00015555	4313.35	4285.68	4390.66	5051.21	4923.23	4948.78	3814.3	3715.61	3740.03	4598.62	4371.28	4219.13	4185.08	3851.01	3851.89	4495.77	4503.38	4402.98
WBGene00015549	34.4982	16.1832	31.5576	4.90091	5.70875	16.5388	50.4489	45.0129	85.2604	12.6567	16.7098	34.051	31.9548	25.236	77.3017	3.26728	6.99826	8.08522
WBGene00000585	4175.36	4694.07	4590.8	4381.42	4717.71	3878.35	3781.87	3240.11	3878.91	4074.42	4488.25	4253.18	3922.45	4211.38	3900.91	4471.81	4193.13	4240.12
WBGene00002228	7883.91	7119.64	7866.14	9414.65	9293.85	8752.71	5680.91	5286.97	5851.32	8455.76	8377.17	7924.31	7427.49	6047.55	6210.53	8620.16	9208.55	8365.89
WBGene00006572	1062.98	832.957	1058.01	1331.41	1032.14	1227.55	1000.87	575.347	1055.65	1015.7	1125.13	1102.4	996.59	827.74	1139.73	1029.19	817.63	1123.85
WBGene00174884	0	1.9039	0	0	0	0	0	0.818416	0	0	0	0	0.998588	0	0.942703	0	0	0
WBGene00003695	694.276	855.804	945.897	455.785	552.607	621.125	690.069	901.076	570.453	1039.96	1027.09	1507.82	826.83	1042.75	1365.98	465.042	390.736	346.509
WBGene00171571	0	0	0.830463	0	0	0.918824	0	0	0	0	0	0	0	0	0	0	0	1.15503
WBGene00167685	0	1.9039	0.830463	0	0	0.918824	5.40524	2.45525	5.27384	1.05473	0	0	0	8.07552	4.71352	0	0	0
WBGene00005941	2.15614	0	0	0	0	0	9.00873	4.9105	5.27384	0	2.22797	4.25638	5.99153	2.01888	9.42703	6.53455	0	2.31006
WBGene00005811	0	0	1.66093	4.90091	2.2835	5.51294	1.80175	3.27366	5.27384	2.10946	0	0	1.99718	0	0	0	1.16638	0
WBGene00235272	71.1525	78.06	132.874	32.6728	38.8195	53.2918	57.6559	127.673	68.5599	48.5175	26.7357	68.102	39.9435	53.5003	107.468	5.44546	4.66551	13.8604
WBGene00021542	104.573	144.697	224.225	46.5587	37.6778	119.447	263.956	278.262	257.539	79.1046	47.9014	47.8842	94.8658	177.661	195.14	8.71274	0	13.8604
WBGene00005206	0	9.51951	4.98278	9.80183	0	0	3.60349	6.54733	5.27384	0	4.45594	6.38456	0	2.01888	1.88541	0	0	0
WBGene00005205	0	0	0	0	0	0	0	0	0	0	11.1399	0	0	2.01888	3.77081	0	4.66551	0
WBGene00005207	0	0	0	0	0	0	0	0	1.75795	0	0	0	0	0	0	0	0	0
WBGene00169990	1.07807	0	0	3.26728	0	0	0	0	0	0	0	0	0	0	0	0	0	0
WBGene00166591	0	0	0	0	0	0	0	0	0	0	0	0	0.998588	0	0	0	0	0
WBGene00021543	694.276	726.338	779.805	924.639	862.022	1012.54	999.969	703.02	960.717	946.092	880.049	1059.84	846.802	675.315	953.073	612.07	732.485	875.514
WBGene00021544	478.662	511.198	396.131	459.869	407.605	394.175	597.279	689.106	619.676	398.687	510.205	439.471	408.422	489.578	398.763	240.689	209.948	271.432
WBGene00004473	72761	57618.7	71798.5	106909	87661.3	99713.5	52029	42010.1	49360.5	69800.9	80800.7	81371.3	58717.9	48047.3	52408.6	77397.4	77841.7	80655.8
WBGene00045086	0	0	0	0.816819	0	0	0	0	0	0	0	0	0	0	0	0	0	0
WBGene00000942	3305.36	1487.9	2795.34	1884.4	1702.35	2262.14	2495.42	3100.98	2406.63	3056.6	2605.61	2214.38	2750.11	1313.28	1756.26	2660.65	2766.65	2706.24
WBGene00201699	0	0	0	0	0	1.83765	2.70262	0	0	0	0	0	0	0	0	0	0	0
WBGene00200651	0	0	0	0	0	0	0	0	1.75795	0	0	0	3.99435	0	0	1.08909	0	0
WBGene00197040	0	0	0	0	0	0	0	0	0	0	0	0	0.998588	0	0	0	0	0
WBGene00201747	0	0	0	0	0	0	0	0	0	0	0	0	0	0	0	0	1.16638	0
WBGene00022620	2412.72	2528.38	2604.33	2802.51	2710.52	2519.41	2662.98	2250.64	2489.25	2767.61	2969.89	3147.59	2556.38	2942.52	2702.73	2846.89	2321.09	2675.05
WBGene00022618	3621.23	4125.75	3433.13	4185.38	3655.89	3435.48	2933.24	2638.57	2743.27	3075.59	3647.19	3324.23	3208.46	4378.95	3403.16	3760.64	3418.65	3423.51
WBGene00022622	6.46841	3.8078	1.66093	1.63364	0	0	0	4.9105	7.03178	0	8.91189	14.8973	1.99718	4.03776	20.7395	0	2.33275	4.62013
WBGene00022617	6.46841	1.9039	0	4.90091	0	0	3.60349	8.18416	15.8215	2.10946	22.2797	12.7691	17.9746	6.05664	0	6.53455	4.66551	0
WBGene00022621	135.837	13.3273	14.9483	8.16819	11.4175	0	9.00873	34.3735	38.6748	92.8161	62.3832	93.6403	57.9181	6.05664	124.437	13.0691	11.6638	13.8604
WBGene00006052	420.447	22.8468	33.2185	27.7718	63.938	47.7788	34.2332	67.1101	59.7702	141.334	260.673	270.28	279.605	24.2265	273.384	32.6728	60.6516	64.6818
WBGene00003527	6.46841	24.7507	24.9139	32.6728	2.2835	23.8894	30.6297	67.1101	17.5795	46.4081	13.3678	38.3074	67.904	32.3021	61.2757	21.7818	25.6603	27.7208
WBGene00016402	397.807	366.501	382.013	499.076	427.015	509.028	208.102	204.604	244.354	375.483	360.931	300.074	340.518	256.398	347.858	450.884	361.577	474.718
WBGene00006113	0	0	0	0	0	0	0	1.63683	0	0	0	0	0	0	0	0	0	0
WBGene00006114	0	0	0	0	0	0	7.20699	0	1.75795	8.43783	0	0	0	6.05664	0	0	0	0
WBGene00016403	2.15614	7.61561	8.30463	4.90091	2.2835	5.51294	27.9271	33.5551	15.8215	2.10946	8.91189	25.5383	5.99153	8.07552	5.65622	3.26728	4.66551	6.93019
WBGene00000888	1724.91	1980.06	1662.59	1777.4	1550.5	1668.58	1557.61	1542.71	1613.79	1502.99	1880.41	1714.26	1503.87	2184.43	2158.79	1651.06	1595.6	1834.19
WBGene00016404	1099.63	1397.46	910.187	1052.88	1032.14	1093.4	1288.25	905.987	1388.78	1202.39	1099.5	1160.93	1062.5	1395.05	1281.13	1123.94	1013.58	977.157
WBGene00016405	26262.8	22888.7	25187.1	28054.5	27387.2	26526.4	22750.7	28267.3	26200.4	25607.8	23792.5	22616.2	24640.1	20505.8	21322.1	21172	23439.5	20825.2
WBGene00016400	2366.36	2283.73	2256.37	2478.23	2451.34	2447.75	2614.33	1995.3	2327.52	2383.69	2725.92	2737.91	2489.48	2248.02	2411.44	2962.33	2735.15	2780.16
WBGene00000687	42.0447	32.3663	34.8794	57.1773	45.67	66.1553	37.8367	158.773	21.0953	65.3932	35.6475	31.9228	21.9689	24.2265	115.01	30.4946	46.6551	30.0308
WBGene00016399	271.673	13.3273	46.5059	11.4355	22.835	22.0518	14.414	54.0155	65.044	65.3932	106.943	123.435	141.799	12.1133	209.28	41.3855	81.6464	41.5811
WBGene00016398	49.5911	9.51951	19.9311	0	20.5515	0	0	14.7315	10.5477	46.4081	11.1399	48.9483	29.9576	4.03776	5.65622	8.71274	16.3293	13.8604
WBGene00016397	6.46841	7.61561	0	9.80183	11.4175	42.2659	16.2157	37.6471	22.8533	25.3135	8.91189	2.12819	11.9831	12.1133	13.1978	10.8909	0	4.62013
[truncated: 23,662 more rows]

## Sheet: EcoliOP50vEcoliHT115
gene	baseMean	log2FoldChange	lfcSE	stat	pvalue	padj
WBGene00010062	3453.89	4.46754	0.337287	13.2455	4.79e-40	7.76e-36
WBGene00007872	78.8052	9.53774	1.10074	8.66482	4.52e-18	3.66e-14
WBGene00017301	6819.05	-0.756085	0.0894866	-8.44915	2.93e-17	1.59e-13
WBGene00006404	1700.2	-1.68151	0.215659	-7.79709	6.34e-15	2.57e-11
WBGene00019730	1039.53	-1.55129	0.201508	-7.6984	1.38e-14	4e-11
WBGene00009048	730.067	-2.58072	0.335633	-7.68911	1.48e-14	4e-11
WBGene00019234	148.924	-4.23909	0.55989	-7.57129	3.7e-14	8.55e-11
WBGene00008298	1064.75	-2.30142	0.306513	-7.5084	5.99e-14	1.21e-10
WBGene00012585	1257.36	-2.11678	0.289713	-7.30648	2.74e-13	4.94e-10
WBGene00017071	3148.26	1.42284	0.196428	7.24355	4.37e-13	7.08e-10
WBGene00010659	201.889	1.91929	0.267234	7.18204	6.87e-13	1.01e-09
WBGene00004114	158.629	-2.4351	0.341862	-7.12305	1.06e-12	1.22e-09
WBGene00015623	295.358	-2.47669	0.347399	-7.12923	1.01e-12	1.22e-09
WBGene00010055	4908.47	-0.665154	0.0932213	-7.13521	9.66e-13	1.22e-09
WBGene00007330	7163.61	-0.604488	0.0869099	-6.95534	3.52e-12	3.8e-09
WBGene00009706	253.195	-6.04047	0.872285	-6.92488	4.36e-12	4.42e-09
WBGene00000176	1232.29	-1.78758	0.262209	-6.8174	9.27e-12	8.84e-09
WBGene00044554	202.961	-3.332	0.493799	-6.74768	1.5e-11	1.35e-08
WBGene00013074	122.649	-3.62078	0.543591	-6.66085	2.72e-11	2.32e-08
WBGene00015933	1014.86	2.12397	0.319322	6.6515	2.9e-11	2.35e-08
WBGene00008694	3790.92	-0.819825	0.124531	-6.58332	4.6e-11	3.55e-08
WBGene00016424	247.77	1.64483	0.251551	6.53875	6.2e-11	4.38e-08
WBGene00011870	386.375	-2.65906	0.406688	-6.53833	6.22e-11	4.38e-08
WBGene00017336	378.671	-2.44841	0.377953	-6.47809	9.29e-11	6.27e-08
WBGene00000213	2238.6	2.69515	0.421941	6.3875	1.69e-10	1.05e-07
WBGene00021236	148.942	2.40833	0.37739	6.38154	1.75e-10	1.05e-07
WBGene00019479	1197.41	0.769543	0.120521	6.38514	1.71e-10	1.05e-07
WBGene00015400	2912.41	-1.43807	0.225879	-6.36655	1.93e-10	1.12e-07
WBGene00020862	507.496	-2.06617	0.328578	-6.28823	3.21e-10	1.79e-07
WBGene00015692	490.097	-2.17301	0.346159	-6.27749	3.44e-10	1.86e-07
WBGene00000780	881.02	-1.62933	0.260723	-6.24925	4.12e-10	2.16e-07
WBGene00011540	293.908	-1.56714	0.252665	-6.20245	5.56e-10	2.82e-07
WBGene00012085	1789.84	-1.27189	0.206968	-6.14534	7.98e-10	3.92e-07
WBGene00011668	121.437	-4.31583	0.703631	-6.13366	8.59e-10	4.09e-07
WBGene00017431	1181.42	-1.04045	0.170329	-6.1085	1.01e-09	4.66e-07
WBGene00015532	55.3225	2.69325	0.442528	6.08606	1.16e-09	5.21e-07
WBGene00011190	218.888	2.26277	0.372766	6.07021	1.28e-09	5.59e-07
WBGene00016667	100.298	-4.16698	0.691164	-6.02892	1.65e-09	7.04e-07
WBGene00018971	333.488	2.53237	0.427944	5.91753	3.27e-09	1.36e-06
WBGene00014136	297.483	1.47827	0.250747	5.89545	3.74e-09	1.48e-06
WBGene00009638	483.435	-2.46598	0.418039	-5.89891	3.66e-09	1.48e-06
WBGene00000175	2986.56	-1.2892	0.219594	-5.87085	4.34e-09	1.57e-06
WBGene00011586	135.745	-2.39552	0.407728	-5.87528	4.22e-09	1.57e-06
WBGene00008985	62.9735	2.61353	0.445227	5.87011	4.36e-09	1.57e-06
WBGene00001786	110.797	3.04998	0.519532	5.87063	4.34e-09	1.57e-06
WBGene00010368	49.8581	-2.42462	0.413853	-5.85865	4.67e-09	1.64e-06
WBGene00007507	751.912	-1.9517	0.333813	-5.84667	5.02e-09	1.73e-06
WBGene00020954	603.397	-1.21428	0.208695	-5.81843	5.94e-09	2.01e-06
WBGene00009386	186.446	-2.69727	0.467022	-5.77547	7.67e-09	2.54e-06
WBGene00022858	1644.51	-0.742918	0.129473	-5.73802	9.58e-09	3.1e-06
WBGene00000528	1802.69	-0.967106	0.16974	-5.69758	1.22e-08	3.86e-06
WBGene00011462	506.199	-3.7184	0.654797	-5.67871	1.36e-08	4.23e-06
WBGene00018823	1873.36	1.31131	0.231866	5.65544	1.55e-08	4.75e-06
WBGene00006979	95.7311	-4.04302	0.715888	-5.64756	1.63e-08	4.88e-06
WBGene00015786	111.927	-2.63125	0.47025	-5.59543	2.2e-08	6.48e-06
WBGene00045411	78.7158	4.03283	0.721727	5.58775	2.3e-08	6.66e-06
WBGene00000298	931.056	-1.28669	0.231387	-5.5608	2.69e-08	7.63e-06
WBGene00001523	1283.85	-1.20265	0.216626	-5.55173	2.83e-08	7.9e-06
WBGene00008803	432.33	-1.49787	0.270656	-5.53422	3.13e-08	8.59e-06
WBGene00014132	42.4003	2.72626	0.492983	5.53014	3.2e-08	8.64e-06
WBGene00012184	646.396	-0.993508	0.180654	-5.49949	3.81e-08	1.01e-05
WBGene00014697	573.101	-1.15772	0.210808	-5.49185	3.98e-08	1.03e-05
WBGene00009396	2151.74	1.1786	0.214664	5.49043	4.01e-08	1.03e-05
WBGene00009049	578.54	-1.33284	0.243268	-5.47891	4.28e-08	1.08e-05
WBGene00021263	416.556	2.07958	0.381426	5.45211	4.98e-08	1.22e-05
WBGene00017500	169.924	3.26889	0.599497	5.45273	4.96e-08	1.22e-05
WBGene00000799	525.948	-1.15139	0.211576	-5.44197	5.27e-08	1.27e-05
WBGene00012416	177.023	-2.31019	0.424742	-5.43905	5.36e-08	1.28e-05
WBGene00003480	168.787	1.73626	0.320561	5.41632	6.08e-08	1.43e-05
WBGene00000723	152.035	-1.97041	0.365424	-5.39211	6.96e-08	1.61e-05
WBGene00015402	87.4616	-3.94666	0.735185	-5.36825	7.95e-08	1.81e-05
WBGene00017426	195.124	-2.79083	0.520141	-5.36553	8.07e-08	1.82e-05
WBGene00003759	348.318	-1.2881	0.240484	-5.35626	8.5e-08	1.86e-05
WBGene00019232	376.305	-2.91899	0.54498	-5.35613	8.5e-08	1.86e-05
WBGene00007812	1334.07	-0.797528	0.149034	-5.35132	8.73e-08	1.89e-05
WBGene00012113	2579.22	-0.974596	0.18229	-5.34641	8.97e-08	1.91e-05
WBGene00017124	222.933	-2.0067	0.375483	-5.34431	9.08e-08	1.91e-05
WBGene00017663	464.391	-1.42717	0.267256	-5.34009	9.29e-08	1.93e-05
WBGene00010985	382.455	-1.17111	0.220411	-5.31331	1.08e-07	2.21e-05
WBGene00003756	258.955	-2.26696	0.42803	-5.29628	1.18e-07	2.39e-05
WBGene00017501	5195.51	3.9544	0.752639	5.25405	1.49e-07	2.98e-05
WBGene00020884	298.197	-1.214	0.231646	-5.24075	1.6e-07	3.13e-05
WBGene00003744	321.812	-1.32635	0.253325	-5.23574	1.64e-07	3.13e-05
WBGene00012947	56.4271	2.96942	0.567147	5.23571	1.64e-07	3.13e-05
WBGene00004222	656.587	-1.15475	0.220548	-5.23585	1.64e-07	3.13e-05
WBGene00020317	599.398	-1.68225	0.321466	-5.23305	1.67e-07	3.14e-05
WBGene00004236	140.605	-3.15458	0.604238	-5.22075	1.78e-07	3.32e-05
WBGene00021886	237.118	1.23994	0.238421	5.20063	1.99e-07	3.52e-05
WBGene00021043	5057.31	-0.939597	0.180696	-5.19988	1.99e-07	3.52e-05
WBGene00018519	27262.6	-0.778982	0.149594	-5.20732	1.92e-07	3.52e-05
WBGene00017979	1525.21	-0.771695	0.148311	-5.20323	1.96e-07	3.52e-05
WBGene00019355	42.7165	-2.82522	0.543374	-5.1994	2e-07	3.52e-05
WBGene00020183	835.556	1.2484	0.241278	5.17413	2.29e-07	3.99e-05
WBGene00018393	1232.82	-0.921311	0.178268	-5.16813	2.36e-07	4.08e-05
WBGene00019818	57.1718	-6.96188	1.354	-5.1417	2.72e-07	4.64e-05
WBGene00001684	5924.1	-0.873374	0.17007	-5.13539	2.82e-07	4.75e-05
WBGene00009087	91.8995	-3.91906	0.763422	-5.13355	2.84e-07	4.75e-05
WBGene00000698	42833.9	-1.73358	0.337963	-5.12949	2.91e-07	4.8e-05
WBGene00001685	8513.2	-0.746665	0.145685	-5.12519	2.97e-07	4.87e-05
WBGene00016535	435.114	-1.70011	0.332023	-5.12046	3.05e-07	4.89e-05
WBGene00021239	918.7	0.67067	0.130962	5.12111	3.04e-07	4.89e-05
WBGene00001592	201.534	-1.43167	0.279931	-5.11436	3.15e-07	5e-05
WBGene00020200	365.937	-1.12886	0.22086	-5.1112	3.2e-07	5.04e-05
WBGene00015780	1114.85	-1.03653	0.203062	-5.10451	3.32e-07	5.13e-05
WBGene00014258	5652.08	-0.552188	0.108188	-5.10397	3.33e-07	5.13e-05
WBGene00021055	204.007	1.47577	0.289558	5.09662	3.46e-07	5.29e-05
WBGene00017362	1026.25	-0.886469	0.174441	-5.08178	3.74e-07	5.66e-05
WBGene00004119	303.963	-2.51992	0.496622	-5.07412	3.89e-07	5.84e-05
WBGene00007517	174.259	-2.97923	0.588376	-5.06348	4.12e-07	6.06e-05
WBGene00011244	414.744	-3.04549	0.601347	-5.06445	4.1e-07	6.06e-05
WBGene00016628	154.487	-2.63971	0.521587	-5.06093	4.17e-07	6.09e-05
WBGene00009929	130.312	-2.89515	0.572416	-5.05777	4.24e-07	6.12e-05
WBGene00008084	62.8912	-2.15041	0.425267	-5.05662	4.27e-07	6.12e-05
WBGene00009388	408.208	-1.84009	0.364059	-5.05437	4.32e-07	6.14e-05
WBGene00077692	120.155	-3.45157	0.683497	-5.04987	4.42e-07	6.23e-05
WBGene00007751	505.276	-1.21326	0.240777	-5.03894	4.68e-07	6.41e-05
WBGene00017537	488.011	-1.46319	0.290443	-5.0378	4.71e-07	6.41e-05
WBGene00011185	682.028	-1.52397	0.302242	-5.04222	4.6e-07	6.41e-05
WBGene00022572	35.1476	3.78075	0.750328	5.0388	4.68e-07	6.41e-05
WBGene00044213	101.892	2.53174	0.502909	5.03419	4.8e-07	6.43e-05
WBGene00014057	593.389	-0.964208	0.191506	-5.03486	4.78e-07	6.43e-05
WBGene00017490	222.017	2.48286	0.493787	5.02819	4.95e-07	6.58e-05
WBGene00004179	12872.5	0.858349	0.170931	5.02161	5.12e-07	6.75e-05
WBGene00015340	63.0976	4.87973	0.97412	5.00937	5.46e-07	7.08e-05
WBGene00016892	307.89	-1.6258	0.324471	-5.01063	5.43e-07	7.08e-05
WBGene00005003	2777.82	1.31108	0.261899	5.00607	5.56e-07	7.14e-05
WBGene00017621	658.77	-1.93149	0.386104	-5.0025	5.66e-07	7.22e-05
WBGene00020058	71.8399	-1.85884	0.372118	-4.9953	5.87e-07	7.44e-05
WBGene00008393	2491.19	-0.903792	0.181171	-4.98862	6.08e-07	7.64e-05
WBGene00004023	378.851	-1.65879	0.333458	-4.97451	6.54e-07	8.15e-05
WBGene00010137	289.553	-1.49611	0.301297	-4.96557	6.85e-07	8.43e-05
WBGene00003566	1521.16	-1.51443	0.305018	-4.96507	6.87e-07	8.43e-05
WBGene00013477	879.042	-1.03621	0.209081	-4.95604	7.19e-07	8.77e-05
WBGene00021146	320.592	-0.887015	0.179457	-4.94278	7.7e-07	9.31e-05
WBGene00006220	663.4	-0.987076	0.200149	-4.9317	8.15e-07	9.61e-05
WBGene00014006	367.829	-1.84865	0.374907	-4.93097	8.18e-07	9.61e-05
WBGene00021805	204.976	4.2727	0.865915	4.93432	8.04e-07	9.61e-05
WBGene00009475	153.47	-1.1448	0.232141	-4.93147	8.16e-07	9.61e-05
WBGene00017498	1590.69	3.86188	0.783801	4.92713	8.34e-07	9.71e-05
WBGene00015059	111.728	-2.4854	0.504526	-4.9262	8.38e-07	9.71e-05
WBGene00006588	1528.55	-1.25353	0.254955	-4.91667	8.8e-07	0.00010055
WBGene00011844	61.1557	3.26556	0.664205	4.91649	8.81e-07	0.00010055
WBGene00019411	293.284	-1.14615	0.233267	-4.91346	8.95e-07	0.00010141
WBGene00014092	793.813	-1.33138	0.271057	-4.9118	9.02e-07	0.00010145
WBGene00021167	403.996	2.09927	0.427547	4.91002	9.11e-07	0.00010145
WBGene00014955	902.656	3.2726	0.666613	4.9093	9.14e-07	0.00010145
WBGene00012428	786.087	-1.67779	0.342024	-4.90547	9.32e-07	0.00010274
WBGene00010084	3974.06	-0.737347	0.150466	-4.90041	9.56e-07	0.00010472
WBGene00016095	148.934	-1.40786	0.288146	-4.88592	1.03e-06	0.00011196
WBGene00012383	1293.89	-0.764232	0.156537	-4.88213	1.05e-06	0.00011314
WBGene00019039	42.6405	-3.65278	0.748331	-4.88124	1.05e-06	0.00011314
WBGene00010085	2768.95	-0.725878	0.148872	-4.87585	1.08e-06	0.0001155
WBGene00010065	629.312	-1.09196	0.224658	-4.86056	1.17e-06	0.00012317
WBGene00018491	19432.7	-0.357239	0.0734912	-4.86098	1.17e-06	0.00012317
WBGene00002211	47.209	-4.00809	0.825073	-4.85786	1.19e-06	0.00012406
WBGene00020140	28.1511	-3.76373	0.775147	-4.8555	1.2e-06	0.00012474
WBGene00008203	46.0254	-4.3734	0.902056	-4.84826	1.25e-06	0.00012694
WBGene00014954	518.608	3.19792	0.659526	4.84881	1.24e-06	0.00012694
WBGene00009898	2443.27	0.894098	0.18441	4.84843	1.24e-06	0.00012694
WBGene00003519	601.226	-1.04976	0.216741	-4.84339	1.28e-06	0.00012928
WBGene00000188	119.483	-1.89496	0.39181	-4.83643	1.32e-06	0.00013305
WBGene00001155	9070.59	-0.624774	0.129314	-4.83143	1.36e-06	0.00013559
WBGene00015887	1180.27	-0.943681	0.195644	-4.82347	1.41e-06	0.00014026
WBGene00009453	1196.23	-1.03988	0.215784	-4.81907	1.44e-06	0.00014252
WBGene00002267	1417.82	-0.828058	0.172266	-4.80687	1.53e-06	0.00015057
WBGene00006863	1301.15	-1.08793	0.226477	-4.8037	1.56e-06	0.00015115
WBGene00017080	2165.06	0.326798	0.0680197	4.80446	1.55e-06	0.00015115
WBGene00003856	26.2559	-6.72424	1.40061	-4.80093	1.58e-06	0.00015233
WBGene00015897	45.0491	-2.85359	0.595038	-4.79565	1.62e-06	0.00015548
WBGene00010755	948.368	-1.17014	0.24426	-4.79053	1.66e-06	0.00015857
WBGene00009637	433.82	-2.13837	0.447118	-4.78256	1.73e-06	0.00016402
WBGene00000217	15806.8	0.78197	0.16374	4.77569	1.79e-06	0.00016873
WBGene00004157	490.843	-1.42439	0.298419	-4.77311	1.81e-06	0.00016992
WBGene00000190	51.8137	1.85137	0.388446	4.7661	1.88e-06	0.00017493
WBGene00009640	504.224	-2.46733	0.517958	-4.76358	1.9e-06	0.00017612
WBGene00015045	139.989	-2.69578	0.566379	-4.75967	1.94e-06	0.00017854
WBGene00020550	790.828	-3.06093	0.643345	-4.75784	1.96e-06	0.00017915
WBGene00044081	5353.79	-0.603992	0.127021	-4.75504	1.98e-06	0.00018063
WBGene00009645	684.093	-0.990497	0.208526	-4.74999	2.03e-06	0.00018416
WBGene00019565	453.115	-3.62719	0.764171	-4.74656	2.07e-06	0.00018627
WBGene00017089	139.002	-1.83077	0.385878	-4.74442	2.09e-06	0.00018721
WBGene00012753	37.3353	-3.06184	0.646915	-4.73298	2.21e-06	0.00019699
WBGene00011167	67.5009	2.16718	0.458349	4.72823	2.26e-06	0.00020056
WBGene00012680	165.454	-1.53891	0.325661	-4.72549	2.3e-06	0.00020108
WBGene00015197	293.036	-1.41114	0.298592	-4.72597	2.29e-06	0.00020108
WBGene00006075	11.425	-8.29285	1.75626	-4.72187	2.34e-06	0.0002036
WBGene00219907	15.0293	-5.92379	1.25592	-4.71669	2.4e-06	0.00020773
WBGene00000785	9475.03	-0.868744	0.184333	-4.71291	2.44e-06	0.0002105
WBGene00008032	2420.21	-1.07151	0.227758	-4.70461	2.54e-06	0.00021808
WBGene00019819	3109.49	-1.16056	0.247337	-4.69222	2.7e-06	0.0002305
WBGene00022093	388.18	-2.08631	0.445684	-4.68114	2.85e-06	0.00023953
WBGene00017565	820.371	-1.48729	0.317673	-4.68182	2.84e-06	0.00023953
WBGene00011438	17.6356	-5.03997	1.0764	-4.68224	2.84e-06	0.00023953
WBGene00013119	168.024	1.03089	0.220878	4.66724	3.05e-06	0.000255
WBGene00001507	51.279	-1.60591	0.345632	-4.64631	3.38e-06	0.00028083
WBGene00016018	1141.86	-1.13645	0.244834	-4.64173	3.46e-06	0.00028566
WBGene00001446	274.32	-2.27682	0.49139	-4.63343	3.6e-06	0.00029585
WBGene00009226	508.332	3.80303	0.821016	4.6321	3.62e-06	0.00029625
WBGene00008963	165.319	-1.47087	0.318384	-4.6198	3.84e-06	0.00031279
WBGene00011232	28164.1	-0.726008	0.157339	-4.61429	3.94e-06	0.00031813
WBGene00009334	1189.92	-1.05411	0.22846	-4.61401	3.95e-06	0.00031813
WBGene00009809	152.475	-1.23289	0.267254	-4.61318	3.97e-06	0.00031813
WBGene00006533	259.502	1.06419	0.23119	4.60308	4.16e-06	0.00033232
WBGene00008741	7886.22	-1.06939	0.232439	-4.60072	4.21e-06	0.00033445
WBGene00022587	23.4683	2.82471	0.614789	4.59461	4.34e-06	0.00034273
WBGene00013334	188.601	1.11733	0.243507	4.5885	4.46e-06	0.0003512
WBGene00003752	393.522	-1.9851	0.432922	-4.58535	4.53e-06	0.00035311
WBGene00044174	48.9111	-2.95917	0.645221	-4.5863	4.51e-06	0.00035311
WBGene00001444	349.247	-1.98503	0.433063	-4.5837	4.57e-06	0.00035421
WBGene00010461	11.8725	7.97151	1.74152	4.57732	4.71e-06	0.00036343
WBGene00003891	8827.48	-0.895002	0.19578	-4.57148	4.84e-06	0.00037079
WBGene00045412	31.2805	7.06348	1.54523	4.57114	4.85e-06	0.00037079
WBGene00016918	1833.97	-0.720466	0.157669	-4.56949	4.89e-06	0.00037197
WBGene00007459	54.3771	2.14612	0.46989	4.56728	4.94e-06	0.00037362
WBGene00018214	423.288	-0.851087	0.186372	-4.5666	4.96e-06	0.00037362
WBGene00006603	3792.71	-1.21024	0.265635	-4.55604	5.21e-06	0.00039108
WBGene00022848	570.871	0.782228	0.172044	4.54667	5.45e-06	0.00040701
WBGene00015573	24.7434	5.17297	1.13837	4.54418	5.51e-06	0.00040996
WBGene00019652	31.1489	-3.60401	0.793606	-4.5413	5.59e-06	0.00041369
WBGene00012291	318.537	-0.707894	0.155971	-4.53864	5.66e-06	0.00041705
WBGene00020672	241.361	-1.99203	0.439071	-4.53692	5.71e-06	0.00041856
WBGene00003378	1963.78	-0.661901	0.145965	-4.53464	5.77e-06	0.00042119
WBGene00004924	565.113	-1.32189	0.291747	-4.53093	5.87e-06	0.00042484
WBGene00044019	386.295	-0.893482	0.197157	-4.53183	5.85e-06	0.00042484
WBGene00010989	907.406	1.15246	0.254483	4.52862	5.94e-06	0.0004276
WBGene00004219	110.073	3.0831	0.681375	4.52482	6.04e-06	0.00043214
WBGene00000373	407.827	-1.4118	0.312032	-4.52452	6.05e-06	0.00043214
WBGene00011124	1564.22	-0.590451	0.130561	-4.5224	6.11e-06	0.00043456
WBGene00012032	44.7078	3.80964	0.842814	4.52014	6.18e-06	0.00043732
WBGene00013515	250.678	-3.1729	0.704069	-4.50652	6.59e-06	0.00045984
WBGene00010424	1674.1	-1.11892	0.248259	-4.50707	6.57e-06	0.00045984
WBGene00019015	31.8994	-3.33764	0.740882	-4.50495	6.64e-06	0.00045984
WBGene00009772	27827	0.312409	0.0693165	4.507	6.58e-06	0.00045984
WBGene00003643	78.1084	-2.23889	0.49699	-4.50491	6.64e-06	0.00045984
WBGene00022547	12.1759	-6.4851	1.44316	-4.49367	7e-06	0.00048274
WBGene00003754	173.213	-2.19061	0.487726	-4.49147	7.07e-06	0.00048364
WBGene00002216	468.232	-0.790876	0.176051	-4.49232	7.05e-06	0.00048364
WBGene00011839	98.6773	-2.182	0.48612	-4.48861	7.17e-06	0.00048607
WBGene00011830	520.449	-0.904149	0.201418	-4.48892	7.16e-06	0.00048607
WBGene00007482	61.0432	-3.71693	0.828781	-4.48482	7.3e-06	0.00049274
WBGene00008360	56.7458	-3.54951	0.791879	-4.48238	7.38e-06	0.00049633
WBGene00017968	1223.19	-1.11946	0.249796	-4.48147	7.41e-06	0.00049639
WBGene00019770	749.243	-0.451626	0.100823	-4.47938	7.49e-06	0.00049922
WBGene00007591	1021.84	-0.700603	0.156513	-4.47633	7.59e-06	0.00050144
WBGene00017247	355.335	-1.96556	0.439031	-4.47705	7.57e-06	0.00050144
WBGene00004227	1151.99	-0.954757	0.213315	-4.47581	7.61e-06	0.00050144
WBGene00006591	560.052	-0.928541	0.207712	-4.47034	7.81e-06	0.0005119
WBGene00003748	267.005	-0.889538	0.199017	-4.46967	7.83e-06	0.0005119
WBGene00004155	125.023	5.48644	1.22773	4.46875	7.87e-06	0.00051204
WBGene00003747	252.295	-1.41024	0.315805	-4.46554	7.99e-06	0.00051565
WBGene00011436	2264.8	-0.828816	0.185574	-4.46624	7.96e-06	0.00051565
WBGene00023209	5048.86	-0.517287	0.115875	-4.46419	8.04e-06	0.00051684
WBGene00010940	76.6489	-2.66527	0.597205	-4.46291	8.09e-06	0.00051789
WBGene00008603	377.887	-1.05179	0.235849	-4.45958	8.21e-06	0.00052392
WBGene00009674	1853.23	-0.401288	0.0901355	-4.45205	8.51e-06	0.0005386
WBGene00008874	14.8684	-7.06668	1.58732	-4.45197	8.51e-06	0.0005386
WBGene00010617	332.266	-0.935063	0.210494	-4.44223	8.9e-06	0.00055926
WBGene00012231	924.483	-0.635835	0.143135	-4.44221	8.9e-06	0.00055926
WBGene00018268	587.914	-1.37516	0.31002	-4.43573	9.18e-06	0.00057412
WBGene00008027	151.169	-2.26823	0.511725	-4.43251	9.31e-06	0.0005783
WBGene00009968	346.389	-1.74322	0.393243	-4.43292	9.3e-06	0.0005783
WBGene00009785	286.93	-1.16543	0.263017	-4.43102	9.38e-06	0.0005801
WBGene00044489	54.4654	-4.34239	0.980217	-4.43003	9.42e-06	0.00058054
WBGene00011095	367.184	-0.850205	0.192172	-4.42419	9.68e-06	0.00059422
WBGene00012293	192.907	-1.24394	0.281432	-4.42003	9.87e-06	0.00060347
WBGene00019837	278.806	-1.3086	0.296238	-4.41741	9.99e-06	0.00060855
WBGene00017874	3039.66	-0.849007	0.192613	-4.40784	1.04e-05	0.00063367
WBGene00007963	908.884	0.933795	0.211916	4.40643	1.05e-05	0.00063543
WBGene00002265	9871.45	-0.954828	0.216892	-4.40232	1.07e-05	0.0006452
WBGene00004005	468.114	-0.714004	0.162291	-4.39952	1.08e-05	0.00065114
WBGene00014576	632.919	0.845815	0.192418	4.39572	1.1e-05	0.00066019
WBGene00010865	36.3703	-4.12386	0.939497	-4.38944	1.14e-05	0.00067228
WBGene00012123	566.78	-2.43832	0.555504	-4.38939	1.14e-05	0.00067228
WBGene00010597	2005.03	1.9255	0.438665	4.38947	1.14e-05	0.00067228
WBGene00003235	778.898	-1.08787	0.248269	-4.38184	1.18e-05	0.00069346
WBGene00021872	991.474	1.33604	0.304969	4.38089	1.18e-05	0.00069396
WBGene00004311	648.693	-0.740309	0.169146	-4.37676	1.2e-05	0.00070217
WBGene00020386	323.868	-3.29462	0.752737	-4.37686	1.2e-05	0.00070217
WBGene00018643	76.63	1.90948	0.436789	4.37163	1.23e-05	0.00071616
WBGene00004990	19779.3	0.626678	0.143375	4.37089	1.24e-05	0.00071616
WBGene00021894	114.194	-3.06408	0.703059	-4.35821	1.31e-05	0.00074883
WBGene00012538	663.83	-1.30948	0.300528	-4.35726	1.32e-05	0.00074883
WBGene00017717	903.045	-0.933795	0.214277	-4.35788	1.31e-05	0.00074883
WBGene00016325	469.556	-0.622631	0.142794	-4.36035	1.3e-05	0.00074883
WBGene00014053	421.44	-1.75991	0.403816	-4.35819	1.31e-05	0.00074883
WBGene00012296	35.9873	-3.48756	0.8011	-4.35347	1.34e-05	0.00075926
WBGene00001794	7168.27	-0.607156	0.139555	-4.35066	1.36e-05	0.00076372
WBGene00000979	24.2429	4.18055	0.960801	4.35111	1.35e-05	0.00076372
WBGene00013499	1007.25	-1.37665	0.316648	-4.34756	1.38e-05	0.00077191
WBGene00017671	967.635	-1.50453	0.346305	-4.34452	1.4e-05	0.00077728
WBGene00010769	8317.84	1.00831	0.232083	4.3446	1.4e-05	0.00077728
WBGene00002299	789.561	-0.519259	0.119578	-4.34242	1.41e-05	0.00078208
WBGene00010209	126.31	1.22441	0.282361	4.33633	1.45e-05	0.0008013
WBGene00008388	282.52	-1.6814	0.387926	-4.33434	1.46e-05	0.00080583
WBGene00044491	7.17544	-6.5822	1.52057	-4.32878	1.5e-05	0.00082364
WBGene00020394	95.7347	-2.29151	0.530341	-4.32082	1.55e-05	0.00085102
WBGene00018731	2709.25	2.11653	0.491052	4.3102	1.63e-05	0.00088994
WBGene00004100	58.8345	-1.83119	0.425192	-4.30673	1.66e-05	0.00090098
WBGene00017331	27.7461	-2.67768	0.622006	-4.30491	1.67e-05	0.0009026
WBGene00010877	846.847	-1.01132	0.234925	-4.30485	1.67e-05	0.0009026
WBGene00003749	194.771	-1.82076	0.423135	-4.30304	1.68e-05	0.00090701
WBGene00017658	145.08	-2.49089	0.579452	-4.29869	1.72e-05	0.00092191
WBGene00009532	2591	-0.851986	0.198268	-4.29713	1.73e-05	0.00092535
WBGene00008233	672.547	-1.13022	0.263429	-4.29042	1.78e-05	0.00095064
WBGene00016425	426.77	1.4871	0.346715	4.28911	1.79e-05	0.00095313
WBGene00017499	126.042	2.48195	0.579373	4.28386	1.84e-05	0.00097274
WBGene00017322	899.953	-0.873258	0.204027	-4.28011	1.87e-05	0.00098603
WBGene00009991	22.0691	3.10406	0.725352	4.27938	1.87e-05	0.00098604
WBGene00001622	301.719	-0.85834	0.200699	-4.27674	1.9e-05	0.00099457
WBGene00000713	51230.8	-0.921443	0.215563	-4.27459	1.91e-05	0.00100101
WBGene00007357	307.102	-0.946281	0.221475	-4.27262	1.93e-05	0.00100662
WBGene00009096	215.974	-1.87048	0.439352	-4.25736	2.07e-05	0.00107438
WBGene00020589	161.548	-1.94737	0.457559	-4.25601	2.08e-05	0.00107543
WBGene00021975	191.237	-0.960344	0.225672	-4.25548	2.09e-05	0.00107543
WBGene00009291	167.652	-2.22178	0.522156	-4.255	2.09e-05	0.00107543
WBGene00007450	47.5137	-3.11017	0.731832	-4.24984	2.14e-05	0.00109453
WBGene00019160	491.862	-1.60069	0.376664	-4.24964	2.14e-05	0.00109453
WBGene00011486	346.491	-1.37798	0.324461	-4.24698	2.17e-05	0.00110414
WBGene00001789	76.0481	-7.08776	1.67205	-4.23896	2.25e-05	0.00114075
WBGene00012688	24.8011	-3.9171	0.924572	-4.23666	2.27e-05	0.0011489
WBGene00009097	423.755	-2.52278	0.596195	-4.23147	2.32e-05	0.00117205
WBGene00006914	3723.6	-0.873315	0.206506	-4.22902	2.35e-05	0.00118123
WBGene00007811	1915.6	-1.08995	0.257944	-4.22553	2.38e-05	0.00119227
WBGene00016907	7618.17	0.686941	0.162543	4.22622	2.38e-05	0.00119227
WBGene00022396	159.308	2.26366	0.536479	4.21948	2.45e-05	0.00122094
WBGene00014088	1279.91	-0.950033	0.225344	-4.21592	2.49e-05	0.00123654
WBGene00010148	66.933	-3.26009	0.774302	-4.21036	2.55e-05	0.0012595
WBGene00021645	498.067	-1.2645	0.300375	-4.20975	2.56e-05	0.0012595
WBGene00016499	94.4655	-1.68961	0.401361	-4.2097	2.56e-05	0.0012595
WBGene00000370	1157.71	-0.718116	0.170909	-4.20175	2.65e-05	0.00130061
WBGene00010835	59.749	3.34361	0.796384	4.19849	2.69e-05	0.0013046
WBGene00004131	2580.73	-0.364972	0.086907	-4.19957	2.67e-05	0.0013046
WBGene00011918	41.7844	-3.60962	0.859466	-4.19984	2.67e-05	0.0013046
WBGene00019605	983.581	-1.23487	0.294133	-4.19833	2.69e-05	0.0013046
WBGene00000986	224.429	-1.98869	0.473767	-4.19762	2.7e-05	0.00130482
WBGene00011706	434.526	-1.26737	0.302256	-4.19302	2.75e-05	0.00132364
WBGene00017246	153.637	-2.08635	0.497573	-4.19306	2.75e-05	0.00132364
WBGene00011683	123.578	-2.71434	0.647838	-4.18985	2.79e-05	0.00133832
WBGene00008333	184.38	-1.26001	0.300872	-4.18786	2.82e-05	0.0013461
WBGene00010370	1387.72	-0.823061	0.19659	-4.18669	2.83e-05	0.0013491
WBGene00020017	26.0899	4.26849	1.02145	4.17886	2.93e-05	0.00139084
WBGene00020908	511.456	-0.635505	0.152116	-4.17776	2.94e-05	0.00139084
WBGene00006688	18.7613	-6.71238	1.60663	-4.17793	2.94e-05	0.00139084
WBGene00003936	3435.83	-0.565673	0.135508	-4.17447	2.99e-05	0.00140703
WBGene00011708	226.291	-1.92032	0.460276	-4.17211	3.02e-05	0.00141754
WBGene00021909	507.887	-1.17391	0.281419	-4.17141	3.03e-05	0.0014178
WBGene00000752	6555.72	-1.03998	0.249472	-4.16871	3.06e-05	0.00143055
WBGene00008841	475.622	-2.46379	0.59134	-4.16645	3.09e-05	0.00144067
WBGene00045416	104.638	2.32769	0.559194	4.16258	3.15e-05	0.00145693
WBGene00005832	41.522	3.10397	0.745656	4.16273	3.14e-05	0.00145693
WBGene00016434	823.12	1.08844	0.261701	4.15911	3.19e-05	0.00147444
WBGene00000608	27863.3	-1.08124	0.260005	-4.15855	3.2e-05	0.00147444
WBGene00015920	8660.61	0.335435	0.0807538	4.1538	3.27e-05	0.00150115
WBGene00016511	881.789	-0.494959	0.119284	-4.1494	3.33e-05	0.00152597
WBGene00018522	4134.06	-0.549005	0.132349	-4.14815	3.35e-05	0.00152997
WBGene00022497	2937.24	1.08045	0.260514	4.14738	3.36e-05	0.00153086
WBGene00009218	520.818	0.741349	0.178909	4.14372	3.42e-05	0.00155116
WBGene00021207	29.1976	-3.71972	0.897818	-4.14307	3.43e-05	0.00155121
WBGene00004258	16685.8	-0.496195	0.119792	-4.14213	3.44e-05	0.0015532
WBGene00015117	18.9478	-3.97658	0.960765	-4.13897	3.49e-05	0.00157038
WBGene00020881	169.925	3.53663	0.855112	4.13586	3.54e-05	0.00158739
WBGene00019572	1244.82	-0.787207	0.19053	-4.13167	3.6e-05	0.00161218
WBGene00018532	1523.81	-0.718278	0.173941	-4.12942	3.64e-05	0.0016235
WBGene00009488	271.105	1.18381	0.28677	4.12809	3.66e-05	0.00162846
WBGene00014091	1164.83	-1.66129	0.402858	-4.12375	3.73e-05	0.00164591
WBGene00003604	304.91	-1.28687	0.312056	-4.12384	3.73e-05	0.00164591
WBGene00000257	6169.27	0.358072	0.0868219	4.12421	3.72e-05	0.00164591
WBGene00005833	9.88102	6.59241	1.59958	4.12133	3.77e-05	0.00165879
WBGene00001796	169.444	-1.54889	0.375933	-4.12012	3.79e-05	0.00166301
WBGene00006383	3060.61	0.375015	0.091094	4.1168	3.84e-05	0.00166304
WBGene00044339	569.517	-2.0644	0.501279	-4.11826	3.82e-05	0.00166304
WBGene00016782	302.597	-2.50089	0.607405	-4.11734	3.83e-05	0.00166304
WBGene00001399	2508.17	-2.32847	0.56527	-4.11922	3.8e-05	0.00166304
WBGene00001591	1276.12	-1.12282	0.272681	-4.11772	3.83e-05	0.00166304
WBGene00008436	699.886	-1.25821	0.305657	-4.11639	3.85e-05	0.00166304
WBGene00012257	88.6786	5.74948	1.39696	4.1157	3.86e-05	0.00166363
WBGene00044175	48.1333	-2.52401	0.613501	-4.1141	3.89e-05	0.00166632
WBGene00008375	565.537	1.13915	0.276879	4.11427	3.88e-05	0.00166632
WBGene00015131	907.073	-1.15471	0.281257	-4.10554	4.03e-05	0.00172301
WBGene00011891	2299.02	-0.839515	0.204502	-4.10516	4.04e-05	0.00172301
WBGene00000775	219.611	-0.87332	0.212834	-4.1033	4.07e-05	0.00173238
WBGene00001392	1955.05	-2.14533	0.523178	-4.10057	4.12e-05	0.0017483
WBGene00020374	1115.69	1.03656	0.253034	4.09651	4.19e-05	0.00176997
WBGene00011392	1034.8	-1.1203	0.273477	-4.09652	4.19e-05	0.00176997
WBGene00077543	388.049	0.948393	0.231631	4.09441	4.23e-05	0.00177686
WBGene00005291	61.5131	-1.83276	0.447611	-4.09454	4.23e-05	0.00177686
WBGene00004932	117.521	-1.31685	0.321845	-4.09155	4.28e-05	0.00178964
WBGene00077701	554.102	-1.29323	0.316061	-4.09171	4.28e-05	0.00178964
WBGene00000705	10.4913	6.58976	1.61103	4.09042	4.31e-05	0.0017938
WBGene00002048	1395.15	-0.878799	0.215014	-4.08717	4.37e-05	0.00181441
WBGene00019428	315.015	-0.786377	0.192481	-4.08548	4.4e-05	0.00182296
WBGene00001059	182.593	-1.64203	0.40223	-4.08231	4.46e-05	0.00184334
WBGene00009243	750.909	-1.10563	0.270968	-4.08029	4.5e-05	0.00185469
WBGene00015809	6173.34	0.360566	0.0884255	4.07762	4.55e-05	0.00187135
WBGene00001452	459.652	-1.62934	0.400182	-4.07151	4.67e-05	0.00191629
WBGene00044907	27.7665	2.04465	0.502506	4.06891	4.72e-05	0.00193
WBGene00020040	36.3894	7.31258	1.79755	4.06808	4.74e-05	0.00193
WBGene00022657	34.065	-3.05448	0.750792	-4.06835	4.73e-05	0.00193
WBGene00006810	1399.97	-0.437323	0.107648	-4.06252	4.85e-05	0.00197164
WBGene00012253	9128.01	0.650588	0.1602	4.0611	4.88e-05	0.00197872
WBGene00002271	3364.93	0.872629	0.214949	4.0597	4.91e-05	0.00198569
WBGene00021185	68.9973	-1.93716	0.477512	-4.05676	4.98e-05	0.00200277
WBGene00019280	449.599	-0.829929	0.204591	-4.05653	4.98e-05	0.00200277
WBGene00050957	176.273	-1.38011	0.340317	-4.05535	5.01e-05	0.00200295
WBGene00000609	41073.6	-0.981424	0.241983	-4.05576	5e-05	0.00200295
WBGene00009597	10.5443	-5.24971	1.29481	-4.05442	5.03e-05	0.00200604
WBGene00008028	92.2981	-2.99906	0.739891	-4.05338	5.05e-05	0.00201
WBGene00008245	28.7463	-5.8578	1.44572	-4.05183	5.08e-05	0.00201839
WBGene00000115	6399.42	-0.543554	0.134298	-4.04738	5.18e-05	0.00205212
WBGene00008376	31.937	4.73863	1.17146	4.04507	5.23e-05	0.00206738
WBGene00012130	428.651	-0.742354	0.183603	-4.04326	5.27e-05	0.00207839
WBGene00014947	240.557	0.883154	0.218479	4.04228	5.29e-05	0.00208203
WBGene00010772	406.636	-0.820046	0.203029	-4.03905	5.37e-05	0.00210364
WBGene00007155	644.234	-0.768936	0.190391	-4.03872	5.37e-05	0.00210364
WBGene00009577	272.067	-1.69755	0.420392	-4.03803	5.39e-05	0.00210479
WBGene00003369	9551.03	-1.01287	0.25124	-4.0315	5.54e-05	0.00215891
WBGene00019205	2515.36	-0.445728	0.110648	-4.02834	5.62e-05	0.0021829
WBGene00020649	1322.45	-0.99341	0.246878	-4.0239	5.72e-05	0.00220821
WBGene00001631	880.626	-0.772803	0.192071	-4.02353	5.73e-05	0.00220821
WBGene00013579	219.36	-1.04499	0.259697	-4.02389	5.72e-05	0.00220821
WBGene00020661	101.175	-2.41285	0.599706	-4.02338	5.74e-05	0.00220821
WBGene00022206	1175.28	-0.425753	0.105866	-4.02164	5.78e-05	0.00221937
WBGene00003055	1415.45	-0.699845	0.174174	-4.01808	5.87e-05	0.00224482
WBGene00017376	50.3033	-3.12554	0.777918	-4.01784	5.87e-05	0.00224482
WBGene00020195	895.324	-0.829738	0.206884	-4.01064	6.06e-05	0.00230349
WBGene00017244	2032.22	-0.485045	0.12093	-4.01094	6.05e-05	0.00230349
WBGene00003751	298.519	-1.35392	0.338027	-4.00536	6.19e-05	0.00234838
WBGene00019489	558.848	-1.03531	0.258506	-4.00497	6.2e-05	0.00234838
WBGene00011556	145.51	-1.5516	0.387633	-4.00275	6.26e-05	0.00236505
WBGene00007660	28.5933	2.67701	0.669181	4.00042	6.32e-05	0.00238289
WBGene00004096	1535.42	-0.707477	0.176877	-3.99982	6.34e-05	0.00238338
WBGene00018543	86.3696	1.905	0.4765	3.99791	6.39e-05	0.00239719
WBGene00020164	799.213	0.863772	0.21621	3.99505	6.47e-05	0.00242065
WBGene00013654	1916.54	0.653648	0.163672	3.99365	6.51e-05	0.00242938
WBGene00012007	319.695	-1.15648	0.290233	-3.98466	6.76e-05	0.00251739
WBGene00001461	356.043	-1.65081	0.414836	-3.97942	6.91e-05	0.00256768
WBGene00000287	45.3479	-2.88788	0.725828	-3.97875	6.93e-05	0.00256906
WBGene00009839	67.1941	-2.0876	0.525108	-3.97556	7.02e-05	0.00259183
WBGene00044049	356.376	-0.805216	0.202517	-3.97605	7.01e-05	0.00259183
WBGene00004908	490.225	-0.725977	0.182671	-3.97423	7.06e-05	0.00260044
WBGene00006634	362.986	-0.812962	0.204699	-3.97151	7.14e-05	0.00260079
WBGene00007913	213.502	-1.12711	0.283683	-3.97315	7.09e-05	0.00260079
WBGene00014732	33.2743	3.25619	0.819743	3.97221	7.12e-05	0.00260079
WBGene00018199	64.6008	-1.42424	0.358591	-3.97177	7.13e-05	0.00260079
WBGene00002089	49.3023	-3.06598	0.77193	-3.97183	7.13e-05	0.00260079
WBGene00001478	237.223	-1.03683	0.261414	-3.96625	7.3e-05	0.00265289
WBGene00007947	606.504	-0.953407	0.240465	-3.96485	7.34e-05	0.00266253
WBGene00012256	113.855	4.70307	1.187	3.96214	7.43e-05	0.00268118
WBGene00016161	38.4097	-4.39869	1.11019	-3.96211	7.43e-05	0.00268118
WBGene00006583	334.53	-1.81452	0.458109	-3.96088	7.47e-05	0.00268905
WBGene00020891	1783.35	-1.16852	0.295176	-3.95872	7.54e-05	0.00270746
WBGene00000696	62650.4	-0.932371	0.235938	-3.95177	7.76e-05	0.00278122
WBGene00044680	106.847	1.44539	0.366214	3.94685	7.92e-05	0.00282029
WBGene00000712	3939.92	-3.06004	0.775118	-3.94784	7.89e-05	0.00282029
WBGene00003090	7548.29	0.882534	0.223599	3.94695	7.92e-05	0.00282029
WBGene00007055	1901.22	-0.720906	0.182711	-3.94561	7.96e-05	0.00282865
WBGene00014000	2540.5	-0.723639	0.183479	-3.94398	8.01e-05	0.00284171
WBGene00014090	797.269	-0.819072	0.207864	-3.94042	8.13e-05	0.00287793
WBGene00021602	235.847	0.862719	0.219	3.93935	8.17e-05	0.00288448
WBGene00009292	77.1483	2.51901	0.640184	3.93482	8.33e-05	0.00293302
WBGene00015293	221.948	-1.38414	0.35242	-3.92753	8.58e-05	0.00301688
WBGene00018271	14588.7	-0.388168	0.0989011	-3.9248	8.68e-05	0.00304458
WBGene00021893	241.491	-1.04273	0.265962	-3.9206	8.83e-05	0.00306893
WBGene00004450	30650	0.817372	0.208396	3.92221	8.77e-05	0.00306893
WBGene00014793	1434.77	-1.03564	0.264191	-3.92004	8.85e-05	0.00306893
WBGene00019645	1010.32	-0.463724	0.118304	-3.91978	8.86e-05	0.00306893
WBGene00000920	75.4708	-2.10108	0.535888	-3.92075	8.83e-05	0.00306893
WBGene00015942	628.888	-0.80483	0.205231	-3.92158	8.8e-05	0.00306893
WBGene00019300	818.216	-1.4074	0.359182	-3.91833	8.92e-05	0.00307338
WBGene00001621	136.946	-1.63736	0.417974	-3.91738	8.95e-05	0.00307338
WBGene00019885	93.6557	-2.53029	0.645734	-3.91848	8.91e-05	0.00307338
WBGene00016312	12.7901	-6.68831	1.70733	-3.91742	8.95e-05	0.00307338
WBGene00013999	57.7324	-3.23432	0.825855	-3.91633	8.99e-05	0.00308019
WBGene00009803	207.048	-1.53337	0.391604	-3.9156	9.02e-05	0.00308303
WBGene00007675	135.687	1.08569	0.277382	3.91406	9.08e-05	0.00309621
WBGene00009533	150.979	-1.72781	0.44152	-3.91332	9.1e-05	0.00309925
WBGene00017315	17.274	-5.59007	1.42897	-3.91197	9.15e-05	0.00311013
WBGene00008987	120.319	-1.1289	0.288931	-3.90715	9.34e-05	0.00316165
WBGene00006685	128.445	-1.26455	0.323704	-3.90648	9.36e-05	0.00316165
WBGene00194695	26.7211	2.00443	0.513085	3.90662	9.36e-05	0.00316165
WBGene00018340	764.683	-1.83512	0.469861	-3.90566	9.4e-05	0.00316582
WBGene00010473	74.9565	-2.13363	0.546461	-3.90445	9.44e-05	0.00316852
WBGene00011800	245.533	-1.39803	0.358061	-3.90445	9.44e-05	0.00316852
WBGene00007584	68.7807	-3.21399	0.824024	-3.90036	9.61e-05	0.00321594
WBGene00019092	132.186	-2.03053	0.520862	-3.8984	9.68e-05	0.00323533
WBGene00001457	488.098	-1.46231	0.375411	-3.89523	9.81e-05	0.00327114
WBGene00010727	1728.56	-0.748388	0.192154	-3.89473	9.83e-05	0.00327117
WBGene00021518	584.907	1.08899	0.279768	3.89247	9.92e-05	0.00329508
WBGene00020054	202.332	-2.93304	0.754184	-3.88902	0.00010065	0.00333545
WBGene00010742	175.314	1.62862	0.419202	3.88504	0.00010231	0.00338366
WBGene00012648	37.0755	2.18927	0.563674	3.88393	0.00010278	0.00338527
WBGene00001479	792.319	-0.877524	0.225931	-3.88403	0.00010274	0.00338527
WBGene00021446	168.081	-1.36798	0.352486	-3.88096	0.00010404	0.00341997
WBGene00017835	17.9125	6.03986	1.55738	3.87821	0.00010523	0.00345184
WBGene00001227	10863.2	0.410871	0.106035	3.87486	0.00010669	0.00349268
WBGene00018134	61.0724	-2.71425	0.701763	-3.86776	0.00010984	0.00358865
WBGene00017970	938.717	-1.20906	0.312806	-3.8652	0.000111	0.00361909
WBGene00011971	308.336	-0.83456	0.216007	-3.86357	0.00011174	0.00363606
WBGene00004233	30.5279	2.81402	0.729441	3.85777	0.00011443	0.00371599
WBGene00012908	1649.33	0.424436	0.110043	3.857	0.00011479	0.00372019
WBGene00007996	10.4823	6.50151	1.6859	3.8564	0.00011507	0.0037219
WBGene00015265	17.9352	-2.66837	0.692624	-3.85256	0.00011689	0.0037733
WBGene00022125	221.192	-1.275	0.331166	-3.85004	0.0001181	0.00380477
WBGene00020883	220.334	-0.923368	0.240163	-3.84476	0.00012067	0.00387227
WBGene00015683	1647.87	1.21351	0.31562	3.84484	0.00012063	0.00387227
WBGene00001692	2327.84	-1.00996	0.262925	-3.84125	0.00012241	0.00391698
WBGene00011846	54.8699	-1.61037	0.419262	-3.84097	0.00012255	0.00391698
WBGene00020786	449.73	-0.745764	0.194238	-3.83944	0.00012331	0.00392862
WBGene00015044	1115.37	-1.23494	0.32178	-3.83783	0.00012413	0.00392862
WBGene00219326	20.7832	-3.77284	0.982859	-3.83863	0.00012372	0.00392862
WBGene00022743	955.004	-0.813104	0.211848	-3.83814	0.00012397	0.00392862
WBGene00015005	13.3018	-4.52624	1.17908	-3.83879	0.00012364	0.00392862
WBGene00011573	964.371	-1.68904	0.440218	-3.83683	0.00012463	0.00393697
WBGene00004486	33756.6	0.446218	0.116386	3.83395	0.0001261	0.00397564
WBGene00006725	29582.8	0.623653	0.162826	3.83018	0.00012805	0.0040161
WBGene00001172	2425.6	-1.03908	0.271299	-3.83003	0.00012813	0.0040161
WBGene00050956	20.2357	-4.34053	1.13322	-3.83027	0.000128	0.0040161
WBGene00004120	107.759	2.56531	0.670736	3.82461	0.00013098	0.00409747
WBGene00013297	6250.41	-0.547569	0.143235	-3.82288	0.0001319	0.00411839
WBGene00000703	4226.47	-2.9756	0.77884	-3.82056	0.00013315	0.0041415
WBGene00013577	4049.19	-0.341064	0.0892657	-3.82077	0.00013303	0.0041415
WBGene00016644	1021.26	0.688202	0.180156	3.82002	0.00013344	0.00414247
WBGene00019782	121.827	-2.15325	0.564103	-3.81711	0.00013502	0.00417566
WBGene00019591	84.1115	-2.16133	0.566215	-3.81716	0.000135	0.00417566
WBGene00014157	34.1672	-2.01911	0.529071	-3.81633	0.00013545	0.00418097
WBGene00012898	39.998	1.96886	0.516175	3.81432	0.00013656	0.00420714
WBGene00008356	476.779	-1.63078	0.427746	-3.8125	0.00013757	0.00421413
WBGene00013083	401.661	-0.999575	0.262159	-3.81286	0.00013737	0.00421413
WBGene00010320	156.742	-1.69287	0.44403	-3.8125	0.00013757	0.00421413
WBGene00000522	618.186	0.743238	0.195173	3.80809	0.00014005	0.00427389
WBGene00010595	756.18	-1.23795	0.325075	-3.8082	0.00013998	0.00427389
WBGene00018692	88.9372	-2.17658	0.57188	-3.80601	0.00014123	0.00430179
WBGene00011948	33.195	5.03604	1.32437	3.8026	0.00014319	0.00434891
WBGene00010928	15.262	-5.00431	1.3161	-3.80239	0.00014331	0.00434891
WBGene00004421	76568.1	0.503572	0.132458	3.80174	0.00014368	0.00435216
WBGene00009796	1116.51	0.658211	0.173193	3.80044	0.00014444	0.00436679
WBGene00019138	121.892	1.20636	0.317615	3.79819	0.00014576	0.00439857
WBGene00012659	3228.08	0.296803	0.0781811	3.79636	0.00014684	0.00442285
WBGene00016781	1637.74	-2.33876	0.616204	-3.79544	0.00014738	0.00443111
WBGene00014046	125.843	5.21602	1.37462	3.79451	0.00014794	0.00443946
WBGene00003616	1136.38	-1.04225	0.27476	-3.79331	0.00014865	0.00444128
WBGene00019111	199.612	-1.4659	0.386537	-3.7924	0.0001492	0.00444128
WBGene00012686	62.8416	-2.35327	0.620568	-3.79212	0.00014937	0.00444128
WBGene00011393	462.934	-0.790156	0.208283	-3.79367	0.00014844	0.00444128
WBGene00008435	555.276	-0.991123	0.261345	-3.79239	0.0001492	0.00444128
WBGene00016531	189.179	-0.978262	0.258047	-3.79103	0.00015003	0.00445127
WBGene00023068	21477.6	1.19188	0.314426	3.79065	0.00015025	0.00445127
WBGene00023502	47.0518	-2.67274	0.705395	-3.789	0.00015125	0.00447275
WBGene00014152	590.237	-0.693307	0.183028	-3.78799	0.00015187	0.00447474
WBGene00010268	102.578	-1.4809	0.390919	-3.78825	0.00015171	0.00447474
WBGene00006464	75.6552	1.8795	0.49626	3.78732	0.00015228	0.00447856
WBGene00003991	351.82	-1.02705	0.271532	-3.78244	0.0001553	0.00455913
WBGene00001714	22.1943	3.62117	0.957663	3.78126	0.00015604	0.00457245
WBGene00007454	19.3937	3.08519	0.816218	3.77986	0.00015691	0.00458986
WBGene00013879	14.6609	-5.64316	1.49449	-3.77598	0.00015938	0.00465368
WBGene00018701	10809	-0.370897	0.0983283	-3.77203	0.00016193	0.0047132
WBGene00019461	25.0901	-3.47575	0.921483	-3.77191	0.000162	0.0047132
WBGene00016414	27.0789	-4.31221	1.14367	-3.77051	0.00016291	0.00473116
WBGene00001858	325.947	4.55521	1.20838	3.76968	0.00016346	0.00473846
WBGene00017912	52.309	-2.05604	0.5455	-3.76909	0.00016385	0.00474129
WBGene00007175	1917.99	-0.535759	0.142202	-3.7676	0.00016483	0.00476114
WBGene00010673	41.8468	1.9579	0.52073	3.75991	0.00016998	0.00486652
WBGene00012929	10676.6	0.246168	0.0654515	3.76107	0.00016919	0.00486652
WBGene00018986	491.641	-1.36483	0.362929	-3.76061	0.0001695	0.00486652
WBGene00015024	70.5072	-2.78731	0.74132	-3.75992	0.00016996	0.00486652
WBGene00007551	44.6148	-2.24194	0.596119	-3.76089	0.00016931	0.00486652
WBGene00003071	3504.93	-0.712802	0.189662	-3.75828	0.00017108	0.00488962
WBGene00000133	429.731	-1.56721	0.417364	-3.75501	0.00017334	0.00494524
WBGene00008031	94.9504	-1.80225	0.480247	-3.75276	0.0001749	0.0049763
WBGene00014202	7028.27	-0.251268	0.0669592	-3.75256	0.00017504	0.0049763
WBGene00004484	42273.5	0.512879	0.136695	3.75199	0.00017544	0.00497887
WBGene00021818	640.777	-0.838976	0.223711	-3.75027	0.00017665	0.00500447
WBGene00019875	1834.89	-0.934016	0.24926	-3.74715	0.00017885	0.00504933
WBGene00000915	182032	0.444189	0.118528	3.74754	0.00017858	0.00504933
WBGene00016054	19.32	-3.66718	0.979161	-3.74522	0.00018023	0.00506187
WBGene00017868	85.8241	-1.73607	0.46352	-3.7454	0.00018011	0.00506187
WBGene00009724	5121.38	-1.39322	0.371936	-3.74587	0.00017977	0.00506187
WBGene00006582	312.966	-1.01278	0.270475	-3.74444	0.0001808	0.00506897
WBGene00011289	358.998	-2.14922	0.574072	-3.74381	0.00018125	0.00507123
WBGene00013854	59.3753	-2.61186	0.697713	-3.74346	0.00018151	0.00507123
WBGene00044468	1014.67	0.950139	0.253903	3.74214	0.00018246	0.00508918
WBGene00020223	59.5495	-2.90734	0.777067	-3.74143	0.00018297	0.00509463
WBGene00021160	1216.58	0.85449	0.228519	3.73925	0.00018457	0.00511928
WBGene00004703	9986.17	0.421458	0.112708	3.7394	0.00018446	0.00511928
WBGene00020315	1060.85	-0.891038	0.238334	-3.73862	0.00018504	0.00511928
WBGene00021128	1577.38	-0.698329	0.186794	-3.7385	0.00018512	0.00511928
WBGene00003934	24466.8	-0.632115	0.16934	-3.73281	0.00018935	0.00522736
WBGene00011019	151.511	-1.63271	0.437469	-3.73217	0.00018984	0.00523189
WBGene00007071	2150.38	-0.962142	0.258106	-3.7277	0.00019323	0.0053164
WBGene00004492	67734.1	0.741845	0.199059	3.72676	0.00019395	0.00532714
WBGene00016084	14553.3	0.512519	0.137601	3.72468	0.00019556	0.00535323
WBGene00008848	5273.77	0.400148	0.107425	3.72491	0.00019539	0.00535323
WBGene00021619	21.1445	-4.42208	1.18771	-3.7232	0.00019671	0.00537563
WBGene00001395	7281.6	-0.697545	0.187462	-3.72099	0.00019844	0.00540465
WBGene00006535	49.2124	-2.02149	0.543218	-3.72132	0.00019818	0.00540465
WBGene00016061	6293.17	0.760875	0.20461	3.71867	0.00020028	0.00544549
WBGene00016201	1598.67	-0.866173	0.232959	-3.71813	0.0002007	0.00544787
WBGene00018538	197.798	-2.65492	0.714695	-3.71476	0.00020339	0.00551173
WBGene00001674	125.837	-1.3427	0.361544	-3.71379	0.00020418	0.00552368
WBGene00001687	45.5929	-1.66317	0.448241	-3.71043	0.0002069	0.00557384
WBGene00009863	13.4166	-6.17621	1.66434	-3.71092	0.00020651	0.00557384
WBGene00012812	2269.97	-0.995212	0.268234	-3.71024	0.00020706	0.00557384
WBGene00020989	194.622	-1.46162	0.394148	-3.70831	0.00020865	0.0056061
WBGene00004234	437.456	-1.14446	0.308651	-3.70794	0.00020895	0.0056061
WBGene00004439	27681.3	0.54794	0.147794	3.70746	0.00020935	0.00560748
WBGene00044383	11.9919	6.8697	1.85349	3.70637	0.00021025	0.00562231
WBGene00010961	8672.43	1.01537	0.274018	3.70549	0.00021098	0.00563263
WBGene00021157	398.57	-1.64623	0.44436	-3.70472	0.00021163	0.00563874
WBGene00016893	759.282	0.618122	0.166862	3.70438	0.00021191	0.00563874
WBGene00019742	121.668	-1.03853	0.280415	-3.70354	0.00021261	0.00564822
WBGene00009983	485.792	4.75828	1.2851	3.70265	0.00021336	0.0056588
WBGene00001730	22.4578	5.24521	1.41762	3.70002	0.00021558	0.00568049
WBGene00004444	18929.9	0.662723	0.1791	3.7003	0.00021534	0.00568049
WBGene00009340	942.06	-0.730213	0.197344	-3.70021	0.00021542	0.00568049
WBGene00004510	4986.07	0.255397	0.0690026	3.70126	0.00021453	0.00568049
WBGene00015993	47.5072	3.80026	1.02759	3.69824	0.0002171	0.00570376
WBGene00004321	562.487	-0.805339	0.217768	-3.69816	0.00021717	0.00570376
WBGene00009973	2339.83	-0.614926	0.166388	-3.69574	0.00021925	0.00574902
WBGene00020917	685.141	-0.94587	0.255989	-3.69497	0.00021991	0.00575722
WBGene00001604	11746.4	-0.591755	0.160271	-3.69222	0.0002223	0.00580103
WBGene00013588	56.3047	-2.02346	0.548002	-3.69243	0.00022212	0.00580103
WBGene00020235	1523.63	0.474502	0.128613	3.68938	0.0002248	0.0058286
WBGene00016269	701.686	-0.925549	0.250818	-3.69012	0.00022415	0.0058286
WBGene00022849	56.7902	-2.14741	0.582027	-3.68955	0.00022465	0.0058286
WBGene00006651	321.622	3.66758	0.993826	3.69036	0.00022394	0.0058286
WBGene00012442	27.7902	-2.13605	0.579565	-3.68561	0.00022816	0.00589679
WBGene00000233	319.562	-1.18418	0.321296	-3.68563	0.00022814	0.00589679
WBGene00006675	259.964	-1.05388	0.286029	-3.68455	0.00022911	0.00590803
WBGene00022042	33360.1	0.446917	0.121316	3.68391	0.00022969	0.00590803
WBGene00044434	8.49221	-5.89303	1.59955	-3.68419	0.00022943	0.00590803
WBGene00011869	1208.22	-1.59805	0.433892	-3.68307	0.00023044	0.00590864
WBGene00019207	3481.75	-0.451078	0.122464	-3.68335	0.00023019	0.00590864
WBGene00009215	7152.6	1.79144	0.486824	3.67985	0.00023337	0.00597428
WBGene00021136	315.973	-1.47548	0.401405	-3.67579	0.00023712	0.0060607
WBGene00015393	90.2507	-1.15853	0.315363	-3.67365	0.00023911	0.0061021
WBGene00004093	6802.53	0.44183	0.120318	3.67219	0.00024048	0.00612736
WBGene00022874	13.6198	-5.76555	1.57086	-3.67032	0.00024225	0.00616276
WBGene00007197	948.235	-0.853379	0.232665	-3.66784	0.00024461	0.00621291
WBGene00004491	26619.2	0.625227	0.170572	3.66547	0.00024688	0.00626092
WBGene00012778	99.8168	-1.65798	0.452402	-3.66483	0.0002475	0.00626685
WBGene00017998	94.1385	3.74263	1.02254	3.66013	0.00025208	0.00636298
WBGene00003080	841.82	0.723967	0.197797	3.66014	0.00025207	0.00636298
WBGene00001456	128.102	-2.08873	0.570747	-3.65964	0.00025257	0.0063638
WBGene00001164	168.149	-1.00489	0.274644	-3.6589	0.0002533	0.0063638
WBGene00017850	77.702	-1.87761	0.51312	-3.65919	0.00025301	0.0063638
WBGene00019184	39.3136	3.28856	0.899187	3.65726	0.00025493	0.00639483
WBGene00011680	2141.13	-0.462469	0.126516	-3.65541	0.00025677	0.00643117
WBGene00016310	92.6934	-1.16592	0.319237	-3.65219	0.00026001	0.00650226
WBGene00021675	422.36	-0.864961	0.237131	-3.6476	0.0002647	0.00656186
WBGene00004143	50774.7	0.336692	0.0922719	3.64891	0.00026336	0.00656186
WBGene00010630	156.372	-1.52862	0.419026	-3.64804	0.00026425	0.00656186
WBGene00077570	24.5005	-2.59615	0.711765	-3.64748	0.00026482	0.00656186
WBGene00019289	123.038	-1.06606	0.292117	-3.64944	0.00026281	0.00656186
WBGene00004440	34311.7	0.574833	0.157572	3.64807	0.00026421	0.00656186
WBGene00005931	9.13866	5.15328	1.41384	3.64487	0.00026752	0.00661868
WBGene00005602	86.6841	-1.3984	0.383755	-3.64398	0.00026845	0.0066315
WBGene00009383	282.532	-2.24839	0.617255	-3.64256	0.00026994	0.00665821
WBGene00013497	169.795	-0.793018	0.217786	-3.64127	0.00027129	0.00667664
WBGene00206373	29.3191	-2.40498	0.660515	-3.64106	0.00027152	0.00667664
WBGene00017041	201.4	0.919802	0.252777	3.63879	0.00027392	0.00672554
WBGene00015280	3677.91	0.642773	0.176744	3.63674	0.00027611	0.00676912
WBGene00002221	3163.72	0.523369	0.1442	3.62948	0.00028399	0.00695183
WBGene00020531	19.7693	-3.64782	1.00539	-3.62827	0.00028533	0.00697404
WBGene00019406	70.8377	-2.84248	0.78456	-3.62303	0.00029117	0.00710604
WBGene00009859	7.89648	5.40175	1.49216	3.62008	0.00029451	0.00715517
WBGene00014262	1695.85	-0.801099	0.221268	-3.6205	0.00029404	0.00715517
WBGene00012149	3126.84	-0.599882	0.165702	-3.62024	0.00029433	0.00715517
WBGene00000017	159.64	-2.77923	0.767838	-3.61956	0.0002951	0.00715893
WBGene00020593	221.706	-1.63056	0.450559	-3.61896	0.00029579	0.00716485
WBGene00013639	801.811	-0.821072	0.227043	-3.61638	0.00029875	0.00722245
WBGene00019839	103.508	3.9792	1.10053	3.61573	0.00029951	0.00722245
WBGene00007604	63.8925	-1.7074	0.472203	-3.61582	0.0002994	0.00722245
WBGene00000545	1050.44	-0.447499	0.123937	-3.61069	0.00030538	0.00734231
WBGene00007516	1322.21	-0.583151	0.161503	-3.61078	0.00030528	0.00734231
WBGene00019324	278.578	-0.941273	0.261062	-3.60556	0.00031149	0.00746484
WBGene00020611	120.769	1.74686	0.484462	3.60577	0.00031123	0.00746484
WBGene00010879	1629.18	-0.45918	0.127364	-3.60524	0.00031186	0.00746484
WBGene00011156	27174.2	0.737774	0.204738	3.6035	0.00031396	0.00750397
WBGene00004434	37076	0.384032	0.106691	3.59949	0.00031884	0.0076094
WBGene00017069	189.707	0.947851	0.263446	3.59789	0.00032081	0.00762127
WBGene00012750	111.073	-1.51748	0.421752	-3.59804	0.00032062	0.00762127
WBGene00015790	55.0772	-2.3261	0.646561	-3.59765	0.00032111	0.00762127
WBGene00020329	54.5307	1.64165	0.456324	3.59756	0.00032122	0.00762127
WBGene00012850	898.345	-0.747895	0.20796	-3.59634	0.00032272	0.00764583
WBGene00022754	77.6888	-2.83456	0.788403	-3.59532	0.000324	0.00766475
WBGene00002253	2022.38	-1.00523	0.279666	-3.59441	0.00032513	0.0076803
WBGene00011018	10.6778	5.05887	1.40779	3.59347	0.0003263	0.00769672
WBGene00008925	2016.54	-0.919096	0.255819	-3.59276	0.00032719	0.00770663
WBGene00185014	242.496	-1.05925	0.294885	-3.59209	0.00032804	0.00771537
WBGene00019090	25.7223	-2.59478	0.723012	-3.58884	0.00033215	0.00780068
WBGene00019921	34.1743	-2.58948	0.721827	-3.58739	0.000334	0.00783292
WBGene00018042	12.758	4.00261	1.11595	3.58672	0.00033486	0.00784165
WBGene00008865	1361.6	-0.770282	0.214838	-3.58541	0.00033655	0.00786976
WBGene00020651	218.593	-1.35706	0.378587	-3.58454	0.00033768	0.00788482
WBGene00003015	177.221	-0.905042	0.25252	-3.58404	0.00033832	0.00788851
WBGene00016677	293.264	-0.83771	0.233846	-3.58231	0.00034057	0.00792943
WBGene00005643	415.707	-1.41479	0.394996	-3.58178	0.00034127	0.00793429
WBGene00006861	1251.94	-0.696621	0.194707	-3.5778	0.0003465	0.0080231
WBGene00017864	9103.65	-0.381621	0.106648	-3.57834	0.00034579	0.0080231
WBGene00011524	66.3026	3.13906	0.877386	3.57775	0.00034657	0.0080231
WBGene00010628	427.38	-0.690039	0.192902	-3.57714	0.00034738	0.00803035
WBGene00008707	16246.8	-0.927083	0.259314	-3.57514	0.00035005	0.00808049
WBGene00010827	344.065	-0.874955	0.244948	-3.57201	0.00035425	0.0081544
WBGene00017292	182.406	-3.34409	0.9361	-3.57236	0.00035377	0.0081544
WBGene00023067	2005.53	0.925205	0.259222	3.56916	0.00035813	0.00823199
WBGene00000657	2407.63	-2.97481	0.833912	-3.5673	0.00036068	0.00827874
WBGene00013657	15.696	-3.39489	0.951947	-3.56626	0.00036212	0.00828824
WBGene00012910	36.621	1.71517	0.480899	3.5666	0.00036165	0.00828824
WBGene00005269	13.0178	-5.82649	1.63402	-3.56573	0.00036284	0.0082932
WBGene00007989	365.794	-2.41765	0.679514	-3.55791	0.00037382	0.00853206
WBGene00009531	881.142	-0.901834	0.253543	-3.55692	0.00037522	0.00854002
WBGene00007829	16.8349	2.98635	0.839575	3.55698	0.00037515	0.00854002
WBGene00000114	21321.3	-0.492074	0.138368	-3.55627	0.00037616	0.00854929
WBGene00008948	10429.3	0.382891	0.107691	3.55545	0.00037733	0.0085639
WBGene00001065	110.646	5.7821	1.63009	3.5471	0.00038949	0.00882225
WBGene00004416	60307.8	0.612435	0.172668	3.54689	0.0003898	0.00882225
WBGene00014178	16.0838	3.22983	0.911536	3.54328	0.00039518	0.00893151
WBGene00006586	970.483	-1.07816	0.304431	-3.54158	0.00039775	0.0089529
WBGene00020242	51.9246	7.54707	2.13101	3.54155	0.00039778	0.0089529
WBGene00020554	87.4127	2.15354	0.607998	3.54203	0.00039707	0.0089529
WBGene00017288	1081.31	0.506771	0.143124	3.54077	0.00039896	0.00896684
WBGene00016732	10.039	6.73055	1.90222	3.53827	0.00040276	0.00903986
WBGene00014138	1283.7	0.66761	0.188784	3.53637	0.00040566	0.0090551
WBGene00018612	4505.04	0.356589	0.100835	3.53636	0.00040568	0.0090551
WBGene00077441	29.2429	-2.87975	0.814242	-3.53673	0.00040512	0.0090551
WBGene00004455	4.93008	-6.09863	1.72418	-3.53712	0.00040451	0.0090551
WBGene00018465	715.591	-0.902404	0.255239	-3.53552	0.00040697	0.00907154
WBGene00015711	7.92653	-5.73473	1.62228	-3.53497	0.00040782	0.00907786
WBGene00013327	75.8216	-2.24252	0.634841	-3.53241	0.00041179	0.00913038
WBGene00000903	116.436	-1.73556	0.49133	-3.53236	0.00041187	0.00913038
WBGene00009274	276.278	0.764874	0.216526	3.53248	0.00041168	0.00913038
WBGene00016786	60.1074	-2.66835	0.755582	-3.53152	0.00041318	0.00914693
WBGene00021068	2957.99	-0.526628	0.149189	-3.52994	0.00041566	0.00918931
WBGene00004419	38402.7	0.638599	0.180938	3.52938	0.00041654	0.00919625
WBGene00016013	43.6309	-2.26237	0.641763	-3.52524	0.0004231	0.00930313
WBGene00010872	1085.51	-0.589549	0.167222	-3.52554	0.00042261	0.00930313
WBGene00011155	13023.6	0.654234	0.185585	3.52526	0.00042306	0.00930313
WBGene00020155	1534.51	-2.08111	0.590487	-3.52439	0.00042446	0.00932036
WBGene00003421	2852.21	0.392352	0.111353	3.52348	0.00042591	0.00933951
WBGene00020836	309.762	-0.915487	0.25987	-3.52286	0.00042692	0.00934893
WBGene00000240	2294.43	-0.873164	0.247961	-3.52138	0.00042931	0.0093886
WBGene00013181	1209.53	-0.667321	0.189717	-3.51745	0.00043571	0.00951109
WBGene00000111	504.614	-0.985555	0.280208	-3.51722	0.00043608	0.00951109
WBGene00007354	36.6876	-2.60147	0.740633	-3.5125	0.00044391	0.00966884
WBGene00003497	3878.52	-0.590925	0.168327	-3.51058	0.00044713	0.00968673
WBGene00019748	5013.61	-0.579051	0.164938	-3.51071	0.00044691	0.00968673
WBGene00013076	7.18062	-6.31596	1.79881	-3.51119	0.0004461	0.00968673
WBGene00023408	289.703	-1.13589	0.323491	-3.51134	0.00044585	0.00968673
WBGene00019785	60.2345	-2.84662	0.811307	-3.50868	0.00045033	0.0097432
WBGene00004426	37249.8	0.445369	0.12696	3.50795	0.00045158	0.0097571
WBGene00017613	589.406	-1.67809	0.478519	-3.50684	0.00045345	0.0097846
WBGene00015629	20.0871	-3.94961	1.12741	-3.50325	0.00045962	0.00990329
WBGene00044260	140.274	-2.00761	0.573125	-3.50293	0.00046018	0.00990329
WBGene00003980	1500.62	-0.735047	0.209999	-3.50024	0.00046484	0.00999027

## Sheet: EcoliOP50vAt
gene	baseMean	log2FoldChange	lfcSE	stat	pvalue	padj
WBGene00017301	6819.05	-2.45458	0.090226	-27.2048	5.70303e-163	9.24177e-159
WBGene00010062	3453.89	8.73693	0.333575	26.1918	3.29539e-151	2.67009e-147
WBGene00010055	4908.47	-2.03937	0.0938999	-21.7185	1.37103e-104	7.40582e-101
WBGene00004062	1457.17	-4.92694	0.232206	-21.218	6.51449e-100	2.63918e-96
WBGene00002263	24177.5	2.30366	0.111228	20.7111	2.75077e-95	8.91525e-92
WBGene00007947	606.504	-5.0993	0.259388	-19.6589	4.84881e-86	1.30958e-82
WBGene00018138	7690.39	-9.55136	0.488565	-19.5498	4.13949e-85	9.58291e-82
WBGene00001155	9070.59	-2.47419	0.12972	-19.0733	4.21005e-81	8.52799e-78
WBGene00021768	3207.96	-4.34708	0.228075	-19.0599	5.44254e-81	9.7996e-78
WBGene00006351	3842.53	-2.35531	0.129634	-18.1689	9.09734e-74	1.47422e-70
WBGene00011487	1455.29	-7.1576	0.413335	-17.3167	3.52014e-67	5.1858e-64
WBGene00004987	3788.27	4.25726	0.247111	17.2281	1.63339e-66	2.20576e-63
WBGene00000656	25598	-4.23475	0.245988	-17.2153	2.04002e-66	2.54296e-63
WBGene00000988	2740.93	-4.23418	0.26088	-16.2304	3.07585e-59	3.5603e-56
WBGene00010769	8317.84	3.72494	0.231251	16.1078	2.24995e-58	2.4307e-55
WBGene00018811	8532.09	-2.68136	0.167682	-15.9908	1.48185e-57	1.50084e-54
WBGene00000668	26891.9	-5.27711	0.340803	-15.4844	4.42342e-54	4.21656e-51
WBGene00008220	3848.3	3.57949	0.232407	15.4019	1.59036e-53	1.43177e-50
WBGene00021160	1216.58	-3.66968	0.239669	-15.3115	6.40839e-53	5.46568e-50
WBGene00001500	769.106	5.70953	0.374076	15.263	1.34864e-52	1.09274e-49
WBGene00010063	879.988	2.58427	0.171613	15.0587	3.02734e-51	2.3361e-48
WBGene00009430	836.398	-2.67953	0.179011	-14.9685	1.17958e-50	8.68869e-48
WBGene00007330	7163.61	-1.28871	0.0871206	-14.7922	1.64443e-49	1.15861e-46
WBGene00021167	403.996	5.83986	0.418898	13.941	3.56851e-44	2.40949e-41
WBGene00003704	904.455	-3.4507	0.250807	-13.7584	4.53549e-43	2.93991e-40
WBGene00015623	295.358	-4.96705	0.362737	-13.6933	1.11412e-42	6.94397e-40
WBGene00017334	479.897	3.61338	0.264684	13.6517	1.9724e-42	1.1838e-39
WBGene00001243	4399.18	-3.50081	0.258349	-13.5507	7.84737e-42	4.54166e-39
WBGene00012608	6533.52	-4.48524	0.332423	-13.4926	1.72939e-41	9.66371e-39
WBGene00022040	1878.61	3.70919	0.275613	13.458	2.76425e-41	1.49316e-38
WBGene00011850	463.353	2.42638	0.180725	13.4258	4.26862e-41	2.23139e-38
WBGene00000983	650.172	2.65663	0.201281	13.1986	8.93441e-40	4.52444e-37
WBGene00019472	1653.01	3.56604	0.270243	13.1957	9.29183e-40	4.56285e-37
WBGene00015141	1235.31	-2.10134	0.159851	-13.1456	1.80339e-39	8.59528e-37
WBGene00008341	1109.89	2.6444	0.201953	13.0942	3.55603e-39	1.64644e-36
WBGene00001156	2248.91	-2.59491	0.199904	-12.9807	1.57339e-38	7.08246e-36
WBGene00001774	664.636	-2.42299	0.188239	-12.8719	6.47999e-38	2.83806e-35
WBGene00015295	544.856	2.39169	0.188354	12.6979	6.07367e-37	2.5901e-34
WBGene00000608	27863.3	-3.29872	0.260186	-12.6783	7.80021e-37	3.24109e-34
WBGene00000693	55625.9	-2.69016	0.212388	-12.6662	9.09774e-37	3.68572e-34
WBGene00011798	672.592	6.31738	0.500593	12.6198	1.6425e-36	6.49188e-34
WBGene00219316	751.805	2.48309	0.19682	12.6161	1.72214e-36	6.64459e-34
WBGene00001240	5584.94	-3.36694	0.267369	-12.5928	2.31232e-36	8.71423e-34
WBGene00019780	1753.75	1.57021	0.125751	12.4866	8.83164e-36	3.25265e-33
WBGene00008936	1578.66	-2.18512	0.175099	-12.4793	9.68081e-36	3.48617e-33
WBGene00018393	1232.82	-2.2373	0.179603	-12.4569	1.28243e-35	4.51779e-33
WBGene00020509	1939.96	1.71827	0.138236	12.43	1.79617e-35	6.19298e-33
WBGene00012404	290.126	3.2673	0.263587	12.3956	2.76206e-35	9.32482e-33
WBGene00002183	8221.49	-1.33024	0.107547	-12.3689	3.85172e-35	1.27382e-32
WBGene00020516	1649.95	-2.2405	0.181793	-12.3245	6.68639e-35	2.16706e-32
WBGene00019368	2103.33	2.5448	0.209638	12.139	6.56069e-34	2.08463e-31
WBGene00021743	1265.82	-2.89185	0.239271	-12.0861	1.25086e-33	3.89811e-31
WBGene00009787	3466.84	-5.63162	0.466562	-12.0705	1.51281e-33	4.62549e-31
WBGene00008694	3790.92	-1.504	0.124805	-12.0508	1.92101e-33	5.76482e-31
WBGene00009895	1480.83	3.59916	0.300351	11.9832	4.35155e-33	1.28213e-30
WBGene00000675	35839.8	-2.88879	0.241712	-11.9514	6.38596e-33	1.82894e-30
WBGene00000752	6555.72	-2.98767	0.249998	-11.9508	6.43319e-33	1.82894e-30
WBGene00014054	5655.64	-0.900144	0.0753561	-11.9452	6.87765e-33	1.92159e-30
WBGene00011330	3705.06	2.44945	0.206686	11.8511	2.12436e-32	5.8348e-30
WBGene00004986	2862.16	2.50432	0.213049	11.7547	6.68113e-32	1.80446e-29
WBGene00013007	199.372	-8.21013	0.700624	-11.7183	1.02701e-31	2.72832e-29
WBGene00004993	7525.7	2.76894	0.236332	11.7163	1.05132e-31	2.74785e-29
WBGene00009902	428.833	-3.98682	0.340532	-11.7076	1.16488e-31	2.99633e-29
WBGene00015044	1115.37	3.66985	0.315026	11.6494	2.3113e-31	5.85228e-29
WBGene00015756	831.67	2.06912	0.178461	11.5942	4.40776e-31	1.09889e-28
WBGene00000733	16981.1	-4.32918	0.376803	-11.4892	1.49435e-30	3.66908e-28
WBGene00000213	2238.6	4.80429	0.418981	11.4666	1.94154e-30	4.69591e-28
WBGene00016027	2032.63	-4.68227	0.408524	-11.4614	2.06096e-30	4.91144e-28
WBGene00020022	3799.27	-2.29347	0.201238	-11.3968	4.33736e-30	1.01865e-27
WBGene00004930	4897.41	-1.23577	0.109611	-11.2741	1.76122e-29	4.07721e-27
WBGene00016061	6293.17	2.28951	0.204233	11.2103	3.63099e-29	8.28735e-27
WBGene00018343	4404.4	2.88754	0.258028	11.1908	4.52505e-29	1.01845e-26
WBGene00014472	1879.74	2.55455	0.228424	11.1833	4.91995e-29	1.09216e-26
WBGene00013238	11056.5	-0.93554	0.0836895	-11.1787	5.18382e-29	1.13519e-26
WBGene00013654	1916.54	-1.85849	0.166762	-11.1446	7.61246e-29	1.6448e-26
WBGene00001395	7281.6	2.07078	0.186692	11.092	1.37229e-28	2.92605e-26
WBGene00011801	1390.95	5.23321	0.472047	11.0862	1.46371e-28	3.08045e-26
WBGene00012680	165.454	-3.83594	0.346141	-11.082	1.53337e-28	3.18566e-26
WBGene00010943	758.097	1.64733	0.149749	11.0006	3.79793e-28	7.79057e-26
WBGene00022645	2612.2	-5.0225	0.456969	-10.9909	4.22666e-28	8.56164e-26
WBGene00017962	253.457	-3.97885	0.365732	-10.8792	1.44904e-27	2.89897e-25
WBGene00008499	788.877	1.72972	0.159176	10.8667	1.66111e-27	3.28271e-25
WBGene00003055	1415.45	-1.91038	0.175962	-10.8568	1.85115e-27	3.61421e-25
WBGene00016052	578.803	3.63231	0.336408	10.7973	3.54359e-27	6.83618e-25
WBGene00021805	204.976	9.17751	0.850381	10.7922	3.74571e-27	7.14108e-25
WBGene00008560	359.603	-3.08657	0.286508	-10.7731	4.61287e-27	8.64335e-25
WBGene00010049	4884.1	1.51458	0.140596	10.7725	4.64037e-27	8.64335e-25
WBGene00016332	1075.01	2.23066	0.207595	10.7453	6.238e-27	1.14871e-24
WBGene00006518	4235.79	-0.961002	0.0895266	-10.7343	7.02824e-27	1.27969e-24
WBGene00004189	10664.9	-0.960772	0.089587	-10.7245	7.81431e-27	1.40701e-24
WBGene00008596	554.253	2.10993	0.197381	10.6897	1.13781e-26	2.02618e-24
WBGene00019205	2515.36	1.16595	0.10923	10.6742	1.34356e-26	2.36656e-24
WBGene00000212	960.807	2.52889	0.238531	10.602	2.91821e-26	5.08491e-24
WBGene00016943	11743.1	-11.8869	1.12302	-10.5848	3.50628e-26	6.03978e-24
WBGene00009773	1748.46	5.59957	0.529067	10.5839	3.54075e-26	6.03978e-24
WBGene00019550	203.78	-5.24433	0.497546	-10.5404	5.62725e-26	9.49891e-24
WBGene00009663	358.578	1.55143	0.147518	10.5168	7.22567e-26	1.20713e-23
WBGene00018760	894.21	3.00761	0.286041	10.5146	7.39864e-26	1.22342e-23
WBGene00019495	617.471	2.72477	0.259242	10.5105	7.72771e-26	1.26493e-23
WBGene00003485	1329.74	-2.64851	0.252275	-10.4985	8.77604e-26	1.42216e-23
WBGene00012015	9994.35	-1.01862	0.0972061	-10.479	1.07873e-25	1.73078e-23
WBGene00009048	730.067	-3.53095	0.337137	-10.4734	1.1451e-25	1.81925e-23
WBGene00014000	2540.5	1.89698	0.181363	10.4596	1.32468e-25	2.08412e-23
WBGene00000114	21321.3	-1.44741	0.138435	-10.4555	1.38262e-25	2.15435e-23
WBGene00012907	14670.2	0.877402	0.0845166	10.3814	3.01285e-25	4.64983e-23
WBGene00000716	23547.6	-3.31542	0.31965	-10.372	3.32456e-25	5.08251e-23
WBGene00011076	216.627	-4.84317	0.469178	-10.3227	5.56544e-25	8.42878e-23
WBGene00006636	768.125	2.14991	0.209104	10.2816	8.53436e-25	1.28055e-22
WBGene00011119	1799.26	-1.52939	0.149382	-10.2381	1.33813e-24	1.98939e-22
WBGene00008205	5007.15	-1.93558	0.189838	-10.1959	2.06721e-24	3.04538e-22
WBGene00018342	3307.97	1.54566	0.152424	10.1406	3.64998e-24	5.32864e-22
WBGene00195189	117.366	-2.93185	0.290268	-10.1005	5.49469e-24	7.95013e-22
WBGene00002259	640.003	2.70344	0.267742	10.0972	5.68581e-24	8.15385e-22
WBGene00021645	498.067	-3.08221	0.30535	-10.094	5.87049e-24	8.34485e-22
WBGene00000751	28752.7	-2.31348	0.230436	-10.0396	1.02113e-23	1.43891e-21
WBGene00001391	372.779	4.38073	0.436542	10.0351	1.06888e-23	1.49321e-21
WBGene00007358	148.952	6.2533	0.623399	10.031	1.11406e-23	1.54302e-21
WBGene00015894	1086.34	-9.14014	0.921946	-9.91396	3.61995e-23	4.9713e-21
WBGene00022201	3864.96	-1.22007	0.123428	-9.88494	4.83894e-23	6.5895e-21
WBGene00001599	11914.1	-0.781139	0.0791056	-9.87464	5.36268e-23	7.24186e-21
WBGene00006650	12469.8	4.11819	0.417085	9.87376	5.40987e-23	7.2452e-21
WBGene00011397	282.665	2.8115	0.286015	9.82991	8.36947e-23	1.1117e-20
WBGene00000597	26677.9	-2.35539	0.239672	-9.82758	8.56483e-23	1.1284e-20
WBGene00000609	41073.6	-2.36041	0.242036	-9.75232	1.80306e-22	2.35633e-20
WBGene00000713	51230.8	-2.09671	0.215599	-9.72506	2.35768e-22	3.0565e-20
WBGene00018488	5757.7	-2.0416	0.210343	-9.70603	2.84184e-22	3.65492e-20
WBGene00045399	1108.94	-2.38454	0.246182	-9.68607	3.45558e-22	4.40927e-20
WBGene00000698	42833.9	-3.26121	0.338024	-9.64788	5.0184e-22	6.35338e-20
WBGene00001598	18605.1	-1.356	0.140561	-9.64704	5.05963e-22	6.35592e-20
WBGene00020326	431.146	7.23048	0.750422	9.63521	5.67767e-22	7.07743e-20
WBGene00011894	133.594	4.00612	0.415846	9.63365	5.76462e-22	7.13096e-20
WBGene00011167	67.5009	4.2625	0.443016	9.62155	6.48446e-22	7.96065e-20
WBGene00011803	1818.57	-1.82273	0.189469	-9.62018	6.57144e-22	8.00679e-20
WBGene00016020	5436.38	-1.02186	0.106953	-9.55428	1.2445e-21	1.50501e-19
WBGene00020166	6066.51	-1.01202	0.106239	-9.52588	1.63655e-21	1.96447e-19
WBGene00001694	1610.65	-2.00405	0.210753	-9.50898	1.92542e-21	2.29422e-19
WBGene00012130	428.651	-1.7709	0.186396	-9.50076	2.08361e-21	2.46459e-19
WBGene00020366	3925.64	1.14022	0.120103	9.49366	2.23056e-21	2.60045e-19
WBGene00000966	328.939	1.83982	0.193794	9.49368	2.23012e-21	2.60045e-19
WBGene00001164	168.149	-2.78625	0.294812	-9.45091	3.35895e-21	3.87669e-19
WBGene00015887	1180.27	-1.85746	0.196547	-9.45047	3.37311e-21	3.87669e-19
WBGene00017582	1535.5	2.343	0.248456	9.43025	4.09132e-21	4.669e-19
WBGene00044107	281.825	-3.19645	0.340301	-9.39301	5.83111e-21	6.57968e-19
WBGene00019831	16363	0.950652	0.101211	9.39272	5.8468e-21	6.57968e-19
WBGene00014138	1283.7	-1.79238	0.191095	-9.37952	6.62753e-21	7.40684e-19
WBGene00003497	3878.52	-1.57779	0.168777	-9.34841	8.89737e-21	9.87547e-19
WBGene00013083	401.661	-2.46774	0.266676	-9.25369	2.16871e-20	2.39074e-18
WBGene00003214	17509.3	-0.949348	0.102875	-9.22813	2.75408e-20	3.01553e-18
WBGene00018602	3907.7	1.90197	0.206289	9.21988	2.97421e-20	3.2347e-18
WBGene00012448	82.3942	5.12615	0.556422	9.2127	3.18033e-20	3.43582e-18
WBGene00010988	9522.34	-1.21672	0.132258	-9.19962	3.59218e-20	3.85506e-18
WBGene00020741	165.389	5.07822	0.552075	9.19843	3.63211e-20	3.87226e-18
WBGene00018293	149.661	-3.37103	0.367324	-9.17727	4.42175e-20	4.6833e-18
WBGene00004256	723.219	-1.52551	0.166347	-9.17066	4.70143e-20	4.94719e-18
WBGene00022072	579.244	-3.50322	0.382164	-9.16679	4.87315e-20	5.0948e-18
WBGene00014669	1197.7	1.92101	0.209658	9.16258	5.06731e-20	5.26384e-18
WBGene00000673	12966.8	-3.4667	0.379113	-9.14423	6.00554e-20	6.19871e-18
WBGene00019914	3468.92	-1.71222	0.187514	-9.13118	6.77586e-20	6.94955e-18
WBGene00010834	866.166	-2.14048	0.234831	-9.11496	7.86968e-20	8.02064e-18
WBGene00016644	1021.26	-1.67088	0.183632	-9.09907	9.11045e-20	9.22718e-18
WBGene00020881	169.925	7.54155	0.829573	9.09088	9.82388e-20	9.88795e-18
WBGene00009840	167.986	2.59232	0.285751	9.07196	1.16893e-19	1.16929e-17
WBGene00010660	1344.72	-1.57439	0.174557	-9.01933	1.89244e-19	1.88141e-17
WBGene00007919	359.114	2.98158	0.330602	9.01864	1.90442e-19	1.88177e-17
WBGene00007748	413.547	2.60261	0.288693	9.01515	1.96597e-19	1.93082e-17
WBGene00007812	1334.07	-1.34669	0.149619	-9.00079	2.24104e-19	2.18771e-17
WBGene00011128	11059.1	-0.690977	0.0769165	-8.98348	2.62346e-19	2.5457e-17
WBGene00009434	1088.14	-1.52684	0.170594	-8.95014	3.55044e-19	3.4247e-17
WBGene00008097	69.749	5.92505	0.665558	8.90238	5.46629e-19	5.24149e-17
WBGene00010277	441.343	-2.44096	0.274573	-8.89002	6.10962e-19	5.8239e-17
WBGene00009429	478.338	-7.25156	0.816736	-8.87871	6.76409e-19	6.41006e-17
WBGene00014152	590.237	1.56213	0.176085	8.87147	7.21854e-19	6.80096e-17
WBGene00021448	107.751	-4.72617	0.533245	-8.86303	7.78678e-19	7.29391e-17
WBGene00019644	584.197	2.22677	0.252173	8.83032	1.04375e-18	9.70926e-17
WBGene00003959	268.596	-3.56412	0.403647	-8.82981	1.04852e-18	9.70926e-17
WBGene00011932	2629.09	-1.19018	0.134889	-8.82343	1.11011e-18	1.02212e-16
WBGene00009645	684.093	-1.85818	0.210775	-8.81596	1.1866e-18	1.08638e-16
WBGene00003618	523.949	2.15691	0.245318	8.79232	1.46506e-18	1.33378e-16
WBGene00007048	11502.6	-0.671305	0.0763957	-8.78722	1.53308e-18	1.38791e-16
WBGene00010266	3110.45	-2.00759	0.229121	-8.76214	1.91574e-18	1.7247e-16
WBGene00010657	199.95	-4.15396	0.476168	-8.72374	2.6915e-18	2.40971e-16
WBGene00000502	3599.87	-0.79873	0.0915721	-8.72241	2.72333e-18	2.42481e-16
WBGene00016407	2723.92	2.13022	0.244277	8.72051	2.76942e-18	2.45238e-16
WBGene00000067	15472	-1.73724	0.200083	-8.6826	3.86834e-18	3.40687e-16
WBGene00001398	11257.8	1.46855	0.169208	8.67896	3.99421e-18	3.49871e-16
WBGene00007112	3698.41	1.63615	0.188541	8.67798	4.02875e-18	3.51e-16
WBGene00009334	1189.92	-1.98772	0.229147	-8.67445	4.15542e-18	3.601e-16
WBGene00007521	289.055	-3.34635	0.385942	-8.67061	4.29804e-18	3.70478e-16
WBGene00018398	697.906	-2.19332	0.253047	-8.66762	4.41242e-18	3.78324e-16
WBGene00011059	2724.23	-1.70722	0.197075	-8.66283	4.60192e-18	3.92495e-16
WBGene00022644	2109.08	-3.32814	0.384217	-8.66214	4.63008e-18	3.9283e-16
WBGene00017434	153.798	2.80229	0.323894	8.65187	5.06635e-18	4.27605e-16
WBGene00007336	916.915	1.5751	0.182296	8.64032	5.60571e-18	4.6825e-16
WBGene00000115	6399.42	-1.16178	0.134459	-8.6404	5.60167e-18	4.6825e-16
WBGene00017071	3148.26	1.68626	0.196306	8.59	8.69681e-18	7.22727e-16
WBGene00020940	190.825	1.65315	0.192907	8.56964	1.03809e-17	8.58274e-16
WBGene00010317	12745.5	-0.695391	0.0812402	-8.5597	1.13161e-17	9.30851e-16
WBGene00006925	190311	-3.12802	0.366368	-8.53791	1.36675e-17	1.11298e-15
WBGene00013489	13534.3	-3.19481	0.374179	-8.53819	1.36341e-17	1.11298e-15
WBGene00009226	508.332	6.98076	0.817987	8.53408	1.41278e-17	1.1447e-15
WBGene00022176	2358.46	-0.786452	0.0922672	-8.52363	1.54627e-17	1.24639e-15
WBGene00012810	177.094	2.31912	0.272098	8.52308	1.55366e-17	1.24639e-15
WBGene00021814	320.74	-1.76931	0.207742	-8.51688	1.63912e-17	1.3043e-15
WBGene00017719	7745.35	-1.1597	0.136168	-8.51668	1.64195e-17	1.3043e-15
WBGene00018195	130.01	2.46379	0.289744	8.50332	1.84247e-17	1.45645e-15
WBGene00018249	825.42	0.899572	0.105872	8.49676	1.94952e-17	1.53359e-15
WBGene00017718	143.18	-2.60801	0.307636	-8.47759	2.29907e-17	1.79982e-15
WBGene00012324	397.368	-1.64882	0.194611	-8.47241	2.40373e-17	1.87271e-15
WBGene00000981	1112.73	1.88184	0.222169	8.47027	2.4482e-17	1.89824e-15
WBGene00016431	331.501	-2.76577	0.326606	-8.46821	2.49189e-17	1.92291e-15
WBGene00019322	43312	-1.09668	0.13035	-8.41336	3.98439e-17	3.06005e-15
WBGene00194769	304.838	2.249	0.268756	8.36819	5.8508e-17	4.47228e-15
WBGene00044191	447.71	-1.17803	0.141198	-8.34313	7.23493e-17	5.50432e-15
WBGene00007122	4111.12	-0.710808	0.0852037	-8.34245	7.27652e-17	5.51009e-15
WBGene00021236	148.942	3.1218	0.374402	8.33809	7.54984e-17	5.69047e-15
WBGene00010130	8243.69	-0.644049	0.0774822	-8.31222	9.39263e-17	7.04664e-15
WBGene00007913	213.502	-2.39929	0.289914	-8.27585	1.27543e-16	9.5246e-15
WBGene00000005	226.687	-1.91634	0.232228	-8.25198	1.55787e-16	1.15804e-14
WBGene00003815	9958.39	-0.706846	0.0856657	-8.25121	1.56792e-16	1.16019e-14
WBGene00017703	209.825	-3.13959	0.383164	-8.19385	2.53009e-16	1.86364e-14
WBGene00012398	49.5631	4.79277	0.585155	8.1906	2.5993e-16	1.90596e-14
WBGene00017303	825.782	2.68153	0.327488	8.18816	2.65254e-16	1.93624e-14
WBGene00044457	115.867	-2.95183	0.361554	-8.16428	3.23363e-16	2.34982e-14
WBGene00001029	12741.2	-0.671844	0.0824069	-8.15276	3.55709e-16	2.57334e-14
WBGene00013118	670.49	1.33299	0.16356	8.14986	3.64346e-16	2.6241e-14
WBGene00015042	60.1914	4.35016	0.534112	8.14465	3.80367e-16	2.72737e-14
WBGene00006649	1003.2	1.71424	0.210903	8.12806	4.36208e-16	3.11399e-14
WBGene00002891	8182.73	-1.06086	0.130671	-8.11856	4.71762e-16	3.35303e-14
WBGene00020812	4068.29	1.08911	0.13422	8.11436	4.88333e-16	3.45565e-14
WBGene00007677	146.043	3.15397	0.38892	8.10956	5.08047e-16	3.57952e-14
WBGene00018731	2709.25	3.97442	0.490302	8.10607	5.22847e-16	3.65204e-14
WBGene00009236	52.8156	4.3394	0.535311	8.10631	5.21784e-16	3.65204e-14
WBGene00018823	1873.36	-1.89572	0.233911	-8.10444	5.29886e-16	3.68532e-14
WBGene00017592	570.487	2.27091	0.280244	8.10332	5.34798e-16	3.70359e-14
WBGene00017498	1590.69	6.32567	0.783427	8.07436	6.7831e-16	4.67745e-14
WBGene00016866	696.496	2.53324	0.314006	8.06749	7.17552e-16	4.92709e-14
WBGene00019510	39723.2	-1.0358	0.128834	-8.03981	8.99756e-16	6.1454e-14
WBGene00016048	2847.83	-1.79924	0.223802	-8.03943	9.02564e-16	6.1454e-14
WBGene00006608	2805.54	-0.89769	0.111956	-8.0182	1.07302e-15	7.27541e-14
WBGene00009706	253.195	-7.11578	0.887667	-8.01627	1.09002e-15	7.35991e-14
WBGene00008132	3983.71	-1.04091	0.129922	-8.01178	1.13058e-15	7.60207e-14
WBGene00008566	401.661	-3.22414	0.402723	-8.00585	1.18646e-15	7.94484e-14
WBGene00006920	8581.06	-0.922278	0.115455	-7.9882	1.36919e-15	9.13077e-14
WBGene00001239	10204.9	-0.803716	0.10066	-7.98448	1.41119e-15	9.37229e-14
WBGene00004810	493.824	1.21162	0.151804	7.98145	1.44623e-15	9.5658e-14
WBGene00018643	76.63	-5.0056	0.629288	-7.95438	1.80032e-15	1.18595e-13
WBGene00007130	525.48	2.13735	0.268791	7.95174	1.83911e-15	1.20659e-13
WBGene00011733	1353.7	2.19558	0.276296	7.94645	1.91929e-15	1.25411e-13
WBGene00000781	33328.5	3.54335	0.446451	7.93672	2.07602e-15	1.34567e-13
WBGene00001852	293.089	2.32547	0.292995	7.93688	2.07335e-15	1.34567e-13
WBGene00016458	805.325	1.27395	0.160538	7.93549	2.09666e-15	1.35364e-13
WBGene00001441	1300	1.82138	0.229782	7.92656	2.25306e-15	1.44884e-13
WBGene00021420	9801.41	-0.896883	0.113259	-7.91885	2.39716e-15	1.53542e-13
WBGene00020269	14924.8	-0.747184	0.0943927	-7.91569	2.45885e-15	1.56873e-13
WBGene00008593	202.025	2.52581	0.319458	7.90656	2.64607e-15	1.68155e-13
WBGene00009835	132.982	5.27012	0.667465	7.89573	2.8862e-15	1.82699e-13
WBGene00004157	490.843	2.25976	0.286335	7.89202	2.97339e-15	1.87485e-13
WBGene00020909	4233.95	1.06699	0.135436	7.87816	3.32236e-15	2.08678e-13
WBGene00045488	82.2058	-3.87256	0.492167	-7.86839	3.59245e-15	2.24771e-13
WBGene00021469	2468	1.72195	0.219028	7.86177	3.78733e-15	2.35997e-13
WBGene00010628	427.38	1.46166	0.18593	7.86132	3.80101e-15	2.35997e-13
WBGene00001165	490.428	1.33358	0.169894	7.84948	4.17762e-15	2.58391e-13
WBGene00014732	33.2743	6.26799	0.799408	7.84078	4.47743e-15	2.75881e-13
WBGene00022765	5690.75	-0.800671	0.102262	-7.82962	4.89363e-15	3.00384e-13
WBGene00019001	7250.52	-0.583451	0.0746101	-7.82	5.28228e-15	3.23016e-13
WBGene00019466	12480.5	1.32836	0.170002	7.8138	5.54906e-15	3.38054e-13
WBGene00017433	91.3553	3.36171	0.430379	7.81104	5.67171e-15	3.44232e-13
WBGene00020456	1018.16	2.29561	0.294227	7.80218	6.08468e-15	3.67919e-13
WBGene00012139	1063.1	1.86277	0.239148	7.7892	6.74336e-15	4.06231e-13
WBGene00045411	78.7158	5.59159	0.717977	7.78799	6.80861e-15	4.08643e-13
WBGene00004058	1192.3	-2.13363	0.274002	-7.78691	6.86655e-15	4.10599e-13
WBGene00000198	7832.07	-0.897139	0.115374	-7.77595	7.48819e-15	4.46125e-13
WBGene00016768	285.633	1.69626	0.218732	7.75496	8.83721e-15	5.24568e-13
WBGene00021590	218.785	-3.4987	0.451365	-7.75139	9.08953e-15	5.37576e-13
WBGene00000671	502.78	-2.25733	0.291966	-7.7315	1.06288e-14	6.26328e-13
WBGene00022046	7226.87	-1.0746	0.139003	-7.73079	1.06885e-14	6.27564e-13
WBGene00005444	65.0827	-10.2755	1.32931	-7.72996	1.07584e-14	6.29388e-13
WBGene00007725	242.696	1.85653	0.24093	7.7057	1.30133e-14	7.58562e-13
WBGene00001623	317.285	2.18171	0.283451	7.69694	1.39359e-14	8.09432e-13
WBGene00015381	347.778	1.41978	0.184485	7.69594	1.40459e-14	8.12906e-13
WBGene00020158	4735.19	1.0182	0.132337	7.69399	1.42614e-14	8.22441e-13
WBGene00020788	1108.77	-2.24902	0.292506	-7.6888	1.48518e-14	8.53454e-13
WBGene00012176	50.6003	5.64124	0.733956	7.68607	1.51722e-14	8.68782e-13
WBGene00020311	1111.69	-1.08442	0.141139	-7.68336	1.54968e-14	8.84243e-13
WBGene00017881	3714.78	-1.51007	0.196667	-7.6783	1.6122e-14	9.1669e-13
WBGene00022122	15502.4	-1.14954	0.149756	-7.67605	1.6407e-14	9.29637e-13
WBGene00015802	2418.09	-1.25774	0.163944	-7.67172	1.69701e-14	9.5819e-13
WBGene00015913	15080.4	-6.97336	0.909754	-7.6651	1.78689e-14	1.00544e-12
WBGene00018384	583.36	2.57709	0.337252	7.64143	2.14817e-14	1.20454e-12
WBGene00000986	224.429	3.40788	0.446004	7.64092	2.15682e-14	1.20521e-12
WBGene00004373	12718.4	-0.657301	0.0860479	-7.63877	2.19299e-14	1.22121e-12
WBGene00022597	148.795	3.14266	0.411736	7.63272	2.2986e-14	1.27565e-12
WBGene00001028	2814.08	-0.586067	0.0773175	-7.58	3.45544e-14	1.91111e-12
WBGene00000715	2808.76	-3.4417	0.45425	-7.57667	3.54549e-14	1.95424e-12
WBGene00013762	353.793	1.2611	0.166527	7.5729	3.64974e-14	2.00488e-12
WBGene00020710	398.385	1.1944	0.157759	7.57102	3.70296e-14	2.02725e-12
WBGene00044719	70.3133	3.65458	0.483607	7.55692	4.12714e-14	2.25186e-12
WBGene00021224	74.7553	-3.99897	0.530118	-7.54355	4.57355e-14	2.48706e-12
WBGene00019932	475.235	1.66058	0.220507	7.53075	5.045e-14	2.73425e-12
WBGene00003658	687.918	-2.26437	0.301077	-7.52091	5.43983e-14	2.93841e-12
WBGene00008829	123.39	-3.86735	0.515033	-7.50893	5.96139e-14	3.20945e-12
WBGene00017874	3039.66	-1.44762	0.19281	-7.50802	6.00299e-14	3.22114e-12
WBGene00017734	6893.9	-0.768117	0.10239	-7.5019	6.29016e-14	3.36409e-12
WBGene00006591	560.052	-1.56728	0.209049	-7.49719	6.52016e-14	3.47563e-12
WBGene00006331	4194.69	1.72684	0.230369	7.49599	6.57973e-14	3.49589e-12
WBGene00002879	5787.83	-0.779559	0.104073	-7.49049	6.86193e-14	3.63391e-12
WBGene00001754	325.403	2.17802	0.2913	7.47688	7.6106e-14	4.01725e-12
WBGene00011879	194.026	-2.90367	0.389993	-7.44544	9.66206e-14	5.08356e-12
WBGene00010638	2649.96	-0.796289	0.107003	-7.44174	9.937e-14	5.20905e-12
WBGene00018802	4307.84	-0.614376	0.0825622	-7.44137	9.96487e-14	5.20905e-12
WBGene00017417	229.049	-1.76023	0.236644	-7.4383	1.01992e-13	5.31439e-12
WBGene00015941	4281.18	-0.932003	0.125603	-7.42025	1.16898e-13	6.07156e-12
WBGene00016918	1833.97	-1.17088	0.158003	-7.4105	1.25827e-13	6.51447e-12
WBGene00013025	23288.3	-0.793196	0.107079	-7.40758	1.28627e-13	6.63822e-12
WBGene00003877	3072.7	-2.73057	0.368668	-7.40659	1.29589e-13	6.66661e-12
WBGene00010150	693.659	1.00073	0.135268	7.39811	1.38132e-13	7.08366e-12
WBGene00009215	7152.6	3.59272	0.486233	7.38888	1.48076e-13	7.56962e-12
WBGene00009189	5956.18	-0.618206	0.0837179	-7.38439	1.53149e-13	7.80434e-12
WBGene00018466	49.231	2.85377	0.387337	7.36768	1.73629e-13	8.82022e-12
WBGene00013703	4498	-0.541265	0.0735425	-7.3599	1.84051e-13	9.32046e-12
WBGene00017964	4133.12	1.53349	0.208443	7.35689	1.88242e-13	9.503e-12
WBGene00015350	2173.12	1.45452	0.198242	7.3371	2.18268e-13	1.09846e-11
WBGene00019654	112.938	-3.10016	0.422835	-7.33183	2.27031e-13	1.13902e-11
WBGene00044772	207.7	5.46907	0.746468	7.3266	2.36072e-13	1.18072e-11
WBGene00011753	1316.51	-3.85139	0.526111	-7.32049	2.47075e-13	1.23195e-11
WBGene00010015	7550.74	-0.830718	0.113507	-7.31868	2.5043e-13	1.24485e-11
WBGene00019284	222.366	2.18218	0.29887	7.30144	2.84711e-13	1.41093e-11
WBGene00011800	245.533	2.45903	0.337826	7.27897	3.36369e-13	1.66185e-11
WBGene00007963	908.884	1.53621	0.211188	7.2741	3.48727e-13	1.71766e-11
WBGene00018250	187.248	-2.52625	0.347788	-7.26376	3.76483e-13	1.84876e-11
WBGene00021371	306.866	2.65768	0.366162	7.25822	3.9221e-13	1.91728e-11
WBGene00001523	1283.85	1.54683	0.21312	7.25802	3.92803e-13	1.91728e-11
WBGene00010422	179.677	3.02108	0.416395	7.25532	4.00721e-13	1.95006e-11
WBGene00018910	71.2832	-4.02748	0.555188	-7.25428	4.03816e-13	1.95923e-11
WBGene00013311	40648.4	-1.01872	0.14049	-7.25119	4.13124e-13	1.99841e-11
WBGene00021975	191.237	-1.66525	0.229728	-7.24878	4.20544e-13	2.02825e-11
WBGene00009626	1130.74	-2.38946	0.329703	-7.24731	4.25136e-13	2.04431e-11
WBGene00021873	45.9708	4.30293	0.594424	7.23881	4.52626e-13	2.17006e-11
WBGene00003778	538.906	4.4771	0.620179	7.21905	5.23528e-13	2.50259e-11
WBGene00018603	83.1639	-3.83557	0.531397	-7.2179	5.27967e-13	2.51639e-11
WBGene00008040	622.269	1.42185	0.197315	7.20598	5.76276e-13	2.73858e-11
WBGene00015512	6307.86	-0.941911	0.13081	-7.20062	5.99403e-13	2.84015e-11
WBGene00007283	756.181	1.49494	0.207725	7.19672	6.16764e-13	2.9139e-11
WBGene00006917	14011.8	-0.701797	0.0977628	-7.17857	7.04443e-13	3.31846e-11
WBGene00000677	11381.1	-3.16675	0.441318	-7.17566	7.19601e-13	3.38004e-11
WBGene00001692	2327.84	-1.88959	0.263412	-7.17351	7.30975e-13	3.42354e-11
WBGene00015104	2988.34	-0.551466	0.0769601	-7.16561	7.7442e-13	3.61656e-11
WBGene00007455	3117.37	-2.52604	0.3526	-7.16403	7.83394e-13	3.63751e-11
WBGene00001775	1560.61	-1.02934	0.143676	-7.16428	7.8199e-13	3.63751e-11
WBGene00012007	319.695	-2.10379	0.293809	-7.16041	8.04333e-13	3.72406e-11
WBGene00001744	10107.8	-0.797932	0.111553	-7.15291	8.49552e-13	3.92222e-11
WBGene00022515	1435.56	1.14117	0.159603	7.15006	8.67379e-13	3.99315e-11
WBGene00020455	265.395	2.15395	0.301317	7.14846	8.77547e-13	4.02851e-11
WBGene00018341	9901.54	-0.667256	0.093442	-7.14086	9.27516e-13	4.24588e-11
WBGene00016558	566.747	-1.29181	0.180996	-7.13724	9.52256e-13	4.34685e-11
WBGene00013931	490.355	-2.01882	0.283212	-7.12828	1.01629e-12	4.62613e-11
WBGene00009877	1999.71	1.93465	0.271491	7.12604	1.03296e-12	4.68882e-11
WBGene00006063	797.096	2.09258	0.293795	7.12257	1.05932e-12	4.78171e-11
WBGene00008572	2088.71	1.38606	0.1946	7.12259	1.05921e-12	4.78171e-11
WBGene00009352	2805.31	-0.641696	0.0901661	-7.11682	1.10443e-12	4.97147e-11
WBGene00018413	134.096	1.98202	0.27856	7.11525	1.11708e-12	5.0145e-11
WBGene00007108	3719.24	-0.623969	0.0877733	-7.10887	1.16998e-12	5.22303e-11
WBGene00022599	19236.5	-0.778145	0.109461	-7.10887	1.16995e-12	5.22303e-11
WBGene00012659	3228.08	-0.559995	0.0788364	-7.10325	1.21855e-12	5.42488e-11
WBGene00012217	170.507	-1.99139	0.280577	-7.0975	1.27031e-12	5.63985e-11
WBGene00018184	1096.49	1.17187	0.165167	7.09503	1.29323e-12	5.72589e-11
WBGene00022893	315.168	1.55527	0.21935	7.09038	1.33745e-12	5.90557e-11
WBGene00018271	14588.7	-0.700715	0.0989332	-7.08271	1.41364e-12	6.22502e-11
WBGene00020135	353.936	1.42875	0.201752	7.08172	1.42375e-12	6.25254e-11
WBGene00018101	1244.4	1.28552	0.181863	7.0686	1.56503e-12	6.85441e-11
WBGene00006489	2391.67	-0.632798	0.0896026	-7.06227	1.63802e-12	7.15475e-11
WBGene00021336	209.465	1.89951	0.269175	7.05678	1.70407e-12	7.42323e-11
WBGene00014454	1291.61	1.71535	0.243222	7.05261	1.75599e-12	7.6289e-11
WBGene00016607	1479.99	-0.852672	0.120939	-7.05044	1.78349e-12	7.70707e-11
WBGene00020774	146.018	3.20443	0.45448	7.05076	1.77946e-12	7.70707e-11
WBGene00001453	421.159	1.49888	0.212619	7.04957	1.79469e-12	7.73485e-11
WBGene00020938	715.809	1.98114	0.281314	7.04243	1.88912e-12	8.12023e-11
WBGene00007195	3176.53	-0.66191	0.094124	-7.03232	2.03133e-12	8.70839e-11
WBGene00021253	570.293	1.50642	0.214263	7.0307	2.05494e-12	8.78636e-11
WBGene00011821	146.003	2.18159	0.3104	7.02833	2.09014e-12	8.91337e-11
WBGene00003162	21595.2	-0.712163	0.101405	-7.02298	2.17178e-12	9.2372e-11
WBGene00000539	213.049	-2.23104	0.317866	-7.01881	2.23765e-12	9.49246e-11
WBGene00003730	1490.54	-1.6721	0.239132	-6.99239	2.70252e-12	1.14345e-10
WBGene00009805	60.542	7.55087	1.08068	6.98712	2.8059e-12	1.1841e-10
WBGene00013765	2234.4	-0.566898	0.0812963	-6.97323	3.09735e-12	1.3037e-10
WBGene00006530	2080.46	-1.55185	0.222748	-6.96683	3.24165e-12	1.3609e-10
WBGene00003626	583.241	1.23	0.176693	6.96123	3.37321e-12	1.41248e-10
WBGene00006512	8237.8	-0.677105	0.0973969	-6.95202	3.60099e-12	1.50397e-10
WBGene00007617	3942.03	-0.775773	0.111618	-6.95026	3.64615e-12	1.51892e-10
WBGene00002025	26111.1	-1.00554	0.144719	-6.94818	3.70019e-12	1.53748e-10
WBGene00011495	92.431	3.17813	0.457558	6.94585	3.76182e-12	1.55909e-10
WBGene00003968	297.237	2.29319	0.330208	6.94467	3.79339e-12	1.56816e-10
WBGene00011486	346.491	2.14912	0.309519	6.94342	3.82724e-12	1.57813e-10
WBGene00010540	1008.7	1.15783	0.166761	6.94305	3.83718e-12	1.57821e-10
WBGene00007660	28.5933	4.5354	0.653382	6.94141	3.88203e-12	1.59261e-10
WBGene00001385	13419.9	-1.31127	0.188984	-6.93854	3.96183e-12	1.62125e-10
WBGene00017490	222.017	3.40937	0.491857	6.93164	4.15994e-12	1.69803e-10
WBGene00016340	67.1659	3.74404	0.540575	6.92603	4.32823e-12	1.76229e-10
WBGene00011522	2047.48	1.61151	0.233052	6.91482	4.68463e-12	1.90262e-10
WBGene00001068	72.2376	-4.30045	0.622521	-6.90813	4.91094e-12	1.98954e-10
WBGene00008666	552.532	1.35925	0.196786	6.90723	4.94213e-12	1.99719e-10
WBGene00012113	2579.22	1.24824	0.18083	6.90285	5.09686e-12	2.05459e-10
WBGene00011694	247.911	-2.25374	0.326612	-6.90036	5.18694e-12	2.08572e-10
WBGene00004493	43209.5	-0.99205	0.143869	-6.89549	5.36799e-12	2.15318e-10
WBGene00020115	7256.48	-0.536649	0.0779029	-6.88869	5.63086e-12	2.25304e-10
WBGene00016653	10275.9	-0.670956	0.0974657	-6.88402	5.81871e-12	2.32247e-10
WBGene00009057	796.091	-1.7157	0.249411	-6.87902	6.02651e-12	2.3995e-10
WBGene00015122	600.966	1.02343	0.148995	6.8689	6.47005e-12	2.56524e-10
WBGene00010684	64.1863	3.25199	0.473444	6.8688	6.47443e-12	2.56524e-10
WBGene00000237	644.755	0.98739	0.143798	6.8665	6.57982e-12	2.60063e-10
WBGene00001241	3688.7	-0.747492	0.108952	-6.86077	6.84906e-12	2.69781e-10
WBGene00002232	2547.94	1.93514	0.282067	6.86056	6.85898e-12	2.69781e-10
WBGene00011364	746.866	1.95906	0.285575	6.86006	6.88328e-12	2.70081e-10
WBGene00001157	505.273	1.31797	0.192466	6.8478	7.4992e-12	2.93537e-10
WBGene00010274	230.391	-2.73192	0.39927	-6.84228	7.79416e-12	3.04348e-10
WBGene00044696	7223.08	1.29964	0.190426	6.82491	8.79777e-12	3.42711e-10
WBGene00008412	6211.41	1.15215	0.169289	6.80584	1.00461e-11	3.90401e-10
WBGene00007352	45474.7	-0.638998	0.0940749	-6.79244	1.10253e-11	4.27427e-10
WBGene00014017	3958.65	0.714446	0.105475	6.77363	1.25588e-11	4.85715e-10
WBGene00016942	71.0539	-3.2206	0.475702	-6.77021	1.28598e-11	4.96175e-10
WBGene00019748	5013.61	1.11196	0.164397	6.76386	1.3436e-11	5.17175e-10
WBGene00017378	50.5862	3.60939	0.533826	6.76136	1.36699e-11	5.24932e-10
WBGene00004825	908.481	1.03106	0.152648	6.75448	1.43347e-11	5.49158e-10
WBGene00013677	4609.39	-0.602774	0.0892555	-6.75336	1.44464e-11	5.52133e-10
WBGene00021920	1848.05	-0.562273	0.0832794	-6.75165	1.46173e-11	5.5735e-10
WBGene00010405	12559.6	-0.620041	0.0919193	-6.7455	1.52502e-11	5.80118e-10
WBGene00022252	618.745	-1.49133	0.221155	-6.74338	1.54748e-11	5.87283e-10
WBGene00015551	2518.89	1.00787	0.149495	6.74183	1.56409e-11	5.92198e-10
WBGene00007440	141.427	3.92217	0.582387	6.73464	1.64331e-11	6.20741e-10
WBGene00017306	97.1642	2.1615	0.320973	6.73422	1.64813e-11	6.21117e-10
WBGene00020340	2023.49	-0.964667	0.143301	-6.73175	1.6763e-11	6.30264e-10
WBGene00008354	331.322	-2.46481	0.366314	-6.72867	1.7122e-11	6.41962e-10
WBGene00016174	709.446	1.23018	0.182833	6.7284	1.71533e-11	6.41962e-10
WBGene00008173	1252.34	-0.935967	0.139132	-6.7272	1.72959e-11	6.45806e-10
WBGene00019823	3334.42	-0.51834	0.0771139	-6.72175	1.79559e-11	6.67374e-10
WBGene00017012	3085.63	0.865321	0.128733	6.72184	1.79445e-11	6.67374e-10
WBGene00017500	169.924	4.01667	0.597821	6.71886	1.83153e-11	6.77624e-10
WBGene00020329	54.5307	3.01015	0.448014	6.71887	1.83134e-11	6.77624e-10
WBGene00022334	212.779	1.91857	0.285734	6.71454	1.88657e-11	6.94815e-10
WBGene00021647	1400.31	-0.805955	0.120029	-6.71465	1.88514e-11	6.94815e-10
WBGene00016325	469.556	-0.963348	0.143504	-6.71304	1.90607e-11	7.00405e-10
WBGene00008644	190.338	1.80505	0.26916	6.70625	1.99692e-11	7.32128e-10
WBGene00020068	9855.39	-0.686192	0.102328	-6.70578	2.00334e-11	7.32825e-10
WBGene00021857	13024.9	-0.638658	0.095277	-6.70317	2.03946e-11	7.44357e-10
WBGene00010624	2542.64	-0.686008	0.102429	-6.69738	2.12182e-11	7.72678e-10
WBGene00017283	3200.12	-0.685018	0.102409	-6.68906	2.2461e-11	8.16101e-10
WBGene00003572	298.722	-2.57071	0.38463	-6.6836	2.3315e-11	8.45235e-10
WBGene00013557	9153.5	-0.598248	0.0895586	-6.67996	2.39014e-11	8.64557e-10
WBGene00006724	4822.78	-0.661671	0.099152	-6.6733	2.50111e-11	9.02683e-10
WBGene00021277	4216.61	-0.784205	0.117531	-6.67235	2.51742e-11	9.06551e-10
WBGene00006912	5474.71	-1.00765	0.151035	-6.67161	2.5301e-11	9.0748e-10
WBGene00000831	2742.51	1.31042	0.196419	6.67155	2.5312e-11	9.0748e-10
WBGene00010833	84.3515	-3.03954	0.455973	-6.66604	2.62801e-11	9.40108e-10
WBGene00020649	1322.45	1.62506	0.243815	6.66512	2.64448e-11	9.43917e-10
WBGene00001713	646.174	-2.00741	0.302103	-6.64477	3.0369e-11	1.0816e-09
WBGene00015476	581.332	2.39995	0.361297	6.64261	3.08179e-11	1.09518e-09
WBGene00008514	11684.4	-0.620133	0.0934216	-6.63801	3.17955e-11	1.12745e-09
WBGene00004441	40153.3	-0.793329	0.11954	-6.63652	3.21169e-11	1.13636e-09
WBGene00010659	201.889	-1.89633	0.285784	-6.63555	3.23295e-11	1.14139e-09
WBGene00006617	18307.8	-0.625594	0.0943152	-6.63301	3.28914e-11	1.15871e-09
WBGene00022851	2100.56	-0.547879	0.0826135	-6.63183	3.31541e-11	1.16543e-09
WBGene00019259	17365.2	-0.633268	0.0955486	-6.62771	3.40937e-11	1.19586e-09
WBGene00013898	957.794	2.20883	0.333328	6.6266	3.43506e-11	1.20227e-09
WBGene00019162	12425.2	-0.786089	0.118698	-6.62263	3.52871e-11	1.23239e-09
WBGene00012554	433.914	1.48246	0.223943	6.61981	3.59662e-11	1.25071e-09
WBGene00021635	997.695	1.43741	0.217131	6.62001	3.59178e-11	1.25071e-09
WBGene00004302	30999.5	-0.541839	0.0818557	-6.61944	3.60552e-11	1.25112e-09
WBGene00003914	22235.6	-0.604538	0.0913682	-6.6165	3.67797e-11	1.27311e-09
WBGene00020932	4077.85	-0.624243	0.0943502	-6.61624	3.68459e-11	1.27311e-09
WBGene00009899	547.307	1.8045	0.272828	6.61407	3.739e-11	1.28916e-09
WBGene00011713	901.598	-0.931017	0.140779	-6.61334	3.75739e-11	1.29275e-09
WBGene00012491	138.209	2.31424	0.349989	6.61233	3.78326e-11	1.29889e-09
WBGene00017658	145.08	-3.86976	0.585776	-6.6062	3.94297e-11	1.35086e-09
WBGene00001303	8383.16	-0.729501	0.110439	-6.60543	3.96354e-11	1.35505e-09
WBGene00001244	4891.76	-3.31395	0.502448	-6.5956	4.23543e-11	1.44495e-09
WBGene00015803	2431.14	-1.01308	0.153629	-6.59435	4.27125e-11	1.45411e-09
WBGene00010780	5297.81	-0.616545	0.0935034	-6.59382	4.28648e-11	1.45624e-09
WBGene00016995	9957.47	-0.678919	0.103042	-6.58876	4.43518e-11	1.5036e-09
WBGene00003786	10528.7	0.95491	0.144939	6.58835	4.44736e-11	1.50458e-09
WBGene00050899	251.851	3.2628	0.495363	6.58669	4.49751e-11	1.51838e-09
WBGene00000105	3234.05	0.809656	0.122993	6.58295	4.61211e-11	1.55383e-09
WBGene00000097	2179.15	-0.743158	0.112915	-6.58156	4.65536e-11	1.56515e-09
WBGene00001478	237.223	-1.73896	0.264354	-6.57816	4.7629e-11	1.59799e-09
WBGene00008905	77.3518	5.31165	0.807975	6.57403	4.89712e-11	1.63963e-09
WBGene00010058	41.1024	-5.28343	0.804463	-6.56764	5.11174e-11	1.70795e-09
WBGene00018400	614.066	1.4131	0.215347	6.56194	5.31107e-11	1.7709e-09
WBGene00007228	957.061	1.6421	0.250294	6.56068	5.35631e-11	1.78232e-09
WBGene00015413	8115.04	-0.727744	0.110966	-6.55824	5.44453e-11	1.80796e-09
WBGene00017759	7523.55	-0.716081	0.109234	-6.55549	5.54576e-11	1.83781e-09
WBGene00007564	2600.51	-0.726617	0.110855	-6.55465	5.57717e-11	1.84445e-09
WBGene00000879	10063.5	-0.476438	0.0727062	-6.55292	5.64238e-11	1.86222e-09
WBGene00008506	22597.4	-0.617925	0.0943023	-6.5526	5.65436e-11	1.86238e-09
WBGene00018769	5180.13	-0.596232	0.0909986	-6.5521	5.67318e-11	1.86479e-09
WBGene00021869	3117.64	-0.908548	0.138851	-6.54333	6.01629e-11	1.97356e-09
WBGene00003093	7650.59	1.61613	0.247005	6.54289	6.03396e-11	1.97536e-09
WBGene00022314	61.2939	3.86373	0.590617	6.54186	6.07592e-11	1.98508e-09
WBGene00010453	185.018	1.49966	0.229263	6.54122	6.10171e-11	1.9895e-09
WBGene00000136	735.096	-1.99686	0.305359	-6.53938	6.17738e-11	2.01013e-09
WBGene00004755	12233.9	-0.52824	0.0808424	-6.5342	6.39502e-11	2.07678e-09
WBGene00010794	12392.4	-0.590216	0.090349	-6.53262	6.46286e-11	2.09461e-09
WBGene00013882	1261.86	1.34456	0.20597	6.52791	6.6692e-11	2.15717e-09
WBGene00022610	2346.18	-1.39022	0.213002	-6.52679	6.71953e-11	2.16912e-09
WBGene00002008	17257.4	-0.619417	0.0949189	-6.52575	6.76608e-11	2.17981e-09
WBGene00016894	1619.97	1.40617	0.215493	6.52535	6.78434e-11	2.18135e-09
WBGene00000984	774.533	1.25559	0.192893	6.50927	7.55161e-11	2.42324e-09
WBGene00019168	6997.26	-0.827996	0.127231	-6.50782	7.62474e-11	2.44188e-09
WBGene00011006	1380.27	-1.06218	0.163815	-6.48402	8.93122e-11	2.85145e-09
WBGene00011362	65.5048	5.03697	0.776845	6.48389	8.93883e-11	2.85145e-09
WBGene00002053	3369.92	-1.13851	0.175645	-6.48185	9.06026e-11	2.88451e-09
WBGene00009789	69.2888	-3.29258	0.508234	-6.47847	9.26553e-11	2.94013e-09
WBGene00044811	457.236	3.58426	0.553264	6.47838	9.27124e-11	2.94013e-09
WBGene00018952	422.844	1.37247	0.211991	6.47421	9.53083e-11	3.01655e-09
WBGene00019547	206.247	1.89137	0.292248	6.47181	9.68358e-11	3.05892e-09
WBGene00002261	1411.68	1.10534	0.170884	6.46835	9.90783e-11	3.12366e-09
WBGene00001247	304.312	-1.539	0.238022	-6.46578	1.00778e-10	3.17107e-09
WBGene00002980	16949	1.24267	0.192269	6.4632	1.02514e-10	3.21947e-09
WBGene00015486	4030.44	-0.523194	0.0809699	-6.46158	1.03612e-10	3.24764e-09
WBGene00006588	1528.55	-1.64826	0.255121	-6.46071	1.04212e-10	3.26015e-09
WBGene00021146	320.592	-1.16315	0.180157	-6.4563	1.07295e-10	3.35014e-09
WBGene00010177	561.518	1.3382	0.207622	6.44536	1.15326e-10	3.59397e-09
WBGene00007068	1142.84	1.03924	0.161263	6.44437	1.16084e-10	3.61063e-09
WBGene00021835	619.815	-1.32591	0.205928	-6.43871	1.20491e-10	3.74052e-09
WBGene00003053	5446.81	0.571788	0.0888113	6.43823	1.20876e-10	3.7453e-09
WBGene00007402	233.25	-2.22307	0.345386	-6.43647	1.22284e-10	3.7817e-09
WBGene00011109	3936.83	-0.611753	0.0950552	-6.43577	1.2285e-10	3.79197e-09
WBGene00000933	2559.98	-0.545841	0.0848758	-6.43106	1.26716e-10	3.90388e-09
WBGene00007811	1915.6	1.65031	0.256654	6.4301	1.27519e-10	3.92116e-09
WBGene00018874	436.556	1.43512	0.223216	6.4293	1.28194e-10	3.93445e-09
WBGene00019719	7712.07	0.682431	0.106237	6.42369	1.33007e-10	4.07445e-09
WBGene00021286	6202.02	-0.746596	0.116255	-6.42205	1.34447e-10	4.11078e-09
WBGene00011213	247.279	3.32162	0.517657	6.41663	1.3932e-10	4.25176e-09
WBGene00021396	99.6968	2.0058	0.312682	6.41482	1.40991e-10	4.29465e-09
WBGene00010723	320.424	3.0164	0.47031	6.41365	1.42073e-10	4.31951e-09
WBGene00003710	322.443	2.00516	0.312976	6.40677	1.48636e-10	4.50213e-09
WBGene00016172	351.667	1.0625	0.165839	6.40678	1.48629e-10	4.50213e-09
WBGene00017440	3575.08	-1.13639	0.177672	-6.396	1.595e-10	4.8222e-09
WBGene00013880	2905.53	-0.560197	0.0875964	-6.39521	1.60325e-10	4.83812e-09
WBGene00016883	157.83	3.04755	0.476964	6.38948	1.66454e-10	5.01372e-09
WBGene00014199	953.663	1.59308	0.249535	6.38421	1.7229e-10	5.17987e-09
WBGene00022792	3586.82	-0.536405	0.0840382	-6.38287	1.73798e-10	5.2093e-09
WBGene00009486	37.6584	7.04919	1.10441	6.38277	1.73911e-10	5.2093e-09
WBGene00008597	29.7129	5.08034	0.796608	6.37747	1.80043e-10	5.38302e-09
WBGene00017304	1043.01	0.819338	0.128539	6.37425	1.83858e-10	5.48695e-09
WBGene00016664	115.04	-2.78857	0.437612	-6.37225	1.86279e-10	5.54901e-09
WBGene00014252	3101.26	0.783602	0.123001	6.37069	1.88182e-10	5.59538e-09
WBGene00044094	2352.8	-0.717665	0.112785	-6.36312	1.97698e-10	5.85686e-09
WBGene00015403	470.966	-1.76856	0.277936	-6.3632	1.97591e-10	5.85686e-09
WBGene00017834	8536.97	1.30411	0.205077	6.35911	2.0292e-10	6.00058e-09
WBGene00011977	1729.97	1.69255	0.266297	6.35589	2.07225e-10	6.11671e-09
WBGene00007973	141.087	2.30428	0.362715	6.35289	2.11313e-10	6.22605e-09
WBGene00194908	254.741	-4.1985	0.660911	-6.35259	2.11724e-10	6.22683e-09
WBGene00022010	4202.79	1.65802	0.261152	6.34889	2.16868e-10	6.36657e-09
WBGene00007507	751.912	-2.11923	0.333847	-6.34791	2.18259e-10	6.37276e-09
WBGene00000229	98400.8	-0.612671	0.0965129	-6.34807	2.18033e-10	6.37276e-09
WBGene00011321	172.426	3.40166	0.535862	6.34801	2.18122e-10	6.37276e-09
WBGene00021772	139.524	2.08319	0.328285	6.34568	2.21447e-10	6.45421e-09
WBGene00011334	1946.06	-0.639937	0.100903	-6.3421	2.26657e-10	6.59421e-09
WBGene00018718	782.801	-1.10813	0.17485	-6.33758	2.33397e-10	6.77813e-09
WBGene00019105	1953.16	3.08055	0.486099	6.33729	2.33838e-10	6.7788e-09
WBGene00010339	1350.69	-1.00937	0.15929	-6.33666	2.34794e-10	6.79436e-09
WBGene00002045	46335.4	-0.527174	0.0833432	-6.32533	2.5269e-10	7.29918e-09
WBGene00006921	13157.1	-0.765302	0.121009	-6.32432	2.54354e-10	7.33417e-09
WBGene00012716	4515.9	-0.619495	0.0979802	-6.32265	2.57109e-10	7.40045e-09
WBGene00013737	2775.69	-0.527001	0.083432	-6.31653	2.67506e-10	7.68605e-09
WBGene00007414	193.58	1.86651	0.29565	6.31325	2.73236e-10	7.8368e-09
WBGene00002125	4049.35	1.2156	0.19257	6.31251	2.74541e-10	7.86033e-09
WBGene00007533	1028.22	-1.11529	0.176971	-6.3021	2.93634e-10	8.39214e-09
WBGene00012522	4285.45	-0.450073	0.0714727	-6.29713	3.03203e-10	8.65036e-09
WBGene00023485	389.233	1.90803	0.3031	6.29505	3.07295e-10	8.75171e-09
WBGene00044206	90.1026	3.50276	0.556719	6.2918	3.13814e-10	8.92167e-09
WBGene00007855	533.278	1.05657	0.168052	6.28714	3.23372e-10	9.17732e-09
WBGene00044898	82.9053	-2.38995	0.380311	-6.28419	3.29558e-10	9.33653e-09
WBGene00006914	3723.6	-1.29808	0.206617	-6.28254	3.33083e-10	9.4199e-09
WBGene00022076	265.896	1.9444	0.309669	6.27895	3.40873e-10	9.62342e-09
WBGene00021464	227.38	2.22466	0.354423	6.27684	3.45516e-10	9.73754e-09
WBGene00014132	42.4003	3.06427	0.488445	6.27351	3.52993e-10	9.93099e-09
WBGene00001233	4664.81	-0.568955	0.0907462	-6.26974	3.61651e-10	1.01569e-08
WBGene00002054	4325.45	0.963978	0.153955	6.26144	3.81445e-10	1.06943e-08
WBGene00013690	2200.04	-0.616232	0.0984284	-6.26072	3.83213e-10	1.07253e-08
WBGene00013866	1761.42	1.32759	0.212209	6.25605	3.94853e-10	1.10321e-08
WBGene00007317	192.275	2.06554	0.330293	6.25366	4.00933e-10	1.11827e-08
WBGene00012825	505.959	1.46518	0.234349	6.25211	4.04933e-10	1.12748e-08
WBGene00022047	592.148	0.93716	0.149939	6.25028	4.09708e-10	1.13882e-08
WBGene00010522	145.272	2.16847	0.347274	6.24426	4.25815e-10	1.17954e-08
WBGene00086565	104.267	3.59078	0.575044	6.24435	4.25556e-10	1.17954e-08
WBGene00000111	504.614	1.70668	0.273387	6.24272	4.30036e-10	1.1892e-08
WBGene00012312	32.3777	4.66832	0.749205	6.23102	4.63397e-10	1.27927e-08
WBGene00016335	915.39	1.10145	0.1768	6.2299	4.66733e-10	1.28629e-08
WBGene00021952	9941.22	-0.67644	0.108629	-6.22709	4.75179e-10	1.30735e-08
WBGene00012149	3126.84	-1.03186	0.165839	-6.22205	4.90699e-10	1.34776e-08
WBGene00015461	2511.23	-0.671637	0.107953	-6.22156	4.92223e-10	1.34966e-08
WBGene00021587	19.7673	4.62352	0.74434	6.21158	5.24561e-10	1.4359e-08
WBGene00021779	535.603	-2.27791	0.367471	-6.19888	5.68657e-10	1.55398e-08
WBGene00001134	7242.98	-0.579783	0.0936299	-6.19229	5.92977e-10	1.61771e-08
WBGene00016594	13534.3	1.09064	0.176159	6.19119	5.97108e-10	1.62624e-08
WBGene00000554	1036.76	0.750183	0.121188	6.19023	6.00776e-10	1.63349e-08
WBGene00011756	342.717	1.8387	0.29705	6.18989	6.02071e-10	1.63426e-08
WBGene00020160	1886.32	1.7523	0.283311	6.18506	6.20795e-10	1.68227e-08
WBGene00009311	164.442	2.22865	0.360441	6.18312	6.28479e-10	1.70025e-08
WBGene00013074	122.649	-3.33284	0.53912	-6.18201	6.32905e-10	1.70937e-08
WBGene00018354	101.817	1.67095	0.270468	6.17802	6.49106e-10	1.75021e-08
WBGene00016599	197.233	1.37208	0.222134	6.17681	6.54085e-10	1.7607e-08
WBGene00013986	718.061	-1.57214	0.25458	-6.17545	6.59762e-10	1.77304e-08
WBGene00012531	968.314	1.33873	0.2168	6.17494	6.619e-10	1.77584e-08
WBGene00010070	11728	-1.46172	0.236785	-6.1732	6.69222e-10	1.79252e-08
WBGene00012361	2078.85	-0.682288	0.110552	-6.17167	6.75737e-10	1.80398e-08
WBGene00045261	1302.35	1.14104	0.184891	6.17141	6.76841e-10	1.80398e-08
WBGene00077490	57.6116	3.96684	0.64274	6.17177	6.75281e-10	1.80398e-08
WBGene00021296	1243.61	0.910684	0.147751	6.16365	7.10879e-10	1.89159e-08
WBGene00012866	175.327	1.35949	0.220577	6.16333	7.12311e-10	1.89229e-08
WBGene00008995	1027.97	-0.722821	0.117286	-6.1629	7.14254e-10	1.89435e-08
WBGene00002199	72.3746	-3.16884	0.514744	-6.15614	7.45406e-10	1.97374e-08
WBGene00012144	4671.97	2.29016	0.372641	6.14576	7.95832e-10	2.10383e-08
WBGene00014987	1200.96	-0.840573	0.136786	-6.14516	7.98846e-10	2.10493e-08
WBGene00014046	125.843	8.24262	1.34127	6.1454	7.97624e-10	2.10493e-08
WBGene00000149	6691.68	0.873005	0.142209	6.13891	8.30903e-10	2.18584e-08
WBGene00020687	5645.24	-0.575984	0.0938772	-6.13551	8.48881e-10	2.22952e-08
WBGene00000515	742.434	-0.888995	0.145086	-6.12734	8.93582e-10	2.34312e-08
WBGene00001337	15779.5	-0.648092	0.105828	-6.12403	9.12357e-10	2.38849e-08
WBGene00050904	156.666	2.83744	0.463519	6.12152	9.26883e-10	2.4226e-08
WBGene00020891	1783.35	-1.80855	0.295461	-6.12112	9.29225e-10	2.42481e-08
WBGene00013217	2429.43	-0.616136	0.100696	-6.11878	9.42918e-10	2.45659e-08
WBGene00003059	1906.64	-0.701352	0.114737	-6.11271	9.79514e-10	2.54784e-08
WBGene00000970	4252.02	0.668333	0.109399	6.10916	1.00157e-09	2.60103e-08
WBGene00017800	9441.39	-0.592277	0.0970472	-6.10298	1.04106e-09	2.69927e-08
WBGene00045305	233.26	-2.77659	0.455346	-6.09776	1.07563e-09	2.78444e-08
WBGene00004418	79024.5	-0.698012	0.11459	-6.09139	1.11934e-09	2.89296e-08
WBGene00045412	31.2805	9.36595	1.53769	6.09094	1.12251e-09	2.89653e-08
WBGene00019854	282.22	1.69818	0.279016	6.0863	1.15548e-09	2.97687e-08
WBGene00021466	12436.6	-0.578098	0.0950404	-6.08265	1.18211e-09	3.04064e-08
WBGene00012713	4365.41	-0.668845	0.110026	-6.07897	1.20959e-09	3.1064e-08
WBGene00000002	224.401	1.67427	0.276385	6.05772	1.38063e-09	3.54004e-08
WBGene00022642	5283.44	-1.36535	0.225417	-6.05701	1.38676e-09	3.55015e-08
WBGene00006626	34808.1	-0.751234	0.12408	-6.05444	1.40907e-09	3.60157e-08
WBGene00004878	184.956	2.42525	0.401061	6.04709	1.47483e-09	3.76371e-08
WBGene00002265	9871.45	1.30872	0.216578	6.0427	1.51555e-09	3.86155e-08
WBGene00020784	4715.43	0.61805	0.102291	6.04205	1.52164e-09	3.87099e-08
WBGene00006510	4988.59	-0.573709	0.0949779	-6.04044	1.53691e-09	3.90369e-08
WBGene00001501	8502.23	0.800876	0.132627	6.03856	1.555e-09	3.9373e-08
WBGene00000219	71090.9	0.920799	0.152481	6.03878	1.55284e-09	3.9373e-08
WBGene00007282	1319	0.79028	0.130923	6.03622	1.57762e-09	3.98836e-08
WBGene00011596	223.142	4.38411	0.726475	6.03478	1.59181e-09	4.01797e-08
WBGene00007516	1322.21	-0.975771	0.161831	-6.02956	1.64411e-09	4.14352e-08
WBGene00002244	13270.3	-0.711133	0.117947	-6.02925	1.64721e-09	4.14489e-08
WBGene00018710	3095.98	0.749215	0.12427	6.02895	1.65031e-09	4.14624e-08
WBGene00010440	3490.67	0.853574	0.141677	6.0248	1.69321e-09	4.24745e-08
WBGene00044660	37.7955	5.65927	0.939482	6.02382	1.70351e-09	4.26668e-08
WBGene00219275	834.676	-0.950353	0.157864	-6.02006	1.7435e-09	4.36009e-08
WBGene00000680	27510.6	-1.2552	0.208536	-6.0191	1.75386e-09	4.37924e-08
WBGene00000181	4918.4	-0.627487	0.104278	-6.01747	1.77167e-09	4.41118e-08
WBGene00017565	820.371	-1.91337	0.317971	-6.01743	1.77209e-09	4.41118e-08
WBGene00002001	6153.96	-0.441867	0.0734717	-6.01411	1.80873e-09	4.49548e-08
WBGene00009991	22.0691	4.29834	0.714884	6.01264	1.8253e-09	4.5297e-08
WBGene00006675	259.964	-1.73466	0.288602	-6.01059	1.84852e-09	4.58033e-08
WBGene00018724	210.303	1.97735	0.329273	6.0052	1.91101e-09	4.72792e-08
WBGene00015695	393.547	-1.55706	0.259414	-6.00223	1.94629e-09	4.80788e-08
WBGene00020437	18355.7	-0.366931	0.0611409	-6.0014	1.95628e-09	4.8252e-08
WBGene00019978	2204.64	-3.18134	0.530352	-5.99854	1.99102e-09	4.90341e-08
WBGene00000155	10311.7	-0.478645	0.0799331	-5.98807	2.12352e-09	5.22179e-08
WBGene00015172	268.673	-2.25539	0.376718	-5.98696	2.13804e-09	5.24954e-08
WBGene00000669	859.504	-3.23049	0.539898	-5.98353	2.18358e-09	5.34308e-08
WBGene00003689	299.995	2.51807	0.420847	5.98334	2.18603e-09	5.34308e-08
WBGene00015613	245.019	2.41793	0.404098	5.98352	2.18363e-09	5.34308e-08
WBGene00008123	351.389	-1.68674	0.282025	-5.98082	2.22021e-09	5.41845e-08
WBGene00004422	53478.6	-0.727663	0.121694	-5.97945	2.23885e-09	5.45573e-08
WBGene00015046	44.13	5.73129	0.958618	5.9787	2.24926e-09	5.47285e-08
WBGene00012463	3538.48	0.9266	0.155025	5.97708	2.27169e-09	5.51916e-08
WBGene00005023	13564.8	-0.502563	0.0841557	-5.97182	2.3462e-09	5.68789e-08
WBGene00010044	4881.96	-0.640165	0.1072	-5.97168	2.34816e-09	5.68789e-08
WBGene00005552	1564.3	-0.725798	0.121755	-5.96112	2.50514e-09	6.05906e-08
WBGene00011352	13916.4	-0.56543	0.0948863	-5.95903	2.53742e-09	6.12799e-08
WBGene00009319	8416.41	-0.611201	0.102637	-5.95498	2.60097e-09	6.27212e-08
WBGene00021021	871.843	-0.625779	0.105102	-5.954	2.61672e-09	6.30074e-08
WBGene00008707	16246.8	-1.54334	0.259359	-5.95059	2.67175e-09	6.4237e-08
WBGene00021354	549.261	-1.60321	0.26974	-5.94354	2.78938e-09	6.69658e-08
WBGene00012293	192.907	-1.68031	0.283181	-5.93371	2.96167e-09	7.09968e-08
WBGene00006309	87.6245	2.43717	0.410795	5.93282	2.97782e-09	7.12786e-08
WBGene00000196	1783.26	-0.523982	0.0883334	-5.93186	2.99514e-09	7.15873e-08
WBGene00019968	199.479	6.48079	1.09299	5.9294	3.04044e-09	7.2563e-08
WBGene00018950	7389.07	-0.638762	0.107775	-5.92681	3.08882e-09	7.36092e-08
WBGene00018568	209.363	1.81306	0.305932	5.92635	3.09738e-09	7.37048e-08
WBGene00002024	2340.49	-0.946944	0.1598	-5.92581	3.10766e-09	7.38411e-08
WBGene00011361	741.643	0.963298	0.162601	5.92429	3.13646e-09	7.44162e-08
WBGene00011282	10555.1	-0.630588	0.106474	-5.92245	3.17189e-09	7.51468e-08
WBGene00011239	4294.37	-0.591882	0.0999747	-5.92031	3.21329e-09	7.60167e-08
WBGene00008934	1938.9	-0.634027	0.107137	-5.91789	3.2609e-09	7.70304e-08
WBGene00018862	7119.41	-1.06137	0.179461	-5.91419	3.33507e-09	7.86679e-08
WBGene00014213	1268.23	0.981753	0.166009	5.91386	3.34182e-09	7.87125e-08
WBGene00020120	72.13	-2.00121	0.338631	-5.90972	3.42697e-09	8.0601e-08
WBGene00019947	17482.9	0.489416	0.0828193	5.90945	3.43261e-09	8.06165e-08
WBGene00017436	708.97	-1.32339	0.224042	-5.90689	3.48625e-09	8.17577e-08
WBGene00000784	16360	1.88322	0.318924	5.90491	3.52829e-09	8.26241e-08
WBGene00007550	214.928	2.33768	0.395966	5.90374	3.55353e-09	8.30952e-08
WBGene00020098	1380.4	-0.67656	0.114642	-5.90148	3.60248e-09	8.41185e-08
WBGene00018764	11732.9	0.476741	0.0808283	5.89819	3.67503e-09	8.56889e-08
WBGene00004916	6877.97	-0.583706	0.0990129	-5.89525	3.74112e-09	8.71048e-08
WBGene00011849	1981.66	0.766274	0.129991	5.89482	3.75096e-09	8.72084e-08
WBGene00000175	2986.56	-1.29355	0.219526	-5.89249	3.80419e-09	8.83192e-08
WBGene00019232	376.305	-3.212	0.545349	-5.88982	3.86622e-09	8.96311e-08
WBGene00016947	1474.27	-0.588861	0.0999988	-5.88869	3.8928e-09	9.01182e-08
WBGene00001006	2291.98	1.4373	0.244095	5.88825	3.90298e-09	9.02251e-08
WBGene00022042	33360.1	-0.714293	0.121377	-5.88489	3.98316e-09	9.19474e-08
WBGene00018426	19550.4	-0.516032	0.0877548	-5.88039	4.09306e-09	9.435e-08
WBGene00017541	2270.2	1.15678	0.196786	5.87837	4.14315e-09	9.53689e-08
WBGene00013091	75.6369	2.22122	0.378255	5.87227	4.29869e-09	9.88088e-08
WBGene00012467	52.6683	4.85577	0.826942	5.87196	4.30669e-09	9.88527e-08
WBGene00020756	281.56	-1.21013	0.206289	-5.86617	4.45982e-09	1.02223e-07
WBGene00021026	1767.82	-0.888031	0.151474	-5.86259	4.5569e-09	1.043e-07
WBGene00012880	618.819	-1.40862	0.240395	-5.8596	4.63978e-09	1.06047e-07
WBGene00015251	1141.12	0.869823	0.148453	5.85923	4.65007e-09	1.06133e-07
WBGene00015814	6228.24	-0.712536	0.121625	-5.85845	4.67213e-09	1.06486e-07
WBGene00044280	87.1386	3.23362	0.552147	5.85644	4.72898e-09	1.07631e-07
WBGene00020016	138.376	5.8093	0.99254	5.85296	4.829e-09	1.09753e-07
WBGene00015326	7288.47	-0.694889	0.118743	-5.85206	4.85523e-09	1.10195e-07
WBGene00004798	38612.6	0.806273	0.137955	5.84445	5.0824e-09	1.15189e-07
WBGene00004037	475.537	1.02401	0.175283	5.84205	5.15637e-09	1.16703e-07
WBGene00017163	4400.65	-0.70367	0.120488	-5.84019	5.21403e-09	1.17843e-07
WBGene00022396	159.308	3.12112	0.534961	5.8343	5.40176e-09	1.21916e-07
WBGene00018903	188.427	1.74952	0.300057	5.83062	5.52223e-09	1.2435e-07
WBGene00009785	286.93	-1.53834	0.263842	-5.83054	5.52496e-09	1.2435e-07
WBGene00013650	490.889	1.81142	0.310751	5.82918	5.57018e-09	1.25194e-07
WBGene00002124	1930.8	1.32645	0.227651	5.82669	5.6537e-09	1.26895e-07
WBGene00015878	55.0986	3.65887	0.628161	5.82473	5.72035e-09	1.28213e-07
WBGene00002214	8236.32	-0.566202	0.097222	-5.82381	5.75223e-09	1.2875e-07
WBGene00015393	90.2507	1.64089	0.281795	5.82298	5.78064e-09	1.29207e-07
WBGene00009939	821.284	1.37193	0.235911	5.81546	6.04687e-09	1.34972e-07
WBGene00000392	1531.89	-0.643259	0.110726	-5.80945	6.26773e-09	1.39517e-07
WBGene00008714	236.214	-1.62008	0.27887	-5.80946	6.2676e-09	1.39517e-07
WBGene00008266	5600.38	-0.427862	0.0736795	-5.80707	6.35746e-09	1.41321e-07
WBGene00004237	699.386	1.20517	0.207791	5.79992	6.63481e-09	1.47284e-07
WBGene00020999	4942.7	-0.645905	0.111428	-5.7966	6.76728e-09	1.50019e-07
WBGene00010665	23346.3	-0.375784	0.0648845	-5.79159	6.97237e-09	1.54354e-07
WBGene00021048	3540.83	1.60973	0.278246	5.78529	7.23892e-09	1.60037e-07
WBGene00009637	433.82	2.45175	0.423924	5.78346	7.31791e-09	1.61562e-07
WBGene00019473	516.358	-1.51362	0.261781	-5.78203	7.38044e-09	1.62721e-07
WBGene00002274	544.53	1.432	0.247744	5.78016	7.4629e-09	1.64316e-07
WBGene00020149	490.566	-1.06941	0.185072	-5.77835	7.54384e-09	1.65872e-07
WBGene00010811	1781.77	1.08567	0.187922	5.77725	7.59292e-09	1.66725e-07
WBGene00007899	157.326	2.39145	0.414246	5.77302	7.78635e-09	1.70741e-07
WBGene00015912	1991.12	-0.719193	0.12462	-5.77108	7.87629e-09	1.7248e-07
WBGene00003829	5681.84	-0.804864	0.139484	-5.77029	7.91351e-09	1.73061e-07
WBGene00015095	7409.83	-0.566477	0.0983159	-5.7618	8.32218e-09	1.81753e-07
WBGene00010260	37397	-0.54437	0.0944975	-5.76068	8.37745e-09	1.82714e-07
WBGene00017336	378.671	-2.17086	0.376968	-5.75875	8.4739e-09	1.84569e-07
WBGene00016269	701.686	1.42013	0.246655	5.75755	8.53424e-09	1.85634e-07
WBGene00007153	2984.37	-2.25281	0.39148	-5.75461	8.68409e-09	1.8864e-07
WBGene00003762	1182.54	-1.75184	0.304601	-5.75125	8.85842e-09	1.9217e-07
WBGene00021514	2881.78	-0.620255	0.107881	-5.74941	8.95536e-09	1.93754e-07
WBGene00020169	3517.2	-0.487114	0.0847229	-5.74949	8.95105e-09	1.93754e-07
WBGene00008385	21707.1	-0.675364	0.117546	-5.74551	9.16457e-09	1.98016e-07
WBGene00017423	1451.66	1.471	0.256057	5.74482	9.20178e-09	1.98555e-07
WBGene00015284	213.933	1.6785	0.292372	5.74095	9.41468e-09	2.02597e-07
WBGene00009212	707.063	1.47041	0.256117	5.74116	9.40278e-09	2.02597e-07
WBGene00019017	14489.7	-1.37372	0.239294	-5.74074	9.42661e-09	2.02597e-07
WBGene00022722	4525.85	-0.547834	0.095487	-5.73726	9.622e-09	2.06522e-07
WBGene00013906	527.897	1.51655	0.264348	5.73697	9.63869e-09	2.06607e-07
WBGene00020208	4793.31	0.483564	0.0843148	5.73522	9.73868e-09	2.08475e-07
WBGene00009187	6947.41	-0.576631	0.100623	-5.73058	1.00088e-08	2.13974e-07
WBGene00021603	218.66	-1.46937	0.256424	-5.73022	1.00301e-08	2.14148e-07
WBGene00000283	718.586	-1.29527	0.226053	-5.72995	1.0046e-08	2.14204e-07
WBGene00008565	490.891	-1.24331	0.217011	-5.72925	1.00875e-08	2.14806e-07
WBGene00003831	13863.5	-0.51433	0.0897964	-5.72773	1.01782e-08	2.16455e-07
WBGene00019673	2768.29	-0.735539	0.128437	-5.72686	1.02306e-08	2.17283e-07
WBGene00007071	2150.38	-1.4783	0.258328	-5.72256	1.04932e-08	2.22568e-07
WBGene00015369	367.023	1.43389	0.250604	5.72175	1.05435e-08	2.23343e-07
WBGene00013340	24024.1	-0.555507	0.0971334	-5.71901	1.07147e-08	2.26673e-07
WBGene00013080	3342.99	2.15229	0.376805	5.71195	1.11688e-08	2.35972e-07
WBGene00022196	236.902	1.56667	0.274305	5.71142	1.12036e-08	2.364e-07
WBGene00010077	2011.27	-0.61127	0.107034	-5.71099	1.1232e-08	2.36689e-07
WBGene00009850	167.314	1.66866	0.292398	5.70682	1.15106e-08	2.42246e-07
WBGene00017969	2105.08	-1.1785	0.206696	-5.7016	1.18688e-08	2.49459e-07
WBGene00002262	1987.28	-0.562905	0.0987677	-5.69928	1.20315e-08	2.52553e-07
WBGene00018934	2283.15	-0.62205	0.109154	-5.69884	1.20626e-08	2.52877e-07
WBGene00007650	1108.77	0.691749	0.121445	5.69599	1.22661e-08	2.56812e-07
WBGene00016874	500.458	-1.77439	0.311609	-5.69427	1.23898e-08	2.59068e-07
WBGene00002253	2022.38	1.58446	0.278483	5.6896	1.27338e-08	2.65916e-07
WBGene00010047	1452.46	0.925182	0.162701	5.68638	1.29757e-08	2.70619e-07
WBGene00018744	142.421	-2.508	0.441124	-5.68547	1.30455e-08	2.71726e-07
WBGene00019666	1718.32	0.656059	0.115414	5.68438	1.31292e-08	2.73117e-07
WBGene00017686	17425.6	-0.531619	0.0935517	-5.68262	1.32643e-08	2.75575e-07
WBGene00008399	3466.49	-0.506116	0.0890941	-5.68069	1.3415e-08	2.78348e-07
WBGene00013073	460.548	2.28085	0.401661	5.67854	1.35848e-08	2.81511e-07
WBGene00012747	2556.78	1.01397	0.178603	5.67719	1.36928e-08	2.83386e-07
WBGene00012886	100.164	2.38843	0.420811	5.67578	1.38062e-08	2.85369e-07
WBGene00006464	75.6552	2.79223	0.492133	5.67373	1.39723e-08	2.88435e-07
WBGene00012184	646.396	-1.02232	0.180352	-5.66846	1.4409e-08	2.97071e-07
WBGene00001105	122.832	3.12832	0.551938	5.66788	1.44572e-08	2.97685e-07
WBGene00009560	58.496	2.43096	0.429447	5.66067	1.50782e-08	3.10078e-07
WBGene00012134	1920.79	1.03459	0.182834	5.65866	1.52558e-08	3.13334e-07
WBGene00015569	709.354	1.5025	0.265734	5.65415	1.56615e-08	3.21259e-07
WBGene00020854	701.693	1.58965	0.28142	5.64868	1.61682e-08	3.31233e-07
WBGene00000218	26921.2	0.954236	0.169135	5.64187	1.68209e-08	3.44169e-07
WBGene00010613	568.332	1.27888	0.226688	5.64158	1.68497e-08	3.44325e-07
WBGene00001393	15446.2	0.625094	0.110855	5.63885	1.71193e-08	3.49393e-07
WBGene00018776	6065.54	-0.457612	0.0811699	-5.6377	1.72337e-08	3.50864e-07
WBGene00015518	363.632	1.51942	0.269511	5.63769	1.72347e-08	3.50864e-07
WBGene00008993	141.288	-1.81379	0.321771	-5.6369	1.73138e-08	3.52033e-07
WBGene00014086	5524.45	-0.387605	0.0687891	-5.63468	1.75384e-08	3.56153e-07
WBGene00001497	8375.88	-0.595359	0.105665	-5.63441	1.75655e-08	3.56257e-07
WBGene00022350	3529.78	-0.459802	0.0816094	-5.63418	1.75896e-08	3.563e-07
WBGene00003238	647.029	1.10654	0.196545	5.62998	1.80235e-08	3.64634e-07
WBGene00012070	25.4827	5.20764	0.925313	5.62798	1.82335e-08	3.68422e-07
WBGene00013220	359.071	1.11838	0.198837	5.62461	1.8593e-08	3.75217e-07
WBGene00004502	14223.7	-0.530413	0.094337	-5.62253	1.88183e-08	3.79291e-07
WBGene00010368	49.8581	-2.29224	0.407722	-5.62207	1.88685e-08	3.79832e-07
WBGene00017840	264.252	1.39818	0.248863	5.61829	1.92851e-08	3.87736e-07
WBGene00012341	7275.33	-0.678802	0.120956	-5.61196	2.0005e-08	4.01712e-07
WBGene00020247	361.434	-1.55461	0.277036	-5.61158	2.00485e-08	4.02086e-07
WBGene00019285	58.8493	3.01101	0.536859	5.60857	2.04004e-08	4.08638e-07
WBGene00009903	71.0136	2.43131	0.433596	5.60731	2.05494e-08	4.11115e-07
WBGene00003936	3435.83	-0.759025	0.135537	-5.60015	2.14167e-08	4.27939e-07
WBGene00001601	8371.95	-0.585796	0.104674	-5.5964	2.18852e-08	4.3676e-07
WBGene00012018	17393	-0.959319	0.171445	-5.5955	2.19987e-08	4.38486e-07
WBGene00004426	37249.8	-0.710478	0.127012	-5.59379	2.22159e-08	4.42272e-07
WBGene00004101	5911.62	-0.518365	0.0926867	-5.59266	2.23616e-08	4.44626e-07
WBGene00016585	269.039	-1.29918	0.23255	-5.58667	2.31462e-08	4.59662e-07
WBGene00003628	576.806	1.29331	0.231644	5.58318	2.36164e-08	4.68425e-07
WBGene00012383	1293.89	0.861094	0.154241	5.58279	2.36697e-08	4.68908e-07
WBGene00016097	225.083	1.7741	0.317847	5.58162	2.38283e-08	4.71385e-07
WBGene00020834	150.494	1.90543	0.341387	5.58144	2.38529e-08	4.71385e-07
WBGene00015810	6089.29	-0.631343	0.113123	-5.58104	2.39082e-08	4.71903e-07
WBGene00013766	29632.7	-0.7002	0.125497	-5.57942	2.41316e-08	4.75733e-07
WBGene00019732	176.865	2.1908	0.392771	5.57782	2.43553e-08	4.79559e-07
WBGene00004890	1147.96	1.34469	0.241126	5.5767	2.4512e-08	4.8181e-07
WBGene00013597	10725.3	-0.355114	0.0636795	-5.57658	2.4529e-08	4.8181e-07
WBGene00021171	168.983	2.85583	0.512305	5.57448	2.48275e-08	4.87082e-07
WBGene00019421	92.8543	9.18496	1.64776	5.57422	2.4864e-08	4.87208e-07
WBGene00018174	872.612	-1.70619	0.306391	-5.56865	2.56719e-08	5.02431e-07
WBGene00008148	2704.2	-0.490554	0.0882048	-5.56154	2.67405e-08	5.22714e-07
WBGene00021081	14.8365	8.49482	1.52756	5.56104	2.68173e-08	5.23584e-07
WBGene00006662	188.214	2.06715	0.371858	5.55896	2.71388e-08	5.29223e-07
WBGene00235352	156.494	1.93842	0.348789	5.55758	2.73541e-08	5.32531e-07
WBGene00021715	1049.73	-0.731245	0.131579	-5.55745	2.73741e-08	5.32531e-07
WBGene00009778	96.9772	4.28595	0.771559	5.55491	2.77747e-08	5.39675e-07
WBGene00020235	1523.63	0.712054	0.128258	5.55174	2.82834e-08	5.48902e-07
WBGene00004417	61467.4	-0.56883	0.102465	-5.55148	2.83259e-08	5.49069e-07
WBGene00021082	638.188	1.59488	0.287304	5.55119	2.83727e-08	5.49318e-07
WBGene00022256	42.5553	7.29923	1.31507	5.55044	2.84955e-08	5.51038e-07
WBGene00015370	98.7909	1.95967	0.353081	5.5502	2.8534e-08	5.51125e-07
WBGene00004024	309.025	0.929762	0.167526	5.54994	2.85766e-08	5.5129e-07
WBGene00016295	149.921	1.97925	0.356737	5.54822	2.88595e-08	5.56087e-07
WBGene00021830	1720.75	-0.76612	0.138138	-5.54606	2.92186e-08	5.62337e-07
WBGene00044063	1775.94	-0.552281	0.0995848	-5.54584	2.92551e-08	5.62371e-07
WBGene00008563	293.49	2.42035	0.436565	5.54407	2.95529e-08	5.67422e-07
WBGene00004990	19779.3	0.794317	0.14335	5.54111	3.0056e-08	5.764e-07
WBGene00004219	110.073	3.76289	0.680024	5.53347	3.13961e-08	6.01388e-07
WBGene00016118	7783.37	-0.424167	0.0766578	-5.53325	3.14351e-08	6.01424e-07
WBGene00021832	3084.22	-0.547759	0.0990093	-5.5324	3.15872e-08	6.03622e-07
WBGene00044061	1361.27	0.568633	0.102793	5.53182	3.16925e-08	6.04919e-07
WBGene00010791	44.1313	5.21808	0.94335	5.53143	3.17628e-08	6.05549e-07
WBGene00000064	61827.3	-0.606948	0.109742	-5.53066	3.19023e-08	6.07099e-07
WBGene00004860	478.228	1.01095	0.182793	5.53057	3.19191e-08	6.07099e-07
WBGene00043097	1866.21	1.01891	0.184285	5.52901	3.22041e-08	6.11802e-07
WBGene00006527	3625.87	1.02132	0.184734	5.52858	3.22828e-08	6.1258e-07
WBGene00010646	255.593	-1.16783	0.21127	-5.52768	3.24498e-08	6.14727e-07
WBGene00012360	7351.35	-0.538227	0.0973716	-5.52756	3.24719e-08	6.14727e-07
WBGene00012344	14031.6	-0.530784	0.0960663	-5.52519	3.29133e-08	6.22357e-07
WBGene00010658	259.18	-2.24623	0.406787	-5.52188	3.35386e-08	6.33442e-07
WBGene00017780	2245.98	-1.22169	0.221259	-5.52153	3.3606e-08	6.33976e-07
WBGene00017501	5195.51	4.15313	0.752624	5.5182	3.42492e-08	6.45359e-07
WBGene00001945	625.069	1.14925	0.208422	5.51408	3.50617e-08	6.599e-07
WBGene00015776	1232.98	1.35977	0.246634	5.51331	3.52155e-08	6.62026e-07
WBGene00008971	391.038	1.71088	0.310341	5.51291	3.52949e-08	6.62751e-07
WBGene00004423	9236.08	-1.06401	0.193051	-5.51156	3.55671e-08	6.67089e-07
WBGene00219308	62.8471	3.34598	0.60717	5.51078	3.57248e-08	6.69273e-07
WBGene00012899	145.442	1.85546	0.336822	5.50874	3.61408e-08	6.76284e-07
WBGene00022096	60.7652	-3.32046	0.603151	-5.50518	3.68782e-08	6.89286e-07
WBGene00044761	44.8707	3.09052	0.561439	5.50464	3.69915e-08	6.90608e-07
WBGene00019615	560.079	1.11141	0.201934	5.50384	3.71597e-08	6.9295e-07
WBGene00002070	8732.41	-0.508454	0.0923923	-5.50321	3.72936e-08	6.94646e-07
WBGene00015993	47.5072	5.63007	1.02316	5.50262	3.74189e-08	6.96181e-07
WBGene00021994	109.095	-2.28982	0.416155	-5.50232	3.74834e-08	6.96582e-07
WBGene00004014	11159.6	-0.716677	0.130275	-5.50127	3.77058e-08	6.99911e-07
WBGene00003750	169.712	1.78633	0.324744	5.50074	3.782e-08	7.01227e-07
WBGene00001031	12269.8	-0.558074	0.101485	-5.49909	3.81758e-08	7.07015e-07
WBGene00004114	158.629	1.59606	0.290351	5.49698	3.86342e-08	7.14689e-07
WBGene00015868	722.218	1.28226	0.233292	5.49637	3.87683e-08	7.16351e-07
WBGene00008745	2136.09	0.784575	0.142755	5.49594	3.88628e-08	7.17279e-07
WBGene00010795	216.325	2.12803	0.387215	5.49573	3.89107e-08	7.17346e-07
WBGene00015101	3109.52	-0.549331	0.09996	-5.49551	3.89587e-08	7.17415e-07
WBGene00001566	2806.71	-0.594124	0.108128	-5.49461	3.91569e-08	7.20246e-07
WBGene00003758	566.13	0.756826	0.137793	5.4925	3.96283e-08	7.2656e-07
WBGene00015492	911.597	0.814336	0.148257	5.49274	3.95755e-08	7.2656e-07
WBGene00022593	622.342	-0.889456	0.161941	-5.49247	3.96346e-08	7.2656e-07
WBGene00011867	32269.7	-0.544712	0.0992363	-5.48904	4.04135e-08	7.40001e-07
WBGene00006911	23174.7	-0.534026	0.0973101	-5.48787	4.06804e-08	7.44048e-07
WBGene00010036	3094.01	-0.579732	0.105646	-5.48749	4.07676e-08	7.44801e-07
WBGene00003588	6141.92	0.478659	0.0872489	5.48614	4.10814e-08	7.49463e-07
WBGene00008877	2009.09	-0.504816	0.0920191	-5.48599	4.11152e-08	7.49463e-07
WBGene00006706	13175.4	-0.46776	0.085277	-5.48518	4.1305e-08	7.52076e-07
WBGene00000516	195.411	2.23185	0.406949	5.48435	4.15002e-08	7.54781e-07
WBGene00009674	1853.23	-0.493596	0.0900588	-5.48082	4.23356e-08	7.69113e-07
WBGene00010844	4995.59	-0.400204	0.0730476	-5.47867	4.28525e-08	7.77114e-07
WBGene00018286	588.3	2.12785	0.388394	5.47859	4.2872e-08	7.77114e-07
WBGene00006936	17492.6	-0.695404	0.126945	-5.478	4.30153e-08	7.77973e-07
WBGene00021487	264.607	-1.59348	0.290884	-5.47806	4.30008e-08	7.77973e-07
WBGene00017119	5713.92	-0.474044	0.086565	-5.47617	4.34634e-08	7.852e-07
WBGene00004461	14126.8	-0.525404	0.095982	-5.47399	4.40026e-08	7.94055e-07
WBGene00009824	147.438	-2.22675	0.406876	-5.47279	4.42995e-08	7.97638e-07
WBGene00000722	122.279	-3.90222	0.713011	-5.47287	4.428e-08	7.97638e-07
WBGene00019247	5618.64	-0.546906	0.0999367	-5.47252	4.43675e-08	7.97975e-07
WBGene00004110	13321.3	-0.369287	0.0674843	-5.4722	4.44492e-08	7.98557e-07
WBGene00000754	51380.5	-1.20951	0.221083	-5.47082	4.47954e-08	8.03887e-07
WBGene00011032	2749.46	-0.530493	0.0969716	-5.47061	4.48501e-08	8.03978e-07
WBGene00000732	1870.72	-4.03741	0.738183	-5.46939	4.51589e-08	8.08619e-07
WBGene00021939	489.171	-0.941307	0.172366	-5.46108	4.73245e-08	8.4646e-07
WBGene00000377	23766.6	-0.558069	0.102218	-5.45958	4.77275e-08	8.52727e-07
WBGene00003160	5816.49	-0.474849	0.0869819	-5.45917	4.78362e-08	8.53728e-07
WBGene00000786	32026.8	-0.672238	0.123209	-5.45607	4.86799e-08	8.6783e-07
WBGene00003994	12505.2	-0.715471	0.13118	-5.45411	4.92193e-08	8.76482e-07
WBGene00010579	3613.15	-0.550014	0.100859	-5.45328	4.94497e-08	8.79618e-07
WBGene00020423	11460.1	-0.357073	0.0655045	-5.45113	5.00507e-08	8.89333e-07
WBGene00006670	73.8926	-2.12465	0.389934	-5.44874	5.07274e-08	9.00369e-07
WBGene00009521	4001.52	-0.358627	0.0658311	-5.44768	5.10307e-08	9.03773e-07
WBGene00020499	1179.04	-0.519546	0.0953687	-5.44776	5.10085e-08	9.03773e-07
WBGene00008028	92.2981	-4.3315	0.795258	-5.44666	5.13248e-08	9.0799e-07
WBGene00013146	69.9814	2.46151	0.452048	5.44525	5.17325e-08	9.14205e-07
WBGene00008174	2555.64	-0.693155	0.127321	-5.44415	5.20542e-08	9.18886e-07
WBGene00006699	38913.2	-0.523316	0.0961499	-5.4427	5.24777e-08	9.25354e-07
WBGene00002013	95.8723	2.88873	0.530889	5.4413	5.28922e-08	9.3165e-07
WBGene00020295	577.56	-0.770103	0.141562	-5.44003	5.32721e-08	9.37322e-07
WBGene00010290	171.799	1.62401	0.298602	5.43871	5.36688e-08	9.43278e-07
WBGene00015709	4007.04	1.31553	0.242022	5.43556	5.46254e-08	9.59052e-07
WBGene00004356	1277.46	0.607466	0.111763	5.43529	5.47069e-08	9.59442e-07
WBGene00012824	52.3132	3.53042	0.649725	5.43372	5.51908e-08	9.66883e-07
WBGene00010306	3501.46	-0.554087	0.102	-5.43225	5.56475e-08	9.73831e-07
WBGene00045404	47.555	2.80461	0.516357	5.43152	5.58758e-08	9.76772e-07
WBGene00019762	7036.78	-0.350753	0.0645857	-5.43082	5.60952e-08	9.7955e-07
WBGene00007404	123.699	2.26174	0.416583	5.42926	5.65879e-08	9.8709e-07
WBGene00007392	249.096	1.8635	0.343311	5.42803	5.69797e-08	9.92266e-07
WBGene00013013	88.5102	2.40385	0.442866	5.42794	5.70071e-08	9.92266e-07
WBGene00015920	8660.61	-0.439116	0.0809586	-5.42396	5.82944e-08	1.01358e-06
WBGene00007536	468.412	-1.30295	0.240429	-5.41929	5.98373e-08	1.0393e-06
WBGene00017075	31796.4	-0.612809	0.113145	-5.41612	6.09051e-08	1.05558e-06
WBGene00019605	983.581	1.57771	0.291298	5.41614	6.08993e-08	1.05558e-06
WBGene00022572	35.1476	4.0524	0.748281	5.41562	6.10782e-08	1.05745e-06
WBGene00012934	3723.2	-0.409258	0.0755965	-5.41371	6.17304e-08	1.0676e-06
WBGene00015780	1114.85	-1.09802	0.202925	-5.41097	6.26857e-08	1.08296e-06
WBGene00008688	2318.56	-0.582781	0.107745	-5.4089	6.34118e-08	1.09434e-06
WBGene00015981	295.784	1.46846	0.271681	5.40511	6.47681e-08	1.11563e-06
WBGene00012316	9886.27	-0.59914	0.110848	-5.40507	6.47829e-08	1.11563e-06
WBGene00015577	2069.09	-1.28073	0.236978	-5.40444	6.50104e-08	1.11836e-06
WBGene00004788	4288.22	-0.504564	0.0933788	-5.40341	6.53862e-08	1.12363e-06
WBGene00003111	1456.96	0.974669	0.18062	5.39625	6.80491e-08	1.16815e-06
WBGene00011510	13570	-0.418132	0.0774939	-5.39568	6.82633e-08	1.17059e-06
WBGene00003062	6402.08	-0.7112	0.131826	-5.39498	6.85296e-08	1.17391e-06
WBGene00018601	80.512	7.46166	1.38315	5.39467	6.86501e-08	1.17474e-06
WBGene00004434	37076	-0.575415	0.106739	-5.39088	7.0112e-08	1.19849e-06
WBGene00009973	2339.83	0.891003	0.165432	5.38592	7.20731e-08	1.23071e-06
WBGene00006734	10617.5	-0.551806	0.102457	-5.38572	7.21535e-08	1.23079e-06
WBGene00003061	3217.7	-0.488694	0.0907649	-5.38418	7.2777e-08	1.24012e-06
WBGene00020761	2060.5	-0.608437	0.11303	-5.38294	7.3278e-08	1.24734e-06
WBGene00019885	93.6557	3.02154	0.562219	5.3743	7.68788e-08	1.30726e-06
WBGene00003253	7302.69	-0.547307	0.101986	-5.36649	8.02857e-08	1.36376e-06
WBGene00019329	418.337	1.01735	0.189641	5.36463	8.11156e-08	1.37642e-06
WBGene00010367	5169.68	-0.488422	0.0910738	-5.36292	8.1887e-08	1.38805e-06
WBGene00001563	6590.1	-0.361887	0.0674988	-5.36138	8.25884e-08	1.39848e-06
WBGene00000022	1500.08	-1.18704	0.221508	-5.35891	8.37241e-08	1.41623e-06
WBGene00006760	1448.97	-1.29499	0.24195	-5.3523	8.68447e-08	1.46748e-06
WBGene00010279	7402.38	-0.42885	0.0801399	-5.35127	8.73401e-08	1.47432e-06
WBGene00021820	2379.22	0.651081	0.121691	5.35028	8.78205e-08	1.47901e-06
WBGene00013727	523.91	-0.738907	0.13811	-5.35013	8.78919e-08	1.47901e-06
WBGene00000728	814.591	-1.54046	0.287918	-5.35034	8.77868e-08	1.47901e-06
WBGene00000973	859.251	0.798579	0.149292	5.34911	8.8388e-08	1.48437e-06
WBGene00006473	1199.57	-0.539323	0.100825	-5.3491	8.83933e-08	1.48437e-06
WBGene00022734	3447.86	-0.516518	0.0965939	-5.34732	8.92661e-08	1.49747e-06
WBGene00000386	11332	-0.491585	0.0919861	-5.34413	9.08533e-08	1.52252e-06
WBGene00008216	57.181	-3.20507	0.599844	-5.34316	9.13386e-08	1.52907e-06
WBGene00004310	526.219	0.887325	0.166101	5.34209	9.18805e-08	1.53656e-06
WBGene00019234	148.924	-2.93163	0.548891	-5.34101	9.24303e-08	1.54416e-06
WBGene00001423	24663.7	-0.865029	0.162045	-5.33821	9.38672e-08	1.56655e-06
WBGene00004235	1446.27	-0.727038	0.136281	-5.33484	9.56277e-08	1.5931e-06
WBGene00016330	641.432	1.19283	0.223594	5.33479	9.5655e-08	1.5931e-06
WBGene00003568	669.383	1.01009	0.189377	5.33375	9.62056e-08	1.60063e-06
WBGene00020915	15590.3	-0.804228	0.150846	-5.33143	9.74411e-08	1.61952e-06
WBGene00018346	123.819	2.41655	0.453599	5.3275	9.95728e-08	1.65326e-06
WBGene00044728	1479.71	2.26359	0.424945	5.32678	9.99671e-08	1.6581e-06
WBGene00016958	180.082	1.39687	0.262315	5.32515	1.00869e-07	1.67135e-06
WBGene00007646	8878.45	-0.516477	0.0970526	-5.32162	1.02847e-07	1.70239e-06
WBGene00019166	379.484	1.31982	0.248157	5.31847	1.04645e-07	1.72862e-06
WBGene00001439	1224.27	1.45223	0.273049	5.31855	1.04595e-07	1.72862e-06
WBGene00004042	17297.6	-0.385037	0.0724249	-5.31637	1.05858e-07	1.74688e-06
WBGene00007091	1999.31	0.800114	0.150618	5.31221	1.08304e-07	1.78542e-06
WBGene00007757	2404.97	-0.590625	0.111253	-5.30885	1.10319e-07	1.81679e-06
WBGene00008229	1247.78	0.957979	0.180636	5.30337	1.13684e-07	1.8703e-06
WBGene00009935	94.4978	1.85557	0.350414	5.29535	1.1879e-07	1.95233e-06
WBGene00010334	204.198	1.51478	0.286131	5.29403	1.19652e-07	1.9645e-06
WBGene00002083	34237.3	-0.659483	0.124602	-5.29271	1.20519e-07	1.97673e-06
WBGene00013106	5566.73	0.840494	0.158849	5.29116	1.21545e-07	1.99155e-06
WBGene00008053	23765.7	-0.572437	0.108222	-5.28949	1.22657e-07	2.00773e-06
WBGene00019477	331.368	1.61508	0.305361	5.28908	1.22931e-07	2.01018e-06
WBGene00020698	52.3855	2.50134	0.473067	5.2875	1.24002e-07	2.02566e-06
WBGene00016424	247.77	-1.40349	0.265558	-5.28508	1.25652e-07	2.05055e-06
WBGene00004167	27128.6	-0.411303	0.0778409	-5.28389	1.26467e-07	2.06177e-06
WBGene00009851	754.713	0.857738	0.162362	5.28287	1.27178e-07	2.07127e-06
WBGene00019627	4809.62	-0.462737	0.0876103	-5.28177	1.27942e-07	2.08162e-06
WBGene00021831	5231.16	-0.450082	0.0852355	-5.28046	1.28861e-07	2.09448e-06
WBGene00014090	797.269	1.08073	0.204725	5.27896	1.29922e-07	2.1096e-06
WBGene00019470	408.608	3.10271	0.58803	5.27645	1.31708e-07	2.13647e-06
WBGene00007857	725.922	-1.48372	0.2813	-5.2745	1.33117e-07	2.15716e-06
WBGene00022487	83.5342	2.50891	0.475796	5.27308	1.34151e-07	2.17175e-06
WBGene00018333	47.7096	2.33697	0.443405	5.27051	1.36048e-07	2.19587e-06
WBGene00018264	30.3325	3.23629	0.614014	5.27071	1.35896e-07	2.19587e-06
WBGene00018474	3368.91	-0.36396	0.0690546	-5.27062	1.35964e-07	2.19587e-06
WBGene00005712	402.261	-1.14734	0.21784	-5.26689	1.38753e-07	2.2373e-06
WBGene00004424	46655.7	-0.593186	0.11263	-5.2667	1.389e-07	2.23745e-06
WBGene00011043	2978.15	-0.738234	0.14026	-5.26331	1.41485e-07	2.27683e-06
WBGene00000209	5249.34	-0.58179	0.110541	-5.26311	1.41641e-07	2.27708e-06
WBGene00020264	3250.76	-0.646535	0.12296	-5.2581	1.45548e-07	2.33756e-06
WBGene00003172	1127.44	1.16843	0.222255	5.25717	1.46286e-07	2.34709e-06
WBGene00007000	11352	-0.563508	0.107209	-5.25616	1.47094e-07	2.35772e-06
WBGene00020981	447.679	1.19577	0.227607	5.25365	1.49111e-07	2.3877e-06
WBGene00019365	762.071	1.04169	0.198302	5.25304	1.49613e-07	2.39336e-06
WBGene00012295	100.62	-1.61131	0.306802	-5.25196	1.50489e-07	2.405e-06
WBGene00003753	282.715	1.22938	0.234229	5.24861	1.53252e-07	2.44674e-06
WBGene00007689	782.005	1.3009	0.247904	5.24758	1.54107e-07	2.45797e-06
WBGene00006787	6055.72	-1.40842	0.26875	-5.24064	1.60018e-07	2.54975e-06
WBGene00016258	11011.9	-0.490777	0.0936667	-5.23961	1.60912e-07	2.56147e-06
WBGene00017644	170.247	1.54799	0.295568	5.23733	1.62917e-07	2.59084e-06
WBGene00002005	170385	-0.557757	0.106507	-5.23681	1.63378e-07	2.59563e-06
WBGene00045461	132.316	1.65216	0.315509	5.23648	1.63668e-07	2.59769e-06
WBGene00007890	152.456	-1.99892	0.381758	-5.23609	1.64015e-07	2.60064e-06
WBGene00050913	41.6066	-2.91748	0.557379	-5.23428	1.6563e-07	2.62369e-06
WBGene00007297	2603.93	-0.510247	0.0974904	-5.23382	1.66039e-07	2.62761e-06
WBGene00010061	15695.7	-0.515481	0.0985217	-5.23215	1.67546e-07	2.6437e-06
WBGene00017257	153.679	1.46252	0.279525	5.23218	1.67521e-07	2.6437e-06
WBGene00004827	386.83	1.81394	0.34667	5.23247	1.67261e-07	2.6437e-06
WBGene00014941	330.178	-1.85591	0.354862	-5.22994	1.69569e-07	2.67301e-06
WBGene00004476	57935.3	-0.645678	0.123481	-5.22896	1.7047e-07	2.68462e-06
WBGene00014078	3427.86	-0.471299	0.090165	-5.22707	1.72216e-07	2.70873e-06
WBGene00001863	1588.76	-1.44628	0.276697	-5.22694	1.72336e-07	2.70873e-06
WBGene00008583	132.889	-1.42406	0.27253	-5.22532	1.73852e-07	2.72991e-06
WBGene00271715	36.713	-3.2606	0.624265	-5.2231	1.75948e-07	2.75748e-06
WBGene00020801	182.562	1.35404	0.259235	5.22323	1.75828e-07	2.75748e-06
WBGene00001976	849.374	1.60451	0.307373	5.22007	1.78857e-07	2.80036e-06
WBGene00020467	1545.89	-0.638262	0.122288	-5.21932	1.79577e-07	2.80892e-06
WBGene00001581	11036.6	-1.29593	0.248406	-5.21699	1.81851e-07	2.84175e-06
WBGene00022351	3439.04	-0.462363	0.0886464	-5.21581	1.83018e-07	2.85723e-06
WBGene00004915	11953.1	-0.422531	0.0810197	-5.21516	1.83655e-07	2.86441e-06
WBGene00014224	865.786	-0.868959	0.166658	-5.21402	1.84795e-07	2.87942e-06
WBGene00004883	1565.36	-0.554382	0.10634	-5.21332	1.85495e-07	2.88755e-06
WBGene00001829	16098.5	-0.368242	0.0706586	-5.21157	1.87247e-07	2.91204e-06
WBGene00006786	2476.08	0.858284	0.164818	5.20745	1.91454e-07	2.9746e-06
WBGene00000838	12512	-0.332092	0.0637761	-5.20715	1.91765e-07	2.97658e-06
WBGene00005024	3440.96	-0.514734	0.0989121	-5.20395	1.95095e-07	3.02537e-06
WBGene00000103	649.147	1.64161	0.315569	5.20208	1.97072e-07	3.05311e-06
WBGene00012366	1015.56	0.673195	0.129439	5.20086	1.9837e-07	3.07028e-06
WBGene00017673	45.0119	4.22215	0.812449	5.19681	2.02733e-07	3.13482e-06
WBGene00016427	428.893	0.763604	0.147056	5.19259	2.0739e-07	3.20072e-06
WBGene00004504	12852	-0.574736	0.11068	-5.19276	2.07198e-07	3.20072e-06
WBGene00010845	7411.51	-0.409506	0.0788673	-5.19234	2.07671e-07	3.20201e-06
WBGene00004698	9955.85	-0.433763	0.0835443	-5.19202	2.08026e-07	3.20444e-06
WBGene00021854	4134.48	-0.526486	0.101441	-5.19006	2.10226e-07	3.23524e-06
WBGene00015297	1667.35	-0.624353	0.12032	-5.18909	2.11319e-07	3.24898e-06
WBGene00010629	8975.17	-0.535279	0.10316	-5.18882	2.11627e-07	3.25062e-06
WBGene00014057	593.389	0.926648	0.17875	5.18405	2.17117e-07	3.33179e-06
WBGene00021060	1044.12	0.97979	0.189196	5.1787	2.23442e-07	3.42561e-06
WBGene00019246	5469.61	-0.417201	0.0805851	-5.17715	2.25302e-07	3.45086e-06
WBGene00018485	200.27	1.49817	0.289482	5.17536	2.27469e-07	3.48078e-06
WBGene00194985	104.267	2.10175	0.406151	5.17479	2.28173e-07	3.48825e-06
WBGene00021888	4778.81	-0.510901	0.0987959	-5.17128	2.32497e-07	3.54912e-06
WBGene00001635	4458.19	-0.461464	0.0892373	-5.1712	2.32593e-07	3.54912e-06
WBGene00012970	303.497	1.06847	0.206644	5.17058	2.33367e-07	3.55759e-06
WBGene00018269	3370.46	0.785033	0.151874	5.16899	2.35368e-07	3.58136e-06
WBGene00010896	17459.6	-0.817503	0.158153	-5.16907	2.35257e-07	3.58136e-06
WBGene00021879	1522.91	0.81846	0.158512	5.16341	2.42488e-07	3.68623e-06
WBGene00020880	17.7002	7.22946	1.40049	5.16211	2.44183e-07	3.70852e-06
WBGene00001946	8415.33	0.508077	0.0984322	5.1617	2.44716e-07	3.70966e-06
WBGene00017133	183.374	2.35703	0.456636	5.16172	2.44695e-07	3.70966e-06
WBGene00010488	492.616	0.847002	0.164133	5.16046	2.46347e-07	3.73089e-06
WBGene00006816	3587.12	0.601275	0.116526	5.16	2.46944e-07	3.73645e-06
WBGene00017499	126.042	2.97902	0.577446	5.15896	2.48319e-07	3.75374e-06
WBGene00012126	4767.37	-0.491749	0.0954282	-5.15308	2.56249e-07	3.87e-06
WBGene00003828	5033.87	0.754262	0.146411	5.15168	2.58166e-07	3.89532e-06
WBGene00003082	2568.6	-0.756032	0.146769	-5.15119	2.58839e-07	3.90185e-06
WBGene00000834	5742.43	-0.404683	0.0785647	-5.15096	2.59162e-07	3.90308e-06
WBGene00012381	78.492	1.70427	0.330923	5.15005	2.60415e-07	3.91831e-06
WBGene00001137	35386.1	-0.496414	0.0964287	-5.14799	2.63288e-07	3.95786e-06
WBGene00015499	7272.8	-0.386631	0.0751205	-5.14682	2.64941e-07	3.97902e-06
WBGene00009276	1734.82	-0.561565	0.109132	-5.14573	2.66479e-07	3.99842e-06
WBGene00015648	889.868	-0.418681	0.0814097	-5.14289	2.70546e-07	4.05568e-06
WBGene00001154	2052.8	-0.476023	0.0925652	-5.14257	2.71004e-07	4.05879e-06
WBGene00018607	221.727	1.44664	0.281342	5.14195	2.71904e-07	4.06852e-06
WBGene00019883	8077.16	-0.433627	0.0844176	-5.13669	2.79617e-07	4.18007e-06
WBGene00008780	14165.1	-0.507696	0.0988487	-5.13609	2.80513e-07	4.18959e-06
WBGene00021895	1001.58	1.13783	0.22165	5.13349	2.84424e-07	4.2441e-06
WBGene00017867	148.523	1.48463	0.289345	5.13101	2.88187e-07	4.29629e-06
WBGene00000923	3965.82	-0.530656	0.103427	-5.13074	2.88603e-07	4.29854e-06
WBGene00002010	29615.7	-0.614134	0.119713	-5.13006	2.89654e-07	4.30588e-06
WBGene00013946	393.152	-1.07055	0.208686	-5.12998	2.89774e-07	4.30588e-06
WBGene00011886	4114.82	-0.581066	0.11327	-5.1299	2.89893e-07	4.30588e-06
WBGene00010847	2316.79	-0.444344	0.0866261	-5.12945	2.90596e-07	4.31237e-06
WBGene00016450	551.785	1.74465	0.340195	5.12837	2.9226e-07	4.3331e-06
WBGene00011676	147.979	-2.31926	0.452368	-5.12692	2.94514e-07	4.36252e-06
WBGene00020168	3163.11	-0.653035	0.127389	-5.1263	2.95496e-07	4.37306e-06
WBGene00020148	177.401	-1.36984	0.267251	-5.12567	2.96483e-07	4.38368e-06
WBGene00012353	4977.62	-0.440693	0.0859831	-5.12534	2.96995e-07	4.38725e-06
WBGene00015133	2557.76	-0.488386	0.0952917	-5.12517	2.97277e-07	4.3874e-06
WBGene00011061	39132.9	-0.550728	0.107502	-5.12296	3.00781e-07	4.43508e-06
WBGene00007460	2018.89	2.84979	0.556436	5.1215	3.03113e-07	4.4616e-06
WBGene00003726	125.375	1.71483	0.33483	5.12149	3.0313e-07	4.4616e-06
WBGene00004092	116.593	1.75776	0.34342	5.11841	3.08116e-07	4.53087e-06
WBGene00018427	4009.44	2.03938	0.39883	5.11339	3.16422e-07	4.64879e-06
WBGene00018886	286.871	1.88841	0.369359	5.11267	3.17629e-07	4.6623e-06
WBGene00015479	120.183	1.98214	0.387705	5.11249	3.17939e-07	4.66263e-06
WBGene00015045	139.989	2.39925	0.469473	5.11053	3.21255e-07	4.70699e-06
WBGene00001784	985.384	-0.917934	0.1797	-5.10816	3.25316e-07	4.7622e-06
WBGene00018351	400.361	1.72447	0.337741	5.10589	3.2924e-07	4.81528e-06
WBGene00006705	625.587	1.41011	0.27624	5.10467	3.31378e-07	4.84218e-06
WBGene00011146	10247.4	-0.399066	0.0782392	-5.10059	3.3859e-07	4.94312e-06
WBGene00020449	92.4452	2.4296	0.476468	5.09919	3.41111e-07	4.97544e-06
WBGene00000380	29325.4	-0.474923	0.093145	-5.09875	3.41901e-07	4.98247e-06
WBGene00015043	347.79	-1.56795	0.307534	-5.09846	3.42425e-07	4.98562e-06
WBGene00000443	510.333	1.35455	0.265727	5.09751	3.44159e-07	5.00637e-06
WBGene00000869	16167.5	-0.428268	0.0840369	-5.09619	3.46564e-07	5.03232e-06
WBGene00004023	378.851	1.6408	0.321967	5.09619	3.46557e-07	5.03232e-06
WBGene00003410	15352.9	-0.629956	0.123625	-5.09571	3.47444e-07	5.04058e-06
WBGene00021270	5466.91	-0.390152	0.0765731	-5.09516	3.48454e-07	5.05071e-06
WBGene00018787	51.2406	2.14382	0.420849	5.09402	3.50545e-07	5.07649e-06
WBGene00001229	6815.87	-0.52244	0.102592	-5.09239	3.53569e-07	5.1157e-06
WBGene00020562	1190.65	1.03351	0.203006	5.09101	3.56153e-07	5.1485e-06
WBGene00021427	3894.4	-1.01355	0.199111	-5.09037	3.57366e-07	5.16142e-06
WBGene00007363	755.887	0.852941	0.167619	5.08857	3.60765e-07	5.20588e-06
WBGene00010231	3695.26	-0.489707	0.0962716	-5.08672	3.64301e-07	5.25222e-06
WBGene00000458	212.374	1.31279	0.258132	5.08575	3.6618e-07	5.27462e-06
WBGene00003623	222.938	2.41837	0.475597	5.08491	3.67808e-07	5.29337e-06
WBGene00044445	128.482	1.79924	0.354079	5.08145	3.74573e-07	5.38594e-06
WBGene00007696	9600.81	-0.487215	0.0958976	-5.08058	3.76294e-07	5.40589e-06
WBGene00020576	1200.13	-1.54065	0.303355	-5.07872	3.79987e-07	5.4541e-06
WBGene00004186	7796.18	-0.486967	0.0959065	-5.07752	3.82397e-07	5.48305e-06
WBGene00013668	5505.48	-0.357561	0.0704224	-5.07738	3.8268e-07	5.48305e-06
WBGene00015650	2580.83	-0.944698	0.186102	-5.07624	3.84977e-07	5.51108e-06
WBGene00008621	1691	-1.53075	0.301574	-5.07586	3.85743e-07	5.51719e-06
WBGene00016237	190.376	1.27004	0.250313	5.07379	3.89961e-07	5.57259e-06
WBGene00016759	279.973	-1.00652	0.198402	-5.07312	3.91342e-07	5.5874e-06
WBGene00008295	12.5678	8.65161	1.70549	5.07281	3.91986e-07	5.59167e-06
WBGene00019540	11506	-1.98862	0.392031	-5.07261	3.92389e-07	5.5925e-06
WBGene00006590	3838.8	-0.558242	0.110064	-5.07199	3.93686e-07	5.60605e-06
WBGene00022820	8808.14	0.709011	0.139843	5.07006	3.97699e-07	5.65822e-06
WBGene00045239	250.123	-1.29538	0.255519	-5.06961	3.98631e-07	5.66651e-06
WBGene00000959	1002.7	0.645802	0.127518	5.06441	4.09672e-07	5.81835e-06
WBGene00019900	33984.3	-0.415322	0.0820392	-5.06248	4.13836e-07	5.87233e-06
WBGene00012013	499.551	2.51042	0.495933	5.06202	4.14846e-07	5.88152e-06
WBGene00009336	2154.5	-0.459647	0.090836	-5.06019	4.1884e-07	5.93296e-06
WBGene00000274	4992.59	-0.40815	0.0807495	-5.05452	4.31486e-07	6.10675e-06
WBGene00006700	6168.3	-0.419818	0.0831055	-5.05163	4.38062e-07	6.18992e-06
WBGene00015597	38.1066	4.25792	0.842885	5.0516	4.38126e-07	6.18992e-06
WBGene00000183	14234.3	-0.303863	0.0601543	-5.05138	4.38621e-07	6.19151e-06
WBGene00004704	6226.93	-0.435	0.0861332	-5.05032	4.41066e-07	6.2206e-06
WBGene00003779	178.245	1.40119	0.277548	5.04845	4.45414e-07	6.27646e-06
WBGene00008692	412.625	-2.82499	0.559663	-5.04766	4.47254e-07	6.29145e-06
WBGene00012234	4387.37	-0.487691	0.0966142	-5.04783	4.46866e-07	6.29145e-06
WBGene00003659	539.348	0.774358	0.153415	5.04747	4.47688e-07	6.2921e-06
WBGene00004182	801.624	0.871986	0.172785	5.04665	4.49617e-07	6.31373e-06
WBGene00000008	31.822	-4.5759	0.906923	-5.04552	4.52279e-07	6.34561e-06
WBGene00012533	42.9911	2.42857	0.481387	5.04493	4.53679e-07	6.35975e-06
WBGene00022400	1844.76	-0.491647	0.0974919	-5.04295	4.58399e-07	6.42036e-06
WBGene00015781	76.8414	3.66177	0.727066	5.03637	4.74439e-07	6.63534e-06
WBGene00001860	12371.4	-0.38529	0.0765022	-5.03632	4.74567e-07	6.63534e-06
WBGene00004489	39836.5	-0.637741	0.126638	-5.03592	4.75557e-07	6.64345e-06
WBGene00004481	50707.2	-0.633412	0.125816	-5.03443	4.79269e-07	6.68953e-06
WBGene00008089	417.286	-0.990547	0.197053	-5.0268	4.98735e-07	6.95525e-06
WBGene00000431	54.3481	1.67688	0.333625	5.02624	5.00181e-07	6.96942e-06
WBGene00022854	2168.55	-0.987188	0.196503	-5.02379	5.06615e-07	7.053e-06
WBGene00011320	6952.88	-0.581656	0.115786	-5.02356	5.07234e-07	7.05556e-06
WBGene00010234	1989.09	1.34122	0.267087	5.02165	5.12291e-07	7.11978e-06
WBGene00011445	193.498	1.62344	0.32356	5.01743	5.23667e-07	7.26902e-06
WBGene00018755	290.449	1.43481	0.285971	5.01734	5.23926e-07	7.26902e-06
WBGene00020383	3727.33	-0.545516	0.108744	-5.01652	5.26157e-07	7.29373e-06
WBGene00002129	868.551	0.69004	0.137569	5.01596	5.27704e-07	7.30893e-06
WBGene00007967	155.739	1.04108	0.207783	5.0104	5.4317e-07	7.51343e-06
WBGene00013445	2014.31	-0.561592	0.112087	-5.01032	5.43396e-07	7.51343e-06
WBGene00010941	2882.05	-0.502123	0.100221	-5.01015	5.43868e-07	7.51354e-06
WBGene00009635	520.95	0.938254	0.187279	5.00992	5.44516e-07	7.51608e-06
WBGene00012858	1168.19	-0.54118	0.108032	-5.00946	5.45829e-07	7.52779e-06
WBGene00012317	1966.15	0.971123	0.193867	5.00922	5.46501e-07	7.53066e-06
WBGene00003763	31.0068	3.27009	0.652863	5.00885	5.47562e-07	7.53886e-06
WBGene00002632	1711.98	0.723219	0.144511	5.00461	5.59747e-07	7.70009e-06
WBGene00018274	107.495	1.73314	0.346376	5.00363	5.626e-07	7.73276e-06
WBGene00017080	2165.06	0.339299	0.0678153	5.00329	5.63614e-07	7.74014e-06
WBGene00006896	1633.77	0.611334	0.122203	5.00262	5.65569e-07	7.76041e-06
WBGene00001226	18636.9	-0.597718	0.119494	-5.00206	5.67198e-07	7.77618e-06
WBGene00012420	100.1	1.91706	0.383282	5.0017	5.68269e-07	7.78428e-06
WBGene00016848	429.936	1.06918	0.213796	5.00094	5.70522e-07	7.80854e-06
WBGene00007859	1597.32	-0.534046	0.106812	-4.99987	5.737e-07	7.84179e-06
WBGene00022462	2847.08	-0.794777	0.158962	-4.99979	5.7392e-07	7.84179e-06
WBGene00018782	21094.6	-0.45307	0.0906427	-4.99842	5.78024e-07	7.89122e-06
WBGene00018803	360.322	3.02702	0.605711	4.99747	5.80869e-07	7.92339e-06
WBGene00019351	5677.33	0.503609	0.100793	4.99646	5.83916e-07	7.95825e-06
WBGene00018716	128.08	1.41248	0.282737	4.99574	5.8612e-07	7.98158e-06
WBGene00000866	8173.75	-0.553811	0.110875	-4.99492	5.88593e-07	8.0018e-06
WBGene00009082	12844.1	-0.394342	0.0789465	-4.99505	5.88197e-07	8.0018e-06
WBGene00011507	14950.9	-0.416497	0.0834573	-4.99054	6.021e-07	8.17857e-06
WBGene00008532	7374.45	-0.461511	0.0924845	-4.99014	6.0335e-07	8.18868e-06
WBGene00001249	525.343	0.927816	0.186012	4.98795	6.1024e-07	8.26835e-06
WBGene00015823	1401.66	0.884899	0.177405	4.98801	6.10059e-07	8.26835e-06
WBGene00004447	31582.6	-0.821358	0.164695	-4.98715	6.12757e-07	8.29551e-06
WBGene00017300	9336.43	-0.53555	0.107397	-4.98663	6.1441e-07	8.31094e-06
WBGene00001630	3944.24	-0.39134	0.0784982	-4.98533	6.18546e-07	8.35991e-06
WBGene00017143	681.742	1.1903	0.23884	4.98366	6.23913e-07	8.42542e-06
WBGene00020296	2446.64	-0.564963	0.113369	-4.98339	6.2481e-07	8.43051e-06
WBGene00007849	184.072	-1.29428	0.259979	-4.97839	6.41148e-07	8.63658e-06
WBGene00012037	2105.2	-0.50453	0.101342	-4.97847	6.40899e-07	8.63658e-06
WBGene00003564	4486.67	0.550322	0.11056	4.97761	6.4375e-07	8.65724e-06
WBGene00000373	407.827	-1.55313	0.312019	-4.97766	6.43564e-07	8.65724e-06
WBGene00011300	5485.35	-0.546917	0.109883	-4.97725	6.44924e-07	8.66583e-06
WBGene00001854	830.178	1.56397	0.314296	4.97611	6.48748e-07	8.70999e-06
WBGene00010677	23875.5	-0.45498	0.0914508	-4.97514	6.52007e-07	8.74143e-06
WBGene00020391	18476.1	-0.441061	0.0886538	-4.97509	6.52169e-07	8.74143e-06
WBGene00019433	6524.99	-0.569227	0.114482	-4.97219	6.61996e-07	8.86573e-06
WBGene00001372	4104.2	-0.69325	0.13943	-4.97204	6.62536e-07	8.86573e-06
WBGene00000206	14052.6	-0.479374	0.0964503	-4.97016	6.68973e-07	8.94448e-06
WBGene00011112	267.481	-3.20629	0.645681	-4.96575	6.84369e-07	9.14279e-06
WBGene00013418	119.24	2.21632	0.446433	4.96451	6.88741e-07	9.19361e-06
WBGene00022653	2300.35	-0.985494	0.198563	-4.96314	6.93636e-07	9.25133e-06
WBGene00015547	3663.18	0.896654	0.18068	4.96267	6.95321e-07	9.26618e-06
WBGene00010124	343.095	-3.19072	0.643039	-4.96194	6.97925e-07	9.29324e-06
WBGene00018489	207.348	2.29265	0.462377	4.9584	7.10774e-07	9.45656e-06
WBGene00021238	2223.68	0.348792	0.0703604	4.95722	7.15089e-07	9.50617e-06
WBGene00010123	89.7085	-3.69068	0.745409	-4.95122	7.37509e-07	9.79618e-06
WBGene00018041	191.784	1.97924	0.399908	4.94923	7.45086e-07	9.88871e-06
WBGene00008038	188.528	2.0248	0.409262	4.94745	7.51933e-07	9.97142e-06
WBGene00009636	281.415	0.956188	0.193322	4.9461	7.57144e-07	1.00323e-05
WBGene00012550	6251.08	-0.408148	0.0825861	-4.94209	7.72889e-07	1.02326e-05
WBGene00004414	140239	-0.645046	0.130557	-4.94073	7.78313e-07	1.0296e-05
WBGene00017082	120.515	-1.41731	0.286887	-4.9403	7.80007e-07	1.031e-05
WBGene00001160	7069.39	0.725357	0.146862	4.93903	7.85131e-07	1.03692e-05
WBGene00006405	9479.31	-0.472288	0.0956384	-4.93827	7.88178e-07	1.0401e-05
WBGene00022490	1076.07	0.842804	0.170692	4.93757	7.9101e-07	1.04299e-05
WBGene00007900	320.381	1.42785	0.28923	4.93673	7.94424e-07	1.04664e-05
WBGene00011668	121.437	-3.42998	0.694828	-4.93644	7.95598e-07	1.04733e-05
WBGene00021351	11158.1	-0.625623	0.12675	-4.93588	7.97896e-07	1.04951e-05
WBGene00022538	230.524	2.00557	0.406479	4.93402	8.05543e-07	1.0587e-05
WBGene00003978	720.007	1.08683	0.220347	4.93236	8.1242e-07	1.06688e-05
WBGene00005003	2777.82	1.29105	0.261792	4.93157	8.15715e-07	1.07034e-05
WBGene00044213	101.892	2.47858	0.502648	4.93104	8.17919e-07	1.07236e-05
WBGene00011737	3424.47	1.71424	0.347771	4.92921	8.25644e-07	1.08161e-05
WBGene00017374	1635.24	0.706545	0.143346	4.92894	8.26764e-07	1.0817e-05
WBGene00022673	5613.64	0.364536	0.0739592	4.92888	8.27043e-07	1.0817e-05
WBGene00007883	104.974	1.75351	0.355784	4.92859	8.28269e-07	1.08243e-05
WBGene00022353	73.3697	1.78102	0.361463	4.92725	8.33947e-07	1.08897e-05
WBGene00011538	1923.87	-0.714643	0.145063	-4.92642	8.37497e-07	1.09272e-05
WBGene00018334	243.379	1.02639	0.208358	4.92609	8.38906e-07	1.09368e-05
WBGene00002981	6413.11	0.772781	0.156951	4.92371	8.49199e-07	1.10355e-05
WBGene00185014	242.496	-1.45728	0.295955	-4.924	8.47927e-07	1.10355e-05
WBGene00021350	63594.6	-0.60045	0.12195	-4.92375	8.49029e-07	1.10355e-05
WBGene00015896	68.6972	-2.28791	0.464663	-4.9238	8.48798e-07	1.10355e-05
WBGene00008389	74.9711	2.87528	0.584117	4.92245	8.54687e-07	1.10979e-05
WBGene00000277	2915.66	0.768281	0.156096	4.92185	8.57303e-07	1.1123e-05
WBGene00020796	2391.57	-0.424938	0.0863433	-4.92149	8.58868e-07	1.11344e-05
WBGene00015684	2173.18	-0.839365	0.170662	-4.9183	8.73007e-07	1.13086e-05
WBGene00005833	9.88102	7.8285	1.59196	4.91752	8.7647e-07	1.13444e-05
WBGene00019504	6944.82	-0.489299	0.0995622	-4.9145	8.90077e-07	1.14932e-05
WBGene00012930	3046.21	0.470937	0.0958203	4.9148	8.8874e-07	1.14932e-05
WBGene00185055	58.036	-1.87071	0.380651	-4.9145	8.90096e-07	1.14932e-05
WBGene00017184	566.055	1.89299	0.385225	4.91399	8.92416e-07	1.1514e-05
WBGene00004779	130.898	1.59291	0.324268	4.91233	9.00006e-07	1.16027e-05
WBGene00009595	1071.04	1.40736	0.286521	4.91189	9.02004e-07	1.16192e-05
WBGene00015783	195.495	1.29429	0.263511	4.91169	9.02951e-07	1.16222e-05
WBGene00023069	3257.96	2.10239	0.428144	4.91047	9.08569e-07	1.16744e-05
WBGene00007797	3192.82	-0.54735	0.111469	-4.91034	9.09171e-07	1.16744e-05
WBGene00002238	22839.3	-0.574291	0.116955	-4.91037	9.09065e-07	1.16744e-05
WBGene00007934	546.202	1.36355	0.277769	4.90894	9.1569e-07	1.17488e-05
WBGene00004421	76568.1	-0.650027	0.132483	-4.9065	9.2715e-07	1.18864e-05
WBGene00006937	3991.53	-0.456844	0.0931407	-4.90488	9.34834e-07	1.19755e-05
WBGene00006888	26616.7	-0.460588	0.0939107	-4.90454	9.36486e-07	1.19872e-05
WBGene00022386	228.308	1.65428	0.337337	4.90392	9.39405e-07	1.2015e-05
WBGene00016250	31731.4	-0.653122	0.133199	-4.90334	9.42201e-07	1.20413e-05
WBGene00019902	845.073	1.24922	0.254801	4.90274	9.45074e-07	1.20685e-05
WBGene00001819	906.077	-1.11022	0.226481	-4.90205	9.48433e-07	1.21019e-05
WBGene00269434	84.5672	1.67198	0.341229	4.89988	9.58938e-07	1.22263e-05
WBGene00000867	13072.1	-0.612051	0.124966	-4.89772	9.69539e-07	1.23517e-05
WBGene00012481	10262.8	-0.59487	0.121475	-4.89706	9.72835e-07	1.2384e-05
WBGene00015371	79.1346	2.08614	0.426098	4.89591	9.78526e-07	1.24466e-05
WBGene00016460	788.356	-0.566601	0.115778	-4.89386	9.88756e-07	1.25669e-05
WBGene00022127	11546	-0.468101	0.0956586	-4.89345	9.90821e-07	1.25833e-05
WBGene00010018	275.957	1.52177	0.311076	4.89196	9.98377e-07	1.26693e-05
WBGene00017258	334.812	1.18238	0.241843	4.88904	1.01331e-06	1.28488e-05
WBGene00006919	6790	-0.648252	0.132611	-4.88837	1.01675e-06	1.28822e-05
WBGene00004486	33756.6	-0.569123	0.116439	-4.88774	1.01999e-06	1.29132e-05
WBGene00002696	6577.91	-0.453031	0.0927293	-4.88553	1.03153e-06	1.30491e-05
WBGene00009237	5106.95	-1.19284	0.244241	-4.88388	1.0402e-06	1.31485e-05
WBGene00002075	10907.5	-0.40341	0.0826321	-4.88201	1.05011e-06	1.32634e-05
WBGene00021703	76.6382	3.37324	0.691063	4.88123	1.05424e-06	1.33052e-05
WBGene00010342	59.8138	1.88366	0.386236	4.87696	1.07735e-06	1.35864e-05
WBGene00012311	19.9459	6.29067	1.29009	4.87614	1.08181e-06	1.3632e-05
WBGene00022816	776.077	3.52823	0.723639	4.87567	1.08437e-06	1.36537e-05
WBGene00016493	27413.7	-0.855209	0.17547	-4.87381	1.09465e-06	1.37724e-05
WBGene00002203	2376.27	0.733734	0.150559	4.87341	1.09687e-06	1.37788e-05
WBGene00013266	682.97	1.02803	0.210943	4.87351	1.09631e-06	1.37788e-05
WBGene00012140	9924.45	1.81694	0.372882	4.87269	1.10089e-06	1.38187e-05
WBGene00014159	110.84	2.06346	0.423541	4.87191	1.10522e-06	1.38624e-05
WBGene00018890	3765.92	-0.491161	0.10086	-4.86971	1.11761e-06	1.40068e-05
WBGene00001228	7852.23	-0.448032	0.092028	-4.86843	1.12489e-06	1.40803e-05
WBGene00004013	446.05	1.57324	0.323156	4.86837	1.1252e-06	1.40803e-05
WBGene00020636	4837.55	-0.437198	0.0898095	-4.86806	1.12698e-06	1.40915e-05
WBGene00004048	211.701	2.40176	0.493413	4.86765	1.12935e-06	1.41103e-05
WBGene00019893	12060.3	-0.451121	0.092686	-4.8672	1.13191e-06	1.41315e-05
WBGene00017031	8727.43	-0.492298	0.101166	-4.86626	1.13731e-06	1.4188e-05
WBGene00000239	633.513	-1.09042	0.224177	-4.86409	1.14982e-06	1.43219e-05
WBGene00022474	469.676	1.1511	0.236648	4.86418	1.14931e-06	1.43219e-05
WBGene00019225	808.905	0.706065	0.145202	4.86265	1.15824e-06	1.44158e-05
WBGene00003375	1041.09	-1.02289	0.21037	-4.86235	1.16e-06	1.44266e-05
WBGene00002059	8505	-0.544994	0.112127	-4.86048	1.171e-06	1.45515e-05
WBGene00009836	22.745	7.44621	1.53204	4.86034	1.17184e-06	1.45515e-05
WBGene00000765	2651.17	-0.630556	0.129743	-4.86003	1.17369e-06	1.45633e-05
WBGene00012348	5755.69	0.370313	0.0762128	4.85894	1.18015e-06	1.46322e-05
WBGene00020827	5816.11	-0.600814	0.123694	-4.85724	1.19033e-06	1.47472e-05
WBGene00007779	949.09	0.960109	0.197719	4.85592	1.19829e-06	1.48344e-05
WBGene00002249	8955.31	-0.473547	0.0975446	-4.85467	1.20589e-06	1.49071e-05
WBGene00016314	685.145	1.34041	0.276109	4.85465	1.206e-06	1.49071e-05
WBGene00015040	51.3716	3.14145	0.647201	4.8539	1.21058e-06	1.49523e-05
WBGene00012468	2718.58	0.674783	0.139049	4.85285	1.21698e-06	1.50199e-05
WBGene00009232	11.3158	-7.04375	1.4516	-4.85241	1.21973e-06	1.50309e-05
WBGene00020950	11864	-0.532669	0.109772	-4.85249	1.21919e-06	1.50309e-05
WBGene00000425	229.404	1.80416	0.371847	4.85188	1.22296e-06	1.50593e-05
WBGene00006934	4207.28	-0.485747	0.100145	-4.85046	1.23173e-06	1.51558e-05
WBGene00018599	1549.36	-0.463742	0.0956506	-4.84829	1.24527e-06	1.53108e-05
WBGene00045265	484.101	-1.4526	0.299661	-4.84749	1.25034e-06	1.53539e-05
WBGene00014165	9051.35	-0.469028	0.0967579	-4.84744	1.25067e-06	1.53539e-05
WBGene00016113	2877.91	-0.498364	0.102883	-4.84398	1.27263e-06	1.56116e-05
WBGene00006856	11722.3	-0.454772	0.0939013	-4.84308	1.27839e-06	1.56704e-05
WBGene00004454	27819.2	-0.812391	0.167827	-4.84063	1.29425e-06	1.58529e-05
WBGene00018153	87.2301	1.64874	0.340621	4.84041	1.29573e-06	1.5859e-05
WBGene00017961	153.242	2.13831	0.441841	4.83953	1.30144e-06	1.59169e-05
WBGene00000414	1250.39	0.846238	0.174868	4.83931	1.30292e-06	1.5923e-05
WBGene00000083	1165.63	-1.06531	0.220264	-4.83653	1.32124e-06	1.61347e-05
WBGene00020813	264.382	-1.17288	0.242516	-4.83629	1.32287e-06	1.61424e-05
WBGene00000915	182032	-0.57325	0.118538	-4.83601	1.3247e-06	1.61526e-05
WBGene00000381	19579.6	-0.417122	0.086269	-4.83513	1.33059e-06	1.62121e-05
WBGene00003216	3497.5	-0.609997	0.126172	-4.83465	1.33383e-06	1.62394e-05
WBGene00001498	8035.29	-0.565884	0.117082	-4.83325	1.34323e-06	1.63416e-05
WBGene00016355	125.477	1.69635	0.351069	4.83197	1.3519e-06	1.64348e-05
WBGene00021237	1048.29	1.41952	0.2938	4.83158	1.35457e-06	1.64549e-05
WBGene00009200	4387.11	-0.417818	0.0864904	-4.8308	1.35987e-06	1.65069e-05
WBGene00010749	266.621	-1.27053	0.263111	-4.82888	1.37306e-06	1.66545e-05
WBGene00021581	72.8634	5.22185	1.0819	4.82654	1.38924e-06	1.68382e-05
WBGene00016719	141.829	1.73896	0.360324	4.8261	1.39236e-06	1.68633e-05
WBGene00011884	26280.7	-0.417764	0.0865803	-4.82516	1.3989e-06	1.69299e-05
WBGene00004429	45772.4	-0.658206	0.136449	-4.82381	1.40841e-06	1.70323e-05
WBGene00000794	5901.48	-0.366172	0.0759341	-4.82224	1.41957e-06	1.71545e-05
WBGene00016500	1184.7	1.26456	0.262424	4.81877	1.44447e-06	1.74424e-05
WBGene00012768	22000.1	-0.673563	0.13984	-4.81666	1.45979e-06	1.76142e-05
WBGene00001149	5071.16	-0.529819	0.110036	-4.81498	1.47215e-06	1.77502e-05
WBGene00008480	20534.5	-0.444099	0.0922467	-4.81426	1.4775e-06	1.78014e-05
WBGene00019471	2954.37	2.17059	0.451003	4.81279	1.48834e-06	1.79092e-05
WBGene00012186	718.275	4.31562	0.896705	4.81275	1.48866e-06	1.79092e-05
WBGene00010790	3371.47	2.97907	0.619122	4.81176	1.49607e-06	1.7985e-05
WBGene00020170	84.6937	1.80213	0.374602	4.81079	1.50338e-06	1.80595e-05
WBGene00015552	1037.56	1.00525	0.208965	4.81063	1.50458e-06	1.80605e-05
WBGene00004436	46498.5	-0.704989	0.146571	-4.80987	1.5103e-06	1.81158e-05
WBGene00023489	416.609	-1.09206	0.227091	-4.8089	1.51764e-06	1.81903e-05
WBGene00016402	361.497	-0.80289	0.167005	-4.80759	1.52761e-06	1.82828e-05
WBGene00010354	4642.8	-0.475867	0.0989814	-4.80764	1.52724e-06	1.82828e-05
WBGene00021921	5822.54	-0.357805	0.0744562	-4.80558	1.54306e-06	1.8454e-05
WBGene00004465	11939.3	-0.470996	0.0980298	-4.80462	1.55045e-06	1.85288e-05
WBGene00001973	9962.66	-0.418387	0.0870963	-4.80373	1.5574e-06	1.85981e-05
WBGene00016422	1259.21	3.12462	0.650529	4.8032	1.56148e-06	1.86331e-05
WBGene00021934	19258.6	-0.450393	0.0938175	-4.80073	1.58085e-06	1.88496e-05
WBGene00015966	1242.84	0.808501	0.168417	4.8006	1.58194e-06	1.88496e-05
WBGene00017177	4290.95	-0.471788	0.0983039	-4.79928	1.59237e-06	1.89598e-05
WBGene00004155	125.023	5.88954	1.22735	4.7986	1.59782e-06	1.90108e-05
WBGene00021877	976.314	-0.674027	0.140522	-4.7966	1.61383e-06	1.91871e-05
WBGene00019819	3109.49	-1.18559	0.247289	-4.79434	1.63211e-06	1.93903e-05
WBGene00016379	205.696	1.45491	0.303475	4.79416	1.6336e-06	1.93938e-05
WBGene00001329	6469.8	0.500944	0.104523	4.79266	1.64581e-06	1.95134e-05
WBGene00015449	479.154	-5.54547	1.15708	-4.79263	1.64608e-06	1.95134e-05
WBGene00021638	1058.66	-0.485153	0.101261	-4.79112	1.65856e-06	1.96469e-05
WBGene00003923	10935.4	-0.601664	0.125584	-4.79093	1.6601e-06	1.96508e-05
WBGene00006927	185288	-1.45271	0.303247	-4.79052	1.6635e-06	1.96767e-05
WBGene00019624	694.53	0.921762	0.192422	4.7903	1.6653e-06	1.96836e-05
WBGene00001577	442.29	1.2058	0.251837	4.78801	1.68443e-06	1.98952e-05
WBGene00001862	4302.07	-0.401904	0.0839436	-4.78779	1.68627e-06	1.99024e-05
WBGene00003926	10007	-0.679315	0.141902	-4.78721	1.69118e-06	1.99459e-05
WBGene00015729	52.8734	1.77319	0.370658	4.78391	1.71921e-06	2.02617e-05
WBGene00011383	393.562	3.2188	0.673029	4.78255	1.73081e-06	2.03836e-05
WBGene00007686	7801.64	-0.593535	0.124118	-4.78204	1.73525e-06	2.0421e-05
WBGene00009110	208.567	2.50993	0.524884	4.78188	1.73666e-06	2.04227e-05
WBGene00013169	37.1157	-4.20894	0.880422	-4.78059	1.74778e-06	2.05386e-05
WBGene00018765	2369.69	-0.598812	0.125276	-4.77994	1.75346e-06	2.05904e-05
WBGene00017361	834.256	1.58668	0.331979	4.77946	1.75764e-06	2.06245e-05
WBGene00010419	76494.3	-0.539857	0.112994	-4.77773	1.77282e-06	2.07726e-05
WBGene00004218	87.7978	1.67204	0.34996	4.7778	1.77222e-06	2.07726e-05
WBGene00018606	170.233	1.88851	0.395296	4.77747	1.77516e-06	2.0785e-05
WBGene00044743	154.524	1.126	0.235725	4.77677	1.78134e-06	2.08423e-05
WBGene00000467	3061.52	-0.538123	0.112675	-4.77591	1.78898e-06	2.09127e-05
WBGene00003507	1870.15	-0.475326	0.0995305	-4.77568	1.79101e-06	2.09127e-05
WBGene00010407	704.43	0.845349	0.177012	4.77566	1.79123e-06	2.09127e-05
WBGene00021197	104.21	2.95017	0.617829	4.77506	1.79651e-06	2.09593e-05
WBGene00006933	8210.2	-0.473389	0.0991627	-4.77386	1.80732e-06	2.10703e-05
WBGene00013578	5274.47	-0.411741	0.0862834	-4.77196	1.82443e-06	2.12544e-05
WBGene00019237	1278.65	0.837367	0.175516	4.77088	1.8342e-06	2.13529e-05
WBGene00007620	4259.02	-0.435041	0.0911909	-4.77066	1.83622e-06	2.13611e-05
WBGene00000891	3563.93	-0.381998	0.0800907	-4.76956	1.84628e-06	2.14626e-05
WBGene00005153	709.432	-0.607464	0.127389	-4.76857	1.8554e-06	2.15532e-05
WBGene00003518	342.83	1.01304	0.212547	4.76621	1.87721e-06	2.1791e-05
WBGene00044737	1875.22	0.693438	0.145507	4.76568	1.88219e-06	2.18332e-05
WBGene00003903	3156.36	0.882052	0.185091	4.76551	1.88375e-06	2.18356e-05
WBGene00017151	55.2047	2.42724	0.509397	4.76493	1.88918e-06	2.18829e-05
WBGene00004494	48965.4	-0.631645	0.132616	-4.76297	1.9076e-06	2.20804e-05
WBGene00006434	21045.9	-0.464335	0.097548	-4.76007	1.9353e-06	2.23851e-05
WBGene00000419	6693.65	-0.439339	0.0923307	-4.75832	1.95212e-06	2.25635e-05
WBGene00021844	4004.71	-0.525931	0.110553	-4.75729	1.96209e-06	2.26627e-05
WBGene00022235	36372.7	-0.5135	0.10799	-4.75508	1.98367e-06	2.28956e-05
WBGene00015926	1241.53	0.85677	0.180244	4.75338	2.00043e-06	2.30726e-05
WBGene00017445	259.262	1.14867	0.24172	4.75204	2.01371e-06	2.32093e-05
WBGene00017319	2217.29	-0.503955	0.106094	-4.75008	2.03337e-06	2.34192e-05
WBGene00016739	10061.9	-0.502495	0.105843	-4.74755	2.05892e-06	2.36966e-05
WBGene00009829	5770.56	-0.316766	0.066743	-4.74606	2.07414e-06	2.38549e-05
WBGene00006852	166.005	1.71401	0.361207	4.74524	2.08256e-06	2.3932e-05
WBGene00017443	149.088	1.44711	0.304968	4.74512	2.0838e-06	2.3932e-05
WBGene00006607	7146.22	-0.432825	0.0912332	-4.74415	2.09379e-06	2.40296e-05
WBGene00001336	10466.9	-0.444392	0.0936959	-4.74292	2.10664e-06	2.41601e-05
WBGene00013560	718.738	1.28528	0.271022	4.74234	2.11262e-06	2.42115e-05
WBGene00010478	12962.3	-0.667959	0.140882	-4.74127	2.12384e-06	2.43229e-05
WBGene00004994	13.2287	8.30053	1.75097	4.74053	2.13165e-06	2.4395e-05
WBGene00011450	33.5841	3.76104	0.79369	4.73868	2.15116e-06	2.4601e-05
WBGene00020171	2667.96	-0.610794	0.128929	-4.73743	2.16446e-06	2.47356e-05
WBGene00000877	4322.49	-0.491511	0.10378	-4.7361	2.17869e-06	2.48806e-05
WBGene00003951	10957.2	-0.507186	0.107115	-4.73495	2.1911e-06	2.50048e-05
WBGene00010868	619.622	1.24408	0.262804	4.73386	2.20286e-06	2.51213e-05
WBGene00012665	4131.96	-0.396326	0.0837399	-4.73282	2.21422e-06	2.52331e-05
WBGene00011412	1650.24	-0.583781	0.12341	-4.7304	2.24075e-06	2.55174e-05
WBGene00001591	1276.12	1.27684	0.270062	4.72797	2.26773e-06	2.58065e-05
WBGene00000792	476.565	1.33685	0.282803	4.72714	2.27707e-06	2.58765e-05
WBGene00009361	378.725	1.57954	0.334143	4.72715	2.27698e-06	2.58765e-05
WBGene00019143	255.583	0.839781	0.177664	4.72679	2.28095e-06	2.59024e-05
WBGene00013435	2772.98	-0.64535	0.136609	-4.72408	2.31159e-06	2.62175e-05
WBGene00007140	149.561	2.44264	0.517066	4.72405	2.31193e-06	2.62175e-05
WBGene00012342	6245.78	-0.335514	0.0710452	-4.72255	2.32911e-06	2.63938e-05
WBGene00021248	6583.77	-0.596816	0.12645	-4.71979	2.36084e-06	2.67347e-05
WBGene00011436	2264.8	-0.875433	0.185504	-4.71921	2.36767e-06	2.67934e-05
WBGene00012714	8656.82	-0.521473	0.110558	-4.71673	2.39663e-06	2.71022e-05
WBGene00000226	5853.75	-0.458051	0.0971195	-4.71636	2.40096e-06	2.71322e-05
WBGene00012860	2868.49	0.626617	0.132927	4.71398	2.42923e-06	2.74326e-05
WBGene00000396	3751.89	0.853704	0.181233	4.71052	2.47086e-06	2.78832e-05
WBGene00009456	5081.38	-0.499758	0.106121	-4.70932	2.4854e-06	2.80277e-05
WBGene00015504	5811.23	-0.701891	0.149062	-4.70872	2.49275e-06	2.80912e-05
WBGene00009476	379.293	1.51425	0.321626	4.7081	2.50042e-06	2.81579e-05
WBGene00001047	8942.85	-0.305564	0.0649054	-4.70783	2.50367e-06	2.8175e-05
WBGene00018636	4203.62	-0.564188	0.119871	-4.70662	2.51859e-06	2.83232e-05
WBGene00017855	3973.74	-0.55556	0.118069	-4.7054	2.53367e-06	2.84731e-05
WBGene00006498	2406.95	0.927093	0.197058	4.70468	2.54269e-06	2.85546e-05
WBGene00001035	3005.08	-0.423896	0.0901083	-4.70429	2.54747e-06	2.85885e-05
WBGene00008100	526.139	1.80696	0.384364	4.70118	2.5866e-06	2.90075e-05
WBGene00010221	1366.38	1.14795	0.244191	4.70101	2.5888e-06	2.90121e-05
WBGene00021482	908.784	0.892171	0.189811	4.70033	2.59747e-06	2.90891e-05
WBGene00003169	376.678	-1.18693	0.252544	-4.6999	2.60283e-06	2.9129e-05
WBGene00018159	1049.56	-0.661481	0.140751	-4.69964	2.60623e-06	2.9147e-05
WBGene00017344	1042.56	-0.993996	0.211533	-4.69902	2.61411e-06	2.92149e-05
WBGene00000979	24.2429	4.49469	0.956693	4.69815	2.62524e-06	2.93191e-05
WBGene00014096	7103.52	-0.306412	0.0652722	-4.69438	2.67419e-06	2.98452e-05
WBGene00018594	195.762	-1.25191	0.266829	-4.69182	2.70781e-06	3.01996e-05
WBGene00018878	677.867	0.812242	0.173155	4.69083	2.72096e-06	3.03254e-05
WBGene00003690	546.774	0.806694	0.172082	4.68784	2.76102e-06	3.07507e-05
WBGene00017197	17.7168	4.77178	1.01826	4.6862	2.78326e-06	3.09772e-05
WBGene00004020	1821.57	-1.2968	0.276954	-4.68238	2.83565e-06	3.15386e-05
WBGene00016411	1393.66	-0.432513	0.0924087	-4.68044	2.86261e-06	3.18166e-05
WBGene00004208	42343.2	-0.423731	0.0905534	-4.67935	2.87788e-06	3.19644e-05
WBGene00008999	2952.09	0.708972	0.151522	4.679	2.88282e-06	3.19974e-05
WBGene00009922	6388.55	-0.429798	0.0918996	-4.67682	2.91354e-06	3.23162e-05
WBGene00008032	2420.21	-1.06446	0.227678	-4.67531	2.93514e-06	3.25335e-05
WBGene00021898	520.709	1.71423	0.366676	4.67505	2.93882e-06	3.2552e-05
WBGene00004719	146.392	1.552	0.332036	4.67419	2.95111e-06	3.26658e-05
WBGene00019751	95.9614	3.03534	0.649466	4.67359	2.95982e-06	3.27398e-05
WBGene00000453	309.868	1.92415	0.411828	4.67221	2.97972e-06	3.29375e-05
WBGene00044807	35.7775	2.89471	0.619636	4.67163	2.98821e-06	3.30089e-05
WBGene00007927	2851.02	-0.40311	0.0863204	-4.66993	3.01307e-06	3.32607e-05
WBGene00006791	5671.26	-0.343682	0.0736087	-4.66905	3.026e-06	3.33808e-05
WBGene00022119	16186.8	-0.346661	0.0742984	-4.66579	3.07436e-06	3.38912e-05
WBGene00004898	468.459	0.920749	0.197355	4.66546	3.07933e-06	3.39228e-05
WBGene00018374	382.954	1.30838	0.280503	4.66441	3.09498e-06	3.40721e-05
WBGene00003796	18527.3	-0.402087	0.0862262	-4.66316	3.1139e-06	3.42572e-05
WBGene00021322	3668.71	-0.79757	0.171109	-4.66119	3.14394e-06	3.45641e-05
WBGene00020962	447.039	-1.10344	0.236972	-4.65641	3.21775e-06	3.53516e-05
WBGene00022418	325.882	1.50654	0.323553	4.65624	3.2203e-06	3.53556e-05
WBGene00003795	38728.9	-0.404043	0.0867845	-4.65571	3.22866e-06	3.53953e-05
WBGene00077443	103.795	1.67539	0.359866	4.65559	3.23047e-06	3.53953e-05
WBGene00013168	5414.11	-0.396294	0.0851217	-4.65562	3.2301e-06	3.53953e-05
WBGene00017128	637.137	1.18241	0.254145	4.65251	3.27914e-06	3.59043e-05
WBGene00004460	19439.1	-0.512746	0.11026	-4.65032	3.31427e-06	3.62333e-05
WBGene00010560	8469.75	-0.478991	0.103004	-4.65023	3.31562e-06	3.62333e-05
WBGene00016393	5220.19	-0.444823	0.0956564	-4.65021	3.31589e-06	3.62333e-05
WBGene00017241	1781.88	-0.532424	0.1145	-4.65001	3.31923e-06	3.62454e-05
WBGene00008408	1061.37	-0.490713	0.105537	-4.64969	3.32432e-06	3.62765e-05
WBGene00020517	4869.24	-0.554599	0.11929	-4.64918	3.3325e-06	3.63413e-05
WBGene00003654	389.286	0.942584	0.202864	4.64638	3.37807e-06	3.68135e-05
WBGene00003964	27384.1	-0.341806	0.0736292	-4.64226	3.44616e-06	3.75302e-05
WBGene00003418	6540.91	-0.442667	0.0953803	-4.64108	3.46601e-06	3.77211e-05
WBGene00003992	20694.4	-0.536399	0.115609	-4.63975	3.48834e-06	3.79386e-05
WBGene00045077	81.086	1.91431	0.412806	4.63732	3.52955e-06	3.83354e-05
WBGene00003392	4749.56	-0.346931	0.074812	-4.63737	3.52862e-06	3.83354e-05
WBGene00000197	18367.2	-0.481988	0.104003	-4.63437	3.58025e-06	3.886e-05
WBGene00017755	476.717	1.8765	0.404946	4.63396	3.58729e-06	3.89104e-05
WBGene00044697	128.422	3.06148	0.660751	4.63334	3.59821e-06	3.90027e-05
WBGene00019838	1101.86	-0.487938	0.105321	-4.63288	3.60616e-06	3.90627e-05
WBGene00001730	22.4578	6.53368	1.41118	4.62995	3.65759e-06	3.95933e-05
WBGene00021073	5361.44	-0.723051	0.156207	-4.62881	3.67777e-06	3.97852e-05
WBGene00009126	19492.9	-0.519243	0.1122	-4.62785	3.69479e-06	3.99427e-05
WBGene00007063	508.716	0.763762	0.165068	4.62696	3.71073e-06	4.00882e-05
WBGene00002090	145.427	1.41084	0.305099	4.62422	3.76017e-06	4.05427e-05
WBGene00003482	1368.69	-1.33224	0.288102	-4.62421	3.7603e-06	4.05427e-05
WBGene00019436	230.562	1.75037	0.378516	4.6243	3.75872e-06	4.05427e-05
WBGene00017979	1525.21	-0.68441	0.148039	-4.62317	3.77921e-06	4.07195e-05
WBGene00010435	4581.18	-0.422697	0.0914532	-4.622	3.8005e-06	4.09217e-05
WBGene00003393	7620.2	-0.396332	0.0857532	-4.62178	3.80469e-06	4.09395e-05
WBGene00011029	1274.37	-0.582894	0.126173	-4.61979	3.84126e-06	4.13056e-05
WBGene00002076	12076.6	-0.388541	0.0841422	-4.61767	3.88065e-06	4.17016e-05
WBGene00019103	31.7846	2.63376	0.5704	4.61739	3.88594e-06	4.17308e-05
WBGene00014249	6531.29	-0.309847	0.0671221	-4.61616	3.90899e-06	4.19505e-05
WBGene00003413	8967.94	-0.446331	0.0966953	-4.61585	3.91485e-06	4.19855e-05
WBGene00015207	2821.01	-0.430109	0.0932463	-4.61261	3.97649e-06	4.26184e-05
WBGene00012783	451.123	1.79127	0.388357	4.61244	3.97961e-06	4.26236e-05
WBGene00010545	622.497	1.10873	0.240422	4.61161	3.99553e-06	4.27659e-05
WBGene00005832	41.522	3.43097	0.744043	4.61125	4.00251e-06	4.28123e-05
WBGene00006692	81.5275	-1.79593	0.389483	-4.61106	4.00617e-06	4.28232e-05
WBGene00000870	597.996	0.957212	0.207645	4.60984	4.02985e-06	4.30479e-05
WBGene00016790	2864.08	-0.551604	0.11967	-4.60937	4.03881e-06	4.31153e-05
WBGene00005022	9871.9	-0.45102	0.0978516	-4.60923	4.04166e-06	4.31173e-05
WBGene00004315	4022.76	-0.596928	0.129516	-4.60892	4.04774e-06	4.31254e-05
WBGene00013925	1408.27	-0.611875	0.132756	-4.60902	4.04571e-06	4.31254e-05
WBGene00012738	3990.03	-0.622343	0.135047	-4.60834	4.05898e-06	4.31994e-05
WBGene00007479	453.609	3.22529	0.69989	4.60829	4.06003e-06	4.31994e-05
WBGene00011328	82.0531	2.61744	0.568032	4.60791	4.06735e-06	4.32489e-05
WBGene00008760	261.683	3.09587	0.672168	4.60579	4.10904e-06	4.36636e-05
WBGene00017675	8955.76	0.338595	0.0735284	4.60496	4.12547e-06	4.38094e-05
WBGene00020660	74.3928	-1.96855	0.427585	-4.60389	4.14671e-06	4.40022e-05
[truncated: 2,425 more rows]

## Sheet: EcoliOP50vKTMMix
gene	baseMean	log2FoldChange	lfcSE	stat	pvalue	padj
[truncated: 1,007 more rows]

[truncated: 1 more sheets: EcoliOP50vKTM]
