# Supplementary material for: Kombucha Tea-associated microbes remodel host metabolic pathways to suppress lipid accumulation
Source: PLoS Genet. 2024 Mar 28;20(3):e1011003. doi: 10.1371/journal.pgen.1011003 (PMC10977768; doi:10.1371/journal.pgen.1011003)
Supplement: S1 Data — (XLSX) [file pgen.1011003.s014.xlsx]

## Sheet: F1D
REPLICATE 1
Food	Plate	48H	FRACTION OFF LAWN AT 48H		72H	FRACTION OFF LAWN AT 72H		96H	FRACTION OFF LAWN AT 96H		Total Worms
A	1	1	0.0204082		0	0		2	0.0408163		49
A	2	3	0.0517241		1	0.0172414		14	0.241379		58
A	3	4	0.0740741	0.0487355	0	0	0.00574713	11	0.203704	0.161966	54	7 dead on side
O	1	7	0.132075		33	0.622642		18	0.339623		53
O	2	6	0.0882353		38	0.558824		18	0.264706		68
O	3	2	0.0338983	0.0847364	18	0.305085	0.495517	16	0.271186	0.291838	59	2 dead on side
H	1	0	0		6	0.0923077		6	0.0923077		65
H	2	1	0.0212766		2	0.0425532		3	0.0638298		47
H	3	1	0.0238095	0.0150287	2	0.0476191	0.0608266	2	0.0476191	0.0679188	42
K	1	0	0		3	0.046875		1	0.015625		64
K	2	0	0		4	0.08		4	0.08		50	1 dead on side
K	3	3	0.0416667	0.0138889	8	0.111111	0.0793287	5	0.0694444	0.0550231	72	1 dead on side
											681
REPLICATE 2
Food	Plate	48H	FRACTION OFF LAWN AT 48H		72H	FRACTION OFF LAWN AT 72H		96H	FRACTION OFF LAWN AT 96H		Total Worms
A	1	0	0		3	0.0566038		5	0.0943396		53	3 dried on side
A	2	0	0		2	0.027027		9	0.121622		74	1 dried on side
A	3	4	0.0512821	0.017094	3	0.0384615	0.0406975	15	0.192308	0.13609	78
O	1	2	0.0266667		17	0.226667		26	0.346667		75
O	2	5	0.0714286		26	0.371429		23	0.328571		70
O	3	1	0.015873	0.0379894	24	0.380952	0.326349	16	0.253968	0.309735	63
H	1	0	0		1	0.0142857		3	0.0428571		70
H	2	1	0.0116279		5	0.0581395		6	0.0697674		86
H	3	1	0.0125	0.00804264	5	0.0625	0.0449751	6	0.075	0.0625415	80
K	1	1	0.0238095		2	0.0476191		0	0		42
K	2	0	0		3	0.06		14	0.28		50
K	3	0	0	0.00793651	6	0.103448	0.0703558	10	0.172414	0.150805	58
											799
RELICATE 3
Food	Plate	48H	FRACTION OFF LAWN AT 48H		72H		FRACTION OFF LAWN AT 72H	96H		FRACTION OFF LAWN AT 96H	Total Worms
A	1	1	0.0178571		4	0.0714286		19	0.339286		56	1 dried on side
A	2	0	0		0	0		11	0.22449		49
A	3	0	0	0.00595238	5	0.0877193	0.0530493	12	0.210526	0.258101	57	1 dried on side
O	1	8	0.156863		13	0.254902		28	0.54902		51
O	2	0	0		8	0.210526		23	0.605263		38
O	3	1	0.0188679	0.0585769	15	0.283019	0.249482	27	0.509434	0.554572	53
H	1	0	0		12	0.196721		2	0.0327869		61
H	2	0	0		0	0		8	0.153846		52
H	3	2	0.0322581	0.0107527	4	0.0645161	0.0870791	7	0.112903	0.0998454	62
K	1	0	0		1	0.0196078		1	0.0196078		51
K	2	0	0		1	0.025		1	0.025		40
K	3	0	0	0	13	0.22807	0.0908927	21	0.368421	0.137676	57
											627

## Sheet: F1D Summary Statistics PRISM
Table Analyzed	Data 2							Number of families	1
Data sets analyzed	A-L							Number of comparisons per family	66
								Alpha	0.05
ANOVA summary
F	12.76							Tukey's multiple comparisons test	Mean Diff.	95.00% CI of diff.	Below threshold?	Summary	Adjusted P Value
P value	<0.0001							E. coli (OP50)_48h vs. E. coli (OP50)_72h	-0.2967	-0.4807 to -0.1127	Yes	***	0.0003	A-B
P value summary	****							E. coli (OP50)_48h vs. E. coli (OP50)_96h	-0.3249	-0.5089 to -0.1410	Yes	****	<0.0001	A-C
Significant diff. among means (P < 0.05)?	Yes							E. coli (OP50)_48h vs. E. coli (HT115)_48h	0.04916	-0.1348 to 0.2331	No	ns	0.9972	A-D
R squared	0.8539							E. coli (OP50)_48h vs. E. coli (HT115)_72h	-0.003859	-0.1878 to 0.1801	No	ns	>0.9999	A-E
								E. coli (OP50)_48h vs. E. coli (HT115)_96h	-0.01633	-0.2003 to 0.1676	No	ns	>0.9999	A-F
Brown-Forsythe test								E. coli (OP50)_48h vs. KTM_48h	0.05514	-0.1288 to 0.2391	No	ns	0.9928	A-G
F (DFn, DFd)	0.9664 (11, 24)							E. coli (OP50)_48h vs. KTM_72h	-0.01976	-0.2037 to 0.1642	No	ns	>0.9999	A-H
P value	0.5004							E. coli (OP50)_48h vs. KTM_96h	-0.05407	-0.2380 to 0.1299	No	ns	0.9939	A-I
P value summary	ns							E. coli (OP50)_48h vs. Acetobacter_48h	0.03651	-0.1475 to 0.2205	No	ns	0.9998	A-J
Are SDs significantly different (P < 0.05)?	No							E. coli (OP50)_48h vs. Acetobacter_72h	0.02727	-0.1567 to 0.2112	No	ns	>0.9999	A-K
								E. coli (OP50)_48h vs. Acetobacter_96h	-0.125	-0.3089 to 0.05902	No	ns	0.4136	A-L
Bartlett's test								E. coli (OP50)_72h vs. E. coli (OP50)_96h	-0.02827	-0.2122 to 0.1557	No	ns	>0.9999	B-C
Bartlett's statistic (corrected)								E. coli (OP50)_72h vs. E. coli (HT115)_48h	0.3458	0.1619 to 0.5298	Yes	****	<0.0001	B-D
P value								E. coli (OP50)_72h vs. E. coli (HT115)_72h	0.2928	0.1088 to 0.4768	Yes	***	0.0003	B-E
P value summary								E. coli (OP50)_72h vs. E. coli (HT115)_96h	0.2803	0.09637 to 0.4643	Yes	***	0.0006	B-F
Are SDs significantly different (P < 0.05)?								E. coli (OP50)_72h vs. KTM_48h	0.3518	0.1678 to 0.5358	Yes	****	<0.0001	B-G
								E. coli (OP50)_72h vs. KTM_72h	0.2769	0.09295 to 0.4609	Yes	***	0.0007	B-H
ANOVA table	SS	DF	MS	F (DFn, DFd)	P value			E. coli (OP50)_72h vs. KTM_96h	0.2426	0.05864 to 0.4266	Yes	**	0.0035	B-I
Treatment (between columns)	0.548	11	0.04982	F (11, 24) = 12.76	P<0.0001			E. coli (OP50)_72h vs. Acetobacter_48h	0.3332	0.1492 to 0.5172	Yes	****	<0.0001	B-J
Residual (within columns)	0.09373	24	0.003905					E. coli (OP50)_72h vs. Acetobacter_72h	0.324	0.1400 to 0.5079	Yes	****	<0.0001	B-K
Total	0.6417	35						E. coli (OP50)_72h vs. Acetobacter_96h	0.1717	-0.01225 to 0.3557	No	ns	0.0828	B-L
								E. coli (OP50)_96h vs. E. coli (HT115)_48h	0.3741	0.1901 to 0.5581	Yes	****	<0.0001	C-D
Data summary								E. coli (OP50)_96h vs. E. coli (HT115)_72h	0.3211	0.1371 to 0.5051	Yes	****	<0.0001	C-E
Number of treatments (columns)	12							E. coli (OP50)_96h vs. E. coli (HT115)_96h	0.3086	0.1246 to 0.4926	Yes	***	0.0002	C-F
Number of values (total)	36							E. coli (OP50)_96h vs. KTM_48h	0.3801	0.1961 to 0.5641	Yes	****	<0.0001	C-G
								E. coli (OP50)_96h vs. KTM_72h	0.3052	0.1212 to 0.4892	Yes	***	0.0002	C-H
								E. coli (OP50)_96h vs. KTM_96h	0.2709	0.08690 to 0.4549	Yes	***	0.0009	C-I
								E. coli (OP50)_96h vs. Acetobacter_48h	0.3615	0.1775 to 0.5454	Yes	****	<0.0001	C-J
								E. coli (OP50)_96h vs. Acetobacter_72h	0.3522	0.1682 to 0.5362	Yes	****	<0.0001	C-K
								E. coli (OP50)_96h vs. Acetobacter_96h	0.2	0.01602 to 0.3840	Yes	*	0.025	C-L
								E. coli (HT115)_48h vs. E. coli (HT115)_72h	-0.05302	-0.2370 to 0.1310	No	ns	0.9948	D-E
								E. coli (HT115)_48h vs. E. coli (HT115)_96h	-0.06549	-0.2495 to 0.1185	No	ns	0.9736	D-F
								E. coli (HT115)_48h vs. KTM_48h	0.005984	-0.1780 to 0.1900	No	ns	>0.9999	D-G
								E. coli (HT115)_48h vs. KTM_72h	-0.06892	-0.2529 to 0.1151	No	ns	0.9625	D-H
								E. coli (HT115)_48h vs. KTM_96h	-0.1032	-0.2872 to 0.08075	No	ns	0.6752	D-I
								E. coli (HT115)_48h vs. Acetobacter_48h	-0.01265	-0.1966 to 0.1713	No	ns	>0.9999	D-J
								E. coli (HT115)_48h vs. Acetobacter_72h	-0.02189	-0.2059 to 0.1621	No	ns	>0.9999	D-K
								E. coli (HT115)_48h vs. Acetobacter_96h	-0.1741	-0.3581 to 0.009865	No	ns	0.0752	D-L
								E. coli (HT115)_72h vs. E. coli (HT115)_96h	-0.01247	-0.1965 to 0.1715	No	ns	>0.9999	E-F
								E. coli (HT115)_72h vs. KTM_48h	0.059	-0.1250 to 0.2430	No	ns	0.9878	E-G
								E. coli (HT115)_72h vs. KTM_72h	-0.0159	-0.1999 to 0.1681	No	ns	>0.9999	E-H
								E. coli (HT115)_72h vs. KTM_96h	-0.05021	-0.2342 to 0.1338	No	ns	0.9967	E-I
								E. coli (HT115)_72h vs. Acetobacter_48h	0.04037	-0.1436 to 0.2243	No	ns	0.9995	E-J
								E. coli (HT115)_72h vs. Acetobacter_72h	0.03113	-0.1528 to 0.2151	No	ns	>0.9999	E-K
								E. coli (HT115)_72h vs. Acetobacter_96h	-0.1211	-0.3051 to 0.06288	No	ns	0.4578	E-L
								E. coli (HT115)_96h vs. KTM_48h	0.07148	-0.1125 to 0.2555	No	ns	0.9522	F-G
								E. coli (HT115)_96h vs. KTM_72h	-0.003424	-0.1874 to 0.1806	No	ns	>0.9999	F-H
								E. coli (HT115)_96h vs. KTM_96h	-0.03773	-0.2217 to 0.1462	No	ns	0.9997	F-I
								E. coli (HT115)_96h vs. Acetobacter_48h	0.05284	-0.1311 to 0.2368	No	ns	0.9949	F-J
								E. coli (HT115)_96h vs. Acetobacter_72h	0.0436	-0.1404 to 0.2276	No	ns	0.999	F-K
								E. coli (HT115)_96h vs. Acetobacter_96h	-0.1086	-0.2926 to 0.07536	No	ns	0.6094	F-L
								KTM_48h vs. KTM_72h	-0.0749	-0.2589 to 0.1091	No	ns	0.9356	G-H
								KTM_48h vs. KTM_96h	-0.1092	-0.2932 to 0.07477	No	ns	0.602	G-I
								KTM_48h vs. Acetobacter_48h	-0.01864	-0.2026 to 0.1653	No	ns	>0.9999	G-J
								KTM_48h vs. Acetobacter_72h	-0.02787	-0.2118 to 0.1561	No	ns	>0.9999	G-K
								KTM_48h vs. Acetobacter_96h	-0.1801	-0.3641 to 0.003881	No	ns	0.0588	G-L
								KTM_72h vs. KTM_96h	-0.03431	-0.2183 to 0.1497	No	ns	0.9999	H-I
								KTM_72h vs. Acetobacter_48h	0.05627	-0.1277 to 0.2402	No	ns	0.9916	H-J
								KTM_72h vs. Acetobacter_72h	0.04703	-0.1369 to 0.2310	No	ns	0.9981	H-K
								KTM_72h vs. Acetobacter_96h	-0.1052	-0.2892 to 0.07878	No	ns	0.6514	H-L
								KTM_96h vs. Acetobacter_48h	0.09057	-0.09340 to 0.2746	No	ns	0.8157	I-J
								KTM_96h vs. Acetobacter_72h	0.08134	-0.1026 to 0.2653	No	ns	0.8951	I-K
								KTM_96h vs. Acetobacter_96h	-0.07088	-0.2549 to 0.1131	No	ns	0.9548	I-L
								Acetobacter_48h vs. Acetobacter_72h	-0.009237	-0.1932 to 0.1747	No	ns	>0.9999	J-K
								Acetobacter_48h vs. Acetobacter_96h	-0.1615	-0.3454 to 0.02252	No	ns	0.1238	J-L
								Acetobacter_72h vs. Acetobacter_96h	-0.1522	-0.3362 to 0.03176	No	ns	0.1742	K-L
								Test details	Mean 1	Mean 2	Mean Diff.	SE of diff.	n1	n2	q	DF
								E. coli (OP50)_48h vs. E. coli (OP50)_72h	0.06043	0.3571	-0.2967	0.05102	3	3	8.223	24
								E. coli (OP50)_48h vs. E. coli (OP50)_96h	0.06043	0.3854	-0.3249	0.05102	3	3	9.006	24
								E. coli (OP50)_48h vs. E. coli (HT115)_48h	0.06043	0.01127	0.04916	0.05102	3	3	1.363	24
								E. coli (OP50)_48h vs. E. coli (HT115)_72h	0.06043	0.06429	-0.003859	0.05102	3	3	0.107	24
								E. coli (OP50)_48h vs. E. coli (HT115)_96h	0.06043	0.07677	-0.01633	0.05102	3	3	0.4527	24
								E. coli (OP50)_48h vs. KTM_48h	0.06043	0.005291	0.05514	0.05102	3	3	1.528	24
								E. coli (OP50)_48h vs. KTM_72h	0.06043	0.08019	-0.01976	0.05102	3	3	0.5476	24
								E. coli (OP50)_48h vs. KTM_96h	0.06043	0.1145	-0.05407	0.05102	3	3	1.499	24
								E. coli (OP50)_48h vs. Acetobacter_48h	0.06043	0.02393	0.03651	0.05102	3	3	1.012	24
								E. coli (OP50)_48h vs. Acetobacter_72h	0.06043	0.03316	0.02727	0.05102	3	3	0.7558	24
								E. coli (OP50)_48h vs. Acetobacter_96h	0.06043	0.1854	-0.125	0.05102	3	3	3.463	24
								E. coli (OP50)_72h vs. E. coli (OP50)_96h	0.3571	0.3854	-0.02827	0.05102	3	3	0.7834	24
								E. coli (OP50)_72h vs. E. coli (HT115)_48h	0.3571	0.01127	0.3458	0.05102	3	3	9.585	24
								E. coli (OP50)_72h vs. E. coli (HT115)_72h	0.3571	0.06429	0.2928	0.05102	3	3	8.116	24
								E. coli (OP50)_72h vs. E. coli (HT115)_96h	0.3571	0.07677	0.2803	0.05102	3	3	7.77	24
								E. coli (OP50)_72h vs. KTM_48h	0.3571	0.005291	0.3518	0.05102	3	3	9.751	24
								E. coli (OP50)_72h vs. KTM_72h	0.3571	0.08019	0.2769	0.05102	3	3	7.675	24
								E. coli (OP50)_72h vs. KTM_96h	0.3571	0.1145	0.2426	0.05102	3	3	6.724	24
								E. coli (OP50)_72h vs. Acetobacter_48h	0.3571	0.02393	0.3332	0.05102	3	3	9.235	24
								E. coli (OP50)_72h vs. Acetobacter_72h	0.3571	0.03316	0.324	0.05102	3	3	8.979	24
								E. coli (OP50)_72h vs. Acetobacter_96h	0.3571	0.1854	0.1717	0.05102	3	3	4.76	24
								E. coli (OP50)_96h vs. E. coli (HT115)_48h	0.3854	0.01127	0.3741	0.05102	3	3	10.37	24
								E. coli (OP50)_96h vs. E. coli (HT115)_72h	0.3854	0.06429	0.3211	0.05102	3	3	8.899	24
								E. coli (OP50)_96h vs. E. coli (HT115)_96h	0.3854	0.07677	0.3086	0.05102	3	3	8.554	24
								E. coli (OP50)_96h vs. KTM_48h	0.3854	0.005291	0.3801	0.05102	3	3	10.53	24
								E. coli (OP50)_96h vs. KTM_72h	0.3854	0.08019	0.3052	0.05102	3	3	8.459	24
								E. coli (OP50)_96h vs. KTM_96h	0.3854	0.1145	0.2709	0.05102	3	3	7.508	24
								E. coli (OP50)_96h vs. Acetobacter_48h	0.3854	0.02393	0.3615	0.05102	3	3	10.02	24
								E. coli (OP50)_96h vs. Acetobacter_72h	0.3854	0.03316	0.3522	0.05102	3	3	9.762	24
								E. coli (OP50)_96h vs. Acetobacter_96h	0.3854	0.1854	0.2	0.05102	3	3	5.543	24
								E. coli (HT115)_48h vs. E. coli (HT115)_72h	0.01127	0.06429	-0.05302	0.05102	3	3	1.469	24
								E. coli (HT115)_48h vs. E. coli (HT115)_96h	0.01127	0.07677	-0.06549	0.05102	3	3	1.815	24
								E. coli (HT115)_48h vs. KTM_48h	0.01127	0.005291	0.005984	0.05102	3	3	0.1658	24
								E. coli (HT115)_48h vs. KTM_72h	0.01127	0.08019	-0.06892	0.05102	3	3	1.91	24
								E. coli (HT115)_48h vs. KTM_96h	0.01127	0.1145	-0.1032	0.05102	3	3	2.861	24
								E. coli (HT115)_48h vs. Acetobacter_48h	0.01127	0.02393	-0.01265	0.05102	3	3	0.3507	24
								E. coli (HT115)_48h vs. Acetobacter_72h	0.01127	0.03316	-0.02189	0.05102	3	3	0.6067	24
								E. coli (HT115)_48h vs. Acetobacter_96h	0.01127	0.1854	-0.1741	0.05102	3	3	4.826	24
								E. coli (HT115)_72h vs. E. coli (HT115)_96h	0.06429	0.07677	-0.01247	0.05102	3	3	0.3458	24
								E. coli (HT115)_72h vs. KTM_48h	0.06429	0.005291	0.059	0.05102	3	3	1.635	24
								E. coli (HT115)_72h vs. KTM_72h	0.06429	0.08019	-0.0159	0.05102	3	3	0.4407	24
								E. coli (HT115)_72h vs. KTM_96h	0.06429	0.1145	-0.05021	0.05102	3	3	1.392	24
								E. coli (HT115)_72h vs. Acetobacter_48h	0.06429	0.02393	0.04037	0.05102	3	3	1.119	24
								E. coli (HT115)_72h vs. Acetobacter_72h	0.06429	0.03316	0.03113	0.05102	3	3	0.8628	24
								E. coli (HT115)_72h vs. Acetobacter_96h	0.06429	0.1854	-0.1211	0.05102	3	3	3.356	24
								E. coli (HT115)_96h vs. KTM_48h	0.07677	0.005291	0.07148	0.05102	3	3	1.981	24
								E. coli (HT115)_96h vs. KTM_72h	0.07677	0.08019	-0.003424	0.05102	3	3	0.09489	24
								E. coli (HT115)_96h vs. KTM_96h	0.07677	0.1145	-0.03773	0.05102	3	3	1.046	24
								E. coli (HT115)_96h vs. Acetobacter_48h	0.07677	0.02393	0.05284	0.05102	3	3	1.465	24
								E. coli (HT115)_96h vs. Acetobacter_72h	0.07677	0.03316	0.0436	0.05102	3	3	1.209	24
								E. coli (HT115)_96h vs. Acetobacter_96h	0.07677	0.1854	-0.1086	0.05102	3	3	3.01	24
								KTM_48h vs. KTM_72h	0.005291	0.08019	-0.0749	0.05102	3	3	2.076	24
								KTM_48h vs. KTM_96h	0.005291	0.1145	-0.1092	0.05102	3	3	3.027	24
								KTM_48h vs. Acetobacter_48h	0.005291	0.02393	-0.01864	0.05102	3	3	0.5165	24
								KTM_48h vs. Acetobacter_72h	0.005291	0.03316	-0.02787	0.05102	3	3	0.7726	24
								KTM_48h vs. Acetobacter_96h	0.005291	0.1854	-0.1801	0.05102	3	3	4.992	24
								KTM_72h vs. KTM_96h	0.08019	0.1145	-0.03431	0.05102	3	3	0.9509	24
								KTM_72h vs. Acetobacter_48h	0.08019	0.02393	0.05627	0.05102	3	3	1.559	24
								KTM_72h vs. Acetobacter_72h	0.08019	0.03316	0.04703	0.05102	3	3	1.303	24
								KTM_72h vs. Acetobacter_96h	0.08019	0.1854	-0.1052	0.05102	3	3	2.916	24
								KTM_96h vs. Acetobacter_48h	0.1145	0.02393	0.09057	0.05102	3	3	2.51	24
								KTM_96h vs. Acetobacter_72h	0.1145	0.03316	0.08134	0.05102	3	3	2.254	24
								KTM_96h vs. Acetobacter_96h	0.1145	0.1854	-0.07088	0.05102	3	3	1.965	24
								Acetobacter_48h vs. Acetobacter_72h	0.02393	0.03316	-0.009237	0.05102	3	3	0.256	24
								Acetobacter_48h vs. Acetobacter_96h	0.02393	0.1854	-0.1615	0.05102	3	3	4.475	24
								Acetobacter_72h vs. Acetobacter_96h	0.03316	0.1854	-0.1522	0.05102	3	3	4.219	24

## Sheet: F1E
Food	Worm	Pumps/min
Ecoli OP50	1	316
Ecoli OP50	2	325
Ecoli OP50	3	325
Ecoli OP50	4	318
Ecoli OP50	5	306
Ecoli OP50	6	314
Ecoli OP50	7	310
Ecoli OP50	8	328
Ecoli OP50	9	334
Ecoli OP50	10	300
Ecoli OP50	11	327
Ecoli OP50	12	235
Ecoli OP50	13	299
Ecoli OP50	14	326
Ecoli OP50	15	302
Ecoli HT115	1	330
Ecoli HT115	2	335
Ecoli HT115	3	328
Ecoli HT115	4	311
Ecoli HT115	5	338
Ecoli HT115	6	318
Ecoli HT115	7	315
Ecoli HT115	8	324
Ecoli HT115	9	313
Ecoli HT115	10	307
Ecoli HT115	11	325
Ecoli HT115	12	325
Ecoli HT115	13	320
Ecoli HT115	14	309
Ecoli HT115	15	296
KTM	1	310
KTM	2	314
KTM	3	317
KTM	4	323
KTM	5	311
KTM	6	302
KTM	7	291
KTM	8	296
KTM	9	294
KTM	10	306
KTM	11	327
KTM	12	317
KTM	13	305
KTM	14	314
KTM	15	300
A. tropicalis	1	326
A. tropicalis	2	337
A. tropicalis	3	322
A. tropicalis	4	315
A. tropicalis	5	321
A. tropicalis	6	330
A. tropicalis	7	330
A. tropicalis	8	328
A. tropicalis	9	309
A. tropicalis	10	299
A. tropicalis	11	309
A. tropicalis	12	338
A. tropicalis	13	306
A. tropicalis	14	326
A. tropicalis	15	305

## Sheet: F1E Summary Statistics PRISM
								Number of families	1
Table Analyzed	Pump Rate							Number of comparisons per family	6
Data sets analyzed	A-D							Alpha	0.05
ANOVA summary								Tukey's multiple comparisons test	Mean Diff.	95.00% CI of diff.	Below threshold?	Summary	Adjusted P Value
F	2.204							OP50 vs. HT115	-8.6	-23.54 to 6.344	No	ns	0.4304	A-B
P value	0.0976							OP50 vs. Kombucha	2.533	-12.41 to 17.48	No	ns	0.9696	A-C
P value summary	ns							OP50 vs. Acetobacter	-9.067	-24.01 to 5.878	No	ns	0.3834	A-D
Significant diff. among means (P < 0.05)?	No							HT115 vs. Kombucha	11.13	-3.811 to 26.08	No	ns	0.2106	B-C
R squared	0.1056							HT115 vs. Acetobacter	-0.4667	-15.41 to 14.48	No	ns	0.9998	B-D
								Kombucha vs. Acetobacter	-11.6	-26.54 to 3.344	No	ns	0.1805	C-D
Brown-Forsythe test
F (DFn, DFd)	0.8826 (3, 56)							Test details	Mean 1	Mean 2	Mean Diff.	SE of diff.	n1	n2	q	DF
P value	0.4558							OP50 vs. HT115	311	319.6	-8.6	5.644	15	15	2.155	56
P value summary	ns							OP50 vs. Kombucha	311	308.5	2.533	5.644	15	15	0.6348	56
Are SDs significantly different (P < 0.05)?	No							OP50 vs. Acetobacter	311	320.1	-9.067	5.644	15	15	2.272	56
								HT115 vs. Kombucha	319.6	308.5	11.13	5.644	15	15	2.79	56
Bartlett's test								HT115 vs. Acetobacter	319.6	320.1	-0.4667	5.644	15	15	0.1169	56
Bartlett's statistic (corrected)	13.39							Kombucha vs. Acetobacter	308.5	320.1	-11.6	5.644	15	15	2.907	56
P value	0.0039
P value summary	**
Are SDs significantly different (P < 0.05)?	Yes
ANOVA table	SS	DF	MS	F (DFn, DFd)	P value
Treatment (between columns)	1580	3	526.6	F (3, 56) = 2.204	P=0.0976
Residual (within columns)	13378	56	238.9
Total	14958	59
Data summary
Number of treatments (columns)	4
Number of values (total)	60

## Sheet: F1F
biological replicate	technical replicate	control_Nocolor	number of worms	food source	no_dilution	dilution1	dilution2	dilution3	notes	CFUperWORM	AVERAGE for Replicate		INTESTINE		SUPERNATANT
1	1		10	o	37	7				91.5			Row	Dilution factor	Row	Dilution factor
1	1	c		o	2	1							1 (undiluted sample)	25	1 (undiluted sample)	95
1	2		10	o	6	1			1 burst	15			2	250	2	950
1	2	c		o	0	0							3	2,500	3	9,500
1	3		10	o	28	2				70			4	25,000	4	95,000
1	3	c		o	0	0					58.8333		5	250,000	5	950,000
2	1		10	o	44	2	1			110			6	2,500,000	6	9,500,000
2	1	c		o	0	0	0
2	2		10	o	0	0	0		might have bact in - control bc dripped	0	SCREEN
2	2	c		o	0	0	0		might have bact in - control bc dripped
2	3		10	o	0	0	0			0
2	3	c		o	0	0	0				110
3	1		9	o	too many	6	1	0	1 burst, 9 animals - lost exploded animal	166
3	1	c		o	0	0	0	0
3	2		9	o	too many	15	4	1	9 animals	416	SCREEN
3	2	c		o	3	0	0	0
3	3		10	o	too many	47	7	0		1175	SCREEN
3	3	c		o	0	0	0	0			166
1	1		10	h	3	2				7.5
1	1	c		h	0	0
1	2		10	h	1	0				2.5
1	2	c		h	0	0
1	3		10	h	2	0				5
1	3	c		h	0	0					5
2	1		10	h	0	0	0
2	1	c		h	0	0	0
2	2		10	h	3	0	0			7.5
2	2	c		h	0	0	0
2	3		5	h	0	0	0		only 5		SCREEN
2	3	c		h	0	0	0
3	1		9	h	0	0	0	0	9 animals		SCREEN
3	1	c		h	0	0	0	0			7.5
3	2		10	h	0	0	0	0
3	2	c		h	0	0	0	0
3	3		10	h	0	0	0	0
3	3	c		h	0	0	0	0
											0
1	1		11	k	too many	39	5		11 animals	886.4		Row
1	1	c		k	0	0	0					1 (undiluted sample)
1	2		9	k	too many	24	4		9 animals	666.7		2
1	2	c		k	0	0	0					3
1	3		10	k	too many	24	10			600		4
1	3	c		k	0	0	0				717.7	5
2	1		10	k	too many	36	5	1		900		6
2	1	c		k	0	0	0	0
2	2		10	k	too many	41	3	0		1025
2	2	c		k	0	0	0	0
2	3		10	k	too many	37	6	0	1 looks weird and 1 burst	925
2	3	c		k	0	0	0	0			950
3	1		11	k	too many	39	7	1	11 animals	886.3
3	1	c		k	0	0	0	0
3	2		10	k	too many	40	5	1		1000
3	2	c		k	0	0	0	0
3	3		10	k	too many	23	7	0		575
3	3	c		k	0	0	0	0			886.3	not average bc screen T2 and T3
1	1		10	a	76	9	3			190
1	1	c		a	0	0	0
1	2		10	a	66	4	1		1 burst	165
1	2	c		a	0	0	0
1	3		10	a	too many	25	5			625
1	3	c		a	0	0	0				177.5
2	1		10	a	too many	44	3	1	1 burst	1375
2	1	c		a	0	0	0	0
2	2		10	a	too many	18	0	0		450
2	2	c		a	0	0	0	0
2	3		10	a	too many	21	0	0	over 200 colonies
2	3	c		a	0	0	0	0			SCREEN REP 2
3	1		10	a	55	5	0			137.5
3	1	c		a	0	0	0	0
3	2		10	a	3	2	1	0
3	2	c		a	0	0	0	0
3	3		10	a	12	1	0	0
3	3	c		a	0	0	0	0
											137.5

## Sheet: F1F Summary Statistics PRISM
Table Analyzed	Data 2							Number of families	1
Data sets analyzed	A-D							Number of comparisons per family	6
								Alpha	0.05
ANOVA summary
F	88.45							Tukey's multiple comparisons test	Mean Diff.	95.00% CI of diff.	Below threshold?	Summary	Adjusted P Value
P value	<0.0001							OP50 vs. HT115	107.4	-81.64 to 296.5	No	ns	0.3158	A-B
P value summary	****							OP50 vs. Kombucha	-733.1	-922.1 to -544.0	Yes	****	<0.0001	A-C
Significant diff. among means (P < 0.05)?	Yes							OP50 vs. Acetobacter	-45.89	-257.3 to 165.5	No	ns	0.8867	A-D
R squared	0.9743							HT115 vs. Kombucha	-840.5	-1030 to -651.4	Yes	****	<0.0001	B-C
								HT115 vs. Acetobacter	-153.3	-364.7 to 58.06	No	ns	0.1642	B-D
Brown-Forsythe test								Kombucha vs. Acetobacter	687.2	475.8 to 898.6	Yes	****	<0.0001	C-D
F (DFn, DFd)	1.615 (3, 7)
P value	0.2704							Test details	Mean 1	Mean 2	Mean Diff.	SE of diff.	n1	n2	q	DF
P value summary	ns							OP50 vs. HT115	111.6	4.167	107.4	57.12	3	3	2.66	7
Are SDs significantly different (P < 0.05)?	No							OP50 vs. Kombucha	111.6	844.7	-733.1	57.12	3	3	18.15	7
								OP50 vs. Acetobacter	111.6	157.5	-45.89	63.86	3	2	1.016	7
Bartlett's test								HT115 vs. Kombucha	4.167	844.7	-840.5	57.12	3	3	20.81	7
Bartlett's statistic (corrected)								HT115 vs. Acetobacter	4.167	157.5	-153.3	63.86	3	2	3.395	7
P value								Kombucha vs. Acetobacter	844.7	157.5	687.2	63.86	3	2	15.22	7
P value summary
Are SDs significantly different (P < 0.05)?
ANOVA table	SS	DF	MS	F (DFn, DFd)	P value
Treatment (between columns)	1298645	3	432882	F (3, 7) = 88.45	P<0.0001
Residual (within columns)	34259	7	4894
Total	1332905	10
Data summary
Number of treatments (columns)	4
Number of values (total)	11
