# Supplementary material for: Kombucha Tea-associated microbes remodel host metabolic pathways to suppress lipid accumulation
Source: PLoS Genet. 2024 Mar 28;20(3):e1011003. doi: 10.1371/journal.pgen.1011003 (PMC10977768; doi:10.1371/journal.pgen.1011003)
Supplement: S3 Data — (XLSX) [file pgen.1011003.s016.xlsx]

## Sheet: F3ABC
hour	time	food	number of green	total animals	% green		hour	time	food	number of green	total animals	% green		hour	time	food	number of green	total animals	% green		hour	time	food	number of green	total animals	% green
0	10	KTM	0	63	0		0	10		0	65	0		0	10	E. coli HT115	0	67	0		0	10	A. tropicalis	0	74	0
1	11	KTM	0	63	0		1	11	E. coli OP50	0	65	0		1	11	E. coli HT115	0	67	0		1	11	A. tropicalis	0	74	0
2	12	KTM	0	63	0		2	12	E. coli OP50	0	65	0		2	12	E. coli HT115	0	67	0		2	12	A. tropicalis	0	74	0
3	1	KTM	0	63	0		3	1	E. coli OP50	0	65	0		3	1	E. coli HT115	0	67	0		3	1	A. tropicalis	0	74	0
4	2	KTM	0	63	0		4	2	E. coli OP50	0	65	0		4	2	E. coli HT115	0	67	0		4	2	A. tropicalis	0	74	0
5	3	KTM	0	63	0		5	3	E. coli OP50	0	65	0		5	3	E. coli HT115	0	67	0		5	3	A. tropicalis	0	74	0
6	4	KTM	0	63	0		6	4	E. coli OP50	0	65	0		6	4	E. coli HT115	0	67	0		6	4	A. tropicalis	0	74	0
7	5	KTM	0	63	0		7	5	E. coli OP50	0	65	0		7	5	E. coli HT115	0	67	0		7	5	A. tropicalis	0	74	0
8	6	KTM	0	63	0		8	6	E. coli OP50	0	65	0		8	6	E. coli HT115	0	67	0		8	6	A. tropicalis	0	74	0
9	7	KTM	0	63	0		9	7	E. coli OP50	0	65	0		9	7	E. coli HT115	0	67	0		9	7	A. tropicalis	0	74	0
10	8	KTM	0	63	0		10	8	E. coli OP50	0	65	0		10	8	E. coli HT115	0	67	0		10	8	A. tropicalis	0	74	0
11	9	KTM	0	63	0		11	9	E. coli OP50	0	65	0		11	9	E. coli HT115	0	67	0		11	9	A. tropicalis	0	74	0
12	10	KTM	0	63	0		12	10	E. coli OP50	0	65	0		12	10	E. coli HT115	0	67	0		12	10	A. tropicalis	0	74	0
13	11	KTM	2	63	0.031746		13	11	E. coli OP50	0	65	0		13	11	E. coli HT115	0	67	0		13	11	A. tropicalis	0	74	0
14	12	KTM	18	63	0.285714		14	12	E. coli OP50	0	65	0		14	12	E. coli HT115	0	67	0		14	12	A. tropicalis	10	74	0.135135
15	1	KTM	33	63	0.52381		15	1	E. coli OP50	10	65	0.153846		15	1	E. coli HT115	0	67	0		15	1	A. tropicalis	27	74	0.364865
16	2	KTM	50	63	0.793651		16	2	E. coli OP50	21	65	0.323077		16	2	E. coli HT115	38	67	0.567164		16	2	A. tropicalis	55	74	0.743243
17	3	KTM	60	63	0.952381		17	3	E. coli OP50	30	65	0.461538		17	3	E. coli HT115	54	67	0.80597		17	3	A. tropicalis	60	74	0.810811
18	4	KTM	61	63	0.968254		18	4	E. coli OP50	50	65	0.769231		18	4	E. coli HT115	60	67	0.895522		18	4	A. tropicalis	64	74	0.864865
19	5	KTM	62	63	0.984127		19	5	E. coli OP50	54	65	0.830769		19	5	E. coli HT115	63	67	0.940299		19	5	A. tropicalis	68	74	0.918919
20	6	KTM	49	63	0.777778		20	6	E. coli OP50	12	65	0.184615		20	6	E. coli HT115	2	67	0.0298507		20	6	A. tropicalis	7	74	0.0945946
21	7	KTM	62	63	0.984127		21	7	E. coli OP50	1	65	0.0153846		21	7	E. coli HT115	1	67	0.0149254		21	7	A. tropicalis	5	74	0.0675676
22	8	KTM	47	63	0.746032		22	8	E. coli OP50	1	65	0.0153846		22	8	E. coli HT115	0	67	0		22	8	A. tropicalis	0	74	0
23	9	KTM	56	63	0.888889		23	9	E. coli OP50	3	65	0.0461538		23	9	E. coli HT115	13	67	0.19403		23	9	A. tropicalis	1	74	0.0135135
24	10	KTM	54	63	0.857143		24	10	E. coli OP50	1	65	0.0153846		24	10	E. coli HT115	16	67	0.238806		24	10	A. tropicalis	4	74	0.0540541
25	11	KTM	62	63	0.984127		25	11	E. coli OP50	26	65	0.4		25	11	E. coli HT115	42	67	0.626866		25	11	A. tropicalis	13	74	0.175676
26	12	KTM	62	63	0.984127		26	12	E. coli OP50	42	65	0.646154		26	12	E. coli HT115	49	67	0.731343		26	12	A. tropicalis	35	74	0.472973
27	1	KTM	61	63	0.968254		27	1	E. coli OP50	35	65	0.538462		27	1	E. coli HT115	48	67	0.716418		27	1	A. tropicalis	33	74	0.445946
28	2	KTM	51	63	0.809524		28	2	E. coli OP50	39	65	0.6		28	2	E. coli HT115	26	67	0.38806		28	2	A. tropicalis	29	74	0.391892
29	3	KTM	46	63	0.730159		29	3	E. coli OP50	20	65	0.307692		29	3	E. coli HT115	13	67	0.19403		29	3	A. tropicalis	25	74	0.337838
30	4	KTM	47	63	0.746032		30	4	E. coli OP50	5	65	0.0769231		30	4	E. coli HT115	7	67	0.104478		30	4	A. tropicalis	22	74	0.297297
31	5	KTM	47	63	0.746032		31	5	E. coli OP50	5	65	0.0769231		31	5	E. coli HT115	10	67	0.149254		31	5	A. tropicalis	11	74	0.148649
32	6	KTM	35	63	0.555556		32	6	E. coli OP50	1	65	0.0153846		32	6	E. coli HT115	17	67	0.253731		32	6	A. tropicalis	5	74	0.0675676
33	7	KTM	54	63	0.857143		33	7	E. coli OP50	14	65	0.215385		33	7	E. coli HT115	27	67	0.402985		33	7	A. tropicalis	27	74	0.364865
34	8	KTM	55	63	0.873016		34	8	E. coli OP50	42	65	0.646154		34	8	E. coli HT115	35	67	0.522388		34	8	A. tropicalis	38	74	0.513514
35	9	KTM	54	63	0.857143		35	9	E. coli OP50	52	65	0.8		35	9	E. coli HT115	46	67	0.686567		35	9	A. tropicalis	47	74	0.635135
36	10	KTM	50	63	0.793651		36	10	E. coli OP50	51	65	0.784615		36	10	E. coli HT115	43	67	0.641791		36	10	A. tropicalis	56	74	0.756757
37	11	KTM	46	63	0.730159		37	11	E. coli OP50	49	65	0.753846		37	11	E. coli HT115	46	67	0.686567		37	11	A. tropicalis	55	74	0.743243
38	12	KTM	40	63	0.634921		38	12	E. coli OP50	48	65	0.738462		38	12	E. coli HT115	44	67	0.656716		38	12	A. tropicalis	55	74	0.743243
39	1	KTM	35	63	0.555556		39	1	E. coli OP50	23	65	0.353846		39	1	E. coli HT115	28	67	0.41791		39	1	A. tropicalis	49	74	0.662162
40	2	KTM	33	63	0.52381		40	2	E. coli OP50	15	65	0.230769		40	2	E. coli HT115	27	67	0.402985		40	2	A. tropicalis	45	74	0.608108
41	3	KTM	31	63	0.492063		41	3	E. coli OP50	10	65	0.153846		41	3	E. coli HT115	23	67	0.343284		41	3	A. tropicalis	25	74	0.337838
42	4	KTM	23	63	0.365079		42	4	E. coli OP50	5	65	0.0769231		42	4	E. coli HT115	15	67	0.223881		42	4	A. tropicalis	5	74	0.0675676
43	5	KTM	29	63	0.460317		43	5	E. coli OP50	6	65	0.0923077		43	5	E. coli HT115	15	67	0.223881		43	5	A. tropicalis	10	74	0.135135
44	6	KTM	40	63	0.634921		44	6	E. coli OP50	14	65	0.215385		44	6	E. coli HT115	24	67	0.358209		44	6	A. tropicalis	32	74	0.432432
45	7	KTM	40	63	0.634921		45	7	E. coli OP50	24	65	0.369231		45	7	E. coli HT115	34	67	0.507463		45	7	A. tropicalis	51	74	0.689189
46	8	KTM	36	63	0.571429		46	8	E. coli OP50	42	65	0.646154		46	8	E. coli HT115	47	67	0.701493		46	8	A. tropicalis	52	74	0.702703
47	9	KTM	34	63	0.539683		47	9	E. coli OP50	52	65	0.8		47	9	E. coli HT115	49	67	0.731343		47	9	A. tropicalis	54	74	0.72973
48	10	KTM	25	63	0.396825		48	10	E. coli OP50	36	65	0.553846		48	10	E. coli HT115	41	67	0.61194		48	10	A. tropicalis	48	74	0.648649
49	11	KTM	20	63	0.31746		49	11	E. coli OP50	27	65	0.415385		49	11	E. coli HT115	37	67	0.552239		49	11	A. tropicalis	41	74	0.554054
50	12	KTM	16	63	0.253968		50	12	E. coli OP50	23	65	0.353846		50	12	E. coli HT115	14	67	0.208955		50	12	A. tropicalis	30	74	0.405405
51	1	KTM	13	63	0.206349		51	1	E. coli OP50	18	65	0.276923		51	1	E. coli HT115	20	67	0.298507		51	1	A. tropicalis	29	74	0.391892
52	2	KTM	12	63	0.190476		52	2	E. coli OP50	7	65	0.107692		52	2	E. coli HT115	15	67	0.223881		52	2	A. tropicalis	21	74	0.283784
53	3	KTM	9	63	0.142857		53	3	E. coli OP50	5	65	0.0769231		53	3	E. coli HT115	13	67	0.19403		53	3	A. tropicalis	12	74	0.162162
54	4	KTM	6	63	0.0952381		54	4	E. coli OP50	0	65	0		54	4	E. coli HT115	7	67	0.104478		54	4	A. tropicalis	12	74	0.162162
55	5	KTM	3	63	0.047619		55	5	E. coli OP50	0	65	0		55	5	E. coli HT115	1	67	0.0149254		55	5	A. tropicalis	5	74	0.0675676
56	6	KTM	3	63	0.047619		56	6	E. coli OP50	0	65	0		56	6	E. coli HT115	4	67	0.0597015		56	6	A. tropicalis	5	74	0.0675676
57	7	KTM	5	63	0.0793651		57	7	E. coli OP50	3	65	0.0461538		57	7	E. coli HT115	6	67	0.0895522		57	7	A. tropicalis	4	74	0.0540541
58	8	KTM	4	63	0.0634921		58	8	E. coli OP50	2	65	0.0307692		58	8	E. coli HT115	5	67	0.0746269		58	8	A. tropicalis	6	74	0.0810811
59	9	KTM	3	63	0.047619		59	9	E. coli OP50	2	65	0.0307692		59	9	E. coli HT115	4	67	0.0597015		59	9	A. tropicalis	4	74	0.0540541
60	10	KTM	2	63	0.031746		60	10	E. coli OP50	2	65	0.0307692		60	10	E. coli HT115	1	67	0.0149254		60	10	A. tropicalis	3	74	0.0405405
61	11	KTM	2	63	0.031746		61	11	E. coli OP50	1	65	0.0153846		61	11	E. coli HT115	1	67	0.0149254		61	11	A. tropicalis	3	74	0.0405405
62	12	KTM	0	63	0		62	12	E. coli OP50	1	65	0.0153846		62	12	E. coli HT115	1	67	0.0149254		62	12	A. tropicalis	2	74	0.027027
63	1	KTM					63	1	E. coli OP50	0	65	0		63	1	E. coli HT115	1	67	0.0149254		63	1	A. tropicalis	2	74	0.027027
64	2	KTM	NA	NA	NA		64	2	E. coli OP50	NA	NA	NA		64	2	E. coli HT115	NA	NA	NA		64	2	A. tropicalis	NA	NA	NA
65	3	KTM					65	3	E. coli OP50	NA				65	3	E. coli HT115	0	67	0		65	3	A. tropicalis	1	74	0.0135135
66	4	KTM					66	4	E. coli OP50	NA				66	4	E. coli HT115	NA				66	4	A. tropicalis	1	74	0.0135135
67	5	KTM					67	5	E. coli OP50	NA				67	5	E. coli HT115	NA				67	5	A. tropicalis	0	74	0
68	6	KTM					68	6	E. coli OP50	NA				68	6	E. coli HT115	NA				68	6	A. tropicalis		74
69	7	KTM					69	7	E. coli OP50	NA				69	7	E. coli HT115	NA				69	7	A. tropicalis		74
70	8	KTM					70	8	E. coli OP50	NA				70	8	E. coli HT115	NA				70	8	A. tropicalis		74
71	9	KTM					71	9	E. coli OP50	NA				71	9	E. coli HT115	NA				71	9	A. tropicalis		74
									E. coli OP50							E. coli HT115	NA
									OP50
									OP50

## Sheet: F3DEF
Gene	KTM Log2RPKM	E. coli OP50 Log2RPKM	E. coli HT115 Log2RPKM	A. tropicalis HT115 Log2RPKM
WBGene00000018	10.3429	10.3043	10.1065	10.8686
WBGene00000029	3.30092	-0.291912	0.292897	4.36752
WBGene00000030	4.18291	1.05106	-0.0099417	5.28425
WBGene00000031	6.24087	3.20544	6.20396	7.27009
WBGene00000037	6.12655	5.05111	6.65887	7.11999
WBGene00000039	7.47265	6.34953	8.26326	8.5999
WBGene00000063	12.8548	13.2291	12.6251	12.6935
WBGene00000064	15.8881	15.9784	16.1164	15.3715
WBGene00000065	13.0701	13.1426	12.9738	12.8408
WBGene00000067	14.1885	13.9958	13.8472	12.2586
WBGene00000068	8.05093	8.16858	8.05849	8.57861
WBGene00000069	5.17023	4.08065	5.70958	5.69608
WBGene00000071	8.534	8.52756	8.42671	8.68973
WBGene00000075	10.2266	10.2437	10.2396	10.1516
WBGene00000079	12.1243	12.1901	12.3884	12.2079
WBGene00000080	11.7928	11.8305	11.9164	11.6512
WBGene00000083	9.62683	10.7793	10.101	9.71387
WBGene00000086	8.42573	8.21568	8.38485	8.63474
WBGene00000088	9.27686	8.78811	8.63711	9.18488
WBGene00000090	12.2408	12.2457	12.3865	12.073
WBGene00000095	9.79258	9.55805	9.48266	9.96709
WBGene00000096	4.10638	4.61427	3.98392	5.36696
WBGene00000099	11.7756	11.8217	11.7634	11.6238
WBGene00000100	12.1329	11.7485	11.707	12.5677
WBGene00000102	13.2704	13.25	13.2642	13.1079
WBGene00000103	9.19754	8.91608	8.43384	10.5578
WBGene00000105	11.6102	11.3152	11.5496	12.1247
WBGene00000106	12.165	12.1927	12.1549	12.5852
WBGene00000123	14.0667	14.0752	14.3112	14.1175
WBGene00000134	3.04152	3.08615	3.36063	4.86362
WBGene00000140	10.4872	10.6637	10.6011	10.3327
WBGene00000143	12.159	12.1698	12.3028	11.8027
WBGene00000144	10.4319	10.4166	10.516	10.2482
WBGene00000145	10.5367	10.437	10.3789	10.4211
WBGene00000147	10.7705	10.7233	10.7561	10.7542
WBGene00000148	11.5457	11.6232	11.6891	11.4707
WBGene00000149	12.8618	12.4097	12.0838	13.2826
WBGene00000156	12.7972	12.6842	12.8732	12.8358
WBGene00000157	9.36884	9.17957	9.35121	9.16089
WBGene00000160	12.4705	12.5677	12.7027	12.4666
WBGene00000161	11.3174	11.4046	11.3111	11.5001
WBGene00000163	12.4527	12.4038	12.5246	12.5233
WBGene00000168	12.6022	12.5877	12.5736	12.4981
WBGene00000182	13.6919	13.8345	13.851	13.6586
WBGene00000183	13.7863	13.8762	13.8709	13.5725
WBGene00000185	1.09729	-0.852975	-0.291912	-0.735566
WBGene00000186	11.2366	11.2269	11.439	11.1607
WBGene00000187	11.0924	11.0186	11.0245	10.9752
WBGene00000195	9.87564	9.40112	9.11241	9.9078
WBGene00000199	12.3961	12.439	12.4531	12.2016
WBGene00000200	12.573	12.5011	12.6981	12.4375
WBGene00000203	11.1219	11.2947	11.1819	10.9819
WBGene00000204	11.386	11.4433	11.5134	11.143
WBGene00000205	10.5519	10.6234	10.5768	10.4884
WBGene00000208	11.0672	10.9923	11.1494	11.0911
WBGene00000226	12.4484	12.5357	12.7902	12.0777
WBGene00000229	16.5254	16.7222	16.7784	16.1095
WBGene00000230	13.9809	14.0571	14.0556	13.7378
WBGene00000231	13.9388	13.9858	14.2928	13.7923
WBGene00000235	12.0317	12.0738	12.0673	12.0042
WBGene00000237	9.08631	9.05607	9.27452	10.0433
WBGene00000238	8.12085	8.00344	8.13479	8.51305
WBGene00000240	11.3127	11.5705	10.6974	10.4756
WBGene00000247	11.1929	11.2478	11.0629	11.1023
WBGene00000249	11.0622	10.9355	11.1225	10.8618
WBGene00000251	6.1087	5.11418	5.25358	6.37217
WBGene00000252	5.37157	5.57486	3.37236	5.25886
WBGene00000253	9.76597	9.81738	9.52226	9.98513
WBGene00000254	13.3025	13.333	13.3127	13.1847
WBGene00000255	1.75693	3.37684	3.4734	3.52848
WBGene00000256	8.17647	8.09625	5.82195	6.99208
WBGene00000262	8.2883	8.11428	8.27532	8.84784
WBGene00000264	11.1789	11.2533	11.3462	10.9922
WBGene00000270	10.0108	10.0366	10.0621	9.67485
WBGene00000272	3.10874	0.523486	5.23489	4.94632
WBGene00000275	13.2271	13.3174	13.4688	13.0943
WBGene00000277	11.5964	11.2057	10.9025	11.9738
WBGene00000289	12.2759	11.9701	12.0127	12.3929
WBGene00000293	12.5801	12.5863	12.6445	12.5162
WBGene00000294	11.739	11.7255	11.4799	11.9332
WBGene00000366	13.7407	13.6997	13.8485	13.9111
WBGene00000368	7.95243	8.30849	7.98008	8.1978
WBGene00000369	12.6174	12.6093	12.6731	12.6736
WBGene00000371	13.1529	13.1664	13.2472	12.8192
WBGene00000379	14.3811	14.4232	14.6792	13.9438
WBGene00000383	12.7475	12.7975	12.6289	12.8553
WBGene00000390	13.2562	13.3238	13.3463	13.2057
WBGene00000392	10.5455	10.7009	10.8262	10.0582
WBGene00000393	10.2112	10.3587	10.2368	10.8803
WBGene00000395	9.05211	8.74004	9.18923	8.98702
WBGene00000403	10.9414	10.7223	10.3232	11.1186
WBGene00000405	13.1931	13.2206	13.3265	12.9871
WBGene00000406	9.25889	9.17579	8.99412	9.52067
WBGene00000407	10.4962	10.7616	10.6837	10.5135
WBGene00000408	11.6356	11.5711	11.6125	11.3637
WBGene00000410	11.037	11.1512	11.1524	11.1001
WBGene00000411	13.3668	13.4016	13.38	13.4748
WBGene00000413	11.9318	11.9378	11.8062	12.0434
WBGene00000415	12.4244	12.3332	12.2678	12.6127
WBGene00000416	11.8383	11.8911	11.9408	11.6588
WBGene00000417	13.1712	13.1662	13.3088	12.9366
WBGene00000418	10.9801	10.9338	11.1828	10.7083
WBGene00000419	12.6573	12.7931	12.8571	12.3538
WBGene00000420	11.7296	11.557	11.5775	11.7417
WBGene00000421	13.1562	13.1926	13.354	13.2548
WBGene00000422	7.96652	8.18054	7.69293	8.46023
WBGene00000423	11.6691	11.7168	11.8042	11.4703
WBGene00000424	11.6332	11.6904	11.7357	11.5295
WBGene00000426	11.9315	11.8617	11.955	11.7952
WBGene00000428	3.54693	3.65171	3.83579	3.42823
WBGene00000429	2.64669	3.69352	2.01022	3.72704
WBGene00000430	3.10085	3.00353	3.62948	4.05948
WBGene00000431	5.72586	5.00035	5.49547	6.67573
WBGene00000432	-2.50809	-0.291912	-0.707103	0.19685
WBGene00000433	2.96399	1.24887	2.90092	4.28066
WBGene00000434	2.91938	1.89794	2.3624	2.29975
WBGene00000435	4.43226	3.5191	4.47447	5.91912
WBGene00000436	-0.0292061	2.84746	-0.291912	2.13923
WBGene00000437	7.86578	8.09152	7.3402	8.99724
WBGene00000438	6.31827	6.14154	5.77592	6.0207
WBGene00000439	4.42772	4.6671	4.46132	6.87459
WBGene00000440	2.36206	-0.852975	3.66015	2.62448
WBGene00000441	8.42994	8.20845	7.82598	8.43363
WBGene00000442	5.0534	4.3973	3.93339	4.53942
WBGene00000443	8.59031	8.65173	8.89778	10.0064
WBGene00000444	10.0406	9.89177	9.85645	10.1865
WBGene00000445	4.1201	3.59793	5.10205	5.69227
WBGene00000446	2.76266	2.39185	2.87679	3.76249
WBGene00000447	1.4387	0.523486	3.0741	4.55028
WBGene00000448	6.50001	5.91289	6.65098	7.92629
WBGene00000449	6.4436	6.62746	5.92208	8.51368
WBGene00000450	-0.508091	-0.291912	-0.291912	-0.291912
WBGene00000451	4.45561	4.43646	4.92665	5.79653
WBGene00000452	4.00789	2.81861	3.60981	5.48749
WBGene00000453	7.91222	7.73637	7.88442	9.66106
WBGene00000454	3.42114	3.04265	2.21051	4.62775
WBGene00000455	6.16429	5.76469	6.03769	7.88721
WBGene00000457	6.20626	6.18765	5.73697	8.08281
WBGene00000458	7.55535	7.52912	7.03553	8.84324
WBGene00000459	12.8001	12.8873	12.8204	12.7216
WBGene00000460	10.7293	10.5913	10.5105	10.82
WBGene00000461	8.23344	8.32938	7.85748	8.79361
WBGene00000463	7.95476	8.28284	7.57635	9.68382
WBGene00000465	16.3494	16.1937	16.4387	16.2212
WBGene00000466	11.8354	11.8339	11.8396	11.5831
WBGene00000467	11.6164	11.6378	11.7269	11.0999
WBGene00000476	6.14982	6.42628	6.04883	6.92395
WBGene00000478	7.78633	7.48499	7.65941	9.35375
WBGene00000479	16.743	16.8494	17.1359	16.3959
WBGene00000482	11.557	11.7184	11.2668	12.4834
WBGene00000483	0.782146	0.523486	-0.291912	-1.87406
WBGene00000484	3.57144	3.19369	4.47586	4.90472
WBGene00000485	6.81476	6.18122	6.59477	7.24323
WBGene00000490	5.12175	4.41915	5.29757	5.92018
WBGene00000496	14.5776	14.5717	14.7959	14.1699
WBGene00000497	9.04282	8.49925	9.04063	9.05737
WBGene00000498	12.1111	12.0839	12.3375	11.8151
WBGene00000500	11.8932	11.8936	11.7694	11.6469
WBGene00000506	10.261	10.2473	10.256	10.1735
WBGene00000508	11.3957	11.3848	11.5535	11.3949
WBGene00000516	7.52262	6.41895	7.58543	8.65301
WBGene00000517	11.5112	11.4476	11.5552	11.4032
WBGene00000522	9.07829	8.93839	9.68042	8.6096
WBGene00000527	11.0668	10.7359	10.4797	10.6493
WBGene00000534	11.9611	11.9498	11.8767	12.2394
WBGene00000536	9.96657	9.85888	10.0094	9.76118
WBGene00000537	11.4947	11.4202	11.6826	11.4114
WBGene00000539	8.13817	7.86739	7.9051	5.63414
WBGene00000540	9.4907	9.28395	9.33476	9.82246
WBGene00000541	8.87013	6.77434	7.35762	6.80261
WBGene00000542	12.9129	13.0252	12.8023	13.1922
WBGene00000548	12.8329	12.9376	12.9032	12.7854
WBGene00000552	13.8219	13.8304	13.8168	13.8829
WBGene00000553	6.75932	6.44464	6.35956	7.11993
WBGene00000561	4.81996	4.65123	4.79569	6.78789
WBGene00000563	2.24187	0.198846	1.46941	3.42276
WBGene00000566	11.9556	11.8771	11.976	12.1667
WBGene00000567	13.5042	13.4539	13.5768	13.2911
WBGene00000584	5.6161	4.86888	5.37636	6.08447
WBGene00000585	12.016	12.1315	12.0788	11.8272
WBGene00000599	8.20733	7.32009	9.1525	9.12873
WBGene00000603	7.57728	6.14392	7.21597	7.8741
WBGene00000608	14.9001	15.544	14.4627	12.2453
WBGene00000611	7.55107	7.53938	7.3251	7.23114
WBGene00000617	2.61768	2.58714	1.8109	1.75856
WBGene00000651	-0.291912	-0.291912	1.76693	1.53255
WBGene00000674	7.29435	7.59709	7.75239	9.2485
WBGene00000731	5.99667	7.21028	7.84869	4.59558
WBGene00000763	9.70534	9.86819	9.93778	9.58268
WBGene00000770	11.5326	11.5922	11.7231	11.5055
WBGene00000788	13.545	13.9161	14.1473	13.3067
WBGene00000793	11.0383	11.1493	10.7034	11.1774
WBGene00000796	12.735	12.8526	12.9943	12.4237
WBGene00000800	13.2055	13.3277	13.5173	13.0017
WBGene00000812	11.9372	11.982	12.0852	11.9389
WBGene00000813	12.0955	12.0718	12.2312	12.0797
WBGene00000814	12.5143	12.4871	12.4826	12.3071
WBGene00000815	12.1621	12.2049	12.2399	11.9351
WBGene00000816	12.1448	12.1544	12.2311	12.0758
WBGene00000817	11.9466	11.9167	12.0947	11.7663
WBGene00000818	11.7943	11.6806	11.8245	11.6114
WBGene00000819	5.51465	5.154	5.77211	5.41091
WBGene00000820	4.11131	3.75205	3.24021	4.35937
WBGene00000821	1.21077	-0.291912	1.04745	2.74613
WBGene00000831	11.5755	10.7358	10.6565	12.046
WBGene00000836	13.095	13.1265	13.213	12.8986
WBGene00000837	13.4681	13.4829	13.584	13.3066
WBGene00000838	13.5639	13.7176	13.7553	13.3856
WBGene00000845	7.8817	7.78308	7.26596	8.40686
WBGene00000846	12.1884	12.106	12.2952	12.0255
WBGene00000857	7.48644	8.01466	7.50015	8.66478
WBGene00000858	6.50116	6.20766	6.48999	8.07558
WBGene00000865	14.0137	13.9069	13.9164	14.0354
WBGene00000866	13.0189	13.046	13.0614	12.4922
WBGene00000867	13.701	13.7065	13.7473	13.0945
WBGene00000868	15.2818	15.2088	15.2245	15.1043
WBGene00000869	13.9417	14.1345	14.1035	13.7061
WBGene00000870	9.08287	9.12265	8.82838	10.0803
WBGene00000871	12.8638	12.8125	13.0628	12.516
WBGene00000874	12.3911	12.4501	12.7158	12.1325
WBGene00000880	11.6475	11.644	11.4602	11.6222
WBGene00000887	10.2295	10.1417	10.1757	10.0179
WBGene00000890	11.4792	11.4041	11.4505	11.3596
WBGene00000894	14.0535	14.0706	13.9784	13.8407
WBGene00000897	10.7322	10.644	10.7469	10.79
WBGene00000898	13.2303	12.9471	12.9279	13.4022
WBGene00000899	10.3347	10.0766	9.76153	10.5869
WBGene00000900	10.8686	10.8897	10.9154	10.9968
WBGene00000901	10.979	10.7173	10.6597	11.2393
WBGene00000902	4.51956	4.2255	4.72976	4.63923
WBGene00000903	6.78948	7.32588	5.59011	7.46449
WBGene00000904	9.74843	8.92359	8.88874	10.1293
WBGene00000905	5.48745	5.11908	4.87676	5.48516
WBGene00000906	4.77651	4.59601	4.2411	4.77364
WBGene00000907	4.21157	3.27417	4.32858	4.52752
WBGene00000908	9.47696	9.39387	9.16049	9.90364
WBGene00000910	9.60646	8.67193	8.27118	9.42526
WBGene00000911	13.0259	13.0477	13.1394	13.0558
WBGene00000912	12.8879	12.8185	12.877	12.9055
WBGene00000913	14.932	14.9252	14.9375	14.6769
WBGene00000915	17.4753	17.4092	17.8533	16.8359
WBGene00000917	10.6601	10.7319	10.6624	10.6139
WBGene00000920	6.03989	6.39755	4.2962	6.02371
WBGene00000923	11.9318	12.0148	12.2338	11.4844
WBGene00000931	13.6385	13.8244	14.0365	13.5622
WBGene00000935	13.9771	13.9391	14.2179	13.7207
WBGene00000936	7.8607	7.8792	7.31668	8.27876
WBGene00000939	13.1786	13.1572	13.3345	12.963
WBGene00000961	10.0348	10.1988	10.1551	11.0983
WBGene00000962	14.4294	14.4654	14.6469	14.1167
WBGene00000991	12.3073	11.8711	11.3869	12.5784
WBGene00000995	11.6134	11.6124	11.4446	12.0894
WBGene00000996	11.8253	12.1747	11.9657	12.0958
WBGene00000998	10.2104	10.409	10.3508	10.5393
WBGene00001006	10.9801	10.656	11.079	12.0931
WBGene00001007	11.8879	11.9296	12.0694	11.5915
WBGene00001008	10.6147	10.4647	10.4131	10.2888
WBGene00001017	12.8699	12.9785	13.1101	12.7201
WBGene00001018	11.7526	11.7373	11.7119	11.5262
WBGene00001028	11.4462	11.6255	11.6971	11.0398
WBGene00001032	10.1699	10.0535	9.83439	10.4204
WBGene00001043	11.9814	11.9844	12.0477	11.8342
WBGene00001051	12.9206	12.8024	12.7524	12.8469
WBGene00001061	12.5603	12.5873	12.6465	12.3124
WBGene00001063	6.21224	5.35821	7.22069	6.92178
WBGene00001064	6.85939	4.73288	7.60583	8.38287
WBGene00001065	6.66953	1.83383	7.62721	7.95662
WBGene00001066	7.8395	6.64006	4.36972	6.60927
WBGene00001067	7.61497	6.56218	3.97599	6.43147
WBGene00001069	6.68485	3.60803	7.49592	8.04124
WBGene00001070	3.71382	2.83446	5.18033	3.79513
WBGene00001072	8.6701	7.51872	8.92632	9.35569
WBGene00001073	12.2235	12.4489	12.3754	12.3574
WBGene00001074	7.74765	6.56573	4.19405	5.937
WBGene00001076	10.2704	9.07557	10.9403	11.7962
WBGene00001077	9.67451	10.0217	9.90527	10.6226
WBGene00001078	8.59083	8.79842	8.67925	8.95792
WBGene00001081	11.9672	12.0802	11.887	12.5891
WBGene00001082	10.9147	11.1104	10.9919	11.1266
WBGene00001088	12.3467	12.1161	12.3998	12.1761
WBGene00001089	10.8428	10.4669	10.1594	10.5771
WBGene00001093	13.1651	13.2099	13.3129	12.7993
WBGene00001096	-0.586816	2.0988	1.75386	-0.874056
WBGene00001102	12.4016	12.4591	12.5701	12.2725
WBGene00001103	5.7444	5.84839	4.64024	7.47783
WBGene00001104	8.97289	8.87531	8.28475	9.81399
WBGene00001105	5.96933	5.65485	6.61585	8.78574
WBGene00001106	-0.627946	-0.291912	1.22599	-0.735566
WBGene00001107	2.85117	0.108448	2.38484	3.43919
WBGene00001108	4.93405	2.29812	5.3826	6.6404
WBGene00001109	3.35211	2.63603	3.2848	4.73256
WBGene00001115	8.08096	8.00517	7.66016	8.38277
WBGene00001116	7.52742	7.39966	7.35556	7.89907
WBGene00001123	6.71832	5.57838	6.5954	7.43608
WBGene00001127	4.41462	4.3326	5.07531	5.6076
WBGene00001130	12.1211	12.1705	12.2193	12.0012
WBGene00001131	10.8767	11.1607	11.1584	11.3939
WBGene00001132	10.6213	11.0404	10.4029	10.3518
WBGene00001133	2.93523	1.15135	2.69569	3.74956
WBGene00001134	12.7961	12.8864	13.1408	12.3067
WBGene00001145	9.62932	9.65463	9.5619	10.2076
WBGene00001149	12.1685	12.6543	12.4419	12.1245
WBGene00001159	6.03504	6.0177	5.84792	6.69379
WBGene00001161	11.8387	11.7943	11.7495	11.7859
WBGene00001162	10.4753	10.4588	10.5902	10.3537
WBGene00001163	7.02323	7.0423	7.56759	7.701
WBGene00001164	7.72859	7.93485	6.93404	5.15529
WBGene00001165	8.94987	8.43245	8.39252	9.7665
WBGene00001166	13.2789	13.3171	13.4754	13.0542
WBGene00001170	5.68285	5.57466	5.63288	6.13221
WBGene00001172	11.2772	10.9405	9.9012	12.1048
WBGene00001173	13.8778	13.9647	13.8902	13.7026
WBGene00001174	5.26559	5.34481	5.07808	5.9194
WBGene00001177	11.7876	11.5892	11.4966	11.8579
WBGene00001182	7.51723	8.20187	8.27365	8.05523
WBGene00001184	9.18536	8.59217	7.61434	9.57515
WBGene00001186	11.1419	11.0507	10.8579	11.1637
WBGene00001187	9.32072	9.2854	9.33147	9.36832
WBGene00001188	7.17524	6.81851	7.04025	7.31401
WBGene00001189	10.8744	10.6255	10.0254	11.4594
WBGene00001193	9.72156	9.46268	9.49947	9.75088
WBGene00001194	13.1795	13.1917	13.2855	13.1979
WBGene00001196	12.0074	12.2965	12.2867	12.2585
WBGene00001204	4.81462	4.28745	5.1953	5.36544
WBGene00001207	7.13347	6.31072	6.73565	7.79605
WBGene00001208	11.033	10.314	9.85204	10.7826
WBGene00001209	14.3372	14.3574	14.6288	14.0992
WBGene00001210	6.70416	5.02281	7.29607	8.64959
WBGene00001214	12.6237	12.8033	13.0084	12.3854
WBGene00001223	0.861668	-0.291912	-0.291912	3.68163
WBGene00001236	11.0887	11.0053	11.1171	11.0408
WBGene00001240	12.3326	12.6916	12.8649	9.32509
WBGene00001243	11.7039	12.404	12.656	8.90343
WBGene00001249	8.90918	9.0034	8.61742	9.93125
WBGene00001250	7.88537	8.47391	8.52942	8.13457
WBGene00001251	8.92976	9.02598	8.4425	9.38623
WBGene00001252	4.40577	2.5573	3.99065	5.01695
WBGene00001253	7.06948	6.91501	7.10453	7.59198
WBGene00001262	12.9647	13.1772	12.9165	13.1135
WBGene00001263	13.6346	13.8276	13.2972	13.142
WBGene00001281	12.0604	12.0459	12.2189	11.8791
WBGene00001284	12.2797	12.3442	12.541	12.002
WBGene00001303	13.0633	13.166	13.0746	12.4366
WBGene00001310	4.76059	5.75123	4.2636	5.99691
WBGene00001311	4.45391	4.09621	4.47023	5.48006
WBGene00001324	11.825	11.7771	11.9125	11.9566
WBGene00001325	10.521	10.1758	10.0476	10.7522
WBGene00001328	12.0046	12.3736	11.9963	12.937
WBGene00001330	10.8228	10.7013	10.9529	10.5138
WBGene00001332	11.4318	11.4038	11.4296	11.2597
WBGene00001333	13.9591	13.919	14.0191	13.5206
WBGene00001340	12.0238	11.9905	12.1773	12.134
WBGene00001345	9.98185	9.38276	8.76208	9.97052
WBGene00001358	9.76718	9.70241	9.78968	9.61739
WBGene00001365	11.2004	11.2512	11.3387	11.1912
WBGene00001366	9.0488	8.5332	8.59867	9.23523
WBGene00001368	8.48815	8.64829	8.39431	9.20384
WBGene00001372	11.9984	12.0794	12.2774	11.3863
WBGene00001377	7.70686	7.83142	7.3994	9.38893
WBGene00001394	14.3032	13.8406	13.9646	14.5722
WBGene00001395	13.2937	11.6657	10.9674	13.7361
WBGene00001397	4.72243	8.95038	8.99793	10.0047
WBGene00001398	12.8264	13.1944	13.2871	14.6628
WBGene00001399	9.42877	11.3535	9.02481	13.2571
WBGene00001400	3.6746	1.93071	3.91775	4.48143
WBGene00001401	9.92918	10.2511	10.4567	9.89877
WBGene00001402	9.82938	10.1293	10.4396	9.60613
WBGene00001403	9.24224	9.46286	9.66954	8.98032
WBGene00001410	6.9378	6.95852	6.9573	7.51748
WBGene00001411	11.8801	11.8375	12.036	11.7396
WBGene00001412	12.5947	12.5993	12.6604	12.3483
WBGene00001413	11.5092	11.5794	11.5735	11.0954
WBGene00001414	5.98803	5.52507	5.15287	5.9312
WBGene00001434	5.80492	6.08756	5.37958	7.51867
WBGene00001435	8.83924	8.92045	8.3455	8.74343
WBGene00001436	8.50351	8.59241	8.00304	8.65463
WBGene00001438	5.42275	5.91061	5.5051	6.22448
WBGene00001440	5.84952	4.51361	5.32321	6.37513
WBGene00001441	10.0548	9.60349	9.81958	11.4254
WBGene00001442	2.14634	3.25493	2.68047	3.23244
WBGene00001443	12.6044	12.6661	12.7757	12.4633
WBGene00001468	5.31664	5.69172	6.20692	5.26264
WBGene00001475	7.89704	6.43405	8.47939	9.15178
WBGene00001481	9.90912	9.97747	10.0013	9.70538
WBGene00001482	10.6979	10.7094	10.6003	10.4964
WBGene00001483	3.48343	3.41215	3.42685	3.23894
WBGene00001484	9.9559	9.95184	9.64202	10.4483
WBGene00001486	9.60388	9.53383	9.57338	9.48779
WBGene00001487	4.66375	4.34656	1.68319	4.92344
WBGene00001499	12.3384	12.3343	12.529	11.9991
WBGene00001502	13.2754	13.2966	13.3648	13.1135
WBGene00001511	13.2177	13.2289	13.2168	12.9963
WBGene00001513	12.5094	12.4542	12.6419	12.3432
WBGene00001526	12.1607	12.2141	12.3823	12.0161
WBGene00001538	10.0374	10.2847	10.5535	10.2154
WBGene00001561	13.1627	13.0605	12.8582	13.5086
WBGene00001562	12.228	12.1834	12.1726	12.6269
WBGene00001564	13.9861	14.3511	12.9702	16.1958
WBGene00001569	12.1322	12.0696	11.9752	12.0051
WBGene00001574	12.755	12.7039	12.8346	12.7562
WBGene00001579	11.7873	11.79	11.8283	11.7182
WBGene00001580	12.4283	12.3836	12.7805	12.008
WBGene00001583	10.3363	10.1759	10.1779	10.5928
WBGene00001595	15.67	15.6665	15.8899	15.2463
WBGene00001596	13.9066	13.8169	13.9144	13.737
WBGene00001597	14.0978	14.1072	14.3123	13.7631
WBGene00001598	14.0492	14.4297	14.6904	13.0737
WBGene00001599	13.5322	13.6578	13.8033	12.8767
WBGene00001600	11.7147	11.8041	11.994	11.4833
WBGene00001609	13.5254	13.445	13.7015	13.3046
WBGene00001647	12.8034	12.784	12.7854	12.59
WBGene00001648	13.3206	13.3999	13.3738	13.3464
WBGene00001650	9.77869	9.90937	10.0885	9.07799
WBGene00001651	11.3051	11.5501	11.3741	11.5258
WBGene00001653	12.5491	12.5246	12.6811	12.3482
WBGene00001665	4.82737	4.76124	5.076	5.13075
WBGene00001673	3.13394	2.01803	3.14941	3.83247
WBGene00001678	11.6254	11.6928	11.8059	11.4118
WBGene00001679	13.4389	13.4953	13.4785	13.5377
WBGene00001687	5.20011	6.0682	4.40047	6.02224
WBGene00001690	5.88517	5.9384	5.3414	5.84728
WBGene00001691	4.36413	1.74042	2.50441	3.84615
WBGene00001692	11.2174	11.7571	10.7467	9.86766
WBGene00001693	5.35892	6.28928	6.43669	5.95129
WBGene00001694	10.4808	11.2277	10.5196	9.22368
WBGene00001696	0.487657	-0.291912	0.87786	1.35083
WBGene00001697	-0.291912	-0.291912	-0.291912	-0.874056
WBGene00001698	1.03146	1.51056	2.10025	-0.291912
WBGene00001699	7.16355	7.7544	6.79877	5.88456
WBGene00001709	8.55363	8.69079	8.46308	8.46935
WBGene00001740	9.97213	9.87479	10.0517	10.0079
WBGene00001745	9.09511	9.20427	9.21869	9.51139
WBGene00001746	12.6157	12.5974	12.5982	12.7496
WBGene00001748	14.1254	14.0515	14.2372	14.0851
WBGene00001758	9.61931	9.08177	9.4739	9.47522
WBGene00001768	11.3487	8.84332	8.73165	11.1834
WBGene00001814	10.1113	10.0733	10.4959	10.136
WBGene00001819	9.40989	10.1233	10.5143	9.01253
WBGene00001820	8.15756	8.24414	7.63193	9.9223
WBGene00001821	7.65926	7.51959	7.10527	8.68038
WBGene00001824	9.34944	8.20501	9.98787	10.709
WBGene00001827	13.5881	13.6567	13.7055	13.4383
WBGene00001828	7.13515	5.3341	7.65512	10.1126
WBGene00001831	11.7859	11.8673	11.9438	11.6385
WBGene00001833	12.8086	12.814	12.9055	12.7799
WBGene00001834	13.1725	13.3388	13.3273	13.1311
WBGene00001835	11.1547	11.1222	11.263	11.0356
WBGene00001837	10.9712	10.4757	10.5167	11.1922
WBGene00001840	14.6129	14.6325	14.686	14.4899
WBGene00001841	2.25	4.82533	5.66225	5.17211
WBGene00001842	4.78769	5.05767	4.27927	5.79168
WBGene00001844	9.77055	9.8718	9.75078	10.4503
WBGene00001851	12.8183	12.623	12.4392	12.9576
WBGene00001852	8.28096	7.24939	6.96404	9.57387
WBGene00001860	13.5568	13.6777	13.7351	13.2925
WBGene00001865	11.6264	11.75	11.9241	11.3558
WBGene00001872	10.5775	10.6681	10.8369	10.4728
WBGene00001948	6.26597	6.56286	5.94746	8.11332
WBGene00001949	10.4686	10.3808	10.2952	10.9241
WBGene00001950	7.43917	7.79244	7.18376	8.4627
WBGene00001952	3.84941	3.83176	3.81373	4.63107
WBGene00001953	4.80433	4.43629	4.23109	4.08991
WBGene00001957	1.58876	-0.0064589	1.25991	3.92991
WBGene00001958	5.8402	5.74223	4.99541	7.38081
WBGene00001964	4.46226	3.38698	3.92049	4.1953
WBGene00001965	2.5772	2.94173	2.91745	3.00621
WBGene00001966	3.54399	2.73487	3.69191	4.2166
WBGene00001972	12.3041	12.2361	12.2847	12.3904
WBGene00001973	13.3539	13.3267	13.4366	12.9085
WBGene00001974	12.8576	12.8711	12.8611	12.693
WBGene00001978	12.8123	12.8194	12.957	12.7956
WBGene00001979	12.4405	12.3089	12.6306	12.2278
WBGene00001980	13.3443	13.2993	13.4891	13.3955
WBGene00001983	12.6005	12.6032	12.8977	12.4303
WBGene00001984	3.98473	4.69192	4.49381	4.89669
WBGene00001985	10.9346	10.7827	10.874	10.67
WBGene00001994	12.0151	11.7706	11.4095	12.3571
WBGene00001995	7.76735	7.82602	7.68989	8.12388
WBGene00001996	11.836	11.8428	11.9385	11.6068
WBGene00002001	12.5342	12.6376	12.8466	12.196
WBGene00002003	11.8075	11.7729	11.8529	11.7806
WBGene00002004	12.3041	12.3158	12.4642	12.1641
WBGene00002005	17.3669	17.4172	17.7111	16.8595
WBGene00002020	2.68047	4.3211	3.62005	4.04639
WBGene00002025	14.4488	14.9071	15.1769	13.9015
WBGene00002026	9.21208	10.9668	9.40889	10.2362
WBGene00002029	9.26499	9.17593	8.9765	9.31271
WBGene00002031	9.31571	9.01873	8.97613	9.22552
WBGene00002042	10.0544	10.06	10.0733	9.97205
WBGene00002043	11.4716	11.6009	11.75	11.3068
WBGene00002045	15.4834	15.5634	15.7656	15.0363
WBGene00002048	10.6174	10.3592	9.48009	11.1458
WBGene00002053	11.5408	12.1768	11.8633	11.0381
WBGene00002056	12.561	12.1021	12.2491	12.0636
WBGene00002059	13.0253	13.1594	13.3137	12.6144
WBGene00002060	10.0515	10.0973	10.0706	10.2548
WBGene00002061	13.9154	13.9484	14.1718	13.4716
WBGene00002063	8.41488	8.38993	8.74432	8.04394
WBGene00002065	11.9601	11.9384	11.9683	11.7035
WBGene00002073	14.5652	14.509	14.79	14.1695
WBGene00002074	13.986	14.1782	14.2802	13.8803
WBGene00002075	13.3976	13.522	13.5131	13.1188
WBGene00002077	14.8704	14.9812	15.439	14.4928
WBGene00002081	10.6439	10.6326	10.762	11.1658
WBGene00002084	5.35912	4.91187	3.69783	6.41982
WBGene00002085	3.14687	0.24887	4.36708	6.41658
WBGene00002086	4.89751	4.6011	4.19206	5.29423
WBGene00002087	7.68459	5.78301	2.96848	7.49761
WBGene00002088	4.94646	4.29666	4.81343	5.22261
WBGene00002089	5.86419	5.58258	2.52476	5.86129
WBGene00002100	7.26853	7.13263	6.16985	8.33986
WBGene00002101	5.61162	5.42046	4.05542	5.96657
WBGene00002125	11.8587	11.7019	11.5368	12.9177
WBGene00002134	10.1244	10.3708	10.1838	10.1322
WBGene00002135	9.66967	10.2775	9.86704	9.80712
WBGene00002136	12.6533	12.616	12.7689	12.3918
WBGene00002141	4.94482	3.95452	5.43523	5.27877
WBGene00002144	12.4189	12.3408	12.5538	12.0526
WBGene00002146	8.1312	8.69653	8.8063	8.85751
WBGene00002147	12.7553	12.8073	12.8882	12.6405
WBGene00002148	12.8806	12.9106	12.9801	12.7099
WBGene00002162	13.5893	13.7209	13.6628	13.4995
WBGene00002163	8.20846	8.24133	7.24441	9.26668
WBGene00002169	13.7042	13.7118	13.786	13.4571
WBGene00002173	11.3165	11.5641	11.707	11.2796
WBGene00002175	10.2448	10.3489	10.1913	10.68
WBGene00002178	6.54639	6.01304	6.31942	6.59823
WBGene00002181	8.07672	7.70322	8.12064	9.20969
WBGene00002187	9.62732	9.84965	9.74165	9.81032
WBGene00002189	10.9343	11.0338	10.5029	11.3603
WBGene00002190	11.7565	11.9259	11.5462	11.7267
WBGene00002193	5.10437	4.837	1.60629	4.91302
WBGene00002194	3.60539	2.12685	2.64733	2.8666
WBGene00002195	5.54273	5.65144	4.00516	5.80498
WBGene00002198	7.39149	6.67066	6.26219	7.19393
WBGene00002199	4.34553	7.76821	6.06826	4.59974
WBGene00002200	7.29273	7.81875	6.67384	8.0436
WBGene00002203	11.4714	10.8736	10.6619	11.6073
WBGene00002205	2.05754	1.0988	-0.707103	2.48332
WBGene00002206	3.01473	3.52349	1.09416	2.01283
WBGene00002207	11.3388	11.3148	11.2276	11.4017
WBGene00002208	4.296	2.77692	0.708088	2.81301
WBGene00002210	9.56008	9.62912	9.68934	9.9936
WBGene00002211	5.44702	5.43089	1.53409	6.4692
WBGene00002215	10.7398	10.7678	10.5456	10.9829
WBGene00002219	12.7813	12.774	13.1309	12.6111
WBGene00002230	9.56139	9.60291	9.71399	9.75844
WBGene00002232	11.6644	10.4883	9.93303	12.4233
WBGene00002238	14.4259	14.5721	14.8088	13.9979
WBGene00002239	9.35265	9.39016	9.15257	9.70616
WBGene00002240	11.6953	11.6925	11.6286	11.3225
WBGene00002243	6.62209	5.83232	6.64436	6.90579
WBGene00002244	13.5996	13.7596	14.147	13.0485
WBGene00002245	12.6426	12.6181	12.7645	12.5082
WBGene00002246	4.73643	5.06472	4.86119	6.14619
WBGene00002247	11.7638	12.2575	12.027	12.7682
WBGene00002248	9.87727	9.8759	9.90074	11.4498
WBGene00002249	13.0624	13.203	13.1922	12.7295
WBGene00002251	13.1843	13.2228	13.3451	13.1552
WBGene00002261	10.3374	10.1174	10.1954	11.223
WBGene00002275	11.8339	11.9073	11.9998	11.9277
WBGene00002276	12.1578	12.2305	12.168	12.0295
WBGene00002280	14.263	14.6153	14.0459	13.7047
WBGene00002282	6.40267	5.91086	6.77036	8.90463
WBGene00002295	11.8303	11.9225	11.7703	12.413
WBGene00002297	12.9338	13.0521	12.9981	12.8451
WBGene00002299	9.78226	9.56268	9.04623	9.87996
WBGene00002324	10.473	10.4802	10.5611	10.3597
WBGene00002335	12.1516	12.3164	12.2044	12.0993
WBGene00002363	13.9025	13.9494	14.0313	13.7787
WBGene00002368	12.2978	12.3978	12.3936	12.0723
WBGene00002393	3.68305	0.343996	4.13376	4.26152
WBGene00002583	13.5656	13.5071	13.5864	13.6444
WBGene00002601	5.16668	4.66922	4.26708	6.1366
WBGene00002632	10.6503	10.6609	10.4555	11.384
WBGene00002637	14.074	14.1657	14.2548	13.9577
WBGene00002694	13.4905	13.4605	13.6673	13.357
WBGene00002717	13.8052	13.753	13.8965	13.9175
WBGene00002783	12.9624	12.9645	12.9467	12.997
WBGene00002827	7.18038	7.68072	7.44977	8.76972
WBGene00002845	15.3834	15.4365	15.65	15.1747
WBGene00002881	8.04594	8.45676	8.13413	7.97408
WBGene00002889	13.4544	13.5364	13.5829	13.447
WBGene00002891	12.9823	13.236	13.2403	12.1751
WBGene00002915	11.651	12.1235	12.035	10.9575
WBGene00002957	12.5368	12.6127	12.7348	12.328
WBGene00002978	14.2949	14.5014	13.7505	14.2793
WBGene00002979	10.651	10.0269	10.0376	10.3931
WBGene00002980	14.2599	13.5974	13.2714	14.8401
WBGene00002982	10.4088	10.343	10.3318	10.4958
WBGene00002987	4.60052	3.33787	3.90653	5.21816
WBGene00002988	6.61553	6.44305	6.119	6.84644
WBGene00002989	7.93575	7.81386	7.71031	8.32342
WBGene00002990	9.02407	8.89444	8.38627	9.30882
WBGene00002991	7.87308	8.3582	8.55423	8.30596
WBGene00002992	11.409	11.4541	11.4692	11.1989
WBGene00002994	12.9096	12.9228	13.1202	12.6041
WBGene00002996	10.5778	10.6203	10.8294	10.4672
WBGene00002997	9.01645	8.94387	8.9162	9.12343
WBGene00002998	12.197	12.1944	12.3536	11.8742
WBGene00002999	11.2912	10.9283	10.9128	10.9076
WBGene00003000	7.04643	6.31533	6.48717	7.01942
WBGene00003001	8.95096	8.50276	8.01369	9.74125
WBGene00003002	13.4772	13.4689	13.6995	13.4649
WBGene00003003	8.67104	8.50951	9.08939	9.23245
WBGene00003006	8.10159	8.01427	7.90758	9.0125
WBGene00003007	8.03535	8.2418	8.44589	8.25691
WBGene00003008	4.68088	4.14016	3.92576	4.82685
WBGene00003009	13.2435	13.3721	13.3994	13.1419
WBGene00003011	9.97938	10.0185	9.76982	10.1575
WBGene00003012	12.033	12.0211	12.1104	12.1716
WBGene00003014	11.0896	11.0383	11.1016	11.0872
WBGene00003015	7.2795	7.55049	6.63853	7.57455
WBGene00003017	5.31498	5.55393	5.42268	5.17471
WBGene00003018	3.82848	3.65288	4.52543	6.1138
WBGene00003020	12.8087	12.8268	12.9062	12.6406
WBGene00003021	12.8176	12.8377	12.9966	12.8279
WBGene00003022	11.5877	11.5452	11.603	11.2565
WBGene00003024	7.84244	7.56215	7.75004	7.8521
WBGene00003026	14.6522	14.695	14.8355	14.3841
WBGene00003029	5.47632	5.17171	4.76562	5.10628
WBGene00003030	13.0992	13.1975	13.2825	12.9033
WBGene00003031	5.05038	5.35051	5.25588	5.12922
WBGene00003033	4.7495	4.29263	3.36589	5.22725
WBGene00003035	10.6821	10.4962	10.4668	10.565
WBGene00003036	13.6383	13.5808	13.7105	13.5523
WBGene00003038	10.1471	10.2196	10.175	9.82439
WBGene00003039	-0.587002	-0.291912	-0.291912	-0.291912
WBGene00003040	11.7614	11.6265	11.6007	11.9689
WBGene00003041	11.9989	11.9856	12.1259	11.6946
WBGene00003043	12.2391	12.2409	12.1438	12.0217
WBGene00003044	11.3115	11.1798	11.3654	11.3138
WBGene00003047	12.2967	12.364	12.4424	12.2045
WBGene00003048	12.1519	12.0951	12.1296	12.258
WBGene00003052	14.0349	13.9855	14.1703	13.7574
WBGene00003055	10.5535	10.8788	10.1769	8.96785
WBGene00003056	9.23008	9.51001	9.7113	9.3932
WBGene00003057	5.42129	4.14636	4.77264	5.28144
WBGene00003068	10.9212	11.0462	10.8737	11.1357
WBGene00003071	11.9528	11.8901	11.1771	12.1805
WBGene00003088	-0.291912	-0.291912	-0.291912	1.12594
WBGene00003089	7.15642	6.76105	7.55604	8.09543
WBGene00003097	12.7596	12.1811	12.4103	12.7915
WBGene00003100	4.3958	3.63412	3.22302	3.49769
WBGene00003102	5.52545	5.58733	5.89093	6.70306
WBGene00003104	5.03695	4.66559	5.46051	6.13078
WBGene00003106	4.51015	2.57776	2.64941	4.05438
WBGene00003107	9.03754	8.94285	8.81197	8.98331
WBGene00003111	10.353	10.3548	10.1656	11.3295
WBGene00003112	6.3469	6.59982	5.66972	7.18405
WBGene00003114	-2.57141	-0.291912	0.887727	-0.291912
WBGene00003119	11.6187	11.8178	11.8845	11.5032
WBGene00003123	12.3478	12.2513	12.3842	12.1101
WBGene00003132	13.154	13.1616	13.3319	12.9541
WBGene00003133	13.0297	13.0243	13.2117	12.7953
WBGene00003134	11.9734	11.9487	12.0037	11.8222
WBGene00003136	11.7972	11.793	11.9278	11.554
WBGene00003143	6.93262	6.8552	7.51425	7.39303
WBGene00003144	13.0901	13.1601	13.254	13.0591
WBGene00003150	14.3275	14.3664	14.3551	14.283
WBGene00003153	14.0122	14.218	14.169	13.8511
WBGene00003156	13.7442	13.7028	13.8569	13.5377
WBGene00003159	14.295	14.3667	14.3756	14.232
WBGene00003160	12.4911	12.592	12.6786	12.1175
WBGene00003161	12.2792	12.1737	12.1263	12.2099
WBGene00003163	10.3298	10.4639	10.2423	10.5151
WBGene00003164	11.6861	11.5441	11.6783	11.4003
WBGene00003167	4.20049	4.74404	5.28568	5.3044
WBGene00003172	10.0747	9.77783	9.80869	10.9469
WBGene00003177	12.0534	12.0962	12.0789	11.6898
WBGene00003178	8.40472	8.11986	7.81297	8.2482
WBGene00003180	2.50309	-0.656004	1.16748	2.81389
WBGene00003181	1.47827	0.800677	2.14941	0.125944
WBGene00003182	9.59797	9.51015	9.0273	9.4693
WBGene00003183	12.6759	12.6534	12.72	12.4709
WBGene00003184	12.8682	12.7625	12.952	12.6785
WBGene00003185	12.2927	12.1348	12.1612	12.1448
WBGene00003186	11.4083	11.4541	11.5505	11.1688
WBGene00003196	12.8391	12.8246	13.0017	12.8118
WBGene00003209	13.3243	13.3851	13.3861	13.1286
WBGene00003214	13.9451	14.4213	14.3363	13.4719
WBGene00003218	13.4343	13.4795	13.7606	13.308
WBGene00003219	10.5675	10.5237	10.5257	10.3718
WBGene00003220	11.9356	11.8979	12.1429	11.9053
WBGene00003221	12.1505	12.0962	12.2058	12.0267
WBGene00003222	12.5314	12.5331	12.6683	12.4331
WBGene00003224	11.5995	11.6294	11.7412	11.6407
WBGene00003225	11.658	11.8331	11.7588	11.641
WBGene00003228	14.2101	14.1594	14.2922	13.7675
WBGene00003229	14.5139	14.4745	14.5699	14.1273
WBGene00003230	15.3248	15.3173	15.3582	14.9482
WBGene00003231	14.4475	14.4459	14.442	14.1623
WBGene00003238	9.63459	8.78606	8.87669	9.89292
WBGene00003239	9.82497	9.89382	9.55456	10.226
WBGene00003241	12.5277	12.461	12.6973	12.2149
WBGene00003242	13.033	13.1894	12.9705	12.6392
WBGene00003243	9.47905	9.21999	9.68914	10.4166
WBGene00003246	11.3847	11.3732	11.4517	11.2183
WBGene00003247	10.6692	10.7858	10.7241	11.1944
WBGene00003248	7.36479	7.22288	6.54875	7.42685
WBGene00003249	7.2544	6.98389	6.12246	7.18154
WBGene00003252	4.69047	4.88612	5.31182	5.19222
WBGene00003254	9.5796	9.67361	9.63104	9.66146
WBGene00003258	11.6963	11.6887	11.9796	11.4236
WBGene00003289	-0.291912	-0.291912	0.606285	-1.77107
WBGene00003335	-0.291912	-0.656004	-0.291912	-0.291912
WBGene00003366	-1.50809	-0.656004	-0.291912	-0.291912
WBGene00003367	13.0425	13.0237	13.1902	12.8994
WBGene00003368	8.85011	8.53301	8.35005	9.03888
WBGene00003369	13.194	13.4193	12.4063	13.3557
WBGene00003370	13.5682	13.7217	13.1548	13.6659
WBGene00003372	12.7003	12.6029	12.6262	12.5072
WBGene00003374	9.559	9.5453	9.45448	9.66841
WBGene00003376	4.11745	3.8073	4.16058	4.11007
WBGene00003377	5.27256	4.93604	5.41394	7.3076
WBGene00003378	11.1694	11.1446	10.4839	11.0823
WBGene00003380	5.2575	4.70235	5.42346	6.36721
WBGene00003389	13.0482	13.0522	13.2544	12.7351
WBGene00003390	11.8302	11.839	11.9974	11.5387
WBGene00003391	12.4226	12.3658	12.4454	12.1335
WBGene00003392	12.1899	12.2786	12.3679	11.9318
WBGene00003393	12.9146	12.9896	13.0551	12.5934
WBGene00003394	8.12954	8.21389	7.8363	8.02923
WBGene00003395	12.5314	12.4906	12.5911	12.4951
WBGene00003396	11.6502	11.6215	11.6997	11.5362
WBGene00003397	13.2603	13.212	13.2969	13.0843
WBGene00003400	10.2729	10.5452	10.3841	10.1457
WBGene00003401	12.8803	12.9788	13.1281	12.5482
WBGene00003406	12.9132	12.859	13.0141	12.7162
WBGene00003407	10.6626	11.1436	10.7619	10.7959
WBGene00003434	7.01924	7.27208	5.22634	6.25062
WBGene00003466	8.3817	8.0391	6.04026	6.81766
WBGene00003476	14.151	14.0285	14.0605	14.2318
WBGene00003478	11.8636	11.8911	12.0108	11.6562
WBGene00003485	9.66841	11.1514	10.4559	8.50369
WBGene00003495	12.6725	13.193	12.1876	12.2613
WBGene00003497	11.7236	12.3496	11.7585	10.7719
WBGene00003499	11.7526	11.7078	11.7845	11.6525
WBGene00003509	10.3157	10.1585	10.3254	9.9879
WBGene00003510	10.9177	10.9249	10.7714	11.1099
WBGene00003516	9.00784	8.38677	9.24448	9.59967
WBGene00003518	8.33115	8.18955	8.10589	9.20259
WBGene00003519	9.34074	9.86216	8.81301	9.2225
WBGene00003524	5.28509	6.08022	6.06413	6.58362
WBGene00003525	3.62079	0.147025	4.71308	2.67755
WBGene00003526	5.43819	5.91156	6.07198	6.16705
WBGene00003535	-0.291912	-0.291912	-0.291912	0.125944
WBGene00003536	-2.67009	0.468953	-0.291912	2.07179
WBGene00003537	-1.42923	1.05106	-0.291912	-0.874056
WBGene00003538	-0.291912	-0.852975	0.292897	3.06677
WBGene00003539	10.1146	9.94088	10.0606	9.08694
WBGene00003540	4.16387	3.21948	3.16158	4.42604
WBGene00003541	4.66293	4.7517	5.85129	4.45764
WBGene00003542	1.99521	1.82322	2.56155	3.40719
WBGene00003543	-0.291912	2.36397	-0.393715	2.42654
WBGene00003544	3.4958	3.58209	2.38036	4.38771
WBGene00003545	3.40083	1.84541	0.123126	1.49743
WBGene00003546	4.45395	4.80198	4.85228	5.40367
WBGene00003547	2.65322	2.37669	2.0741	2.15239
WBGene00003549	6.36637	5.85149	4.32278	6.86886
WBGene00003550	5.71722	5.46748	4.21393	6.74732
WBGene00003551	4.16318	4.6671	3.86644	5.30108
WBGene00003552	5.93657	5.81887	6.03063	6.59429
WBGene00003553	10.4188	9.88247	9.79283	10.4484
WBGene00003554	4.38923	4.58035	4.80479	4.72213
WBGene00003561	9.61874	9.89562	9.41458	10.5941
WBGene00003562	7.43681	6.37038	5.91175	7.63001
WBGene00003574	2.666	4.03423	2.57807	4.18399
WBGene00003576	12.6098	12.552	12.6295	12.4848
WBGene00003582	11.8532	11.7806	11.7685	11.9693
WBGene00003587	11.7407	11.753	11.7372	11.6292
WBGene00003592	12.0752	12.1616	12.178	11.8843
WBGene00003598	13.5228	13.5398	13.6214	13.3225
WBGene00003600	9.77068	10.0842	10.0758	9.95178
WBGene00003601	10.0081	10.1147	9.56502	10.4777
WBGene00003602	7.42002	8.58521	8.55739	7.75913
WBGene00003605	6.65546	6.58908	6.21489	6.60207
WBGene00003606	6.73912	7.16096	6.02177	7.31516
WBGene00003607	8.11967	9.20695	9.55706	8.54494
WBGene00003609	10.3081	10.2028	9.71916	10.1918
WBGene00003613	9.07557	8.15982	8.36799	9.42008
WBGene00003616	10.2686	10.7731	9.73236	10.1824
WBGene00003622	11.5252	11.5294	11.7854	11.0302
WBGene00003623	7.10657	6.95877	7.44369	9.37913
WBGene00003625	9.43519	9.63921	9.97749	9.08321
WBGene00003627	9.54845	9.62316	9.07229	9.59514
WBGene00003628	9.40383	8.45233	8.67838	9.74473
WBGene00003629	0.992395	-0.852975	-0.393715	2.20386
WBGene00003630	9.34392	9.26135	9.03102	9.40253
WBGene00003637	9.11341	9.26409	9.12006	9.43683
WBGene00003638	10.3775	10.3092	10.195	10.8195
WBGene00003639	12.2838	12.2161	12.1514	12.422
WBGene00003650	4.5728	4.90909	4.93203	5.47363
WBGene00003654	9.05176	8.16491	7.91845	9.10599
WBGene00003657	4.51791	5.35615	5.01628	6.84713
WBGene00003658	8.7801	10.4494	10.2868	8.18406
WBGene00003659	9.20677	8.77085	8.86121	9.54439
WBGene00003669	8.16611	7.64877	7.50422	7.56457
WBGene00003670	8.2098	8.42073	8.2609	8.39239
WBGene00003675	5.29048	5.21805	4.38969	5.23034
WBGene00003681	6.88181	6.64505	6.65974	7.76802
WBGene00003683	3.08463	2.82196	3.24396	3.67425
WBGene00003690	9.086	8.92926	8.60662	9.73421
WBGene00003691	8.58138	8.99618	8.48075	8.26804
WBGene00003701	-0.291912	-0.291912	0.123126	0.24679
WBGene00003704	6.97126	11.3321	11.0044	7.88048
WBGene00003706	6.13219	4.8467	5.23422	6.94956
WBGene00003708	-0.291912	-0.291912	-0.707103	0.813891
WBGene00003710	9.05915	6.87641	6.79346	8.88187
WBGene00003719	6.48082	5.61882	5.46173	6.48334
WBGene00003726	7.02066	6.34745	6.24117	8.05708
WBGene00003727	5.9868	8.76562	7.97657	6.37732
WBGene00003730	11.0763	10.5659	10.4102	8.89379
WBGene00003738	11.8799	11.8774	12.0434	11.5405
WBGene00003740	4.89715	4.32398	4.50719	6.9292
WBGene00003745	7.32562	6.82662	7.34264	7.4867
WBGene00003760	-0.920173	-1.656	-0.291912	-0.291912
WBGene00003776	13.3899	13.073	12.5982	13.0198
WBGene00003777	15.0566	15.0725	15.2791	14.7727
WBGene00003779	7.35197	7.03972	7.29752	8.43839
WBGene00003784	12.5205	12.5777	12.3982	12.2477
WBGene00003787	12.4864	12.6212	12.6351	12.4017
WBGene00003788	12.9636	12.9945	13.0853	12.6893
WBGene00003789	13.5546	13.5726	13.7184	13.4415
WBGene00003790	12.0522	12.1146	12.3293	11.961
WBGene00003791	12.5509	12.6029	12.7275	12.3771
WBGene00003792	13.1694	13.191	13.4116	12.9729
WBGene00003793	14.5378	14.5569	14.7735	14.3337
WBGene00003794	13.3762	13.2476	13.5652	13.2445
WBGene00003795	15.245	15.281	15.3777	14.877
WBGene00003796	14.1227	14.1765	14.4059	13.7745
WBGene00003797	12.7969	12.7046	13.1372	12.6354
WBGene00003799	12.6945	12.7503	12.9013	12.5546
WBGene00003801	12.8125	12.8211	13.0526	12.5044
WBGene00003805	12.368	12.4202	12.4611	12.1469
WBGene00003806	11.6699	11.7246	11.6395	11.5065
WBGene00003812	10.7741	10.7848	10.6223	10.4519
WBGene00003813	11.9391	11.9041	11.8442	11.5948
WBGene00003821	13.2868	13.3734	13.5864	12.9885
WBGene00003822	11.4628	11.3242	10.9114	12.1752
WBGene00003829	12.4957	12.573	12.7734	11.7683
WBGene00003830	12.5033	12.5316	12.589	12.3867
WBGene00003831	13.7455	13.9374	13.8415	13.4231
WBGene00003842	6.33587	6.90859	6.29836	6.86416
WBGene00003845	5.03356	4.63793	5.38943	6.59091
WBGene00003846	6.62232	6.30607	6.40312	7.02559
WBGene00003847	8.50912	8.93014	9.48694	8.83616
WBGene00003858	13.4658	13.1795	13.1295	13.5704
WBGene00003859	4.87099	4.89988	4.71377	4.86108
WBGene00003862	2.86911	4.22827	1.48064	4.8074
WBGene00003864	14.1793	14.1263	14.2898	13.8819
WBGene00003865	14.7008	14.6222	14.7967	14.3214
WBGene00003868	11.9081	12.0209	12.0412	11.6134
WBGene00003877	11.6969	11.8035	12.0025	9.07313
WBGene00003883	9.0191	8.88099	8.91816	8.97655
WBGene00003884	6.60142	6.38484	7.05193	7.66338
WBGene00003885	5.30422	4.75671	5.16148	5.78952
WBGene00003891	12.9155	13.3039	12.4088	13.3342
WBGene00003893	12.7582	12.9929	12.4822	12.1749
WBGene00003901	14.0039	14.0342	14.0816	13.8859
WBGene00003902	16.3534	16.5	16.876	16.2284
WBGene00003905	12.9331	12.9315	13.1114	12.7466
WBGene00003907	7.73126	8.21016	7.7561	8.95427
WBGene00003909	3.7841	2.80534	3.64947	5.26589
WBGene00003911	10.4454	10.6195	10.4052	10.88
WBGene00003912	12.7025	12.6296	12.6616	12.3341
WBGene00003914	14.3281	14.5786	14.718	13.9742
WBGene00003915	9.88315	9.98062	10.2904	10.3697
WBGene00003916	13.1373	13.3114	13.4247	13.007
WBGene00003917	11.7209	11.6598	11.9123	11.5916
WBGene00003918	13.9547	13.9373	14.0922	13.7874
WBGene00003919	12.3066	12.3415	12.3339	12.0271
WBGene00003920	15.3406	15.3196	15.5831	14.9556
WBGene00003921	11.4286	11.4863	11.4702	11.2859
WBGene00003922	13.0942	13.235	13.2948	12.7893
WBGene00003927	13.5143	13.4976	13.6379	13.1989
WBGene00003928	13.1409	13.2134	13.2392	12.8668
WBGene00003929	10.3831	10.7811	10.3273	10.2654
WBGene00003930	12.8836	12.9806	12.9135	13.0603
WBGene00003931	9.70275	9.9315	9.69359	9.93396
WBGene00003932	10.0167	10.1171	9.83977	9.99822
WBGene00003933	7.10873	6.62432	7.3752	8.99179
WBGene00003934	14.5834	14.6837	14.0515	14.5189
WBGene00003936	11.6535	12.0268	11.4611	11.2678
WBGene00003937	2.50253	-0.291912	2.35189	3.98969
WBGene00003938	0.199481	1.39101	0.606285	2.85954
WBGene00003939	5.48542	6.01484	5.10997	7.50313
WBGene00003951	13.3688	13.3917	13.6687	12.8847
WBGene00003964	14.6747	14.7755	14.9559	14.4337
WBGene00003965	9.78617	9.54182	9.58402	10.3291
WBGene00003967	11.5259	11.5286	11.7394	11.4592
WBGene00003968	8.71085	6.83609	7.46386	9.13235
WBGene00003970	12.4004	11.813	11.538	12.3243
WBGene00003975	9.8753	10.0383	9.83064	10.0595
WBGene00003976	6.85259	7.06212	6.56228	7.42432
WBGene00003990	11.3326	11.3196	11.0348	11.7764
WBGene00003991	8.23263	8.96544	7.93745	7.80636
WBGene00003992	14.2484	14.4204	14.6211	13.884
WBGene00003993	11.1918	11.4269	11.3075	11.0345
WBGene00003994	13.5701	13.6922	13.9104	12.9767
WBGene00004010	8.50067	8.49096	8.5063	9.24249
WBGene00004011	2.2716	-0.852975	2.43354	4.44709
WBGene00004013	8.57454	8.44928	8.49369	10.0225
WBGene00004014	13.3562	13.5591	13.7786	12.8425
WBGene00004015	13.369	13.3841	13.7464	12.8645
WBGene00004017	4.84361	3.11665	5.40912	4.68698
WBGene00004024	8.47492	7.85279	7.89663	8.78062
WBGene00004027	11.8802	11.7843	11.8193	11.6222
WBGene00004030	7.22585	6.95482	6.79306	7.74811
WBGene00004032	12.5176	12.4507	12.5352	12.4673
WBGene00004034	12.2938	12.2683	12.3006	12.2821
WBGene00004036	9.50524	9.34464	9.05266	9.49773
WBGene00004042	14.0446	14.0613	14.2528	13.6764
WBGene00004046	13.6347	13.5672	13.7731	13.5636
WBGene00004047	11.8837	12.0377	12.1367	12.007
WBGene00004048	7.48387	6.40964	7.92625	8.81022
WBGene00004049	12.9214	12.8697	13.1374	12.7987
WBGene00004057	8.47697	8.91729	8.72045	9.08997
WBGene00004076	14.4415	14.4668	14.6255	13.8534
WBGene00004077	11.3548	11.462	11.6162	11.7591
WBGene00004078	15.1966	15.0685	15.0979	14.9362
WBGene00004085	11.206	11.1999	11.3416	11.1876
WBGene00004092	6.63983	6.45897	5.83688	8.2177
WBGene00004096	11.1673	10.2897	9.58173	10.3317
WBGene00004099	4.85682	0.343996	0.210507	5.6691
WBGene00004100	6.10959	6.20477	4.37316	6.25734
WBGene00004101	12.5355	12.6233	12.7386	12.1052
WBGene00004105	12.2492	12.2812	12.4742	12.0556
WBGene00004109	12.3947	12.4039	12.4621	12.2137
WBGene00004117	13.3506	13.4035	13.4831	13.1007
WBGene00004121	10.503	10.5779	10.4417	10.913
WBGene00004134	10.1256	10.0862	9.99794	10.2456
WBGene00004140	11.2955	11.3495	11.1493	11.7897
WBGene00004166	13.6355	13.5741	13.8146	13.4192
WBGene00004174	7.87587	4.74996	8.66998	8.66441
WBGene00004178	13.3773	13.3257	13.7328	13.2711
WBGene00004181	12.6291	12.5462	12.5067	12.7382
WBGene00004183	6.95097	7.08164	7.19887	7.60173
WBGene00004185	10.4493	10.6518	10.8519	10.5135
WBGene00004187	14.8033	14.803	14.9636	14.6937
WBGene00004194	8.72841	9.16303	8.60775	9.08284
WBGene00004195	7.58871	7.91643	7.24933	8.21524
WBGene00004197	7.37113	7.52413	7.27355	7.74716
WBGene00004198	7.94246	8.08572	8.03666	8.50337
WBGene00004201	12.1142	12.0713	12.2139	11.8058
WBGene00004202	9.00742	8.69472	8.71179	9.14392
WBGene00004203	13.0251	12.9669	13.1461	13.1951
WBGene00004206	11.0093	11.1061	11.2629	10.9098
WBGene00004208	15.3861	15.4157	15.4806	14.992
WBGene00004210	10.7341	10.6981	10.1433	10.6803
WBGene00004212	7.70763	7.56446	7.83348	7.96904
WBGene00004214	12.5513	12.5828	12.6964	12.3976
WBGene00004215	11.6396	11.5102	11.6977	12.0238
WBGene00004216	5.66712	6.39471	6.37727	6.84341
WBGene00004217	13.8166	13.7795	13.9247	13.3075
WBGene00004218	5.91683	6.01566	6.11628	7.68626
WBGene00004219	6.66793	4.22329	7.30168	7.98103
WBGene00004220	8.20582	7.95642	7.21489	8.35887
WBGene00004221	7.15838	7.96825	7.24898	7.54172
WBGene00004222	9.34442	10.0449	8.89074	9.12305
WBGene00004223	2.68094	-0.291912	1.45808	1.22893
WBGene00004224	4.84727	3.83642	5.08444	5.55193
WBGene00004225	7.29032	7.75722	7.39275	8.12164
WBGene00004226	7.66243	8.1608	7.28943	8.08005
WBGene00004227	10.1665	10.4215	9.4669	10.6011
WBGene00004228	7.53435	7.8785	8.1529	7.65729
WBGene00004229	5.42603	4.42852	4.77446	5.65579
WBGene00004230	5.43616	6.08726	6.60062	5.70017
WBGene00004231	4.79598	3.59646	3.76699	5.13141
WBGene00004232	6.61073	6.44521	7.60785	7.06036
WBGene00004233	4.70799	3.04767	5.85671	5.41575
WBGene00004234	8.73178	8.68316	7.5391	9.34381
WBGene00004235	9.83243	11.0998	10.9718	10.3722
WBGene00004236	7.17968	7.69912	4.54099	8.29906
WBGene00004237	9.04594	9.2795	8.87063	10.4844
WBGene00004238	10.7303	10.9229	10.8924	10.7794
WBGene00004241	15.2075	15.1867	15.4516	14.8563
WBGene00004242	12.8324	12.8629	13.0414	12.564
WBGene00004243	13.2248	13.1978	13.4501	12.9313
WBGene00004244	12.3897	12.424	12.6333	12.2852
WBGene00004249	8.3815	8.21864	8.04771	8.80716
WBGene00004254	12.7647	12.8329	12.962	12.6641
WBGene00004256	9.27483	9.9739	9.6327	8.44863
WBGene00004257	6.92044	7.87048	6.75085	8.68249
WBGene00004259	12.8098	12.6855	12.4637	12.7893
WBGene00004264	6.22328	5.68388	6.2206	7.12216
WBGene00004266	13.5348	13.6271	13.5767	13.4906
WBGene00004267	7.68029	7.65768	7.73423	8.23903
WBGene00004268	12.8961	12.8158	12.939	12.6945
WBGene00004271	12.4687	12.388	12.4858	12.5787
WBGene00004272	12.0366	12.0515	12.1722	11.894
WBGene00004274	14.5227	14.48	14.6373	14.3586
WBGene00004281	3.84701	3.24762	4.35553	4.68331
WBGene00004287	-0.255697	-0.291912	-0.291912	-1.87406
WBGene00004297	11.9689	11.9673	12.0668	11.743
WBGene00004300	8.64342	8.01942	9.44379	9.93344
WBGene00004301	3.10081	2.87957	2.63954	2.2095
WBGene00004302	14.9014	14.9522	15.0513	14.4103
WBGene00004303	12.9002	12.9238	13.0296	12.6508
WBGene00004304	13.4837	13.6193	13.6525	13.3691
WBGene00004305	12.2008	12.2614	12.1481	11.7637
WBGene00004307	12.6201	12.6272	12.5985	12.5091
WBGene00004308	11.0094	11.02	10.9601	11.058
WBGene00004310	9.13761	8.70722	8.74395	9.59449
WBGene00004312	12.5189	12.5213	12.5167	12.3063
WBGene00004315	11.8154	12.2543	12.3128	11.6572
WBGene00004319	12.5124	12.6319	12.7016	12.7449
WBGene00004320	12.4268	12.4328	12.4026	12.1837
WBGene00004321	9.28249	9.11382	8.30975	9.79402
WBGene00004334	8.15962	8.14769	7.69438	8.56377
WBGene00004335	6.48844	6.70617	6.13492	8.20433
WBGene00004341	11.4497	11.3614	11.3555	11.3041
WBGene00004353	6.59519	6.42463	6.15265	7.09341
WBGene00004355	12.993	12.9827	13.2105	12.7712
WBGene00004357	13.314	13.4075	13.4187	13.4238
WBGene00004360	11.0078	10.9496	11.1965	10.934
WBGene00004361	10.6226	10.8833	10.9532	10.5795
WBGene00004367	10.9408	11.1434	11.0778	11.0954
WBGene00004368	7.00121	6.69888	6.45432	7.81428
WBGene00004370	8.84094	8.36648	8.26581	9.05491
WBGene00004371	12.8057	12.7615	12.9294	13.0065
WBGene00004374	15.5249	15.5672	15.7775	15.079
WBGene00004377	10.6453	10.6141	10.4371	10.4804
WBGene00004378	13.5191	13.5588	13.7642	13.2163
WBGene00004381	11.4028	11.2823	11.2972	11.1928
WBGene00004382	10.325	10.4519	10.4158	10.2409
WBGene00004384	12.1742	12.1832	12.2963	12.1823
WBGene00004392	14.5015	14.4766	14.5197	14.2007
WBGene00004393	3.97253	3.72954	3.82728	5.24139
WBGene00004395	7.50713	7.85628	7.71534	7.70064
WBGene00004397	4.65132	4.55761	3.56001	4.47468
WBGene00004400	8.39759	8.84885	8.69634	8.63257
WBGene00004415	16.414	16.4116	16.9807	15.8658
WBGene00004417	15.8969	15.9936	16.1981	15.4248
WBGene00004420	15.6149	15.6711	16.0833	15.07
WBGene00004426	15.2036	15.1995	15.6448	14.489
WBGene00004427	15.9013	15.8947	16.3791	15.3159
WBGene00004430	15.3892	15.4494	15.9534	14.9478
WBGene00004431	16.0059	15.9086	16.4814	15.4318
WBGene00004435	15.7676	15.8152	16.1202	15.2382
WBGene00004441	15.2847	15.3844	15.6916	14.5911
WBGene00004444	14.0825	14.0572	14.7199	13.4555
WBGene00004445	14.5787	14.4533	15.1316	14.1427
WBGene00004446	15.4544	15.4904	15.8093	14.9506
WBGene00004454	14.6554	14.7559	15.2373	13.9435
WBGene00004457	9.34106	9.06126	9.19469	9.38758
WBGene00004458	14.5512	14.6425	14.7768	14.1862
WBGene00004462	13.2448	13.2476	13.3752	12.9825
WBGene00004463	14.0116	14.0022	14.1368	13.6002
WBGene00004466	12.9644	13.0317	13.0726	12.5675
WBGene00004469	16.005	15.9404	16.4055	15.5115
WBGene00004470	16.0488	16.1209	16.419	15.5701
WBGene00004472	16.1335	16.1439	16.615	15.5002
WBGene00004475	15.6408	15.5971	16.1236	15.1316
WBGene00004479	15.3112	15.3931	15.8296	14.825
WBGene00004480	15.3344	15.439	15.7558	14.9695
WBGene00004483	15.7337	15.7123	16.1636	15.0943
WBGene00004484	15.3879	15.3174	15.8302	14.6977
WBGene00004485	14.9387	15.0047	15.5349	14.2646
WBGene00004488	15.2012	15.1526	15.6885	14.662
WBGene00004490	13.8604	13.5097	14.5916	12.9303
WBGene00004491	14.6006	14.5258	15.151	14.1102
WBGene00004492	16.043	15.9089	16.6507	15.1189
WBGene00004495	15.1855	15.2293	15.71	14.6111
WBGene00004497	13.5887	12.9845	14.5177	12.1429
WBGene00004508	11.6319	11.5649	11.6032	11.7069
WBGene00004510	12.2436	12.2493	12.5047	12.0003
WBGene00004679	13.2523	13.2869	13.5254	12.8488
WBGene00004698	13.3619	13.2557	13.4483	12.8221
WBGene00004699	12.817	12.7427	12.8265	12.8298
WBGene00004700	14.2064	14.2139	14.2867	14.0134
WBGene00004701	12.5642	12.5231	12.669	12.5011
WBGene00004702	12.7908	12.7545	12.8302	12.3429
WBGene00004703	13.2607	13.1081	13.5295	12.9244
WBGene00004719	7.1021	6.40367	7.26601	7.94855
WBGene00004726	11.6119	11.666	11.8834	11.4954
WBGene00004727	10.5642	10.1603	10.169	10.8812
WBGene00004728	12.8214	12.6864	12.9833	12.577
WBGene00004729	11.5092	11.3981	11.5284	11.854
WBGene00004732	13.7964	13.76	13.8722	13.7557
WBGene00004735	9.99088	10.0363	10.4143	10.5673
WBGene00004736	14.8383	14.9658	14.8847	14.9646
WBGene00004740	6.82781	6.44664	6.31628	7.5561
WBGene00004742	-0.291912	-0.291912	-0.291912	-0.291912
WBGene00004745	10.8281	10.7474	10.6445	11.1118
WBGene00004746	10.0093	10.0577	9.81255	11.0271
WBGene00004747	10.9429	10.9783	11.2074	11.0301
WBGene00004748	2.97079	-0.291912	0.887727	1.52525
WBGene00004749	11.0276	10.9337	10.8279	11.6185
WBGene00004750	10.084	9.88433	9.53991	9.96824
WBGene00004751	11.7865	11.7386	11.699	12.225
WBGene00004754	13.1441	13.259	13.4249	12.9255
WBGene00004758	10.5177	10.587	10.4707	10.7207
WBGene00004760	13.0403	13.1418	13.3121	13.0829
WBGene00004764	5.30728	3.7189	5.78218	5.46669
WBGene00004767	13.257	13.3543	13.3818	13.0548
WBGene00004768	12.7893	12.7924	13.0294	12.6218
WBGene00004769	9.72112	9.58049	9.46064	10.0337
WBGene00004771	9.35726	9.21799	9.37376	9.55613
WBGene00004773	8.06766	7.66531	7.96717	8.64211
WBGene00004774	10.927	10.7716	10.6523	10.8813
WBGene00004775	13.4368	13.3945	13.6314	13.0434
WBGene00004781	11.4932	11.5732	11.5632	11.4802
WBGene00004782	12.6481	12.6729	12.7123	12.5515
WBGene00004783	12.2428	12.3164	12.4875	11.9906
WBGene00004786	10.4749	10.5119	10.2268	11.2941
WBGene00004788	12.0799	12.2309	11.986	11.7262
WBGene00004789	10.4537	9.75674	9.58649	9.86251
WBGene00004790	6.50651	6.89682	6.74927	5.97683
WBGene00004798	15.1888	14.7875	15.1203	15.5938
WBGene00004800	12.0857	12.0321	11.9888	11.9878
WBGene00004803	9.92765	9.97328	9.94562	9.81969
WBGene00004804	13.2781	13.2242	13.296	13.2079
WBGene00004806	12.6258	12.6308	12.6597	12.4278
WBGene00004807	12.893	12.8753	12.7763	13.1375
WBGene00004808	12.6886	12.676	12.7331	12.4444
WBGene00004811	1.45796	1.15436	-0.291912	2.91432
WBGene00004816	9.06882	8.90071	8.18076	9.94643
WBGene00004829	10.666	10.5411	10.3821	11.008
WBGene00004830	7.1273	7.19829	7.57488	7.62774
WBGene00004854	7.43887	7.04256	7.19353	7.8717
WBGene00004855	13.0772	12.9882	13.2402	13.5554
WBGene00004856	7.28848	7.14789	7.14727	7.84869
WBGene00004857	7.7697	8.04419	7.58885	8.39445
WBGene00004858	9.48781	9.11955	8.6105	9.6715
WBGene00004859	9.60197	8.86749	9.17431	9.28656
WBGene00004860	8.89535	8.61579	8.45555	9.62517
WBGene00004862	12.5486	12.2039	12.0485	12.701
WBGene00004874	13.945	13.9946	14.0907	13.8202
WBGene00004879	12.8172	12.8273	13.0343	12.9055
WBGene00004880	12.6836	12.7445	13.0312	12.5037
WBGene00004882	12.0119	11.9867	12.0836	11.6735
WBGene00004883	10.671	10.7718	10.6827	10.2174
WBGene00004884	12.2777	12.2518	12.3272	12.2975
WBGene00004886	10.1814	10.2461	10.2664	10.1747
WBGene00004887	11.1416	11.2461	11.0538	11.0197
WBGene00004888	13.7024	13.6448	13.7086	13.3509
WBGene00004889	11.0825	10.9702	11.0669	11.2968
WBGene00004890	9.97843	9.65143	10.1351	10.9963
WBGene00004895	11.6474	11.7279	11.7814	11.4992
WBGene00004896	12.0855	12.0876	12.1818	11.9311
WBGene00004897	12.7106	12.692	12.6959	12.7913
WBGene00004918	11.7025	11.5226	11.8002	11.1421
WBGene00004919	12.0804	12.0355	12.1776	11.8554
WBGene00004928	8.63402	8.59733	8.44213	8.56599
WBGene00004929	9.86263	9.91461	9.45917	9.86887
WBGene00004930	12.2502	12.6275	12.5525	11.3916
WBGene00004945	10.5926	10.4703	10.5293	10.9352
WBGene00004947	11.8308	11.8266	12.0253	11.9431
WBGene00004949	8.71978	8.22339	8.77725	9.72875
WBGene00004950	5.09901	4.96346	4.52936	5.67834
WBGene00004951	12.891	12.9215	12.9015	13.4663
WBGene00004952	11.9189	11.9988	12.3972	11.7124
WBGene00004953	13.2759	13.2152	13.4523	13.0838
WBGene00004954	9.74304	9.7221	9.9263	9.47668
WBGene00004955	13.9681	14.0252	14.1651	13.6699
WBGene00004958	5.19264	5.11499	4.52245	5.46136
WBGene00004960	7.22688	7.38556	6.91583	7.15871
WBGene00004962	4.90128	4.15801	2.44347	3.81002
WBGene00004964	3.48071	3.71812	-0.291912	3.01605
WBGene00004965	6.52078	5.90115	3.78977	6.4259
WBGene00004966	4.28229	3.27019	-1.87687	3.10288
WBGene00004969	8.85372	9.04667	8.22874	8.55063
WBGene00004971	2.7719	-0.291912	-0.876875	2.77875
WBGene00004973	1.2263	1.10845	-0.291912	-0.874056
WBGene00004974	2.61034	2.87666	2.89901	2.48708
WBGene00004975	11.9725	12.0983	12.2112	11.7447
WBGene00004978	12.5481	12.7825	13.0321	12.4012
WBGene00004980	14.0092	14.1193	14.2076	13.8897
WBGene00004984	15.1594	15.1849	15.1718	14.7661
WBGene00004985	11.1229	11.1609	11.1506	10.7398
WBGene00005016	5.84713	4.80889	4.2297	5.23816
WBGene00005017	5.99262	5.39952	4.15551	5.83983
WBGene00005018	10.7717	8.11304	11.5248	12.0049
WBGene00005019	12.5943	12.6533	12.758	12.386
WBGene00005020	10.8935	10.803	11.0292	10.6129
WBGene00005021	10.8811	10.9001	10.981	10.6992
WBGene00005022	13.2627	13.3413	13.382	12.8905
WBGene00005023	13.6749	13.8267	13.8559	13.3243
WBGene00005024	11.6497	11.8585	11.9336	11.3442
WBGene00005025	11.7726	11.7624	11.8278	11.6301
WBGene00005026	11.4418	11.4069	11.3488	11.2701
WBGene00005039	-0.291912	0.928959	-0.291912	-0.771072
WBGene00005077	12.2682	12.297	12.3166	12.4304
WBGene00005078	6.69313	6.62821	7.33676	7.11604
WBGene00005193	-0.291912	-0.291912	-0.291912	-0.771072
WBGene00005194	0.105034	-0.291912	1.75503	2.04771
WBGene00005655	7.04784	7.89283	7.38042	7.32756
WBGene00005675	-1.08512	0.147025	-0.291912	0.849396
WBGene00006059	11.5102	11.6493	11.7336	11.3129
WBGene00006062	7.66838	7.857	7.72913	7.8089
WBGene00006311	12.4092	12.425	12.5682	12.027
WBGene00006324	13.4311	13.5181	13.6487	13.265
WBGene00006342	9.90747	9.64356	10.2389	10.596
WBGene00006349	12.0667	11.9552	12.0189	12.0772
WBGene00006352	13.5844	13.604	13.6104	13.5558
WBGene00006363	6.00255	5.25315	6.50158	7.10284
WBGene00006364	10.1482	10.1496	10.1386	10.6543
WBGene00006365	6.89219	7.02273	7.34086	7.94829
WBGene00006367	7.97594	7.74907	7.91519	9.15383
WBGene00006377	10.7272	10.6561	10.7114	10.4859
WBGene00006379	10.859	11.0008	11.0764	11.1448
WBGene00006381	12.0009	11.9168	12.2987	11.7397
WBGene00006382	12.5522	12.6097	12.5915	12.4621
WBGene00006383	11.5147	11.4834	11.8584	11.3344
WBGene00006385	11.3281	11.3797	11.5453	11.1588
WBGene00006391	11.1212	11.0483	11.044	10.9864
WBGene00006392	11.2236	11.07	11.1393	10.784
WBGene00006406	13.5974	13.642	13.7336	13.5672
WBGene00006412	7.76934	8.12541	7.5155	8.85228
WBGene00006414	12.0194	12.0734	11.9742	11.8378
WBGene00006415	11.2856	11.427	11.5908	11.171
WBGene00006434	14.3126	14.4533	14.44	13.989
WBGene00006437	12.8704	12.9271	13.0513	12.8221
WBGene00006439	16.8848	17.0199	16.9605	16.7675
WBGene00006443	11.8881	11.8421	12.0125	11.7225
WBGene00006444	9.26618	8.68108	8.93814	9.8897
WBGene00006448	10.8445	10.6039	10.7968	10.759
WBGene00006449	7.15363	6.62822	5.00711	6.32815
WBGene00006462	7.55258	7.24169	7.31108	8.45466
WBGene00006474	12.1577	12.2272	12.2387	12.0718
WBGene00006476	9.06227	8.77912	8.99007	9.2808
WBGene00006481	12.4764	12.5982	12.4472	12.3819
WBGene00006495	10.6108	10.8228	10.1612	11.104
WBGene00006498	11.0981	10.8338	11.1559	11.761
WBGene00006508	10.2408	10.3365	10.5066	10.339
WBGene00006514	12.1205	12.1352	12.2015	11.9865
WBGene00006516	11.9018	11.9157	12.1275	11.6984
WBGene00006518	12.0079	12.3663	12.1875	11.4051
WBGene00006522	3.80762	3.69638	3.7865	4.61104
WBGene00006523	13.2497	13.2389	13.3458	13.4619
WBGene00006524	8.72542	8.73374	8.54248	8.94473
WBGene00006525	3.14456	1.95438	2.9979	3.75787
WBGene00006526	3.0255	3.18037	2.26733	1.59853
WBGene00006527	12.0004	11.4301	11.3377	12.4511
WBGene00006528	14.9531	14.9907	14.9893	14.851
WBGene00006529	15.8711	15.8277	15.9357	15.6229
WBGene00006540	12.2384	12.2142	12.3136	12.1018
WBGene00006543	8.0425	8.04383	8.03157	9.17776
WBGene00006544	2.87412	2.61179	1.54929	5.33903
WBGene00006545	5.67324	5.85082	4.9927	7.66688
WBGene00006546	10.0157	9.9003	9.68245	9.76051
WBGene00006547	7.40949	7.81763	6.62406	8.34298
WBGene00006550	3.75384	3.21558	3.42103	4.79299
WBGene00006551	4.59341	3.42267	3.4759	3.72988
WBGene00006552	8.98508	8.78506	8.58707	9.02691
WBGene00006553	4.73597	4.6064	1.87075	3.8856
WBGene00006554	2.76192	2.80735	3.29668	3.879
WBGene00006555	9.8156	9.53324	9.45079	9.74362
WBGene00006556	5.48228	5.25984	5.02393	5.56567
WBGene00006557	5.67154	5.87872	5.37701	6.2813
WBGene00006558	4.57646	4.40071	4.00403	4.31385
WBGene00006559	4.4677	4.74156	4.17077	4.26372
WBGene00006560	-0.461906	-0.291912	-0.291912	-0.291912
WBGene00006563	9.69845	9.70308	9.62936	9.82865
WBGene00006565	12.8381	12.8464	13.296	12.5156
WBGene00006571	13.0898	13.1724	13.1808	12.8366
WBGene00006572	10.0148	9.94346	10.2252	9.77691
WBGene00006573	9.72384	9.73089	10.0236	9.00427
WBGene00006575	9.7927	9.87241	9.62417	10.4775
WBGene00006577	12.002	11.9592	12.0472	11.8036
WBGene00006579	14.0233	14.0576	14.1354	14.0351
WBGene00006582	8.23967	8.23072	7.21915	9.07375
WBGene00006585	9.51961	9.69957	8.58304	10.4852
WBGene00006586	10.1221	9.92036	8.84204	10.1927
WBGene00006587	13.4657	13.7637	13.1223	13.5335
WBGene00006588	9.87767	11.7822	10.5285	10.1337
WBGene00006589	8.74599	8.843	7.83403	9.65775
WBGene00006591	9.00121	9.85256	8.92357	8.28481
WBGene00006592	9.72492	9.95368	9.29525	10.1732
WBGene00006593	11.895	11.9117	12.0136	11.9771
WBGene00006595	13.5845	13.7616	13.6853	13.5289
WBGene00006599	9.417	9.47528	9.27491	10.0508
WBGene00006600	2.79945	3.54017	2.93743	2.66089
WBGene00006601	12.9105	13.1978	12.9955	13.0512
WBGene00006604	11.3136	11.2986	11.4956	11.4764
WBGene00006605	11.7752	11.9202	11.8194	11.8431
WBGene00006606	11.22	11.2323	11.047	10.9871
WBGene00006617	14.117	14.2924	14.4206	13.6669
WBGene00006620	4.66166	4.38582	5.298	4.36208
WBGene00006623	3.70032	2.44389	4.12866	4.80521
WBGene00006638	12.2975	12.4083	12.4384	12.1243
WBGene00006640	8.14608	7.78375	7.79257	8.38622
WBGene00006641	7.02983	6.86006	6.74789	7.33666
WBGene00006652	6.70245	6.02377	5.62618	7.55217
WBGene00006654	2.6055	4.20464	4.68642	2.87263
WBGene00006697	12.9104	12.9697	12.98	12.8195
WBGene00006698	11.9287	12.0886	12.0599	11.9538
WBGene00006699	15.2452	15.3104	15.3924	14.7871
WBGene00006700	12.598	12.6401	12.7443	12.2205
WBGene00006706	13.7083	13.7066	13.8067	13.239
WBGene00006707	11.4935	11.5941	11.6305	11.3042
WBGene00006713	12.8925	12.9006	12.8477	12.6528
WBGene00006725	14.8194	14.6807	15.3043	14.3048
WBGene00006728	15.3858	15.4007	15.8048	14.8568
WBGene00006733	12.6159	12.4873	12.8617	12.1016
WBGene00006734	13.2979	13.5082	13.6309	12.9564
WBGene00006736	12.8558	12.9385	12.9966	12.6057
WBGene00006737	12.507	12.5639	12.6039	12.3092
WBGene00006742	9.11583	9.29506	9.21059	9.64183
WBGene00006743	5.85892	4.56087	6.2441	6.24831
WBGene00006744	3.72025	2.78853	2.81651	3.72465
WBGene00006745	8.50338	8.42452	8.41055	9.28013
WBGene00006746	7.89972	7.77249	7.56854	8.94489
WBGene00006750	7.66658	7.75705	7.72718	8.43071
WBGene00006751	12.2519	12.3278	12.4862	12.1407
WBGene00006752	9.35517	9.38147	8.9245	9.23857
WBGene00006754	14.518	14.8074	14.0906	14.5359
WBGene00006756	6.90776	6.61976	6.3784	6.91283
WBGene00006759	12.7753	13.1251	12.2765	12.9488
WBGene00006760	10.4869	11.2645	10.5896	9.96924
WBGene00006763	11.223	11.1896	11.3205	11.2369
WBGene00006764	13.5548	13.8673	13.239	13.4103
WBGene00006766	5.61499	5.39418	4.85655	5.94097
WBGene00006767	7.31783	7.18012	7.18932	8.04446
WBGene00006768	13.0525	13.0597	13.2161	12.9119
WBGene00006769	10.9659	11.1546	11.4721	11.1739
WBGene00006770	11.657	11.5461	11.8633	11.6637
WBGene00006771	12.0677	12.3297	12.319	12.5512
WBGene00006773	12.2174	12.255	12.1034	12.637
WBGene00006775	4.69222	4.52206	5.32609	7.17678
WBGene00006776	13.0397	13.0789	13.3113	12.9603
WBGene00006778	4.51786	3.48859	5.12129	5.61839
WBGene00006780	12.3369	12.4615	12.3453	13.0612
WBGene00006781	12.2206	12.2111	12.371	12.0728
WBGene00006786	11.4195	11.0047	10.7035	11.8628
WBGene00006787	12.4683	13.0399	12.4157	11.6314
WBGene00006788	9.55484	9.14734	9.34982	9.88901
WBGene00006789	15.7121	16.0068	15.1819	15.3899
WBGene00006790	3.31161	3.82453	3.24768	4.05825
WBGene00006793	12.7148	12.7409	12.8433	12.3029
WBGene00006794	14.5048	14.6108	14.6599	14.2474
WBGene00006796	11.022	10.8749	10.9222	11.1562
WBGene00006797	7.1652	7.43087	6.88066	7.77899
WBGene00006798	9.615	9.54236	9.12925	9.92881
WBGene00006802	10.3853	10.2877	10.4027	10.3652
WBGene00006803	12.8814	13.0197	12.949	13.2989
WBGene00006805	11.346	11.3196	11.3041	11.796
WBGene00006807	6.77877	6.15349	6.73149	7.91658
WBGene00006808	11.9764	11.9491	12.0222	11.8751
WBGene00006810	10.4692	10.5301	10.0937	10.4609
WBGene00006814	9.48739	9.7225	9.38015	9.85326
WBGene00006815	10.9896	10.7326	10.8174	11.2505
WBGene00006816	11.7036	11.658	11.6902	12.2595
WBGene00006817	11.7209	11.6637	11.8201	11.2408
WBGene00006818	5.26415	4.75485	5.65462	7.03883
WBGene00006820	12.2221	12.5868	11.981	12.3352
WBGene00006823	12.0344	12.0818	12.0356	12.1756
WBGene00006825	8.44861	8.66948	8.12996	8.76414
WBGene00006826	9.91768	10.2355	9.76082	10.1457
WBGene00006827	7.66109	8.25494	7.84943	8.01005
WBGene00006829	11.5354	11.6875	11.6577	11.4823
WBGene00006831	9.72842	9.6559	9.09019	9.97776
WBGene00006832	6.45708	7.11255	7.25697	6.61715
WBGene00006833	13.0012	12.8873	12.8721	13.152
WBGene00006836	10.9378	11.2225	11.0567	11.1988
WBGene00006839	10.9069	11.2517	11.1776	11.1146
WBGene00006840	13.1124	13.3135	13.4097	13.0342
WBGene00006843	9.31037	9.12449	9.16732	9.61377
WBGene00006852	7.48777	6.66571	7.04825	8.37865
WBGene00006853	5.94126	6.18976	6.73919	7.97582
WBGene00006868	12.9436	12.8824	13.0862	12.9466
WBGene00006869	7.37374	6.86603	7.35412	7.96867
WBGene00006870	7.37893	7.15275	7.26725	9.0416
WBGene00006873	4.76407	4.70252	3.71209	6.58627
WBGene00006874	9.60101	9.53612	9.53369	9.81149
WBGene00006876	13.6704	13.9986	13.8468	13.1861
WBGene00006881	5.26756	5.06884	6.24955	6.79792
WBGene00006882	8.93302	8.67684	9.06478	9.25623
WBGene00006887	10.1134	9.99288	9.90212	10.5569
WBGene00006888	14.6104	14.7415	15.0006	14.2809
WBGene00006890	9.67691	10.12	9.79676	10.8063
WBGene00006893	9.73108	9.89314	9.56366	9.21171
WBGene00006894	4.31046	4.46323	4.0909	5.47071
WBGene00006896	10.5034	10.5655	10.5954	11.1772
WBGene00006897	6.43129	6.2466	6.50503	5.16231
WBGene00006902	9.98421	9.98701	8.98147	10.7921
WBGene00006910	13.0658	13.0053	13.0145	12.5975
WBGene00006912	12.472	12.7111	12.254	11.7034
WBGene00006913	12.8671	12.8625	12.8329	12.3158
WBGene00006914	11.811	12.4543	11.5807	11.1562
WBGene00006915	13.9752	13.548	13.4786	13.061
WBGene00006917	13.8443	13.9707	13.6733	13.2688
WBGene00006918	12.4629	12.5215	12.3529	12.152
WBGene00006920	13.1237	13.2635	13.0153	12.3412
WBGene00006921	13.7703	13.7582	13.6057	12.993
WBGene00006923	10.9525	10.7376	10.68	10.939
WBGene00006932	11.1831	11.3023	11.1999	11.4348
WBGene00006933	12.9514	13.0742	13.2284	12.601
WBGene00006936	14.0409	14.2006	14.4919	13.5052
WBGene00006938	6.25124	6.57398	6.44087	7.09805
WBGene00006940	13.31	13.3266	13.3697	13.3851
WBGene00006941	14.0222	13.9125	13.9545	14.1017
WBGene00006942	9.93169	10.221	10.1804	9.55554
WBGene00006943	12.0839	12.1997	12.4216	12.087
WBGene00006944	12.0247	11.979	12.2583	11.6794
WBGene00006947	6.50274	5.10703	7.56862	7.23339
WBGene00006948	6.49918	3.0988	7.47546	6.62019
WBGene00006949	4.58023	5.7798	6.65092	5.78474
WBGene00006950	5.56899	4.15826	4.2397	4.70214
WBGene00006951	7.93617	8.25409	8.07601	8.34278
WBGene00006952	4.93086	3.30323	5.06	5.77497
WBGene00006954	2.59334	-0.476514	1.09416	2.88627
WBGene00006955	4.59858	3.73621	5.71059	5.28762
WBGene00006957	12.1028	12.084	12.1942	11.8345
WBGene00006958	11.553	11.5979	11.7476	11.5509
WBGene00006959	13.6765	13.3865	13.2946	13.4096
WBGene00006961	12.6087	12.7085	12.7167	12.6332
WBGene00006962	6.55717	6.58224	6.23105	7.1157
WBGene00006963	11.0274	10.9515	11.1312	10.633
WBGene00006964	12.4275	12.5439	12.8095	12.2604
WBGene00006965	4.87105	4.36059	4.09834	6.39686
WBGene00006966	-0.291912	-0.291912	0.123126	-0.771072
WBGene00006970	6.97937	6.15292	7.61934	8.21076
WBGene00006976	11.2691	11.2673	11.3078	11.0465
WBGene00006977	12.733	12.7035	12.8342	12.2131
WBGene00006978	8.02086	8.03385	7.49057	7.84772
WBGene00006980	5.82573	6.0893	5.56547	5.92836
WBGene00006981	5.8948	5.66902	4.8485	6.77621
WBGene00006982	6.49892	6.34417	5.7991	7.17594
WBGene00006984	9.82888	9.37701	8.74149	10.1442
WBGene00006988	11.908	11.9075	12.0372	11.7129
WBGene00006993	11.4572	11.4612	11.7728	11.3574
WBGene00006994	13.8255	13.8125	13.959	13.6153
WBGene00006996	13.8094	13.6911	13.6487	13.6673
WBGene00006997	13.0423	13.0907	13.2127	12.7072
WBGene00006999	12.0654	12.2514	11.689	11.8583
WBGene00007007	10.1657	10.1662	9.87119	10.5963
WBGene00007009	13.833	13.7885	13.9188	13.7035
WBGene00007015	10.2798	10.1166	10.2505	10.1527
WBGene00007016	13.3049	13.1649	13.239	13.3251
WBGene00007017	12.6637	12.6855	12.8331	12.4982
WBGene00007018	10.0973	10.3328	10.2324	10.1151
WBGene00007019	11.2289	11.1933	11.3534	11.0772
WBGene00007020	9.93662	9.72328	9.85514	9.96416
WBGene00007024	14.1157	14.2162	14.1918	14.037
WBGene00007025	11.0974	11.2376	11.3265	11.311
WBGene00007027	13.5369	13.6082	13.7221	13.5372
WBGene00007028	13.1652	13.1585	13.2667	13.2496
WBGene00007029	11.8055	11.6906	11.7707	11.5509
WBGene00007047	9.93277	9.82515	9.98634	10.1637
WBGene00007103	9.67158	9.4259	9.42768	9.97385
WBGene00007119	5.16533	5.1952	4.78779	5.88665
WBGene00007135	12.106	12.2331	12.3144	12.1531
WBGene00007252	5.61049	6.63418	6.38155	6.30009
WBGene00007255	9.11693	9.26886	9.51595	9.47653
WBGene00007277	11.4001	11.3427	11.6306	10.928
WBGene00007352	15.4467	15.5786	15.6265	14.9396
WBGene00007355	11.7309	11.5937	11.842	11.5034
WBGene00007396	7.03409	6.67551	6.55232	7.24053
WBGene00007413	11.92	12.1642	12.2989	11.5961
WBGene00007443	11.5251	11.6533	11.7349	11.0473
WBGene00007496	6.64836	6.41786	5.58643	6.60409
WBGene00007504	10.0007	10.0437	10.3688	9.66221
WBGene00007529	9.72861	9.65017	9.62235	10.0297
WBGene00007546	6.68275	6.61085	6.4193	7.15166
WBGene00007547	8.45524	8.29171	8.18684	8.30469
WBGene00007554	12.7791	12.7228	12.7443	12.5474
WBGene00007561	11.5449	11.4001	11.5621	11.4706
WBGene00007624	14.7963	14.8783	15.149	14.2621
WBGene00007627	11.7959	11.8231	11.7906	11.6224
WBGene00007630	12.4222	12.5478	12.9155	12.0375
WBGene00007650	10.1487	9.75367	10.055	10.4459
WBGene00007698	11.951	12.0254	12.143	11.6878
WBGene00007710	12.4665	12.4208	12.4038	12.2785
WBGene00007732	9.55659	9.59122	9.85502	9.50016
WBGene00007750	8.04594	8.03409	8.30559	8.99334
WBGene00007772	10.2295	9.90554	9.83915	10.1763
WBGene00007784	12.8089	12.8621	13.0917	12.4059
WBGene00007840	8.08479	7.21138	7.58389	8.14681
WBGene00007922	11.8061	11.7955	12.0368	11.6204
WBGene00007966	12.9046	12.7694	13.0888	12.3087
WBGene00007975	13.5393	13.6049	13.7572	13.2836
WBGene00007999	5.70869	3.92848	6.40364	7.12818
WBGene00008003	10.8418	10.8924	11.1454	10.7253
WBGene00008018	7.68202	7.66712	7.38687	8.30771
WBGene00008053	14.5164	14.5873	14.7809	14.015
WBGene00008068	3.39708	4.43912	6.52747	2.20036
WBGene00008117	13.0762	13.2241	13.1745	12.9066
WBGene00008132	11.8361	12.1883	12.6058	11.1478
WBGene00008140	11.967	11.9265	12.1499	11.8759
WBGene00008166	12.9976	13.0666	13.1937	12.8388
WBGene00008183	12.8799	12.8768	13.1414	12.6345
WBGene00008195	7.6194	7.57465	7.06535	8.24914
WBGene00008221	7.77349	6.67946	6.50609	6.82495
WBGene00008386	13.5241	13.5799	13.5896	13.3069
WBGene00008400	12.5582	12.6196	12.8868	12.1691
WBGene00008419	12.0228	12.0548	11.9861	12.0057
WBGene00008430	12.4686	12.5048	12.5368	12.4719
WBGene00008443	9.26251	9.24678	8.92607	9.41788
WBGene00008476	7.11221	7.6077	7.40141	8.63269
WBGene00008599	6.20324	5.75501	5.12107	6.5889
WBGene00008605	6.20347	5.11946	7.16949	7.11286
WBGene00008663	1.08365	0.510558	0.123126	2.29587
WBGene00008670	12.0184	12.1017	12.2795	11.7632
WBGene00008684	12.0376	11.9956	12.0228	11.8053
WBGene00008711	6.68741	6.31915	6.21699	7.42603
WBGene00008719	4.12318	2.02894	3.8795	5.74488
WBGene00008746	4.74439	3.83394	4.35584	5.32151
WBGene00008805	9.74708	9.90302	9.70191	10.1506
WBGene00008806	9.40642	9.47902	9.32207	9.24334
WBGene00008877	10.9533	11.1476	11.0971	10.6432
WBGene00008878	13.0891	13.134	13.262	12.8276
WBGene00008948	13.2929	13.3177	13.7006	12.9962
WBGene00008950	5.21154	3.71711	1.75386	4.22145
WBGene00008956	7.68471	7.97909	7.15419	7.81909
WBGene00008968	11.9423	12.1366	12.2588	11.6832
WBGene00008990	12.6542	12.7304	12.9348	12.4397
WBGene00008999	11.4266	11.3876	11.2023	12.0966
WBGene00009039	3.9862	3.14486	2.73651	3.38084
WBGene00009052	12.0587	12.0224	12.2442	11.8717
WBGene00009059	5.95164	6.84648	6.54898	6.58834
WBGene00009094	5.43031	3.97682	6.63766	6.24933
WBGene00009119	15.6284	15.6928	15.9789	15.1385
WBGene00009133	7.42109	6.64787	7.42339	7.31415
WBGene00009160	4.9491	4.34244	2.31644	4.1188
WBGene00009163	12.1545	12.1132	12.2856	11.9591
WBGene00009164	12.8483	12.6727	12.6335	12.8445
WBGene00009178	4.61744	5.15605	3.75444	5.32657
WBGene00009180	13.7811	13.8611	13.9567	13.7752
WBGene00009223	10.9485	10.9195	10.9982	10.8403
WBGene00009231	5.94462	5.98532	6.03435	6.24933
WBGene00009245	12.2107	12.1472	12.3266	12.4483
WBGene00009254	12.7599	12.8252	12.9214	12.5847
WBGene00009257	2.47556	3.5934	3.70264	4.21686
WBGene00009288	8.69654	8.28348	7.71181	8.58305
WBGene00009306	10.3793	10.637	10.7089	10.7267
WBGene00009335	6.73581	6.72274	6.72082	6.66462
WBGene00009385	12.2633	12.2894	12.3281	12.0404
WBGene00009479	12.0476	12.0769	12.15	11.9685
WBGene00009498	13.036	13.0335	13.1788	12.8535
WBGene00009507	12.297	12.3448	12.488	12.1139
WBGene00009521	12.0126	12.0813	12.0284	11.7226
WBGene00009534	9.75095	9.57138	9.39009	10.133
WBGene00009542	13.8078	13.8887	14.0433	13.5073
WBGene00009552	11.0828	11.0476	10.9016	11.3551
WBGene00009557	9.20031	8.93222	9.17276	9.3394
WBGene00009587	12.39	12.3787	12.3683	12.6439
WBGene00009617	7.28096	7.987	7.4843	7.78411
WBGene00009626	9.4478	10.5932	10.117	8.2032
WBGene00009628	11.9886	11.2214	11.6463	10.7527
WBGene00009650	11.6567	11.5936	11.6411	11.4981
WBGene00009654	11.5487	11.6161	11.7275	11.5169
WBGene00009661	14.1001	14.0986	14.3075	13.8442
WBGene00009671	12.617	12.6429	12.6194	12.3699
WBGene00009672	12.06	12.0703	12.18	11.7079
WBGene00009701	13.2784	13.1509	13.2835	12.992
WBGene00009717	8.83402	8.5553	8.88401	9.49441
WBGene00009728	3.48557	4.43807	3.23727	5.78012
WBGene00009738	6.41721	6.4501	5.83173	6.82866
WBGene00009769	10.5657	10.3915	10.6829	10.558
WBGene00009770	13.1963	13.1511	13.2785	12.8881
WBGene00009881	11.4563	11.6374	11.1362	11.3288
WBGene00009882	12.2162	12.1004	11.8874	11.9204
WBGene00009897	13.5331	13.6478	13.6028	13.3657
WBGene00009924	12.0471	12.0722	12.0997	11.8765
WBGene00009926	9.25325	8.22161	9.94874	11.3997
WBGene00009939	9.43917	9.42339	9.21756	10.7958
WBGene00009955	-0.291912	-0.291912	1.38484	0.792585
WBGene00009958	7.12607	6.58141	6.89589	7.49628
WBGene00009966	11.6812	11.6268	11.5245	11.3437
WBGene00009977	10.624	10.5278	10.3487	11.1091
WBGene00010015	12.8255	13.0415	13.2906	12.2109
WBGene00010072	5.51993	4.35048	4.02833	4.6672
WBGene00010160	10.9229	10.9484	11.0459	10.7751
WBGene00010251	9.42019	8.51842	7.5454	8.82376
WBGene00010333	11.5828	11.4818	11.5858	11.5377
WBGene00010341	8.17373	7.69504	7.25379	7.60423
WBGene00010342	5.97143	5.03111	5.25545	6.92112
WBGene00010351	16.7588	16.7366	16.964	16.3957
WBGene00010354	12.1613	12.2773	12.3817	11.8016
WBGene00010362	8.98246	9.08212	9.1992	8.8565
WBGene00010368	5.53917	6.91998	4.49138	4.62477
WBGene00010406	13.9764	13.9413	14.0862	13.9571
WBGene00010425	13.5024	13.3399	13.3639	13.0996
WBGene00010453	7.6892	6.78262	6.73051	8.28209
WBGene00010477	7.42662	7.803	8.18275	7.75797
WBGene00010492	13.1294	13.0155	12.8558	12.881
WBGene00010493	11.0298	10.8447	10.9308	10.9202
WBGene00010497	5.75256	5.63168	4.09074	6.87209
WBGene00010556	16.1048	16.1441	16.4944	15.6603
WBGene00010558	6.33543	6.09168	6.01894	7.7307
WBGene00010560	13.0925	13.1053	13.2519	12.6265
WBGene00010596	2.38396	1.48066	-0.876875	0.710907
WBGene00010629	13.1576	13.2703	13.2823	12.7351
WBGene00010631	13.829	13.8003	13.9287	13.5059
WBGene00010641	13.1181	13.134	13.2694	13.0727
WBGene00010663	11.7554	11.8286	11.9694	11.4877
WBGene00010664	12.9126	12.9707	13.0195	12.7461
WBGene00010685	13.2598	13.281	13.2925	13.1508
WBGene00010719	6.21008	6.2049	4.49082	5.45301
WBGene00010776	9.81891	9.85542	9.62849	10.2864
WBGene00010882	11.2268	11.1538	11.2433	11.4675
WBGene00010898	4.18533	2.8047	4.70776	5.20535
WBGene00010923	12.8177	13.0076	13.0913	12.7203
WBGene00010993	12.1653	12.3072	11.9492	11.7823
WBGene00011034	11.5566	11.5459	11.6466	11.2456
WBGene00011039	9.04175	8.85429	9.30982	8.92677
WBGene00011051	11.8084	11.8883	12.0087	11.8509
WBGene00011061	15.1891	15.2764	15.549	14.7257
WBGene00011067	11.5251	11.6079	11.5026	11.3506
WBGene00011097	5.6595	4.73954	4.16453	6.45896
WBGene00011098	4.10657	3.12685	2.67763	2.99102
WBGene00011099	4.84926	3.06792	3.36063	5.91486
WBGene00011100	6.23838	6.6955	6.17672	7.54991
WBGene00011124	10.829	10.6018	10.0117	10.7678
WBGene00011146	13.5603	13.3482	13.1795	12.9492
WBGene00011168	3.88868	1.70502	0.823459	5.20039
WBGene00011195	13.6017	13.74	13.7644	13.3361
WBGene00011216	11.6613	11.5922	11.6793	11.4346
WBGene00011248	9.97944	9.99945	9.98928	9.89163
WBGene00011257	0.372054	2.43817	-0.291912	1.23341
WBGene00011260	3.98858	3.75397	3.65092	4.2367
WBGene00011261	5.23666	4.41786	5.47826	5.88799
WBGene00011279	11.6217	11.6872	11.6887	11.7522
WBGene00011304	13.7013	13.4279	13.2772	13.7903
WBGene00011315	6.62973	6.22689	5.81375	6.15738
WBGene00011318	11.9322	11.9766	12.1416	11.7935
WBGene00011325	3.45601	3.0905	2.10025	6.4389
WBGene00011326	8.12502	7.37328	8.12949	8.07506
WBGene00011327	2.78973	0.928959	-0.291912	2.80923
WBGene00011339	6.60432	7.34952	6.03053	5.80926
WBGene00011345	6.27236	5.31684	6.32989	7.23858
WBGene00011415	11.8913	11.8982	12.0207	11.6289
WBGene00011433	6.02715	6.35732	6.49888	6.91776
WBGene00011481	13.3907	13.4852	13.5225	13.1524
WBGene00011507	13.8547	13.8977	14.0828	13.4812
WBGene00011517	8.0533	6.35951	6.00394	7.47177
WBGene00011527	12.7586	12.8062	13.017	12.3024
WBGene00011559	12.1732	12.253	12.3618	12.043
WBGene00011580	12.9246	13.1128	13.232	12.6979
WBGene00011581	1.50894	2.83963	-0.291912	1.46907
WBGene00011647	13.5935	13.5014	13.668	13.4797
WBGene00011683	6.82595	6.62604	3.89365	7.83114
WBGene00011704	5.12229	4.7904	4.05542	5.92266
WBGene00011722	12.61	12.6103	12.7152	12.4119
WBGene00011729	12.3997	12.5075	12.6388	12.5511
WBGene00011758	12.3198	12.3189	12.3826	12.1264
WBGene00011803	11.0545	11.224	10.8426	9.40155
WBGene00011831	8.67699	9.84344	9.47495	10.2485
WBGene00011867	14.9366	14.9976	15.1808	14.4529
WBGene00011869	10.0935	9.73352	8.13577	11.1766
WBGene00011908	12.1109	12.144	12.2406	11.7894
WBGene00011910	7.31238	6.28398	4.8245	6.42533
WBGene00011953	13.4654	12.643	12.5571	13.2346
WBGene00011971	8.11011	8.65881	7.82087	8.56134
WBGene00011992	0.226804	1.12685	1.29305	2.08678
WBGene00011994	12.5454	12.5543	12.7034	12.2814
WBGene00012005	9.19232	8.88396	8.95817	9.50403
WBGene00012010	4.18035	3.81126	2.69717	2.64583
WBGene00012015	13.376	13.4822	13.3599	12.4636
WBGene00012016	6.24031	5.23529	5.80229	6.13377
WBGene00012019	11.5556	11.5939	11.8175	11.4324
WBGene00012025	0.0135543	-0.291912	-0.707103	0.264434
WBGene00012132	3.46847	2.68342	2.85344	3.84422
WBGene00012138	4.98227	3.97677	3.21734	4.56686
WBGene00012172	4.48829	4.31287	2.93164	3.88912
WBGene00012184	9.15388	9.87053	8.87437	8.84783
WBGene00012186	8.78526	6.87993	9.75442	11.1963
WBGene00012188	11.3714	11.204	11.4654	11.024
WBGene00012230	12.4729	12.5061	12.6861	12.3258
WBGene00012270	1.04556	1.96161	0.823459	2.40369
WBGene00012315	12.6837	12.7487	13.0001	12.4733
WBGene00012318	1.91189	1.12787	-0.393715	0.983674
WBGene00012321	1.88979	2.77152	2.62435	1.80328
WBGene00012348	12.481	12.3783	12.3954	12.7488
WBGene00012352	9.27909	9.31777	9.37395	9.43248
WBGene00012394	-0.291912	-0.291912	-0.291912	-0.874056
WBGene00012435	12.5365	12.4767	12.5588	12.6745
WBGene00012458	11.7963	11.6823	11.8604	11.7108
WBGene00012497	12.6413	12.6355	12.7183	12.4898
WBGene00012524	11.7395	11.8871	12.0712	11.5444
WBGene00012532	7.03216	7.15666	7.3337	6.68488
WBGene00012550	12.6394	12.6949	12.6663	12.287
WBGene00012552	8.62926	8.51661	9.22301	8.34832
WBGene00012584	12.4754	12.4344	12.6808	12.3898
WBGene00012644	11.8284	11.9417	11.9412	11.7425
WBGene00012676	11.1442	11.4596	11.6769	11.1084
WBGene00012704	8.44544	8.44516	6.79352	7.89474
WBGene00012730	12.7504	12.8555	13.0026	12.7269
WBGene00012735	11.8899	11.817	11.6755	11.7125
WBGene00012785	3.34397	3.06677	1.19125	2.66764
WBGene00012832	-0.291912	-0.656004	-0.291912	-0.874056
WBGene00012888	12.0596	12.085	12.1347	12.0779
WBGene00012891	7.27987	7.19191	7.67222	7.38112
WBGene00012904	11.262	11.3081	11.4122	11.2512
WBGene00012929	13.3125	13.2849	13.5311	13.3805
WBGene00012939	4.63541	3.99395	5.11762	5.83646
WBGene00012972	13.0122	12.9664	13.1278	12.7751
WBGene00012973	13.6575	13.7077	13.9134	13.5213
WBGene00012990	12.1688	12.2603	12.3296	12.1738
WBGene00013000	10.2543	10.2109	10.5427	10.0871
WBGene00013006	10.3099	10.5054	10.4273	10.5957
WBGene00013038	14.089	14.1108	14.2422	14.0074
WBGene00013042	8.49217	8.2788	8.61793	8.88944
WBGene00013082	9.1755	9.12632	9.27451	10.1329
WBGene00013094	12.025	12.0761	12.1337	11.7903
WBGene00013096	12.1256	12.2659	12.2392	12.0492
WBGene00013111	7.79979	7.64583	7.87812	8.75321
WBGene00013122	10.2305	10.2592	10.2565	10.167
WBGene00013132	10.7265	10.5644	10.7126	10.6437
WBGene00013140	11.4982	11.5763	11.5919	11.3972
WBGene00013147	3.37989	2.37028	2.98557	5.10588
WBGene00013209	12.4976	12.5173	12.5719	12.5016
WBGene00013223	12.7864	12.7061	12.8383	12.5296
WBGene00013258	10.6404	10.3916	10.5312	10.6954
WBGene00013261	9.45875	9.23381	9.55215	9.61055
WBGene00013284	11.4333	11.0964	10.9797	11.6823
WBGene00013343	12.7527	12.9394	13.0118	12.6941
WBGene00013352	6.91072	6.71251	7.38336	6.84549
WBGene00013355	11.9341	12.0222	11.988	11.8995
WBGene00013443	12.0797	12.0329	12.3711	11.7193
WBGene00013548	5.19613	4.84417	4.44135	6.0514
WBGene00013583	6.32753	6.35766	5.76118	7.14905
WBGene00013591	11.9318	12.0858	12.1132	11.8249
WBGene00013642	3.94194	4.57962	4.2775	4.68124
WBGene00013672	9.66932	10.0976	8.96078	10.2595
WBGene00013676	11.8767	11.8932	12.1037	11.6844
WBGene00013683	9.71714	9.71875	9.94012	10.4118
WBGene00013688	12.3454	12.466	12.5722	12.1536
WBGene00013695	11.6286	11.5194	11.4249	11.5944
WBGene00013709	12.7808	12.7597	12.8413	12.743
WBGene00013737	11.4135	11.61	11.5363	11.0831
WBGene00013740	11.1543	11.341	11.3016	11.095
WBGene00013747	1.90891	-0.656004	-0.291912	2.12122
WBGene00013766	14.7595	15.0383	15.1827	14.3381
WBGene00013795	-0.579184	-0.291912	-0.291912	-0.291912
WBGene00013835	4.78251	6.37905	5.23593	5.39055
WBGene00013878	12.1871	12.2865	12.2815	12.0966
WBGene00013917	10.3823	10.282	10.3429	10.3345
WBGene00013976	7.48831	6.67604	7.07431	6.42176
WBGene00014035	7.76469	7.08819	6.42675	7.96985
WBGene00014040	5.21786	5.83472	5.04949	6.18959
WBGene00014054	12.3833	12.8189	12.6675	11.9187
WBGene00014100	2.92453	0.932463	-0.291912	3.38207
WBGene00014115	14.2863	14.3965	14.3283	14.1741
WBGene00014123	11.2942	11.3013	11.5575	11.2145
WBGene00014153	6.44143	5.93023	6.10166	7.91914
WBGene00014177	11.2571	11.3047	11.2766	11.1431
WBGene00014215	10.0153	9.96638	9.90736	10.3947
WBGene00014222	10.3161	10.3017	10.5124	10.1698
WBGene00014228	10.5139	10.3986	10.567	10.302
WBGene00014262	10.3956	10.8108	10.0088	11.2442
WBGene00015007	13.0988	13.1669	13.2142	13.155
WBGene00015047	10.8567	10.1175	9.6633	10.4913
WBGene00015062	2.57823	0.800677	-0.876875	2.19225
WBGene00015074	11.9417	11.9501	11.8928	11.8347
WBGene00015083	14.7266	14.7559	14.871	14.3215
WBGene00015087	7.47274	6.54904	6.94615	6.96135
WBGene00015100	4.8121	5.41409	5.02116	4.58566
WBGene00015102	16.6285	16.5503	16.6524	16.4667
WBGene00015107	8.33257	7.80982	7.71954	8.6495
WBGene00015129	5.37249	5.08867	4.81423	5.48511
WBGene00015146	13.1094	12.9914	13.2051	12.7166
WBGene00015151	-0.291912	-0.291912	0.606285	-0.291912
WBGene00015168	12.7714	13.1863	13.0774	12.959
WBGene00015171	9.54731	9.51975	9.21056	10.1755
WBGene00015203	12.5369	12.5376	12.7242	12.2589
WBGene00015218	6.59018	6.23218	6.30693	7.03261
WBGene00015235	11.4622	11.3634	11.6539	11.2151
WBGene00015308	12.2379	12.2708	12.2595	12.1836
WBGene00015350	11.36	10.3645	10.4462	11.819
WBGene00015395	4.32479	2.81189	3.10812	3.30798
WBGene00015396	3.6393	4.04632	3.52634	3.32942
WBGene00015397	2.94339	-0.476514	-0.876875	2.3352
WBGene00015418	12.7157	12.7282	12.8965	12.636
WBGene00015429	9.40152	9.37189	9.1674	9.65328
WBGene00015492	9.81651	9.44352	9.70349	10.2578
WBGene00015497	7.91814	8.32373	8.21005	7.85446
WBGene00015515	10.9569	10.9349	11.1883	11.0164
WBGene00015547	11.6742	11.7043	11.6234	12.6009
WBGene00015553	12.5527	12.5305	12.577	12.6134
WBGene00015646	8.45981	8.15394	8.43512	9.29789
WBGene00015666	5.41625	5.20415	4.66029	5.4412
WBGene00015680	9.25659	9.24234	9.3095	9.90363
WBGene00015697	11.1901	11.0711	11.1578	11.1045
WBGene00015698	12.0783	12.0665	12.4143	11.5355
WBGene00015704	7.80418	7.03152	7.47759	7.44716
WBGene00015705	5.56814	5.40084	5.13151	6.73801
WBGene00015716	7.12087	6.80724	7.24786	7.23302
WBGene00015734	12.6228	12.6943	12.8022	12.4157
WBGene00015776	10.6019	9.79586	9.45028	11.1553
WBGene00015934	5.92193	4.91403	6.07212	6.96754
WBGene00015943	13.2181	13.3643	13.5259	13.1427
WBGene00015975	11.8995	11.8443	12.1975	11.6833
WBGene00015981	8.19028	7.86994	7.39037	9.33546
WBGene00015994	5.15681	4.97523	1.48064	4.00359
WBGene00016005	4.79984	4.06624	4.29528	5.45588
WBGene00016006	11.7829	11.7312	11.212	12.2135
WBGene00016016	-0.580068	-1.656	-0.876875	-0.291912
WBGene00016029	7.97647	7.91305	8.28554	8.11562
WBGene00016038	6.69925	6.88096	6.71203	7.53229
WBGene00016045	12.1677	12.1632	12.0492	12.0351
WBGene00016059	8.77122	9.21288	8.68112	8.79259
WBGene00016085	4.54466	4.19821	3.30127	3.87879
WBGene00016104	7.58861	7.56409	7.91277	8.32305
WBGene00016126	2.48594	0.993541	2.22209	2.21751
WBGene00016138	10.4131	10.3383	10.2882	10.5884
WBGene00016192	10.8909	10.6993	10.5752	10.8629
WBGene00016197	9.91401	9.9931	9.64605	10.4559
WBGene00016200	12.0115	11.9479	12.0032	11.9325
WBGene00016246	4.82143	4.18615	3.24768	5.32195
WBGene00016250	14.9163	15.0752	15.3431	14.4221
WBGene00016313	11.6819	11.5899	11.7193	11.5956
WBGene00016328	2.95393	3.02259	3.32677	4.49643
WBGene00016343	8.92433	9.1637	9.48964	8.34418
WBGene00016354	10.0465	10.2629	9.5999	10.2891
WBGene00016405	14.4944	14.5969	14.7378	14.6517
WBGene00016409	12.5812	12.6634	12.7374	12.5309
WBGene00016422	9.63864	8.8652	10.185	11.9901
WBGene00016462	5.91289	5.1771	4.1774	5.18001
WBGene00016485	11.383	11.2205	11.2419	11.1981
WBGene00016496	13.5031	13.4546	13.5571	13.5712
WBGene00016539	8.33235	8.22326	8.08435	9.36306
WBGene00016540	7.819	7.63062	7.51917	8.38042
WBGene00016600	3.05476	1.74109	2.2765	3.29003
WBGene00016601	12.5331	12.5138	12.5531	12.3167
WBGene00016602	11.0264	10.9265	11.0427	11.0195
WBGene00016603	12.9369	13.0174	13.0541	12.9255
WBGene00016611	10.1048	10.106	10.2819	10.3371
WBGene00016625	4.42353	4.7455	4.83543	5.08491
WBGene00016633	0.313311	0.800677	3.56067	3.39063
WBGene00016643	9.39572	9.62174	9.38724	9.51732
WBGene00016655	11.8076	11.8853	12.2332	11.2485
WBGene00016670	9.77084	1.92896	2.41364	6.35133
WBGene00016732	3.71666	-0.291912	4.21004	3.87837
WBGene00016733	4.50575	3.44904	5.0592	5.62277
WBGene00016782	7.9854	7.99118	5.48354	8.85792
WBGene00016790	11.5745	11.6337	11.586	11.0824
WBGene00016798	1.7135	1.59033	0.549294	2.79403
WBGene00016865	7.40673	7.42706	7.4942	8.74262
WBGene00016879	8.68263	9.17423	8.96757	9.20032
WBGene00016913	11.364	11.6671	11.2881	12.4412
WBGene00016931	2.67586	3.6544	2.61062	2.59853
WBGene00016944	11.9883	12.0123	11.9922	11.675
WBGene00016954	4.6201	4.41929	2.59441	3.27154
WBGene00016960	11.5751	11.5949	11.7553	11.307
WBGene00016961	12.7384	12.6199	12.6065	12.5623
WBGene00016975	8.66156	7.75013	7.1937	7.65919
WBGene00016990	11.2121	11.1584	11.3037	11.1276
WBGene00016997	9.83165	9.56024	9.25885	9.92142
WBGene00017016	12.3673	12.2603	12.2822	12.3497
WBGene00017028	8.50379	8.21595	8.59053	9.50509
WBGene00017039	5.0726	5.24917	5.08495	6.19674
WBGene00017046	10.4693	10.4384	10.2428	10.9162
WBGene00017098	12.8141	12.9166	12.913	12.6249
WBGene00017132	12.4855	12.5095	12.4966	12.2308
WBGene00017137	11.6713	11.6142	11.6879	11.3675
WBGene00017161	11.5793	11.6066	11.6493	11.2858
WBGene00017162	12.626	12.6255	12.7052	12.3205
WBGene00017184	8.76404	8.63895	8.23203	10.5314
WBGene00017195	11.014	10.6178	10.5757	11.0444
WBGene00017198	5.24936	5.95739	5.46992	6.66072
WBGene00017244	10.708	11.5347	11.0491	11.0541
WBGene00017298	10.3223	10.21	10.0754	10.5178
WBGene00017310	9.5794	9.34469	9.3166	9.76208
WBGene00017326	4.64309	4.31108	4.02609	6.43498
WBGene00017349	13.3725	13.5003	13.6697	12.9916
WBGene00017381	6.90769	6.70734	7.38799	8.62436
WBGene00017437	6.13324	6.56007	6.80744	6.6245
WBGene00017472	7.99723	8.11761	7.80561	8.45753
WBGene00017482	12.8753	12.7347	13.3092	12.5342
WBGene00017538	10.167	10.1231	9.72633	9.90903
WBGene00017546	13.8385	13.8981	13.9545	13.6681
WBGene00017571	8.64026	8.22845	8.80331	9.89155
WBGene00017598	5.94786	6.70378	5.96922	6.76394
WBGene00017601	7.17372	7.2253	6.853	7.54595
WBGene00017605	12.8564	12.8819	13.0115	12.5673
WBGene00017606	11.6393	11.5014	11.7795	11.4859
WBGene00017607	12.1211	12.0379	12.3411	11.8078
WBGene00017641	14.4506	14.64	14.9299	14.0435
WBGene00017644	7.43949	6.868	6.73743	8.41364
WBGene00017647	5.87909	5.45801	4.53304	5.3045
WBGene00017651	5.92656	6.02225	6.11423	7.37549
WBGene00017664	-1.67009	1.80195	2.77747	3.22826
WBGene00017683	11.4915	11.3831	11.5684	11.3002
WBGene00017687	10.1256	9.63428	9.91392	9.39212
WBGene00017696	12.1337	12.1447	12.2635	11.7951
WBGene00017733	12.3224	12.3002	12.531	11.8589
WBGene00017736	5.17451	6.38197	4.97369	4.47794
WBGene00017752	5.80973	5.27785	4.57468	5.92273
WBGene00017767	8.38793	8.56821	8.45582	8.15575
WBGene00017769	9.67681	10.0059	10.1596	9.72165
WBGene00017774	12.992	12.9404	13.1787	12.7752
WBGene00017787	4.46843	4.67615	3.54398	4.81114
WBGene00017816	13.8858	13.9455	14.1939	13.67
WBGene00017891	10.3657	10.2544	10.1029	10.3304
WBGene00017895	12.7897	12.8544	12.8693	12.527
WBGene00017928	10.6706	10.7448	11.0105	10.4219
WBGene00017973	4.40313	4.48437	4.68103	5.03684
WBGene00017990	10.9052	10.9698	10.7068	11.084
WBGene00018007	12.7949	12.7723	12.7728	12.6144
WBGene00018022	-0.579184	0.436531	-0.291912	-0.771072
WBGene00018024	9.99615	10.3608	9.75239	10.2948
WBGene00018091	1.33632	0.3475	1.54929	1.47665
WBGene00018164	10.2499	10.1569	10.108	10.7901
WBGene00018187	10.4658	10.4112	10.3209	10.7627
WBGene00018230	11.124	11.0886	11.1145	10.918
WBGene00018239	10.2084	10.3652	10.4166	10.0584
WBGene00018244	-0.670087	-0.291912	-0.291912	-0.771072
WBGene00018270	11.2298	11.2935	11.2472	10.9704
WBGene00018282	6.45159	7.33421	7.20312	6.14855
WBGene00018294	12.9371	12.9596	12.8667	12.9651
WBGene00018304	7.1197	6.0026	7.31093	7.91268
WBGene00018321	11.9851	11.856	11.9505	11.9835
WBGene00018364	12.216	12.2318	12.3632	12.0505
WBGene00018369	8.13251	7.5454	7.07109	7.55781
WBGene00018384	9.64686	7.69515	7.7112	10.2709
WBGene00018468	7.34668	6.72018	8.03273	7.99229
WBGene00018572	8.49473	7.7618	8.57358	8.72575
WBGene00018586	13.4038	13.4905	13.6097	13.2439
WBGene00018591	2.57932	1.83383	2.25337	2.42207
WBGene00018604	12.4639	12.5992	12.5123	12.6478
WBGene00018612	12.0828	12.0966	12.4535	11.7431
WBGene00018700	13.9744	13.6725	13.6881	13.842
WBGene00018701	13.2354	13.4041	13.0332	13.8381
WBGene00018710	11.479	11.3836	11.3824	12.1325
WBGene00018721	11.8339	11.9414	12.023	11.55
WBGene00018771	3.31145	1.59033	1.54929	2.92513
WBGene00018772	4.54738	4.31583	4.32499	5.57509
WBGene00018788	8.47187	8.59582	8.4801	8.82388
WBGene00018812	12.4746	12.4034	12.7009	12.283
WBGene00018847	12.8011	12.791	12.9686	12.7291
WBGene00018849	14.2729	14.3048	14.3921	14.0466
WBGene00018857	10.1757	10.3298	10.1602	10.6194
WBGene00018878	9.22438	9.2174	9.28499	10.0298
WBGene00018892	12.4039	12.3614	12.5295	12.0431
WBGene00018909	11.3352	11.299	11.4916	11.2297
WBGene00018999	5.24877	5.63548	5.52079	5.42313
WBGene00019030	8.66547	8.11294	7.83934	8.24248
WBGene00019081	4.04159	4.04148	2.18915	3.97467
WBGene00019121	10.845	10.8325	11.0421	10.373
WBGene00019125	9.57736	9.47996	9.44129	9.41887
WBGene00019126	12.0445	12.1327	12.0974	12.0439
WBGene00019127	12.3568	12.5429	12.725	12.2214
WBGene00019154	6.61458	3.56681	7.47421	6.95332
WBGene00019169	4.08897	3.3998	3.80003	3.37349
WBGene00019196	11.4726	11.453	11.5204	11.2636
WBGene00019198	5.6548	5.37892	5.69219	6.26051
WBGene00019212	4.66924	4.3228	5.33829	5.80555
WBGene00019277	6.6909	7.04553	6.42304	6.09105
WBGene00019345	8.79273	8.39193	8.85947	8.06319
WBGene00019362	10.9462	10.8666	11.0251	10.7331
WBGene00019364	3.84825	3.78005	3.47184	3.47006
WBGene00019376	4.96258	5.44482	3.70537	8.72196
WBGene00019407	7.44214	7.62891	6.94919	8.94391
WBGene00019427	10.499	10.2802	10.144	10.7365
WBGene00019481	11.625	11.7042	11.7181	11.5273
WBGene00019536	5.24224	4.43047	5.70754	5.76034
WBGene00019543	13.1677	13.2429	13.4659	12.7478
WBGene00019600	13.2044	13.255	13.4934	12.9004
WBGene00019608	13.7026	13.7619	13.9451	13.3783
WBGene00019630	9.81395	9.45315	10.0171	9.21326
WBGene00019679	11.5733	11.6938	11.478	11.4904
WBGene00019698	11.6956	11.5801	11.8282	11.5452
WBGene00019760	12.7502	13.1732	12.9725	12.4302
WBGene00019762	12.8157	12.8755	12.8889	12.5249
WBGene00019773	3.03998	1.81126	1.92821	2.83316
WBGene00019811	13.5598	13.5783	13.6645	13.2579
WBGene00019820	11.8385	11.8588	11.9715	11.6083
WBGene00019864	9.57282	9.605	9.22536	9.58362
WBGene00019869	9.40899	8.8119	8.81992	9.40473
WBGene00019883	12.9449	13.0379	13.232	12.6044
WBGene00019909	4.58744	4.81089	4.46896	5.43916
WBGene00019947	14.0947	13.8491	14.0376	14.3386
WBGene00019960	8.29809	8.66017	8.13714	8.87931
WBGene00019983	13.3123	13.2062	13.4571	12.998
WBGene00020003	6.07746	5.89996	5.22987	5.81924
WBGene00020006	8.92981	8.66888	8.71082	9.19853
WBGene00020035	13.1133	13.1287	13.4217	12.456
WBGene00020073	8.75485	8.93336	7.79881	10.1349
WBGene00020094	12.0931	12.0652	12.3485	11.974
WBGene00020097	14.7344	14.8045	15.009	14.536
WBGene00020100	3.22381	4.59371	4.43474	4.79504
WBGene00020109	10.9797	10.9922	11.0551	10.8137
WBGene00020115	12.7299	13.0384	13.0118	12.5018
WBGene00020142	11.3828	11.0565	10.7994	11.6335
WBGene00020184	11.9258	12.0474	11.9978	11.6909
WBGene00020187	7.58255	7.21842	4.82792	6.52949
WBGene00020237	7.32606	7.9152	5.80115	7.13584
WBGene00020242	5.14278	-0.656004	6.88986	6.81476
WBGene00020289	5.01086	4.31056	2.99006	3.49039
WBGene00020297	13.2106	13.2366	13.4286	13.4208
WBGene00020316	11.0582	11.0822	11.1418	10.6377
WBGene00020368	5.93304	4.51542	6.24602	7.05731
WBGene00020417	11.9861	12.0828	12.0368	11.7862
WBGene00020423	13.4525	13.6195	13.5947	13.2626
WBGene00020442	11.9842	12.0568	12.0849	11.6639
WBGene00020465	1.59537	-0.291912	-0.707103	0.849396
WBGene00020496	12.511	12.4754	12.3988	12.6056
WBGene00020504	10.9117	10.6496	10.7465	11.2886
WBGene00020507	12.8754	12.8751	12.5597	12.3567
WBGene00020511	11.45	11.5753	11.3289	11.2545
WBGene00020554	6.35636	5.08095	7.23312	7.08416
WBGene00020572	7.46904	7.61247	7.20826	7.61279
WBGene00020574	6.43585	5.2721	5.75146	6.94546
WBGene00020596	11.1302	10.8901	10.4243	11.2518
WBGene00020600	11.42	11.5617	11.8481	11.0848
WBGene00020649	10.9408	9.55313	8.55695	11.1776
[truncated: 129 more rows]

## Sheet: F3DEF Summary Statistics PRISM
E. coli OP50 vs KTM				E. coli HT115 vs KTM				A. tropicalis vs KTM
Best-fit values				Best-fit values				Best-fit values
Slope	1.031			Slope	1.032			Slope	0.9142
Y-intercept	-0.4127			Y-intercept	-0.4106			Y-intercept	0.969
X-intercept	0.4003			X-intercept	0.3977			X-intercept	-1.06
1/slope	0.9699			1/slope	0.9686			1/slope	1.094
Std. Error				Std. Error				Std. Error
Slope	0.003953			Slope	0.004394			Slope	0.00385
Y-intercept	0.04103			Y-intercept	0.04561			Y-intercept	0.03996
95% Confidence Intervals				95% Confidence Intervals				95% Confidence Intervals
Slope	1.023 to 1.039			Slope	1.024 to 1.041			Slope	0.9067 to 0.9218
Y-intercept	-0.4932 to -0.3322			Y-intercept	-0.5000 to -0.3211			Y-intercept	0.8906 to 1.047
X-intercept	0.3245 to 0.4750			X-intercept	0.3135 to 0.4805			X-intercept	-1.155 to -0.9666
Goodness of Fit				Goodness of Fit				Goodness of Fit
R squared	0.9697			R squared	0.9629			R squared	0.9637
Sy.x	0.6775			Sy.x	0.7531			Sy.x	0.6599
Is slope significantly non-zero?				Is slope significantly non-zero?				Is slope significantly non-zero?
F	68025			F	55206			F	56378
DFn, DFd	1, 2126			DFn, DFd	1, 2126			DFn, DFd	1, 2126
P value	<0.0001			P value	<0.0001			P value	<0.0001
Deviation from zero?	Significant			Deviation from zero?	Significant			Deviation from zero?	Significant
Equation	Y = 1.031*X - 0.4127			Equation	Y = 1.032*X - 0.4106			Equation	Y = 0.9142*X + 0.9690
Data				Data				Data
Number of X values	2128			Number of X values	2128			Number of X values	2128
Maximum number of Y replicates	1			Maximum number of Y replicates	1			Maximum number of Y replicates	1
Total number of values	2128			Total number of values	2128			Total number of values	2128
Number of missing values	0			Number of missing values	0			Number of missing values	0

## Sheet: F3G
Genotype	Food	Developmental Stage	% of Population Replicate 1	% of Population Replicate 2	% of Population Replicate 3
N2	E. coli OP50	<L4	0.0285714	0.137255	0.105263
N2	E. coli OP50	L4	0.4	0.862745	0.894737
N2	E. coli OP50	YA	0.571429	0	0
N2	KTM	<L4	0	0.0151515	0
N2	KTM	L4	0.323944	0.409091	0.464286
N2	KTM	YA	0.676056	0.575758	0.535714
eat-2	E. coli OP50	<L4	0.932432	0.958904	0.969697
eat-2	E. coli OP50	L4	0.0675676	0.0410959	0.030303
eat-2	E. coli OP50	YA	0	0	0
eat-2	KTM	<L4	0.2	0.172414	0.352941
eat-2	KTM	L4	0.62	0.735632	0.627451
eat-2	KTM	YA	0.18	0.091954	0.0196078
N2	E. coli OP50 10^9 DR diet	<L4	0.279279	0.363636	0.164557
N2	E. coli OP50 10^9 DR diet	L4	0.711712	0.636364	0.708861
N2	E. coli OP50 10^9 DR diet	YA	0.00900901	0	0.126582
N2	E. coli OP50 10^8 DR diet	<L4	1	1	0.288136
N2	E. coli OP50 10^8 DR diet	L4	0	0	0.711864
N2	E. coli OP50 10^8 DR diet	YA	0	0	0
eat-2	E. coli OP50 10^9 DR diet	<L4	0.988372	0.985507	1
eat-2	E. coli OP50 10^9 DR diet	L4	0.0116279	0.0144928	0
eat-2	E. coli OP50 10^9 DR diet	YA	0	0	0
eat-2	E. coli OP50 10^8 DR diet	<L4	1	1	1
eat-2	E. coli OP50 10^8 DR diet	L4	0	0	0
eat-2	E. coli OP50 10^8 DR diet	YA	0	0	0

## Sheet: F3G Summary Statistics PRISM
Genotype	Food	Developmental Stage	Total Animals Replicate 1	Total Animals Replicate 2	Total Animals Replicate 3	Total Animals all Replicates
N2	E. coli OP50	<L4	3	14	8	25
N2	E. coli OP50	L4	42	88	68	198
N2	E. coli OP50	YA	60	0	0	60
N2	KTM	<L4	0	1	0	1
N2	KTM	L4	23	27	26	76
N2	KTM	YA	48	38	30	116
eat-2	E. coli OP50	<L4	69	70	64	203
eat-2	E. coli OP50	L4	5	3	2	10
eat-2	E. coli OP50	YA	0	0	0	0
eat-2	KTM	<L4	10	15	18	43
eat-2	KTM	L4	31	64	32	127
eat-2	KTM	YA	9	8	1	18
Chi Squared Test N2 fed E. coli OP50 and KTM
Contingency Table			Table Analyzed	contingency table N2 OvK
	E. coli OP50	KTM
<L4	25	1	P value and statistical significance
L4	198	76	Test	Chi-square
YA	60	116	Chi-square, df	80.14, 2
			P value	<0.0001
			P value summary	****
			One- or two-sided	NA
			Statistically significant (P < 0.05)?	Yes
			Data analyzed
			Number of rows	3
			Number of columns	2
Chi Squared Test eat-2 fed E. coli OP50 and KTM
Contingency Table			Table Analyzed	contingency table eat-2 OvK
	E. coli OP50	KTM
<L4	203	43	P value and statistical significance
L4	10	127	Test	Chi-square
YA	0	18	Chi-square, df	221.3, 2
			P value	<0.0001
			P value summary	****
			One- or two-sided	NA
			Statistically significant (P < 0.05)?	Yes
			Data analyzed
			Number of rows	3
			Number of columns	2

## Sheet: F3H
Worm	Food	Number of Progeny
1	E. coli OP50	311
2	E. coli OP50	281
3	E. coli OP50	292
4	E. coli OP50	320
5	E. coli OP50	338
6	E. coli OP50	258
7	E. coli OP50	253
8	E. coli OP50	275
9	E. coli OP50	295
10	E. coli OP50	331
11	E. coli OP50	268
12	E. coli OP50	322
1	E. coli HT115	220
2	E. coli HT115	332
3	E. coli HT115	309
4	E. coli HT115	332
5	E. coli HT115	306
6	E. coli HT115	239
7	E. coli HT115	280
8	E. coli HT115	328
9	E. coli HT115	343
10	E. coli HT115	360
11	E. coli HT115	334
12	E. coli HT115	363
13	E. coli HT115	284
1	KTM	253
2	KTM	258
3	KTM	182
4	KTM	213
5	KTM	245
6	KTM	289
7	KTM	195
8	KTM	223
9	KTM	296
10	KTM	242
1	A. tropicalis	317
2	A. tropicalis	247
3	A. tropicalis	260
4	A. tropicalis	191
5	A. tropicalis	173
6	A. tropicalis	286
7	A. tropicalis	272
8	A. tropicalis	308
9	A. tropicalis	296
10	A. tropicalis	262
11	A. tropicalis	322
12	A. tropicalis	307

## Sheet: F3H Summary Statistics PRISM
Table Analyzed	Fraction of Total of Total Progeny			Number of families	1
Data sets analyzed	A-D			Number of comparisons per family	6
				Alpha	0.05
ANOVA summary
F	6.767			Tukey's multiple comparisons test	Mean Diff.	95.00% CI of diff.	Below threshold?	Summary	Adjusted P Value
P value	0.0008			Op50 vs. HT115	0.00641	-0.006946 to 0.01977	No	ns	0.5788	A-B
P value summary	***			Op50 vs. Kombucha	-0.01667	-0.03095 to -0.002381	Yes	*	0.0165	A-C
Significant diff. among means (P < 0.05)?	Yes			Op50 vs. acetobacter	0	-0.01362 to 0.01362	No	ns	>0.9999	A-D
R squared	0.3207			HT115 vs. Kombucha	-0.02308	-0.03711 to -0.009043	Yes	***	0.0004	B-C
				HT115 vs. acetobacter	-0.00641	-0.01977 to 0.006946	No	ns	0.5788	B-D
Brown-Forsythe test				Kombucha vs. acetobacter	0.01667	0.002381 to 0.03095	Yes	*	0.0165	C-D
F (DFn, DFd)	1.032 (3, 43)
P value	0.3881			Test details	Mean 1	Mean 2	Mean Diff.	SE of diff.	n1	n2	q	DF
P value summary	ns			Op50 vs. HT115	0.08333	0.07692	0.00641	0.004998	12	13	1.814	43
Are SDs significantly different (P < 0.05)?	No			Op50 vs. Kombucha	0.08333	0.1	-0.01667	0.005346	12	10	4.409	43
				Op50 vs. acetobacter	0.08333	0.08333	0	0.005097	12	12	0	43
Bartlett's test				HT115 vs. Kombucha	0.07692	0.1	-0.02308	0.005251	13	10	6.215	43
Bartlett's statistic (corrected)	4.932			HT115 vs. acetobacter	0.07692	0.08333	-0.00641	0.004998	13	12	1.814	43
P value	0.1768			Kombucha vs. acetobacter	0.1	0.08333	0.01667	0.005346	10	12	4.409	43
P value summary	ns
Are SDs significantly different (P < 0.05)?	No
ANOVA table	SS
Treatment (between columns)	0.003164
Residual (within columns)	0.006702
Total	0.009866
Data summary
Number of treatments (columns)	4
Number of values (total)	47

## Sheet: F3I
hours	Op50	HT115	Acetobacter	Kombucha
48	0	0	0	0
72	82.5833	117.231	120.167	105.7
96	172.417	173.538	146.75	119.7
120	35.4167	18.4615	3.16667	13.5
144	3.08333	0.538462	0	0.7
168	1.25	0.230769	0	0
192	0.583333	0	0	0

## Sheet: F3I Summary Statistics
Table Analyzed	Day 1		Table Analyzed	Day 1		Table Analyzed	Day 1		Table Analyzed	Day 2		Table Analyzed	Day 2		Table Analyzed	Day 2		Table Analyzed	Day 3		Table Analyzed	Day 3		Table Analyzed	Day 3		Table Analyzed	Day 4		Table Analyzed	Day 4		Table Analyzed	Day 4		Table Analyzed	Day 5		Table Analyzed	Day 5		Table Analyzed	Day 5		Table Analyzed	Day 6		Table Analyzed	Day 6
Column B	HT115		Column C	Kombucha		Column D	acetobacter		Column B	HT115		Column C	Kombucha		Column D	acetobacter		Column B	HT115		Column C	Kombucha		Column D	acetobacter		Column B	HT115		Column C	Kombucha		Column D	acetobacter		Column B	HT115		Column C	Kombucha		Column D	acetobacter		Column B	HT115		Column C	Kombucha
vs.	vs.		vs.	vs.		vs.	vs.		vs.	vs.		vs.	vs.		vs.	vs.		vs.	vs.		vs.	vs.		vs.	vs.		vs.	vs.		vs.	vs.		vs.	vs.		vs.	vs.		vs.	vs.		vs.	vs.		vs.	vs.		vs.	vs.
Column A	Op50		Column A	Op50		Column A	Op50		Column A	Op50		Column A	Op50		Column A	Op50		Column A	Op50		Column A	Op50		Column A	Op50		Column A	Op50		Column A	Op50		Column A	Op50		Column A	Op50		Column A	Op50		Column A	Op50		Column A	Op50		Column A	Op50
Unpaired t test			Unpaired t test			Unpaired t test			Unpaired t test			Unpaired t test			Unpaired t test			Unpaired t test			Unpaired t test			Unpaired t test			Unpaired t test			Unpaired t test			Unpaired t test			Unpaired t test			Unpaired t test			Unpaired t test			Unpaired t test			Unpaired t test
P value	<0.0001		P value	0.0005		P value	<0.0001		P value	0.9272		P value	<0.0001		P value	0.0695		P value	0.0218		P value	0.0159		P value	<0.0001		P value	0.0775		P value	0.1504		P value	0.0398		P value	0.0171		P value	0.0088		P value	0.0042		P value	0.0642		P value	0.1055
P value summary	****		P value summary	***		P value summary	****		P value summary	ns		P value summary	****		P value summary	ns		P value summary	*		P value summary	*		P value summary	****		P value summary	ns		P value summary	ns		P value summary	*		P value summary	*		P value summary	**		P value summary	**		P value summary	ns		P value summary	ns
Significantly different (P < 0.05)?	Yes		Significantly different (P < 0.05)?	Yes		Significantly different (P < 0.05)?	Yes		Significantly different (P < 0.05)?	No		Significantly different (P < 0.05)?	Yes		Significantly different (P < 0.05)?	No		Significantly different (P < 0.05)?	Yes		Significantly different (P < 0.05)?	Yes		Significantly different (P < 0.05)?	Yes		Significantly different (P < 0.05)?	No		Significantly different (P < 0.05)?	No		Significantly different (P < 0.05)?	Yes		Significantly different (P < 0.05)?	Yes		Significantly different (P < 0.05)?	Yes		Significantly different (P < 0.05)?	Yes		Significantly different (P < 0.05)?	No		Significantly different (P < 0.05)?	No
One- or two-tailed P value?	Two-tailed		One- or two-tailed P value?	Two-tailed		One- or two-tailed P value?	Two-tailed		One- or two-tailed P value?	Two-tailed		One- or two-tailed P value?	Two-tailed		One- or two-tailed P value?	Two-tailed		One- or two-tailed P value?	Two-tailed		One- or two-tailed P value?	Two-tailed		One- or two-tailed P value?	Two-tailed		One- or two-tailed P value?	Two-tailed		One- or two-tailed P value?	Two-tailed		One- or two-tailed P value?	Two-tailed		One- or two-tailed P value?	Two-tailed		One- or two-tailed P value?	Two-tailed		One- or two-tailed P value?	Two-tailed		One- or two-tailed P value?	Two-tailed		One- or two-tailed P value?	Two-tailed
t, df	t=6.825, df=23		t, df	t=4.178, df=20		t, df	t=5.222, df=22		t, df	t=0.09243, df=23		t, df	t=4.957, df=20		t, df	t=1.908, df=22		t, df	t=2.461, df=23		t, df	t=2.633, df=20		t, df	t=5.898, df=22		t, df	t=1.848, df=23		t, df	t=1.496, df=20		t, df	t=2.185, df=22		t, df	t=2.571, df=23		t, df	t=2.901, df=20		t, df	t=3.191, df=22		t, df	t=1.944, df=23		t, df	t=1.695, df=20
How big is the difference?			How big is the difference?			How big is the difference?			How big is the difference?			How big is the difference?			How big is the difference?			How big is the difference?			How big is the difference?			How big is the difference?			How big is the difference?			How big is the difference?			How big is the difference?			How big is the difference?			How big is the difference?			How big is the difference?			How big is the difference?			How big is the difference?
Mean of column A	82.58		Mean of column A	82.58		Mean of column A	82.58		Mean of column A	172.4		Mean of column A	172.4		Mean of column A	172.4		Mean of column A	35.42		Mean of column A	35.42		Mean of column A	35.42		Mean of column A	3.083		Mean of column A	3.083		Mean of column A	3.083		Mean of column A	1.25		Mean of column A	1.25		Mean of column A	1.25		Mean of column A	0.5833		Mean of column A	0.5833
Mean of column B	117.2		Mean of column C	105.7		Mean of column D	120.2		Mean of column B	173.5		Mean of column C	119.7		Mean of column D	146.8		Mean of column B	18.46		Mean of column C	13.5		Mean of column D	3.167		Mean of column B	0.5385		Mean of column C	0.7		Mean of column D	0		Mean of column B	0.2308		Mean of column C	0		Mean of column D	0		Mean of column B	0		Mean of column C	0
Difference between means (B - A) ± SEM	34.65 ± 5.077		Difference between means (C - A) ± SEM	23.12 ± 5.532		Difference between means (D - A) ± SEM	37.58 ± 7.198		Difference between means (B - A) ± SEM	1.122 ± 12.14		Difference between means (C - A) ± SEM	-52.72 ± 10.64		Difference between means (D - A) ± SEM	-25.67 ± 13.45		Difference between means (B - A) ± SEM	-16.96 ± 6.888		Difference between means (C - A) ± SEM	-21.92 ± 8.323		Difference between means (D - A) ± SEM	-32.25 ± 5.468		Difference between means (B - A) ± SEM	-2.545 ± 1.377		Difference between means (C - A) ± SEM	-2.383 ± 1.594		Difference between means (D - A) ± SEM	-3.083 ± 1.411		Difference between means (B - A) ± SEM	-1.019 ± 0.3965		Difference between means (C - A) ± SEM	-1.250 ± 0.4308		Difference between means (D - A) ± SEM	-1.250 ± 0.3917		Difference between means (B - A) ± SEM	-0.5833 ± 0.3000		Difference between means (C - A) ± SEM	-0.5833 ± 0.3441
95% confidence interval	24.15 to 45.15		95% confidence interval	11.58 to 34.66		95% confidence interval	22.66 to 52.51		95% confidence interval	-23.99 to 26.23		95% confidence interval	-74.90 to -30.53		95% confidence interval	-53.57 to 2.233		95% confidence interval	-31.20 to -2.705		95% confidence interval	-39.28 to -4.555		95% confidence interval	-43.59 to -20.91		95% confidence interval	-5.393 to 0.3037		95% confidence interval	-5.707 to 0.9407		95% confidence interval	-6.010 to -0.1565		95% confidence interval	-1.839 to -0.1991		95% confidence interval	-2.149 to -0.3513		95% confidence interval	-2.062 to -0.4377		95% confidence interval	-1.204 to 0.03726		95% confidence interval	-1.301 to 0.1344
R squared (eta squared)	0.6694		R squared (eta squared)	0.4661		R squared (eta squared)	0.5534		R squared (eta squared)	0.0003713		R squared (eta squared)	0.5513		R squared (eta squared)	0.142		R squared (eta squared)	0.2085		R squared (eta squared)	0.2574		R squared (eta squared)	0.6126		R squared (eta squared)	0.1293		R squared (eta squared)	0.1006		R squared (eta squared)	0.1783		R squared (eta squared)	0.2232		R squared (eta squared)	0.2962		R squared (eta squared)	0.3165		R squared (eta squared)	0.1412		R squared (eta squared)	0.1256
F test to compare variances			F test to compare variances			F test to compare variances			F test to compare variances			F test to compare variances			F test to compare variances			F test to compare variances			F test to compare variances			F test to compare variances			F test to compare variances			F test to compare variances			F test to compare variances			F test to compare variances			F test to compare variances			F test to compare variances			F test to compare variances			F test to compare variances
F, DFn, Dfd	1.984, 12, 11		F, DFn, Dfd	2.269, 9, 11		F, DFn, Dfd	4.850, 11, 11		F, DFn, Dfd	5.016, 12, 11		F, DFn, Dfd	3.394, 9, 11		F, DFn, Dfd	6.312, 11, 11		F, DFn, Dfd	1.268, 11, 12		F, DFn, Dfd	1.301, 9, 11		F, DFn, Dfd	12.82, 11, 11		F, DFn, Dfd	31.07, 11, 12		F, DFn, Dfd	15.26, 11, 9		F, DFn, Dfd	Infinity, 11, 11		F, DFn, Dfd	9.573, 11, 12		F, DFn, Dfd	Infinity, 11, 9		F, DFn, Dfd	Infinity, 11, 11		F, DFn, Dfd	Infinity, 11, 12		F, DFn, Dfd	Infinity, 11, 9
P value	0.2665		P value	0.201		P value	0.0145		P value	0.0119		P value	0.0603		P value	0.0049		P value	0.6872		P value	0.6699		P value	0.0002		P value	<0.0001		P value	0.0003		P value	<0.0001		P value	0.0005		P value	<0.0001		P value	<0.0001		P value	<0.0001		P value	<0.0001
P value summary	ns		P value summary	ns		P value summary	*		P value summary	*		P value summary	ns		P value summary	**		P value summary	ns		P value summary	ns		P value summary	***		P value summary	****		P value summary	***		P value summary	****		P value summary	***		P value summary	****		P value summary	****		P value summary	****		P value summary	****
Significantly different (P < 0.05)?	No		Significantly different (P < 0.05)?	No		Significantly different (P < 0.05)?	Yes		Significantly different (P < 0.05)?	Yes		Significantly different (P < 0.05)?	No		Significantly different (P < 0.05)?	Yes		Significantly different (P < 0.05)?	No		Significantly different (P < 0.05)?	No		Significantly different (P < 0.05)?	Yes		Significantly different (P < 0.05)?	Yes		Significantly different (P < 0.05)?	Yes		Significantly different (P < 0.05)?	Yes		Significantly different (P < 0.05)?	Yes		Significantly different (P < 0.05)?	Yes		Significantly different (P < 0.05)?	Yes		Significantly different (P < 0.05)?	Yes		Significantly different (P < 0.05)?	Yes
Data analyzed			Data analyzed			Data analyzed			Data analyzed			Data analyzed			Data analyzed			Data analyzed			Data analyzed			Data analyzed			Data analyzed			Data analyzed			Data analyzed			Data analyzed			Data analyzed			Data analyzed			Data analyzed			Data analyzed
Sample size, column A	12		Sample size, column A	12		Sample size, column A	12		Sample size, column A	12		Sample size, column A	12		Sample size, column A	12		Sample size, column A	12		Sample size, column A	12		Sample size, column A	12		Sample size, column A	12		Sample size, column A	12		Sample size, column A	12		Sample size, column A	12		Sample size, column A	12		Sample size, column A	12		Sample size, column A	12		Sample size, column A	12
Sample size, column B	13		Sample size, column C	10		Sample size, column D	12		Sample size, column B	13		Sample size, column C	10		Sample size, column D	12		Sample size, column B	13		Sample size, column C	10		Sample size, column D	12		Sample size, column B	13		Sample size, column C	10		Sample size, column D	12		Sample size, column B	13		Sample size, column C	10		Sample size, column D	12		Sample size, column B	13		Sample size, column C	10

## Sheet: F3J
public name	gene	E. coli OP50 Replicate 1	E. coli OP50 Replicate 2	E. coli OP50 Replicate 3	KTM Replicate 1	KTM Replicate 2	KTM Replicate 3
vit-2	WBGene00006926	1.01801e+06	986645	899508	1.14767e+06	1.38175e+06	1.30802e+06

[truncated: 5 more sheets: F3J Summary Statistics, F3K, F3K Summary Statistics, F3LMN, F3LMN Summary Statistics PRISM]
