# Supplementary material for: Kombucha Tea-associated microbes remodel host metabolic pathways to suppress lipid accumulation
Source: PLoS Genet. 2024 Mar 28;20(3):e1011003. doi: 10.1371/journal.pgen.1011003 (PMC10977768; doi:10.1371/journal.pgen.1011003)
Supplement: S4 Data — (XLSX) [file pgen.1011003.s017.xlsx]

## Sheet: F4C
Food	Worm	area	mean	StdDev	Mode	Min	Max	IntDen	Median	RawIntDen	Inverted Mean		Food		area	mean	StdDev	Mode	Min	Max	IntDen	Median	RawIntDen	Inverted Mean		Food	Worm	area	mean	StdDev	Mode	Min	Max	IntDen	Median	RawIntDen	Iverted Mean		Food	Worm	area	mean	StdDev	Mode	Min	Max	IntDen	Median	RawIntDen
E. coli OP50	1	53133	4968.86	1523.74	4126	1983	10215	264010283	4728	264010283	60567.1		E. coli HT115	1	78996	4812.24	1354.58	4081	1991	9588	380147542	4493	380147542	60723.8		KTM	1	41466	5075.32	1435.89	4693	1598	9669	210453189	4803	210453189	60460.7		A. tropicalis	1	73656	3883.35	1641.25	3084	1366	10398	286031951	3434	286031951
E. coli OP50	2	62533	4883.96	1331.42	5380	1944	9767	305408499	4845	305408499	60652		E. coli HT115	2	64134	4867.03	1242.2	4280	2290	9642	312142431	4624	312142431	60669		KTM	2	41124	5295.92	1591.54	3951	1634	9871	217789453	5005	217789453	60240.1		A. tropicalis	2	61074	3441.93	1545.17	2376	1270	9586	210212702	2993	210212702
E. coli OP50	3	57834	4383.68	1181.47	3518	1852	9126	253525596	4223	253525596	61152.3		E. coli HT115	3	72537	4509.38	1324.17	3291	1770	9608	327096770	4278	327096770	61026.6		KTM	3	46548	5904.7	1931.44	4879	1999	11229	274852132	5353	274852132	59631.3		A. tropicalis	3	76482	3528.07	1694.92	2272	1295	10324	269833585	3056	269833585
E. coli OP50	4	52525	4521.54	1302.03	3216	1943	9164	237494062	4378	237494062	61014.5		E. coli HT115	4	63804	4461.51	1285.11	3756	1983	9953	284662329	4178	284662329	61074.5		KTM	4	46500	4822.71	1590.92	4055	1659	9493	224255997	4491	224255997	60713.3		A. tropicalis	4	64275	4056.7	2124.96	2115	1299	10870	260744332	3280	260744332
E. coli OP50	5	58212	4676.23	1448.98	3105	2039	9531	272212633	4472	272212633	60859.8		E. coli HT115	5	74901	4609.16	1327.35	4036	1953	9467	345230856	4322	345230856	60926.8		KTM	5	40434	5087.07	1464.21	4214	1674	9652	205690681	4854	205690681	60448.9		A. tropicalis	5	79233	3538.16	1687.33	2033	1208	10731	280339300	3045	280339300
E. coli OP50	6	57618	4665.84	1511.87	4506	1594	9574	268836549	4578	268836549	60870.2		E. coli HT115	6	73269	4699.24	1270.36	4081	1991	9264	344308784	4414	344308784	60836.8		KTM	6	37953	5967.98	1742.15	4890	1791	11007	226502881	5612	226502881	59568		A. tropicalis	6	71404	3684.93	1598.57	3249	1371	10246	263118385	3264	263118385
E. coli OP50	7	70415	4887.35	1194.45	4915	1996	10098	344142380	4880	344142380	60648.7		E. coli HT115	7	75678	4523.58	1442.83	3995	1299	9665	342335447	4228	342335447	61012.4		KTM	7	40086	5420.95	1652.89	4953	1726	10256	217304260	5082	217304260	60115		A. tropicalis	7	81611	3566.65	1687.14	2088	1293	9752	291077628	3021	291077628
E. coli OP50	8	48250	4922.82	1280.33	3662	2133	9457	237526222	4736	237526222	60613.2		E. coli HT115	8	75255	5018.34	1558.99	4147	1689	9796	377654997	4691	377654997	60517.7		KTM	8	41559	5194.27	1507.59	4543	1767	10080	215868695	4816	215868695	60341.7		A. tropicalis	8	76684	3675.71	1515.89	2683	1384	10794	281868131	3198	281868131
E. coli OP50	9	58239	4689.5	1260.19	3595	2004	9490	273111777	4574	273111777	60846.5		E. coli HT115	9	65940	4971.27	1490.19	4058	2210	9741	327805793	4527	327805793	60564.7		KTM	9	39678	5321.05	1664.02	4256	1872	10724	211128536	4963	211128536	60215		A. tropicalis	9	75340	3551.36	1946.41	1901	1178	9708	267559238	2771	267559238
E. coli OP50	10	55323	4524	1236.88	5313	1924	8955	250281375	4452	250281375	61012		E. coli HT115	10	77538	5458.12	1464.04	4394	2346	10209	423211778	5127	423211778	60077.9		KTM	10	43305	5098.81	1485.84	4508	1555	10639	220803795	4805	220803795	60437.2		A. tropicalis	10	74765	3687.22	1804.42	2456	1229	9996	275674831	3067	275674831
E. coli OP50	11	54113	4315.22	1361.71	2893	1650	9152	233509434	4097	233509434	61220.8		E. coli HT115	11	71616	4410.78	1355.83	4031	1833	9646	315882099	4176	315882099	61125.2		KTM	11	39660	4884.21	1366.65	4265	1690	9768	193707709	4674	193707709	60651.8		A. tropicalis	11	75621	3747.89	1725.85	2587	1302	9764	283419439	3204	283419439
E. coli OP50	12	50199	4579.61	1291.68	3351	2080	9143	229891689	4377	229891689	60956.4		E. coli HT115	12	66773	4467.31	1057.57	4450	1616	9405	298296030	4414	298296030	61068.7		KTM	12	40380	4902.6	1379.07	4441	1914	9864	197966864	4588	197966864	60633.4		A. tropicalis	12	81028	3556.24	1450.66	2490	1198	10241	288155433	3185	288155433
E. coli OP50	13	58468	4778.02	1396.43	3778	1803	9778	279361436	4597	279361436	60758		E. coli HT115	13	72260	4379.51	1126.1	4377	1771	9736	316463656	4176	316463656	61156.5		KTM	13	51648	5595.24	1682.61	4579	1911	11005	288983238	5315	288983238	59940.8		A. tropicalis	13	75297	3384.67	1430.22	2182	1222	9358	254855489	3011	254855489
E. coli OP50	14	52914	5031.32	1357.6	3893	1756	9845	266227311	4933	266227311	60504.7		E. coli HT115	14	73987	4766.75	1076.7	4346	2499	9458	352677705	4558	352677705	60769.2		KTM	14	42381	5149.76	1877.96	4943	1867	10964	218252074	4901	218252074	60386.2		A. tropicalis	14	68981	3062.99	1291.89	1864	1099	9533	211287969	2764	211287969
E. coli OP50	15	60559	4958.56	1364.11	3374	2186	9934	300285430	4807	300285430	60577.4		E. coli HT115	15	76771	4754.8	1257.05	4282	2010	9834	365030878	4538	365030878	60781.2		KTM	15	38733	5717.87	1721.93	4487	1850	11297	221470199	5391	221470199	59818.1		A. tropicalis	15	68984	3388.57	1439	2272	1288	9487	233756975	2989	233756975
E. coli OP50	16	51617	5012.42	1372.77	4368	2009	10122	258726100	4923	258726100	60523.6		E. coli HT115	16	75534	4764.49	1202.56	4255	2232	9526	359881306	4570	359881306	60771.5		KTM	16	39900	5494.19	1630.61	4426	1767	10771	219217979	5094	219217979	60041.8		A. tropicalis	16	76335	3411.81	1568.28	2335	1266	9711	260440842	2920	260440842
E. coli OP50	17	62747	4946.41	1373.47	4825	2001	9900	310372701	4797	310372701	60589.6		E. coli HT115	17	65313	4410.86	1098.89	3675	2119	8944	288086260	4183	288086260	61125.1		KTM	17	36144	5287.11	1254.45	5074	2210	10004	191097153	5147	191097153	60248.9		A. tropicalis	17	86652	3710.8	1757.83	2755	1349	10055	321547905	3173	321547905
E. coli OP50	18	62629	4904.95	1285.59	4859	2041	9805	307192406	4785	307192406	60631		E. coli HT115	18	76308	4747.12	1168.46	3927	1934	9132	362243253	4539	362243253	60788.9		KTM	18	41049	5511.14	1602.37	4665	1767	10531	226226609	5128	226226609	60024.9		A. tropicalis	18	78492	4089.12	2015.22	3270	1204	10505	320963446	3440	320963446
E. coli OP50	19	55375	4546.33	1266.29	4017	1596	9791	251752929	4438	251752929	60989.7		E. coli HT115	19	60846	5419.03	1079.74	5198	2483	9579	329726442	5266	329726442	60117		KTM	19	42135	5209.58	1369.52	4473	1943	10056	219505674	4884	219505674	60326.4		A. tropicalis	19	75486	3701.87	1723.31	2526	1357	9853	279439643	3087	279439643
E. coli OP50	20	51718	4328.37	1251.21	3084	1705	9210	223854677	4178	223854677	61207.6		E. coli HT115	20	70095	5064.75	1228.32	4482	2450	9564	355013965	4826	355013965	60471.2		KTM	20	38970	5492.43	1452.43	5461	2210	10280	214040018	5240	214040018	60043.6		A. tropicalis	20	78384	3873.05	1732.12	2874	1275	9706	303585363	3321	303585363
E. coli OP50	21	49599	4587.91	1180.16	4901	2184	9514	227555899	4494	227555899	60948.1		E. coli HT115	21	69071	4571.8	1114	4220	2308	9647	315778721	4376	315778721	60964.2		KTM	21	46569	5117.5	1794.85	4996	1762	10285	238316662	4769	238316662	60418.5		A. tropicalis	21	78435	3802.25	1756.88	2276	1369	9614	298229155	3204	298229155
E. coli OP50	22	55897	4551.56	1322.53	3391	1933	9252	254418311	4345	254418311	60984.4		E. coli HT115	22	69482	4832.79	1112.66	4393	2256	9715	335792185	4631	335792185	60703.2		KTM	22	41130	5602.3	1845.56	4765	2211	11285	230422576	5138	230422576	59933.7		A. tropicalis	22	76410	4089.39	1756.51	3069	1438	10571	312469985	3568	312469985
E. coli OP50	23	47717	4541.03	1285.31	3532	1871	9853	216684417	4434	216684417	60995		E. coli HT115	23	61078	5046.04	1231.19	4655	2456	9348	308201875	4891	308201875	60490		KTM	23	42399	5226.75	1499.63	4692	1868	10762	221608906	4974	221608906	60309.3		A. tropicalis	23	80436	4054.9	1781.85	3085	1461	10931	326160070	3525	326160070
E. coli OP50	24	56860	4605.33	1448.53	3282	1886	10622	261859146	4406	261859146	60930.7		E. coli HT115	24	84792	5085.3	1517.7	4020	2118	10145	431192589	4709	431192589	60450.7		KTM	24	42144	5871.74	1792.66	4866	1724	10806	247458595	5595	247458595	59664.3		A. tropicalis	24	73125	4096.13	1625.85	3367	1547	10369	299529692	3690	299529692
E. coli OP50	25	61727	4627.65	1405.62	3337	1799	10738	285651084	4539	285651084	60908.3		E. coli HT115	25	66741	4784.51	1242.6	4463	2181	10113	319322885	4594	319322885	60751.5		KTM	25	41319	5506.42	1575.11	4665	1767	10391	227519658	5136	227519658	60029.6		A. tropicalis	25	87666	4036.16	1817.75	3663	1331	10483	353834367	3567	353834367
E. coli OP50	26	49622	4566.19	1395.72	2858	1836	9753	226583296	4420	226583296	60969.8		E. coli HT115	26	79179	4967.75	1424.45	4163	1939	9859	393341275	4698	393341275	60568.3		KTM	26	44997	4540.84	1691.92	3787	1589	10009	204324024	4186	204324024	60995.2		A. tropicalis	26	80655	3596.39	1684.58	2161	1343	10463	290066641	3112	290066641
E. coli OP50	27	57505	4452.88	1208.88	5244	1870	9874	256062973	4371	256062973	61083.1		E. coli HT115	27	77181	5652.61	1616.44	5144	1786	10998	436274035	5346	436274035	59883.4		KTM	27	39804	5341.87	1508.68	4308	1670	10271	212627671	5025	212627671	60194.1		A. tropicalis	27	73728	3687.01	1263.26	3140	1664	9795	271836227	3403	271836227
E. coli OP50	28	41150	4783.04	1278.72	3768	2105	9282	196822120	4645	196822120	60753		E. coli HT115	28	87813	5828.47	1748.61	4875	1824	11435	511815085	5618	511815085	59707.5		KTM	28	38436	5728.41	1768.45	4487	1850	11300	220177337	5378	220177337	59807.6		A. tropicalis	28	74859	3506.26	1128.7	2606	1395	9342	262474918	3301	262474918
E. coli OP50	29	58406	4520.71	1433.31	3107	1839	10328	264036483	4346	264036483	61015.3		E. coli HT115	29	70929	4844.6	1387.57	4159	2083	9621	343622707	4499	343622707	60691.4		KTM	29	46485	5760.64	1793.26	4967	1746	11450	267783283	5398	267783283	59775.4		A. tropicalis	29	82773	3786.73	1382.8	3450	1446	9844	313438757	3551	313438757
E. coli OP50	30	42007	4853.21	1357.17	3768	2105	9320	203868960	4679	203868960	60682.8		E. coli HT115	30	72186	4761.96	1251.97	4409	1808	9579	343747143	4582	343747143	60774		KTM	30	42114	5650.71	1862.51	4765	2211	11238	237973868	5177	237973868	59885.3		A. tropicalis	30	78657	3583.94	1350.38	2877	1480	9777	281902116	3286	281902116
E. coli OP50	31	51400	4479.24	1554.81	2802	1599	9150	230233051	4250	230233051	61056.8		E. coli HT115	31	86592	4668.92	1196.68	4135	1975	9545	404291429	4409	404291429	60867.1		KTM	31	39210	5415.15	1325.89	5420	2210	10121	212327849	5245	212327849	60120.9		A. tropicalis	31	84888	4351.94	1684.42	3434	1774	10130	369427649	3802	369427649
E. coli OP50	32	58443	4701.09	1307.93	3685	1917	9286	274745860	4539	274745860	60834.9		E. coli HT115	32	82092	4768.7	1442.84	4254	2238	9826	391472263	4435	391472263	60767.3		KTM	32	40140	5200.36	1337.44	4497	1718	9935	208742272	5024	208742272	60335.6		A. tropicalis	32	75966	4213.67	1477.29	3434	1740	10086	320095560	3853	320095560
E. coli OP50	33	53592	4559.63	1376.19	3571	1914	9317	244359453	4293	244359453	60976.4		E. coli HT115	33	76461	4692.98	1368.49	4156	1882	9475	358829639	4418	358829639	60843		KTM	33	42540	5234.8	1385.6	4473	1943	9851	222688170	4897	222688170	60301.2		A. tropicalis	33	83346	4204.49	1679.09	2875	1660	10024	350427291	3689	350427291
E. coli OP50	34	55504	4848.96	1184.06	4609	2102	9850	269136475	4739	269136475	60687		E. coli HT115	34	70386	4594.2	1271.73	4153	1947	9638	323367610	4324	323367610	60941.8		KTM	34	42261	5246.97	1541.76	4692	1868	10638	221742349	4973	221742349	60289		A. tropicalis	34	69411	4167.34	1654.36	3113	1702	10379	289259219	3698	289259219
E. coli OP50	35	54883	5341.92	1522.43	3325	2282	10659	293180633	5183	293180633	60194.1		E. coli HT115	35	69051	4904.08	1318.21	4339	1890	9796	338631551	4655	338631551	60631.9		KTM	35	45621	4922.62	1440.89	4162	1967	9649	224574903	4649	224574903	60613.4		A. tropicalis	35	71232	4314.29	1510.58	3576	1844	10161	307315730	3976	307315730
E. coli OP50	36	55436	4955.49	1311.61	4315	1947	10570	274712314	4848	274712314	60580.5		E. coli HT115	36	71610	4776.82	1379.62	4322	2037	10280	342067827	4454	342067827	60759.2		KTM	36	42144	5871.74	1792.66	4866	1724	10806	247458595	5595	247458595	60327.7		A. tropicalis	36	83034	4261.29	1802.93	3713	1549	10505	353831934	3788	353831934
E. coli OP50	37	74153	5106.89	1414.21	3910	1746	10224	378691318	5023	378691318	60429.1		E. coli HT115	37	85680	5243.2	1581.3	4591	1770	11032	449237569	4936	449237569	60292.8		KTM	37	41319	5506.42	1575.11	4665	1767	10391	227519658	5136	227519658	59970.9		A. tropicalis	37	79674	3844.27	1511.04	3010	1485	9429	306288422	3397	306288422
E. coli OP50	38	61031	4472.4	1526.54	3093	1756	10645	272954764	4100	272954764	61063.6		E. coli HT115	38	80421	4801.61	1576.18	3975	2044	10441	386150303	4399	386150303	60734.4		KTM	38	44997	4540.84	1691.92	3787	1589	10009	204324024	4186	204324024	60465.4		A. tropicalis	38	81990	3912.11	1501.62	3606	1618	9577	320753718	3507	320753718
E. coli OP50	39	58246	5025.57	1477.33	3348	2210	9894	292719202	4847	292719202	60510.4		E. coli HT115	39	62358	4585.38	1298.34	3996	1978	9959	285934822	4301	285934822	60950.6		KTM	39	39804	5341.87	1508.68	4308	1670	10271	212627671	5025	212627671	60516.9		A. tropicalis	39	80958	3523.43	1338.7	2420	1304	9515	285249674	3223	285249674
E. coli OP50	40	54605	4725.81	1480.38	3674	1850	9452	258052894	4478	258052894	60810.2		E. coli HT115	40	77112	5080.69	1481.73	4461	1869	10103	391782560	4757	391782560	60455.3		KTM	40	38436	5728.41	1768.45	4487	1850	11300	220177337	5378	220177337	60674.5		A. tropicalis	40	91662	4803.42	2211.88	4013	1669	11296	440290684	4118	440290684
E. coli OP50	41	65438	4840.4	1343.86	3720	1998	9698	316746364	4697	316746364	60695.6
[truncated: 25 more columns]

## Sheet: F4C Summary Statistics PRISM 
Table Analyzed	Data 4							Number of families	1
Data sets analyzed	A-F							Number of comparisons per family	15
								Alpha	0.05
ANOVA summary
F	186.8							Tukey's multiple comparisons test	Mean Diff.	95.00% CI of diff.	Below threshold?	Summary	Adjusted P Value
P value	<0.0001							OP50 vs. HT115	116.5	-76.16 to 309.1	No	ns	0.5086	A-B
P value summary	****							OP50 vs. Kombucha	589.4	396.8 to 782.1	Yes	****	<0.0001	A-C
Significant diff. among means (P < 0.05)?	Yes							OP50 vs. Acetobacter	-914.3	-1107 to -721.6	Yes	****	<0.0001	A-D
R squared	0.7969							OP50 vs. Kr	-852.3	-1045 to -659.6	Yes	****	<0.0001	A-E
								OP50 vs. KTM-MIX	-904.9	-1094 to -715.7	Yes	****	<0.0001	A-F
Brown-Forsythe test								HT115 vs. Kombucha	472.9	279.1 to 666.8	Yes	****	<0.0001	B-C
F (DFn, DFd)	0.8576 (5, 238)							HT115 vs. Acetobacter	-1031	-1225 to -836.9	Yes	****	<0.0001	B-D
P value	0.5103							HT115 vs. Kr	-968.8	-1163 to -774.9	Yes	****	<0.0001	B-E
P value summary	ns							HT115 vs. KTM-MIX	-1021	-1212 to -831.0	Yes	****	<0.0001	B-F
Are SDs significantly different (P < 0.05)?	No							KTM vs. Acetobacter	-1504	-1698 to -1310	Yes	****	<0.0001	C-D
								KTM vs. Kr	-1442	-1636 to -1248	Yes	****	<0.0001	C-E
Bartlett's test								KTM vs. KTM-MIX	-1494	-1685 to -1304	Yes	****	<0.0001	C-F
Bartlett's statistic (corrected)	7.603							Acetobacter vs. Kr	62	-131.8 to 255.8	No	ns	0.9414	D-E
P value	0.1795							Acetobacter vs. KTM-MIX	9.345	-181.1 to 199.8	No	ns	>0.9999	D-F
P value summary	ns							Kr vs. KTM-MIX	-52.65	-243.1 to 137.8	No	ns	0.9683	E-F
Are SDs significantly different (P < 0.05)?	No
								Test details	Mean 1	Mean 2	Mean Diff.	SE of diff.	n1	n2	q	DF
ANOVA table	SS	DF	MS	F (DFn, DFd)	P value			OP50 vs. HT115	60812	60696	116.5	67.05	41	40	2.457	238
Treatment (between columns)	85030243	5	17006049	F (5, 238) = 186.8	P<0.0001			OP50 vs. Kombucha	60812	60223	589.4	67.05	41	40	12.43	238
Residual (within columns)	21665107	238	91030					OP50 vs. Acetobacter	60812	61727	-914.3	67.05	41	40	19.28	238
Total	106695350	243						OP50 vs. Kr	60812	61665	-852.3	67.05	41	40	17.98	238
								OP50 vs. KTM-MIX	60812	61717	-904.9	65.86	41	43	19.43	238
Data summary								HT115 vs. Kombucha	60696	60223	472.9	67.46	40	40	9.913	238
Number of treatments (columns)	6							HT115 vs. Acetobacter	60696	61727	-1031	67.46	40	40	21.61	238
Number of values (total)	244							HT115 vs. Kr	60696	61665	-968.8	67.46	40	40	20.31	238
								HT115 vs. KTM-MIX	60696	61717	-1021	66.28	40	43	21.8	238
								KTM vs. Acetobacter	60223	61727	-1504	67.46	40	40	31.52	238
								KTM vs. Kr	60223	61665	-1442	67.46	40	40	30.22	238
								KTM vs. KTM-MIX	60223	61717	-1494	66.28	40	43	31.89	238
								Acetobacter vs. Kr	61727	61665	62	67.46	40	40	1.3	238
								Acetobacter vs. KTM-MIX	61727	61717	9.345	66.28	40	43	0.1994	238
								Kr vs. KTM-MIX	61665	61717	-52.65	66.28	40	43	1.124	238

## Sheet: F4E
Food	Worm	Average LD Size Pixles	Average LD Size um
KTM	1	5.2578	0.571152
KTM	2	5.1997	0.564841
KTM	3	6.15243	0.668336
KTM	4	5.03351	0.546788
KTM	5	6.60002	0.716957
KTM	6	4.42258	0.480423
KTM	7	4.26223	0.463004
KTM	8	6.59372	0.716273
KTM	9	5.24396	0.569648
KTM	10	5.46617	0.593787
KTM-M	1	8.99161	0.976754
KTM-M	2	9.89529	1.07492
KTM-M	3	8.36478	0.908662
KTM-M	4	9.98999	1.08521
KTM-M	5	9.50158	1.03215
KTM-M	6	11.6234	1.26264
KTM-M	7	10.122	1.09955
KTM-M	8	11.1888	1.21544
KTM-M	9	7.18976	0.78102
KTM-M	10	10.5561	1.1467

## Sheet: F4E Summary Statistics PRISM
Table Analyzed	KTM vs KTMM
Column B	KTMM
vs.	vs.
Column A	KTM
Unpaired t test
P value	<0.0001
P value summary	****
Significantly different (P < 0.05)?	Yes
One- or two-tailed P value?	Two-tailed
t, df	t=8.846, df=18
How big is the difference?
Mean of column A	0.5891
Mean of column B	1.058
Difference between means (B - A) ± SEM	0.4692 ± 0.05304
95% confidence interval	0.3578 to 0.5806
R squared (eta squared)	0.813
F test to compare variances
F, DFn, Dfd	2.637, 9, 9
P value	0.1648
P value summary	ns
Significantly different (P < 0.05)?	No
Data analyzed
Sample size, column A	10
Sample size, column B	10

## Sheet: F4F
food	Worm	Area	Mean	Min	Max	Inverted Mean		food	Worm	Area	Mean	Min	Max	Inverted Mean		food	Worm	Area	Mean	Min	Max	Inverted Mean		food	Worm	Area	Mean	Min	Max	Inverted Mean
E. coli OP50	1	58400	2283.86	820	5494	63252.1		KTM	1	32890.4	3599.53	1483	5902	61936.5		KTM-M	1	75041.2	2443.93	893	5468	63092.1		KTM-FM	1	40214	3227.73	1124	5554	62308.3
E. coli OP50	2	65688.2	2187.93	825	5381	63348.1		KTM	2	43074.9	3264.44	1280	5580	62271.6		KTM-M	2	83076.2	2633.78	920	5396	62902.2		KTM-FM	2	45403.8	3242.76	1397	5462	62293.2
E. coli OP50	3	67106.8	2271.62	746	5279	63264.4		KTM	3	39382.6	3077.06	1257	5629	62458.9		KTM-M	3	85615.9	2486.21	867	5236	63049.8		KTM-FM	3	35443.9	3187.61	1394	5412	62348.4
E. coli OP50	4	58518.2	2110.62	693	5104	63425.4		KTM	4	40533.2	3349.69	1430	5488	62186.3		KTM-M	4	83176.7	2509.47	973	5183	63026.5		KTM-FM	4	29576.3	3081.37	1461	5239	62454.6
E. coli OP50	5	59514.2	2160.12	761	5264	63375.9		KTM	5	38919.5	3166.25	1260	5374	62369.8		KTM-M	5	85064.2	1991.88	695	5153	63544.1		KTM-FM	5	30685.6	3605.17	1500	5846	61930.8
E. coli OP50	6	61461.9	2113.66	765	5583	63422.3		KTM	6	36647.8	3274.5	1236	5386	62261.5		KTM-M	6	88421.6	2468.79	823	5207	63067.2		KTM-FM	6	47748.5	3369.11	1340	5551	62166.9
E. coli OP50	7	57519.3	2141.8	803	5362	63394.2		KTM	7	39528.4	3127.9	1193	5139	62408.1		KTM-M	7	71778.4	2241.4	912	4978	63294.6		KTM-FM	7	36366	3403.09	1416	5479	62132.9
E. coli OP50	8	54164.8	2191.22	723	5454	63344.8		KTM	8	46164.4	2998.65	1151	5310	62537.4		KTM-M	8	72142.9	2382.49	773	5117	63153.5		KTM-FM	8	29217.7	3141.11	1471	5406	62394.9
E. coli OP50	9	58961.5	2158.63	742	5269	63377.4		KTM	9	42476	2987.21	1217	5191	62548.8		KTM-M	9	68726.4	2577.6	795	5977	62958.4		KTM-FM	9	36254.7	3122.48	1334	5166	62413.5
E. coli OP50	10	68747.1	2055.87	785	5130	63480.1		KTM	10	33695.3	3240.16	1210	5360	62295.8		KTM-M	10	64338.5	2422.83	881	5334	63113.2		KTM-FM	10	33727.8	2916.16	1195	5150	62619.8
E. coli OP50	11	57998.1	2118.87	847	5136	63417.1		KTM	11	41952.8	3156.4	1122	5492	62379.6		KTM-M	11	66846.7	2506.68	932	5194	63029.3		KTM-FM	11	43566.5	3206.21	1103	5455	62329.8
E. coli OP50	12	52190.6	1928.19	632	5238	63607.8		KTM	12	31035.3	3533.7	1483	5721	62002.3		KTM-M	12	75872.7	2307.87	837	5466	63228.1		KTM-FM	12	43670	3083.87	998	5579	62452.1
E. coli OP50	13	67192.5	2349.45	842	5688	63186.6		KTM	13	31362.4	3531.86	1483	5875	62004.1		KTM-M	13	67547.2	2549.31	881	5581	62986.7		KTM-FM	13	39789.4	3316.65	921	5649	62219.3
E. coli OP50	14	61546.6	2415.76	984	5349	63120.2		KTM	14	43216.8	3223.9	1280	5930	62312.1		KTM-M	14	71566.6	2496.53	760	5286	63039.5		KTM-FM	14	39889.9	3319.46	1095	5510	62216.5
E. coli OP50	15	57732.1	2235.96	757	5440	63300		KTM	15	42396.2	3124.07	1257	5328	62411.9		KTM-M	15	67748.1	2281.61	793	5326	63254.4		KTM-FM	15	31623.5	3304.73	1245	5317	62231.3
E. coli OP50	16	68925.4	2446.74	865	5369	63089.3		KTM	16	28437.5	3455.58	1639	5552	62080.4		KTM-M	16	73532	2386.09	706	5152	63149.9		KTM-FM	16	25910.6	3349.79	1256	5492	62186.2
E. coli OP50	17	59460	2246.76	787	5226	63289.2		KTM	17	37480.2	3335.29	1210	5540	62200.7		KTM-M	17	68422	2206.28	795	5686	63329.7		KTM-FM	17	38468.3	3234.75	1123	5385	62301.3
E. coli OP50	18	55446.5	2297.37	721	5186	63238.6		KTM	18	41959.7	3144.06	1122	5444	62391.9		KTM-M	18	68891.9	2423.64	908	5406	63112.4		KTM-FM	18	45014.7	3178.43	1126	5292	62357.6
E. coli OP50	19	60815.6	2145.45	775	5223	63390.5		KTM	19	39787.5	3162.78	1260	5294	62373.2		KTM-M	19	84130.3	2199.66	675	5767	63336.3		KTM-FM	19	37300.9	3020.51	1281	5095	62515.5
E. coli OP50	20	55690.8	2075.41	816	4887	63460.6		KTM	20	38169.8	3221.76	1236	5444	62314.2		KTM-M	20	75070.8	2472.14	842	5901	63063.9		KTM-FM	20	29882.7	3109.66	1003	5349	62426.3
E. coli OP50	21	66103.9	2535.25	830	5756	63000.7		KTM	21	42041.5	3268.56	1391	5562	62267.4		KTM-M	21	83834.7	2409.48	709	5465	63126.5		KTM-FM	21	39420	3073.38	1066	5259	62462.6
E. coli OP50	22	74917.1	2427.45	792	5878	63108.5		KTM	22	31079.7	3481.37	1355	5523	62054.6		KTM-M	22	80723.6	2394.43	736	5270	63141.6		KTM-FM	22	45540.8	3142.66	1075	5086	62393.3
E. coli OP50	23	57139	2138.05	766	5312	63398		KTM	23	53053.6	3305.21	1251	5545	62230.8		KTM-M	23	78355.3	2281.75	743	5401	63254.3		KTM-FM	23	35344.4	2993.26	1023	5110	62542.7
E. coli OP50	24	60732.9	2294.79	729	5220	63241.2		KTM	24	45948.6	3147.26	1052	5339	62388.7		KTM-M	24	67420.1	2275.12	834	5341	63260.9		KTM-FM	24	48239.1	3283.17	1217	5581	62252.8
E. coli OP50	25	61227.4	2225.82	818	5305	63310.2		KTM	25	46501.3	3215.9	1289	5246	62320.1		KTM-M	25	70881.9	2392.48	705	5345	63143.5		KTM-FM	25	42836.5	3196.81	1062	5462	62339.2
E. coli OP50	26	71272	2168.22	731	5299	63367.8		KTM	26	43714.3	3105.55	1135	5274	62430.5		KTM-M	26	70436.6	2212.05	796	5240	63324		KTM-FM	26	35238	3407.88	1139	5683	62128.1
E. coli OP50	27	62805.6	2125.43	799	5242	63410.6		KTM	27	43365.5	3198.65	1112	5264	62337.4		KTM-M	27	75701.3	2554.5	926	5364	62981.5		KTM-FM	27	39443.7	3423.26	1150	5615	62112.7
E. coli OP50	28	66742.3	2378.56	827	5697	63157.4		KTM	28	49415.4	3291.78	1201	5523	62244.2		KTM-M	28	78838	2384.85	754	5294	63151.1		KTM-FM	28	41822.8	3405	1332	5525	62131
E. coli OP50	29	73021.7	2228.46	820	5115	63307.5		KTM	29	41482.9	3336.42	1393	5570	62199.6		KTM-M	29	80424.1	2267.67	769	5416	63268.3		KTM-FM	29	33509.1	3138.59	1314	5370	62397.4
E. coli OP50	30	63666.6	2353.88	778	5796	63182.1		KTM	30	36771.9	3038.27	1123	5311	62497.7		KTM-M	30	69053.5	2345.32	896	5211	63190.7		KTM-FM	30	42558.7	3135.6	1027	5386	62400.4
E. coli OP50	31	61052	2263.16	771	5353	63272.8		KTM	31	41089.8	3185.62	1329	5356	62350.4		KTM-M	31	74540.8	2411.41	862	5121	63124.6		KTM-FM	31	40637.7	3004.41	1104	5213	62531.6
E. coli OP50	32	62966.2	2439.38	852	5499	63096.6		KTM	32	42558.7	3154.1	1293	5317	62381.9		KTM-M	32	72706.4	2418.86	806	4939	63117.1		KTM-FM	32	45248.2	3239.16	1090	5129	62296.8
E. coli OP50	33	62253.9	2399.91	881	5431	63136.1		KTM	33	42913.4	3171.57	1143	5253	62364.4		KTM-M	33	61296.4	2385.12	913	4996	63150.9		KTM-FM	33	37212.3	3062.66	1194	5209	62473.3
E. coli OP50	34	52956	2169.47	770	5216	63366.5		KTM	34	44193.1	2933.36	1172	5223	62602.6		KTM-M	34	88348.7	2353.25	693	5207	63182.7		KTM-FM	34	41290.8	2985.85	1111	5485	62550.1
E. coli OP50	35	65442.9	2191.2	924	5189	63344.8		KTM	35	41571.6	3213.22	1072	5375	62322.8		KTM-M	35	77251.9	2207.13	901	5352	63328.9		KTM-FM	35	37431	3078.23	1043	5071	62457.8
E. coli OP50	36	65522.7	2183.03	831	5151	63353		KTM	36	49663.6	3553.09	1227	6035	61982.9		KTM-M	36	72716.3	2028	711	5017	63508		KTM-FM	36	39984.5	3008.61	993	5103	62527.4
E. coli OP50	37	67449.6	1916.05	719	4946	63620		KTM	37	48645	3249.92	1298	5661	62286.1		KTM-M	37	72554.7	2350.23	825	5903	63185.8		KTM-FM	37	46235.3	3248.21	1307	5400	62287.8
E. coli OP50	38	73472.9	2156.62	805	5319	63379.4		KTM	38	34760.2	3253.13	1182	5415	62282.9		KTM-M	38	79169.1	2301.51	836	5246	63234.5		KTM-FM	38	45073.8	3443.81	1340	5369	62092.2
E. coli OP50	39	58710.3	2369.62	821	5605	63166.4		KTM	39	40921.4	2940.12	1371	5587	62595.9		KTM-M	39	75671.8	2312.74	768	4946	63223.3		KTM-FM	39	35775.9	3095.92	1191	5189	62440.1
E. coli OP50	40	57371.5	2229.94	842	5318	63306.1		KTM	40	45990	3086.41	1160	5286	62449.6		KTM-M	40	76509.1	2357.25	760	5104	63178.8		KTM-FM	40	45638.3	3076.99	1135	5080	62459
E. coli OP50	41	61178.1	2074.12	718	5379	63461.9		KTM	41	40085	3207.19	1123	5197	62328.8		KTM-M	41	76617.5	2511.83	796	5590	63024.2		KTM-FM	41	30934.9	2989.59	949	5156	62546.4
E. coli OP50	42	65454.7	2196.22	866	5302	63339.8		KTM	42	37838.8	3089.96	1365	5355	62446		KTM-M	42	72434.5	2436.39	899	5317	63099.6		KTM-FM	42	44589.1	3197.76	1195	5363	62338.2

## Sheet: F4F Summary Statistics PRISM
Table Analyzed	Data 1						Number of families	1
Data sets analyzed	A, E-G						Number of comparisons per family	6
							Alpha	0.05
ANOVA summary
F	552.2						Tukey's multiple comparisons test	Mean Diff.	95.00% CI of diff.	Below threshold?	Summary	Adjusted P Value
P value	<0.0001						OP50 vs. KTM	1000	917.4 to 1083	Yes	****	<0.0001	A-E
P value summary	****						OP50 vs. KTM-M	147.1	64.47 to 229.8	Yes	****	<0.0001	A-F
Significant diff. among means (P < 0.05)?	Yes						OP50 vs. KTM-FM	967.9	885.2 to 1051	Yes	****	<0.0001	A-G
R squared	0.9099						KTM vs. KTM-M	-852.9	-935.6 to -770.2	Yes	****	<0.0001	E-F
							KTM vs. KTM-FM	-32.14	-114.8 to 50.52	No	ns	0.7443	E-G
Brown-Forsythe test							KTM-M vs. KTM-FM	820.8	738.1 to 903.4	Yes	****	<0.0001	F-G
F (DFn, DFd)	0.5724 (3, 164)
P value	0.6339						Test details	Mean 1	Mean 2	Mean Diff.	SE of diff.	n1	n2	q	DF
P value summary	ns						OP50 vs. KTM	63312	62312	1000	31.85	42	42	44.41	164
Are SDs significantly different (P < 0.05)?	No						OP50 vs. KTM-M	63312	63165	147.1	31.85	42	42	6.533	164
							OP50 vs. KTM-FM	63312	62344	967.9	31.85	42	42	42.98	164
Bartlett's test							KTM vs. KTM-M	62312	63165	-852.9	31.85	42	42	37.87	164
Bartlett's statistic (corrected)	1.919						KTM vs. KTM-FM	62312	62344	-32.14	31.85	42	42	1.427	164
P value	0.5895						KTM-M vs. KTM-FM	63165	62344	820.8	31.85	42	42	36.45	164
P value summary	ns
Are SDs significantly different (P < 0.05)?	No
ANOVA table	SS	DF	MS	F (DFn, DFd)	P value
Treatment (between columns)	35286992	3	11762331	F (3, 164) = 552.2	P<0.0001
Residual (within columns)	3493374	164	21301
Total	38780366	167
Data summary
Number of treatments (columns)	4
Number of values (total)	168

## Sheet: F4G
food	worm	Area	Mean	StdDev	Mode	Min	Max	IntDen	Median	RawIntDen	Inverted Mean		food	worm	Area	Mean	StdDev	Mode	Min	Max	IntDen	Median	RawIntDen	Inverted Mean		food	worm	Area	Mean	StdDev	Mode	Min	Max	IntDen	Median	RawIntDen	Inverted Mean		food	worm	Area	Mean	StdDev	Mode	Min	Max	IntDen	Median	RawIntDen
KTM	1	40881	5648.71	1305.58	5042	1780	9918	230924957	5521	230924957	59887.3		KTM-M	1	65483	4369.8	1689.06	3311	1356	10124	286147901	4021	286147901	61166.2		KTM-M 1 day fermentation	1	85428	4288.97	1976.7	2662	1324	11356	366397929	3652	366397929	61247		KTM-M 7 days fermentation	1	62814	4260.39	1925.62	2910	1465	10735	267612020	3728	267612020
KTM	2	52771	5314.16	1522.77	4816	1402	9660	280433626	5128	280433626	60221.8		KTM-M	2	63502	4118.74	1579.13	2998	1509	9556	261548295	3727	261548295	61417.3		KTM-M 1 day fermentation	2	73944	4557.71	1774.46	3308	1680	11096	337015054	4033	337015054	60978.3		KTM-M 7 days fermentation	2	61047	4623.37	2288.64	2336	1319	11810	282243116	4064	282243116
KTM	3	42025	4987.23	1135.38	5195	1868	9677	209588408	4860	209588408	60548.8		KTM-M	3	64739	4003.19	1623.36	3366	1489	10076	259162572	3586	259162572	61532.8		KTM-M 1 day fermentation	3	70902	3734.31	1290.95	3421	1514	10502	264770255	3537	264770255	61801.7		KTM-M 7 days fermentation	3	58161	4579.35	2231.07	2578	1425	11255	266339817	3924	266339817
KTM	4	34283	5067.56	1082.14	4366	1821	9357	173731308	5009	173731308	60468.4		KTM-M	4	55387	4200.35	1441.14	3169	1705	9613	232644658	3865	232644658	61335.7		KTM-M 1 day fermentation	4	81726	4092.33	1741.54	2787	1410	11031	334449929	3578	334449929	61443.7		KTM-M 7 days fermentation	4	59484	3691.05	1691.88	2613	1331	9689	219558382	3114	219558382
KTM	5	32697	4791.19	1115.98	4996	1426	9534	156657629	4741	156657629	60744.8		KTM-M	5	54611	4339.95	1141.82	3921	1655	10127	237008852	4231	237008852	61196.1		KTM-M 1 day fermentation	5	73110	4200.12	1710	3325	1556	10816	307071115	3757	307071115	61335.9		KTM-M 7 days fermentation	5	56103	4424.9	2019.4	2471	1520	11150	248250406	3876	248250406
KTM	6	44716	5755.59	1565.55	5493	1740	11006	257366976	5633	257366976	59780.4		KTM-M	6	72352	4008.95	1562.05	3031	1414	9487	290055900	3679	290055900	61527		KTM-M 1 day fermentation	6	84996	4449.58	1834.62	3563	1574	10068	378196437	3849	378196437	61086.4		KTM-M 7 days fermentation	6	56187	4107.41	1956.2	3100	1207	10095	230783052	3506	230783052
KTM	7	46380	6229.47	1637.12	6295	1590	10945	288922802	6102	288922802	59306.5		KTM-M	7	74113	4572.13	1661.16	3434	1648	10376	338854589	4159	338854589	60963.9		KTM-M 1 day fermentation	7	74001	3786.59	1797.15	2202	1348	10508	280211583	3242	280211583	61749.4		KTM-M 7 days fermentation	7	50598	4832.32	2082.51	2746	1561	10928	244505912	4357	244505912
KTM	8	41383	5894.02	1500.71	4602	2303	10558	243912160	5677	243912160	59642		KTM-M	8	67253	4709.29	1563.86	4011	1905	10078	316713785	4349	316713785	60826.7		KTM-M 1 day fermentation	8	84453	4701.52	2285.76	3486	1366	11722	397057667	3927	397057667	60834.5		KTM-M 7 days fermentation	8	56439	4605.6	2266.69	2172	1350	11119	259935731	3983	259935731
KTM	9	47935	5930.45	1442.05	5738	1931	10837	284276346	5822	284276346	59605.5		KTM-M	9	68155	4671.91	1739.3	4609	1723	11934	318413861	4383	318413861	60864.1		KTM-M 1 day fermentation	9	73944	4246.82	1735.62	3454	1378	10431	314027071	3717	314027071	61289.2		KTM-M 7 days fermentation	9	62223	4043.86	1755.25	2085	1355	10199	251620994	3725	251620994
KTM	10	36953	5317.51	1370.87	5012	1714	10019	196497991	5253	196497991	60218.5		KTM-M	10	66760	4396.48	2056.35	3325	1158	11156	293509224	3834	293509224	61139.5		KTM-M 1 day fermentation	10	67092	4566.83	1751.84	3188	1917	10344	306397568	4061	306397568	60969.2		KTM-M 7 days fermentation	10	59274	4263.41	1596.15	2766	1640	10182	252709537	4008	252709537
KTM	11	38313	5715.47	1484.4	4900	2023	10669	218976964	5435	218976964	59820.5		KTM-M	11	69339	4189.93	1513.18	3934	1577	10828	290525491	4009	290525491	61346.1		KTM-M 1 day fermentation	11	74211	3897.27	2033.58	2142	983	10411	289220556	3299	289220556	61638.7		KTM-M 7 days fermentation	11	53856	3912.51	1833.28	2305	1314	10374	210712232	3428	210712232
KTM	12	39361	5931.44	1484.97	5186	2091	10277	233467480	5797	233467480	59604.6		KTM-M	12	56508	4246.48	1412.89	3745	1725	10565	239959837	3949	239959837	61289.5		KTM-M 1 day fermentation	12	68841	4232.2	1711.69	3480	1617	10445	291348937	3762	291348937	61303.8		KTM-M 7 days fermentation	12	59154	4007.89	1670.73	2420	1436	10016	237082851	3625	237082851
KTM	13	45952	6332.53	1427.12	6073	1941	10802	290992577	6249	290992577	59203.5		KTM-M	13	62456	3841.32	1492.28	3195	1365	10435	239913771	3512	239913771	61694.7		KTM-M 1 day fermentation	13	79554	4101.67	2279.12	1774	1023	10410	326304485	3396	326304485	61434.3		KTM-M 7 days fermentation	13	59604	4106.89	1913.44	1864	1290	9936	244786954	3675	244786954
KTM	14	49545	6206.83	1419.01	5748	2229	10599	307517406	6050	307517406	59329.2		KTM-M	14	62914	3911.12	1537.89	3366	1489	9631	246064136	3542	246064136	61624.9		KTM-M 1 day fermentation	14	80496	4031.05	1724.04	3334	1454	10091	324483042	3647	324483042	61505		KTM-M 7 days fermentation	14	63009	3564.64	1747.09	1739	1123	9575	224604672	3129	224604672
KTM	15	57491	5388.15	1285.02	5357	1651	10119	309769931	5322	309769931	60147.9		KTM-M	15	68575	4410.29	1602.61	3543	1619	10730	302435596	4111	302435596	61125.7		KTM-M 1 day fermentation	15	66252	4039.51	1821.52	2546	1268	10131	267625374	3579	267625374	61496.5		KTM-M 7 days fermentation	15	59166	4438.23	1984.76	2926	1329	10135	262592042	3756	262592042
KTM	16	42730	5654.24	1213.32	5636	1894	9642	241605495	5640	241605495	59881.8		KTM-M	16	73376	4299.01	1668.11	3760	1463	10521	315444441	3936	315444441	61237		KTM-M 1 day fermentation	16	82755	4293.91	1912.5	3457	1370	10317	355342585	3782	355342585	61242.1		KTM-M 7 days fermentation	16	53847	4134.28	1798.32	2364	1434	10170	222618682	3684	222618682
KTM	17	44457	5831.58	1394.93	5407	1851	9951	259254661	5705	259254661	59704.4		KTM-M	17	62919	4611.66	1459.27	3682	2042	10371	290160860	4277	290160860	60924.3		KTM-M 1 day fermentation	17	78765	3899.03	1799.79	3078	1240	9946	307107080	3406	307107080	61637		KTM-M 7 days fermentation	17	67608	4481.49	2183.33	2974	1428	11194	302984540	3762	302984540
KTM	18	56339	5173.16	1540.69	4893	1734	9917	291450662	5044	291450662	60362.8		KTM-M	18	58319	4432.31	1528.04	4264	1632	10099	258487921	4115	258487921	61103.7		KTM-M 1 day fermentation	18	79617	4428.03	2239.51	2292	1253	11188	352546720	3822	352546720	61108		KTM-M 7 days fermentation	18	63711	4508.78	2108.86	3099	1338	11130	287259176	4021	287259176
KTM	19	40411	5649.57	1402.89	6161	1667	10480	228304639	5611	228304639	59886.4		KTM-M	19	64766	4061.8	1636.28	3116	1356	10559	263066773	3737	263066773	61474.2		KTM-M 1 day fermentation	19	75768	4495.86	2183.71	3627	1378	11823	340642727	3898	340642727	61040.1		KTM-M 7 days fermentation	19	59802	5033.95	2474.89	2720	1488	11246	301040473	4242	301040473
KTM	20	40709	6385.9	1395.37	6044	2266	10767	259963485	6215	259963485	59150.1		KTM-M	20	59760	4204.43	1294.91	3959	1657	10227	251256591	4032	251256591	61331.6		KTM-M 1 day fermentation	20	79422	4211.61	1880.11	3254	1296	10118	334494454	3677	334494454	61324.4		KTM-M 7 days fermentation	20	51078	4231.27	1991.12	2244	1378	10676	216124968	3676	216124968
KTM	21	48326	6153.31	1392.52	6341	1808	11080	297364755	6099	297364755	59382.7		KTM-M	21	67598	4527.62	1631.43	3434	1625	10633	306058422	4146	306058422	61008.4		KTM-M 1 day fermentation	21	74586	4011.27	1962.6	2245	1060	10232	299184337	3475	299184337	61524.7		KTM-M 7 days fermentation	21	46299	3936.04	1781.91	2104	1450	10049	182234600	3406	182234600
KTM	22	46547	5085	1568.69	5011	1584	9800	236691692	4933	236691692	60451		KTM-M	22	67805	4311.33	1671.13	3288	1602	10791	292329525	3879	292329525	61224.7		KTM-M 1 day fermentation	22	78039	3843.89	1697.48	2661	1418	10673	299973049	3310	299973049	61692.1		KTM-M 7 days fermentation	22	42513	4217.91	1919.6	2749	1484	10019	179316009	3588	179316009
KTM	23	45026	5610.19	1277.19	5661	1683	9918	252604313	5581	252604313	59925.8		KTM-M	23	56612	4665.73	1627.3	3898	1778	10180	264136315	4408	264136315	60870.3		KTM-M 1 day fermentation	23	64782	4335.79	1791.86	3665	1491	9972	280880903	3923	280880903	61200.2		KTM-M 7 days fermentation	23	62421	4035.93	2033.75	2188	1181	10228	251926503	3341	251926503
KTM	24	38207	5356.5	1213.87	4584	1722	10124	204655828	5233	204655828	60179.5		KTM-M	24	73433	4010.09	1504.17	2533	1338	9502	294472540	3653	294472540	61525.9		KTM-M 1 day fermentation	24	73401	4074.31	1778.29	3295	1265	10141	299058285	3615	299058285	61461.7		KTM-M 7 days fermentation	24	56385	4114.93	1958.93	1965	1290	9641	232020040	3675	232020040
KTM	25	51111	6184.03	1419.44	6023	2040	9987	316071949	6037	316071949	59352		KTM-M	25	70640	4114.38	1636.6	2793	1334	9635	290639843	3730	290639843	61421.6		KTM-M 1 day fermentation	25	58962	4039.53	1826.76	2702	1356	10256	238178847	3473	238178847	61496.5		KTM-M 7 days fermentation	25	65667	3946.62	2029.92	2910	1190	10085	259162497	3273	259162497
KTM	26	39139	6207.98	1389.53	6157	1916	10578	242974286	6173	242974286	59328		KTM-M	26	62687	3852.75	1387.55	2922	1449	9452	241517480	3538	241517480	61683.2		KTM-M 1 day fermentation	26	70887	4064.12	1901.68	2368	1248	9805	288092988	3570	288092988	61471.9		KTM-M 7 days fermentation	26	53499	3947.57	2045.38	1936	1171	10093	211190862	3349	211190862
KTM	27	50354	6452.89	1419.34	5829	1983	10719	324928577	6292	324928577	59083.1		KTM-M	27	63123	3840.54	1429.29	3756	1455	9801	242426162	3586	242426162	61695.5		KTM-M 1 day fermentation	27	82899	3701.06	1659.84	2574	1216	9846	306814211	3184	306814211	61834.9		KTM-M 7 days fermentation	27	56985	3842.71	2110.83	1821	1154	10561	218976955	3124	218976955
KTM	28	42322	6469.9	1366.39	6736	1933	10675	273818989	6503	273818989	59066.1		KTM-M	28	78186	4030.05	1438.02	3249	1277	9792	315093744	3859	315093744	61505.9		KTM-M 1 day fermentation	28	77517	4015.46	1993.43	2362	1242	10605	311266395	3327	311266395	61520.5		KTM-M 7 days fermentation	28	52665	4258.5	2135.84	2086	1154	10603	224274116	3635	224274116
KTM	29	59762	6024.52	1479.2	5887	1836	10594	360037680	6015	360037680	59511.5		KTM-M	29	59401	4015.26	1344.62	3213	1789	9566	238510366	3722	238510366	61520.7		KTM-M 1 day fermentation	29	78072	3740.08	1615.13	3064	1279	9718	291995770	3338	291995770	61795.9		KTM-M 7 days fermentation	29	54996	4180.27	2018.65	2074	1216	10614	229897839	3752	229897839
KTM	30	55319	6068.82	1708.43	4832	2430	11055	335721082	5816	335721082	59467.2		KTM-M	30	62076	3669.15	1428.04	2114	1345	9488	227766065	3402	227766065	61866.9		KTM-M 1 day fermentation	30	65724	3991.58	1384.15	3904	1567	9893	262342885	3725	262342885	61544.4		KTM-M 7 days fermentation	30	64485	4423.62	2240.12	2386	1286	10658	285257422	3703	285257422
KTM	31	44563	6294.43	1320.36	5855	2067	9955	280498879	6213	280498879	59241.6		KTM-M	31	69780	3914.78	1866.46	2673	1197	10160	273173401	3382	273173401	61621.2		KTM-M 1 day fermentation	31	66507	4106.6	1541.85	3362	1606	9713	273117909	3730	273117909	61429.4		KTM-M 7 days fermentation	31	49410	4767.46	2323.88	3573	1529	11756	235560068	3995	235560068
KTM	32	51539	5571.62	1390.1	5291	1906	10289	287155825	5482	287155825	59964.4		KTM-M	32	66126	4084.71	1530.37	3411	1356	10225	270105831	3808	270105831	61451.3		KTM-M 1 day fermentation	32	79974	4305.8	1782.04	2387	1549	10560	344352319	3885	344352319	61230.2		KTM-M 7 days fermentation	32	59733	4129.55	1988.3	3198	1231	11457	246670572	3570	246670572
KTM	33	45827	6020.88	1127.8	6344	2094	10014	275918992	6042	275918992	59515.1		KTM-M	33	58326	4198.36	1601.72	3385	1611	10248	244873817	3900	244873817	61337.6		KTM-M 1 day fermentation	33	92019	4493.6	1862.05	3514	1565	10400	413496678	4010	413496678	61042.4		KTM-M 7 days fermentation	33	57249	3943.89	1808.09	2386	1286	10839	225784017	3464	225784017
KTM	34	50543	5853.73	1096.93	5906	2064	9651	295864908	5966	295864908	59682.3		KTM-M	34	63973	4131.6	1485.86	3786	1542	10280	264310605	3877	264310605	61404.4		KTM-M 1 day fermentation	34	77229	4277.41	1574.6	3781	1629	9843	330340149	3929	330340149	61258.6		KTM-M 7 days fermentation	34	56145	4172.46	2084.38	2963	1344	10912	234262906	3455	234262906
KTM	35	45093	6189.85	1315.81	5980	2132	10390	279118873	6017	279118873	59346.2		KTM-M	35	76861	4258.87	1778.09	3678	1279	10175	327341068	3892	327341068	61277.1		KTM-M 1 day fermentation	35	82377	4377.18	1818.39	3302	1542	10271	360578698	3871	360578698	61158.8		KTM-M 7 days fermentation	35	58812	4043.2	2178.99	1783	1259	10610	237788452	3386	237788452
KTM	36	44700	6460.71	1237.34	6301	2432	10363	288793705	6426	288793705	59075.3		KTM-M	36	64195	4110.58	1602.43	3516	1457	10017	263878746	3786	263878746	61425.4		KTM-M 1 day fermentation	36	91098	4800	2116	3733	1496	11124	437270125	4175	437270125	60736		KTM-M 7 days fermentation	36	50274	4630.9	2577.12	1957	1131	11598	232813964	3822	232813964
KTM	37	43581	6379.05	1344.99	6197	2262	10288	278005572	6302	278005572	59156.9		KTM-M	37	63771	4217.41	1594.01	3691	1603	10471	268948477	3894	268948477	61318.6		KTM-M 1 day fermentation	37	66438	4347.46	2002.92	3297	1469	10800	288836325	3725	288836325	61188.5		KTM-M 7 days fermentation	37	59988	4191.37	2342.56	1881	1156	11324	251431977	3496	251431977
KTM	38	49961	6653.24	1496.46	5925	2344	11204	332402570	6490	332402570	58882.8		KTM-M	38	65277	3759.26	1634.53	3108	1275	10370	245393559	3339	245393559	61776.7		KTM-M 1 day fermentation	38	77082	4394.3	1886.77	3276	1525	10486	338721246	3804	338721246	61141.7		KTM-M 7 days fermentation	38	54726	4407.51	2294.79	1860	1168	11397	241205258	3990	241205258
KTM	39	41576	6760.33	1481.96	6464	2269	11901	281067337	6632	281067337	58775.7		KTM-M	39	67399	4217.1	1540.03	4018	1534	10623	284228491	3979	284228491	61318.9		KTM-M 1 day fermentation	39	81963	4411.68	2137.87	2734	1484	11001	361594888	3667	361594888	61124.3		KTM-M 7 days fermentation	39	59601	4082.48	2382.9	1864	1186	11234	243320063	3275	243320063
KTM	40	46458	6476.11	1344.25	6010	2111	10506	300867262	6498	300867262	59059.9		KTM-M	40	53928	4407.8	1608.77	3629	1400	10771	237703550	4008	237703550	61128.2		KTM-M 1 day fermentation	40	75342	4215.71	1979.27	2813	1381	12099	317620096	3667	317620096	61320.3		KTM-M 7 days fermentation	40	53625	4433.44	2414.59	1968	1209	11293	237743068	3655	237743068
[truncated: 25 more columns]

## Sheet: F4G Summary Statistics PRISM
Table Analyzed								Number of families	1
Data sets analyzed	A-F							Number of comparisons per family	15
								Alpha	0.05
ANOVA summary
F	220.6							Tukey's multiple comparisons test	Mean Diff.	95.00% CI of diff.	Below threshold?	Summary	Adjusted P Value
P value	<0.0001							KTM vs. KTM-M	-1689	-1932 to -1445	Yes	****	<0.0001	A-B
P value summary	****							KTM vs. KTM-M 1days	-1692	-1935 to -1448	Yes	****	<0.0001	A-C
Significant diff. among means (P < 0.05)?	Yes							KTM vs. KTM-M 7days	-1648	-1892 to -1404	Yes	****	<0.0001	A-D
R squared	0.825							KTM vs. KTM-M 14days	-1035	-1278 to -791.0	Yes	****	<0.0001	A-E
								KTM vs. KTM-FM >14days	262.6	19.05 to 506.1	Yes	*	0.0263	A-F
Brown-Forsythe test								KTM-M vs. KTM-M 1days	-3.369	-246.9 to 240.2	No	ns	>0.9999	B-C
F (DFn, DFd)	5.097 (5, 234)							KTM-M vs.KTM-M 7days	40.54	-203.0 to 284.1	No	ns	0.9969	B-D
P value	0.0002							KTM-M vs. KTM-M 14days	654	410.4 to 897.5	Yes	****	<0.0001	B-E
P value summary	***							KTM-M vs. KTM-FM >14days	1951	1708 to 2195	Yes	****	<0.0001	B-F
Are SDs significantly different (P < 0.05)?	Yes							KTM-M 1days vs. KTM-M 7days	43.91	-199.6 to 287.5	No	ns	0.9954	C-D
								KTM-M 1days vs. KTM-M 14days	657.3	413.8 to 900.9	Yes	****	<0.0001	C-E
Bartlett's test								KTM-M 1days vs. KTM-FM >14days	1955	1711 to 2198	Yes	****	<0.0001	C-F
Bartlett's statistic (corrected)	30.47							KTM-M 7days vs. KTM-M 14days	613.4	369.9 to 857.0	Yes	****	<0.0001	D-E
P value	<0.0001							KTM-M 7days vs. KTM-FM >14days	1911	1667 to 2154	Yes	****	<0.0001	D-F
P value summary	****							KTM-M 14days vs. KTM-FM >14days	1297	1054 to 1541	Yes	****	<0.0001	E-F
Are SDs significantly different (P < 0.05)?	Yes
								Test details	Mean 1	Mean 2	Mean Diff.	SE of diff.	n1	n2	q	DF
ANOVA table	SS	DF	MS	F (DFn, DFd)	P value			KTM vs. KTM-M	59649	61338	-1689	84.76	40	40	28.17	234
Treatment (between columns)	158456793	5	31691359	F (5, 234) = 220.6	P<0.0001			KTM vs. KTM-M 0days	59649	61341	-1692	84.76	40	40	28.23	234
Residual (within columns)	33619695	234	143674					KTM vs. KTM-M 7days	59649	61297	-1648	84.76	40	40	27.5	234
Total	192076488	239						KTM vs. KTM-M 14days	59649	60684	-1035	84.76	40	40	17.26	234
								KTM vs. KTM-FM >14days	59649	59386	262.6	84.76	40	40	4.382	234
Data summary								KTM-M vs. KTM-M 0days	61338	61341	-3.369	84.76	40	40	0.05622	234
Number of treatments (columns)	6							KTM-M vs. KTM-M 7days	61338	61297	40.54	84.76	40	40	0.6764	234
Number of values (total)	240							KTM-M vs. KTM-M 14days	61338	60684	654	84.76	40	40	10.91	234
								KTM-M vs. KTM-FM >14days	61338	59386	1951	84.76	40	40	32.56	234
								KTM-M 1days vs. KTM-M 7days	61341	61297	43.91	84.76	40	40	0.7326	234
								KTM-M 1days vs.KTM-M 14days	61341	60684	657.3	84.76	40	40	10.97	234
								KTM-M 1days vs. KTM-FM >14days	61341	59386	1955	84.76	40	40	32.61	234
								KTM-M 7days vs.KTM-M 14days	61297	60684	613.4	84.76	40	40	10.24	234
								KTM-M 7days vs. KTM-FM >14days	61297	59386	1911	84.76	40	40	31.88	234
								KTM-M 14days vs. KTM-M >14days	60684	59386	1297	84.76	40	40	21.64	234

## Sheet: F4I
Food	Worm	area	mean	StdDev	Mode	Min	Max	IntDen	Median	RawIntDen	Iverted Mean		Food	Worm	area	mean	StdDev	Mode	Min	Max	IntDen	Median	RawIntDen	Inverted Mean		Food	Worm	area	mean	StdDev	Mode	Min	Max	IntDen	Median	RawIntDen	Inverted Mean
KTM	1	41466	5075.32	1435.89	4693	1598	9669	210453189	4803	210453189	60460.7		KTM Sucrose Resuspention	1	48813	6064.63	1385.68	6042	2325	10726	296032739	5993	296032739	59471.4		KTM-M	1	71157	4320.26	1991.2	3369	1415	11010	307416542	3808	307416542	61215.7
KTM	2	41124	5295.92	1591.54	3951	1634	9871	217789453	5005	217789453	60240.1		KTM Sucrose Resuspention	2	53922	5394.05	1188.57	5300	2066	9695	290857833	5378	290857833	60142		KTM-M	2	72450	4050.17	1700.36	3556	1633	10416	293435049	3600	293435049	61485.8
KTM	3	46548	5904.7	1931.44	4879	1999	11229	274852132	5353	274852132	59631.3		KTM Sucrose Resuspention	3	52200	5504.05	1301.85	5318	2330	9780	287311192	5396	287311192	60032		KTM-M	3	70611	3800.17	1783.58	2714	1378	9700	268333956	3225	268333956	61735.8
KTM	4	46500	4822.71	1590.92	4055	1659	9493	224255997	4491	224255997	60713.3		KTM Sucrose Resuspention	4	52197	5503.36	1125.65	5077	2465	9462	287258956	5434	287258956	60032.6		KTM-M	4	66315	3745.25	1704.88	2744	1253	9704	248366095	3240	248366095	61790.8
KTM	5	40434	5087.07	1464.21	4214	1674	9652	205690681	4854	205690681	60448.9		KTM Sucrose Resuspention	5	50031	5682.85	1243.3	5653	2614	9741	284318840	5524	284318840	59853.1		KTM-M	5	84837	3683.23	1768.88	2689	1103	9835	312474498	3160	312474498	61852.8
KTM	6	37953	5967.98	1742.15	4890	1791	11007	226502881	5612	226502881	59568		KTM Sucrose Resuspention	6	53031	4652.03	1320.13	4518	1766	9464	246701988	4521	246701988	60884		KTM-M	6	61710	3440.9	1473.85	2612	1181	9293	212337981	2973	212337981	62095.1
KTM	7	40086	5420.95	1652.89	4953	1726	10256	217304260	5082	217304260	60115		KTM Sucrose Resuspention	7	54312	5895.63	1493.03	5779	2120	10466	320203639	5720	320203639	59640.4		KTM-M	7	63393	4060.49	1830.13	2289	1556	9469	257406709	3507	257406709	61475.5
KTM	8	41559	5194.27	1507.59	4543	1767	10080	215868695	4816	215868695	60341.7		KTM Sucrose Resuspention	8	40548	5247.68	1101.4	5008	2163	9565	212782706	5180	212782706	60288.3		KTM-M	8	72690	3652.01	1711.1	2680	1228	9604	265464428	3129	265464428	61884
KTM	9	39678	5321.05	1664.02	4256	1872	10724	211128536	4963	211128536	60215		KTM Sucrose Resuspention	9	55938	5297.73	1430.83	4472	2309	9644	296344454	5068	296344454	60238.3		KTM-M	9	60873	3531.69	1565.46	2601	1365	9608	214984437	3102	214984437	62004.3
KTM	10	43305	5098.81	1485.84	4508	1555	10639	220803795	4805	220803795	60437.2		KTM Sucrose Resuspention	10	49179	4996.35	1474.3	5081	1966	9551	245715292	4814	245715292	60539.7		KTM-M	10	72252	4054.01	1944.64	3200	1322	10307	292910598	3440	292910598	61482
KTM	11	39660	4884.21	1366.65	4265	1690	9768	193707709	4674	193707709	60651.8		KTM Sucrose Resuspention	11	55491	5928.86	1367.42	5760	2522	10399	328998637	5815	328998637	59607.1		KTM-M	11	61587	3246.32	1683.72	1910	1178	9894	199931367	2642	199931367	62289.7
KTM	12	40380	4902.6	1379.07	4441	1914	9864	197966864	4588	197966864	60633.4		KTM Sucrose Resuspention	12	50364	6227.58	1391.26	5475	3021	10621	313645927	6064	313645927	59308.4		KTM-M	12	77730	4087.44	1527.91	3347	1398	10405	317717031	3726	317717031	61448.6
KTM	13	51648	5595.24	1682.61	4579	1911	11005	288983238	5315	288983238	59940.8		KTM Sucrose Resuspention	13	56832	5459.8	1736.95	5044	2057	10994	310291470	5213	310291470	60076.2		KTM-M	13	63969	3826.81	1409.34	3244	1472	9715	244797346	3524	244797346	61709.2
KTM	14	42381	5149.76	1877.96	4943	1867	10964	218252074	4901	218252074	60386.2		KTM Sucrose Resuspention	14	56334	5642.71	1520.92	5416	2114	10896	317876620	5452	317876620	59893.3		KTM-M	14	71370	3837.24	1605.76	2726	1387	9839	273864080	3429	273864080	61698.8
KTM	15	38733	5717.87	1721.93	4487	1850	11297	221470199	5391	221470199	59818.1		KTM Sucrose Resuspention	15	55701	5053.44	1468.75	4701	1991	9860	281481383	4851	281481383	60482.6		KTM-M	15	56982	3307.06	1275.35	2614	1365	9351	188442646	3005	188442646	62228.9
KTM	16	39900	5494.19	1630.61	4426	1767	10771	219217979	5094	219217979	60041.8		KTM Sucrose Resuspention	16	47838	4422.7	1427.41	4096	1756	9203	211573142	4148	211573142	61113.3		KTM-M	16	70428	3470.76	1503.26	2680	1228	9614	244438783	3071	244438783	62065.2
KTM	17	36144	5287.11	1254.45	5074	2210	10004	191097153	5147	191097153	60248.9		KTM Sucrose Resuspention	17	40248	5211.83	1448.5	4804	2191	9802	209765627	5002	209765627	60324.2		KTM-M	17	60636	3884.93	1657.81	2289	1556	9563	235566578	3451	235566578	61651.1
KTM	18	41049	5511.14	1602.37	4665	1767	10531	226226609	5128	226226609	60024.9		KTM Sucrose Resuspention	18	47685	4473.99	1452.18	3533	1684	9583	213342227	4268	213342227	61062		KTM-M	18	68070	3635.14	1592.95	2714	1378	10025	247443831	3171	247443831	61900.9
KTM	19	42135	5209.58	1369.52	4473	1943	10056	219505674	4884	219505674	60326.4		KTM Sucrose Resuspention	19	57375	5713.97	1584.74	5139	2114	10865	327838767	5488	327838767	59822		KTM-M	19	64146	3688.86	1833.77	2612	1181	9574	236625454	3032	236625454	61847.1
KTM	20	38970	5492.43	1452.43	5461	2210	10280	214040018	5240	214040018	60043.6		KTM Sucrose Resuspention	20	60957	5318.53	1522.03	4502	2333	10853	324201507	5056	324201507	60217.5		KTM-M	20	66795	3733.25	1653.01	2744	1253	9997	249362653	3252	249362653	61802.7
KTM	21	46569	5117.5	1794.85	4996	1762	10285	238316662	4769	238316662	60418.5		KTM Sucrose Resuspention	21	47844	5442.69	1594.16	5298	1908	10636	260399816	5322	260399816	60093.3		KTM-M	21	65049	3570.7	1621.96	2270	1109	9764	232270430	3106	232270430	61965.3
KTM	22	41130	5602.3	1845.56	4765	2211	11285	230422576	5138	230422576	59933.7		KTM Sucrose Resuspention	22	47295	5726.04	1540.87	5195	1883	10321	270812983	5560	270812983	59810		KTM-M	22	69231	3910.61	1790.29	2371	1363	9803	270735103	3343	270735103	61625.4
KTM	23	42399	5226.75	1499.63	4692	1868	10762	221608906	4974	221608906	60309.3		KTM Sucrose Resuspention	23	41934	4550.85	1418.21	3783	1617	9695	190835506	4245	190835506	60985.1		KTM-M	23	72984	3488.59	1591.52	2198	1347	9862	254610995	3030	254610995	62047.4
KTM	24	42144	5871.74	1792.66	4866	1724	10806	247458595	5595	247458595	59664.3		KTM Sucrose Resuspention	24	44661	5000.7	1371.78	4669	2104	10744	223336113	4862	223336113	60535.3		KTM-M	24	75048	4045.83	1760.82	3042	1367	9646	303631384	3563	303631384	61490.2
KTM	25	41319	5506.42	1575.11	4665	1767	10391	227519658	5136	227519658	60029.6		KTM Sucrose Resuspention	25	34926	5261.06	1615.54	4947	1742	10715	183747648	5088	183747648	60274.9		KTM-M	25	67272	4093.43	1682.55	2991	1442	9734	275372860	3619	275372860	61442.6
KTM	26	44997	4540.84	1691.92	3787	1589	10009	204324024	4186	204324024	60995.2		KTM Sucrose Resuspention	26	43107	5614.15	1732.53	4320	2091	10816	242009176	5320	242009176	59921.8		KTM-M	26	94188	4048.05	1836.64	3424	1323	10700	381277363	3574	381277363	61488
KTM	27	39804	5341.87	1508.68	4308	1670	10271	212627671	5025	212627671	60194.1		KTM Sucrose Resuspention	27	55542	5033.91	1973.76	3053	1574	10899	279593611	4694	279593611	60502.1		KTM-M	27	67338	4053.77	1879.27	3036	1238	10584	272972735	3445	272972735	61482.2
KTM	28	38436	5728.41	1768.45	4487	1850	11300	220177337	5378	220177337	59807.6		KTM Sucrose Resuspention	28	44649	5259.15	1299.34	5133	1778	10068	234815856	5223	234815856	60276.8		KTM-M	28	57825	4127.8	1897.81	2831	1337	10524	238690164	3503	238690164	61408.2
KTM	29	46485	5760.64	1793.26	4967	1746	11450	267783283	5398	267783283	59775.4		KTM Sucrose Resuspention	29	41436	4761.66	1114.23	4537	1952	9386	197304055	4690	197304055	60774.3		KTM-M	29	60540	3648.48	1616.8	2320	1394	10446	220879036	3150	220879036	61887.5
KTM	30	42114	5650.71	1862.51	4765	2211	11238	237973868	5177	237973868	59885.3		KTM Sucrose Resuspention	30	42876	3965.53	1527.39	2518	1464	9463	170026274	3765	170026274	61570.5		KTM-M	30	67446	4241.51	1986.37	3220	1499	10889	286072967	3670	286072967	61294.5
KTM	31	39210	5415.15	1325.89	5420	2210	10121	212327849	5245	212327849	60120.9		KTM Sucrose Resuspention	31	41055	4923.04	1217.52	4883	1884	9382	202115374	4719	202115374	60613		KTM-M	31	76740	4181.04	2250.96	2114	1225	11148	320853069	3339	320853069	61355
KTM	32	40140	5200.36	1337.44	4497	1718	9935	208742272	5024	208742272	60335.6		KTM Sucrose Resuspention	32	51219	4534.7	1574.76	2777	1638	9447	232263075	4292	232263075	61001.3		KTM-M	32	71622	3995.75	2032.05	2062	1239	10928	286183925	3320	286183925	61540.2
KTM	33	42540	5234.8	1385.6	4473	1943	9851	222688170	4897	222688170	60301.2		KTM Sucrose Resuspention	33	51324	5299.05	1440.85	4941	1919	10527	271968239	5035	271968239	60237		KTM-M	33	74406	3982.03	2099.2	2138	1195	10231	296286784	3211	296286784	61554
KTM	34	42261	5246.97	1541.76	4692	1868	10638	221742349	4973	221742349	60289		KTM Sucrose Resuspention	34	50406	5461.11	1563.76	4511	1701	10361	275272915	5262	275272915	60074.9		KTM-M	34	63420	4144.8	1899.82	3160	1416	10255	262863015	3579	262863015	61391.2
KTM	35	45621	4922.62	1440.89	4162	1967	9649	224574903	4649	224574903	60613.4		KTM Sucrose Resuspention	35	50970	4811.58	1708.95	4235	1641	10786	245246441	4552	245246441	60724.4		KTM-M	35	68124	3590.05	1888.76	1899	1242	10004	244568846	2950	244568846	61945.9
KTM	36	42144	5871.74	1792.66	4866	1724	10806	247458595	5595	247458595	60327.7		KTM Sucrose Resuspention	36	41403	4497.58	1439.42	4132	1644	9297	186213442	4259	186213442	61038.4		KTM-M	36	56559	3642.5	1576.21	3198	1242	9423	206015963	3266	206015963	61893.5
KTM	37	41319	5506.42	1575.11	4665	1767	10391	227519658	5136	227519658	59970.9		KTM Sucrose Resuspention	37	44832	4582.11	1190.93	4146	1765	9336	205425039	4382	205425039	60953.9		KTM-M	37	57618	3404.11	1373.97	2459	1268	9743	196138190	3108	196138190	62131.9
KTM	38	44997	4540.84	1691.92	3787	1589	10009	204324024	4186	204324024	60465.4		KTM Sucrose Resuspention	38	48312	5346.31	1490.36	4580	1848	10239	258290799	5104	258290799	60189.7		KTM-M	38	64329	3668.73	1684.59	2331	1359	10127	236005782	3175	236005782	61867.3
KTM	39	39804	5341.87	1508.68	4308	1670	10271	212627671	5025	212627671	60516.9		KTM Sucrose Resuspention	39	47751	5547.07	1687.11	5310	2109	10542	264878029	5253	264878029	59988.9		KTM-M	39	84975	3902.47	1860.86	2527	1310	10063	331612750	3308	331612750	61633.5
KTM	40	38436	5728.41	1768.45	4487	1850	11300	220177337	5378	220177337	60674.5		KTM Sucrose Resuspention	40	47880	5489.85	1713.06	4572	2096	10996	262853824	5024	262853824	60046.2		KTM-M	40	65457	3477.95	1656.16	2386	1138	9435	227656381	3009	227656381	62058
																										KTM-M	41	78186	4149.37	2131.79	2112	1154	10706	324422517	3454	324422517	61386.6
																										KTM-M	42	78105	4077.06	2064.54	2487	1292	10492	318438495	3431	318438495	61458.9
																										KTM-M	43	67254	3705.96	1777.49	3138	1257	10193	249240911	3242	249240911	61830

## Sheet: F4I Summary Statistics PRISM
Table Analyzed	Washed KTM						Number of families	1
Data sets analyzed	A, C, D						Number of comparisons per family	3
							Alpha	0.05
ANOVA summary
F	206						Tukey's multiple comparisons test	Mean Diff.	95.00% CI of diff.	Below threshold?	Summary	Adjusted P Value
P value	<0.0001						KTM vs. KTM Scrose Resuspention	-93.11	-293.6 to 107.4	No	ns	0.5146	A-C
P value summary	****						KTM vs. KTM-M	-1494	-1691 to -1297	Yes	****	<0.0001	A-D
Significant diff. among means (P < 0.05)?	Yes						KTM Scrose Resuspention vs. KTM-M	-1401	-1598 to -1204	Yes	****	<0.0001	C-D
R squared	0.7744
							Test details	Mean 1	Mean 2	Mean Diff.	SE of diff.	n1	n2	q	DF
Brown-Forsythe test							KTM vs. KTM Scrose Resuspention	60223	60316	-93.11	84.48	40	40	1.559	120
F (DFn, DFd)	5.694 (2, 120)						KTM vs. KTM-M	60223	61717	-1494	82.99	40	43	25.46	120
P value	0.0043						KTM Scrose Resuspention vs. KTM-M	60316	61717	-1401	82.99	40	43	23.88	120
P value summary	**
Are SDs significantly different (P < 0.05)?	Yes
Bartlett's test
Bartlett's statistic (corrected)	16.41
P value	0.0003
P value summary	***
Are SDs significantly different (P < 0.05)?	Yes
ANOVA table	SS	DF	MS	F (DFn, DFd)	P value
Treatment (between columns)	58796454	2	29398227	F (2, 120) = 206.0	P<0.0001
Residual (within columns)	17127965	120	142733
Total	75924419	122
Data summary
Number of treatments (columns)	3
Number of values (total)	123

[truncated: 2 more sheets: F4J, F4J Summary Statistics PRISM]
