# Supplementary material for: Kombucha Tea-associated microbes remodel host metabolic pathways to suppress lipid accumulation
Source: PLoS Genet. 2024 Mar 28;20(3):e1011003. doi: 10.1371/journal.pgen.1011003 (PMC10977768; doi:10.1371/journal.pgen.1011003)
Supplement: S5 Data — (XLSX) [file pgen.1011003.s018.xlsx]

## Sheet: F5A
PC1	PC2	PC3	PC4	PC5	PC6	PC7	PC8	PC9	PC10	PC11	PC12	PC13	PC14	PC15	PC16	PC17	PC18
op50_r1	0.230527	0.43359	0.348607	-0.215252	0.423694	-0.26329	0.176735	-0.0939317	0.381222	0.0540844	-0.320261	-0.122505	0.00649439	-0.0057327	0.00910348	-0.0760754	-0.156842	-0.0756677
op50_r2	0.2365	0.128372	-0.284985	-0.317889	0.100516	0.199232	-0.390608	-0.4053	-0.260995	0.125893	-0.156288	0.350689	-0.0352555	-0.0926651	0.0273042	-0.35034	-0.0906352	-0.0759896
op50_r3	0.235329	0.267842	-0.213133	-0.260379	0.15761	0.331632	0.0747978	-0.144142	-0.107488	0.03322	0.265042	-0.401108	0.119891	0.190407	0.205108	0.406604	0.271902	0.150721
ht115_r1	0.234609	0.327977	0.00287402	0.0541506	-0.427957	-0.000244607	-0.0191384	0.00123513	0.0113753	-0.4903	0.10028	-0.0523539	0.428108	-0.00356147	-0.087061	-0.178973	-0.326175	0.261387
ht115_r2	0.233599	0.367755	0.045262	-0.0211413	-0.438296	0.194143	0.0197114	0.297104	0.0753488	0.452908	0.112359	0.0773672	-0.283873	-0.22998	-0.187402	0.180417	-0.129546	-0.20469
ht115_r3	0.235927	0.251158	0.10902	0.130889	-0.186314	-0.455035	-0.0381911	-0.0990059	-0.269446	-0.278128	0.053817	0.0935261	-0.43304	0.0904215	0.146608	-0.0202826	0.466673	-0.0471338
acetob_r1	0.234684	-0.33092	-0.0702683	-0.227031	-0.136108	0.0387299	0.267007	-0.00269321	-0.0837209	-0.226582	-0.310828	0.0190632	-0.369456	-0.0869128	0.337136	0.28757	-0.411286	0.150727
acetob_r2	0.233548	-0.341659	0.288452	-0.25719	-0.0997216	-0.247113	0.164973	-0.304087	0.0414739	0.222019	0.607376	0.0915732	0.0786785	0.1335	-0.0047035	-0.0899275	-0.155166	-0.0646335
acetob_r3	0.235545	-0.2646	0.0601154	-0.33485	-0.238376	0.164238	0.309183	0.0666932	0.066802	-0.0685031	-0.340868	0.0155438	0.183447	0.00415298	-0.357735	-0.152441	0.510371	-0.0630712
komb_1g_r1	0.23769	-0.109938	0.0670669	0.284247	-0.0574467	-0.09627	-0.00649432	0.000487875	-0.494919	0.303423	-0.278479	-0.490733	0.125273	0.262062	-0.0486844	-0.141928	-0.192192	-0.185234
komb_1g_r2	0.237431	0.0345435	0.176646	0.412078	0.125306	0.112636	0.182788	-0.111103	-0.121682	0.127857	-0.137686	0.5897	0.31792	0.121036	0.0406246	0.374802	0.044394	0.0979769
komb_1g_r3	0.236626	-0.140778	0.0914319	0.472389	-0.0742624	0.401266	-0.0174174	-0.34938	0.42222	-0.0591098	0.0267641	-0.193836	-0.169171	-0.146346	0.231671	-0.23765	0.110141	-0.106824
komb_5g_r1	0.237258	-0.0336936	0.22393	0.0232155	0.437564	0.28215	0.139052	0.466962	-0.328021	-0.219921	0.281043	0.051982	-0.0885216	-0.22744	0.00970572	-0.291342	-0.0203578	-0.0287277
komb_5g_r2	0.23625	-0.199947	0.21371	-0.132836	-0.0800946	-0.130874	-0.577791	0.349946	0.145034	0.0790332	-0.0837033	-0.0189241	0.293949	-0.126217	0.433263	0.114389	0.152055	-0.0117346
komb_5g_r3	0.23703	-0.173685	0.142627	0.0432191	0.169119	0.0720163	-0.463653	-0.0346408	0.107971	-0.193711	0.0154464	-0.0619524	-0.265088	0.222212	-0.595752	0.279429	-0.0951098	0.162858
komb_mix_r1	0.236688	-0.0191892	-0.431659	0.069022	0.0530739	-0.0503222	0.0702453	0.367342	0.310733	0.0940788	0.0443835	0.172484	-0.106181	0.606789	0.115641	-0.267351	-0.0333485	0.068828
komb_mix_r2	0.237116	-0.0925471	-0.304116	0.161187	0.119638	-0.316655	0.0742447	-0.00801763	0.0297527	0.28522	0.0247607	-0.107878	0.00695315	-0.466296	-0.143913	-0.0739205	0.103437	0.589696
komb_mix_r3	0.236169	-0.0912293	-0.455078	0.0996829	0.148854	-0.242946	0.0438615	-0.00138727	0.0874453	-0.240165	0.0971347	-0.0152831	0.188133	-0.247479	-0.129399	0.238849	-0.0561786	-0.622237

## Sheet: F5B
Names	total	elements
KTM and KTM-MIX	346	WBGene00017565
		WBGene00018760
		WBGene00007677
		WBGene00000218
		WBGene00016237
		WBGene00022258
		WBGene00043062
		WBGene00015400
		WBGene00020208
		WBGene00014132
		WBGene00008205
		WBGene00007841
		WBGene00017962
		WBGene00019249
		WBGene00002090
		WBGene00018811
		WBGene00017485
		WBGene00017431
		WBGene00004990
		WBGene00020774
		WBGene00008436
		WBGene00019138
		WBGene00003124
		WBGene00010196
		WBGene00022125
		WBGene00009049
		WBGene00020878
		WBGene00016943
		WBGene00009048
		WBGene00010063
		WBGene00021167
		WBGene00000221
		WBGene00012013
		WBGene00007362
		WBGene00009706
		WBGene00012130
		WBGene00007963
		WBGene00010034
		WBGene00008499
		WBGene00022572
		WBGene00010887
		WBGene00016669
		WBGene00008634
		WBGene00005444
		WBGene00006636
		WBGene00012293
		WBGene00004062
		WBGene00003559
		WBGene00015878
		WBGene00018138
		WBGene00018343
		WBGene00002855
		WBGene00020182
		WBGene00007140
		WBGene00001684
		WBGene00012634
		WBGene00009840
		WBGene00008483
		WBGene00012011
		WBGene00018400
		WBGene00014138
		WBGene00022078
		WBGene00003094
		WBGene00022851
		WBGene00007330
		WBGene00012727
		WBGene00011190
		WBGene00014206
		WBGene00003959
		WBGene00008694
		WBGene00008542
		WBGene00004986
		WBGene00003689
		WBGene00016013
		WBGene00009430
		WBGene00017498
		WBGene00015887
		WBGene00012664
		WBGene00007890
		WBGene00014046
		WBGene00009334
		WBGene00017303
		WBGene00020315
		WBGene00015340
		WBGene00018898
		WBGene00011487
		WBGene00020611
		WBGene00009236
		WBGene00013866
		WBGene00017881
		WBGene00015326
		WBGene00015695
		WBGene00016558
		WBGene00006930
		WBGene00020169
		WBGene00011668
		WBGene00019029
		WBGene00019819
		WBGene00010064
		WBGene00015042
		WBGene00017361
		WBGene00045316
		WBGene00018055
		WBGene00002274
		WBGene00015399
		WBGene00019473
		WBGene00009518
		WBGene00018910
		WBGene00020516
		WBGene00007455
		WBGene00001208
		WBGene00003727
		WBGene00015759
		WBGene00016892
		WBGene00007964
		WBGene00021645
		WBGene00009952
		WBGene00001752
		WBGene00016027
		WBGene00020881
		WBGene00002055
		WBGene00014092
		WBGene00017756
		WBGene00014165
		WBGene00018342
		WBGene00017658
		WBGene00014054
		WBGene00015894
		WBGene00013650
		WBGene00020917
		WBGene00015512
		WBGene00019368
		WBGene00004999
		WBGene00000213
		WBGene00018393
		WBGene00022413
		WBGene00014136
		WBGene00011167
		WBGene00017490
		WBGene00020437
		WBGene00010128
		WBGene00004987
		WBGene00009643
		WBGene00016664
		WBGene00018643
		WBGene00019234
		WBGene00015080
		WBGene00021602
		WBGene00012404
		WBGene00003517
		WBGene00010660
		WBGene00019100
		WBGene00019977
		WBGene00020166
		WBGene00020891
		WBGene00000245
		WBGene00019435
		WBGene00003658
		WBGene00012680
		WBGene00009450
		WBGene00018603
		WBGene00012199
		WBGene00022256
		WBGene00019742
		WBGene00010657
		WBGene00000831
		WBGene00045275
		WBGene00001149
		WBGene00012538
		WBGene00022245
		WBGene00010790
		WBGene00015172
		WBGene00010769
		WBGene00006473
		WBGene00018448
		WBGene00010659
		WBGene00014003
		WBGene00010058
		WBGene00006760
		WBGene00010083
		WBGene00019232
		WBGene00017500
		WBGene00001500
		WBGene00015623
		WBGene00000983
		WBGene00018101
		WBGene00003411
		WBGene00009637
		WBGene00009047
		WBGene00012582
		WBGene00009877
		WBGene00009824
		WBGene00021514
		WBGene00003096
		WBGene00004930
		WBGene00019001
		WBGene00044719
		WBGene00004258
		WBGene00009677
		WBGene00020962
		WBGene00011102
		WBGene00009429
		WBGene00015756
		WBGene00018765
		WBGene00269355
		WBGene00004993
		WBGene00017301
		WBGene00015884
		WBGene00008097
		WBGene00016325
		WBGene00010928
		WBGene00017499
		WBGene00010540
		WBGene00006493
		WBGene00004235
		WBGene00021709
		WBGene00014258
		WBGene00021647
		WBGene00007807
		WBGene00008597
		WBGene00019730
		WBGene00003645
		WBGene00021979
		WBGene00007565
		WBGene00000981
		WBGene00011232
		WBGene00011128
		WBGene00000752
		WBGene00020756
		WBGene00021224
		WBGene00010988
		WBGene00008803
		WBGene00008829
		WBGene00001155
		WBGene00020869
		WBGene00010062
		WBGene00014000
		WBGene00011119
		WBGene00016061
		WBGene00009785
		WBGene00016025
		WBGene00012880
		WBGene00021603
		WBGene00004222
		WBGene00011330
		WBGene00008936
		WBGene00012608
		WBGene00011397
		WBGene00016786
		WBGene00023209
		WBGene00000972
		WBGene00003643
		WBGene00010503
		WBGene00020741
		WBGene00004061
		WBGene00005003
		WBGene00014761
		WBGene00019105
		WBGene00006404
		WBGene00010049
		WBGene00019830
		WBGene00020082
		WBGene00012930
		WBGene00008602
		WBGene00000784
		WBGene00017874
		WBGene00014057
		WBGene00001157
		WBGene00000988
		WBGene00011006
		WBGene00003786
		WBGene00010055
		WBGene00019914
		WBGene00020952
		WBGene00016020
		WBGene00010123
		WBGene00044696
		WBGene00010116
		WBGene00017501
		WBGene00000212
		WBGene00009434
		WBGene00017434
		WBGene00018145
		WBGene00007947
		WBGene00019748
		WBGene00012518
		WBGene00000114
		WBGene00007122
		WBGene00010368
		WBGene00017840
		WBGene00020882
		WBGene00000979
		WBGene00007228
		WBGene00004005
		WBGene00021081
		WBGene00011660
		WBGene00022490
		WBGene00002054
		WBGene00016594
		WBGene00002183
		WBGene00016022
		WBGene00011801
		WBGene00019565
		WBGene00021805
		WBGene00019146
		WBGene00012592
		WBGene00016942
		WBGene00009980
		WBGene00010684
		WBGene00006926
		WBGene00017244
		WBGene00008584
		WBGene00015776
		WBGene00021236
		WBGene00019322
		WBGene00020557
		WBGene00011938
		WBGene00020374
		WBGene00003388
		WBGene00219316
		WBGene00020311
		WBGene00007384
		WBGene00021797
		WBGene00009237
		WBGene00017336
		WBGene00003704
		WBGene00006588
		WBGene00004003
		WBGene00003943
		WBGene00015045
		WBGene00011798
		WBGene00022040
		WBGene00008922
		WBGene00009221
		WBGene00020609
		WBGene00019495
		WBGene00008220
		WBGene00013216
		WBGene00007507
		WBGene00219590
		WBGene00007913
		WBGene00007605
		WBGene00000541
		WBGene00012149
		WBGene00017093
		WBGene00009903
KTM-MIX	661	WBGene00000188
		WBGene00006519
		WBGene00018144
		WBGene00015112
		WBGene00012139
		WBGene00012581
		WBGene00014199
		WBGene00015439
		WBGene00004236
		WBGene00018106
		WBGene00017578
		WBGene00001262
		WBGene00008132
		WBGene00011505
		WBGene00018934
		WBGene00018437
		WBGene00004817
		WBGene00010231
		WBGene00021160
		WBGene00017140
		WBGene00004172
		WBGene00010759
		WBGene00044073
		WBGene00009546
		WBGene00003090
		WBGene00012782
		WBGene00021293
		WBGene00006545
		WBGene00001338
		WBGene00009606
		WBGene00011432
		WBGene00013905
		WBGene00020029
		WBGene00019420
		WBGene00018021
		WBGene00000786
		WBGene00010877
		WBGene00006929
		WBGene00004513
		WBGene00006557
		WBGene00013809
		WBGene00003378
		WBGene00007332
		WBGene00021054
		WBGene00011977
		WBGene00012850
		WBGene00016671
		WBGene00015899
		WBGene00019643
		WBGene00022608
		WBGene00002018
		WBGene00021092
		WBGene00011501
		WBGene00008378
		WBGene00044066
		WBGene00017322
		WBGene00019417
		WBGene00016573
		WBGene00010104
		WBGene00018746
		WBGene00194891
		WBGene00015265
		WBGene00008944
		WBGene00020541
		WBGene00016048
		WBGene00003765
		WBGene00003519
		WBGene00015755
		WBGene00010101
		WBGene00009861
		WBGene00016880
		WBGene00018766
		WBGene00016309
		WBGene00006775
		WBGene00013693
		WBGene00017343
		WBGene00010825
		WBGene00003695
		WBGene00015410
		WBGene00004150
		WBGene00003612
		WBGene00004813
		WBGene00006483
		WBGene00014669
		WBGene00013508
		WBGene00017249
		WBGene00017771
		WBGene00003794
		WBGene00015064
		WBGene00021544
		WBGene00011475
		WBGene00016189
		WBGene00007213
		WBGene00000522
		WBGene00012778
		WBGene00045416
		WBGene00021463
		WBGene00000186
		WBGene00219803
		WBGene00017982
		WBGene00013155
		WBGene00022951
		WBGene00019591
		WBGene00018860
		WBGene00020125
		WBGene00017663
		WBGene00044372
		WBGene00017429
		WBGene00011144
		WBGene00000723
		WBGene00219374
		WBGene00001898
		WBGene00020464
		WBGene00006547
		WBGene00012063
		WBGene00013698
		WBGene00021180
		WBGene00003377
		WBGene00008782
		WBGene00077664
		WBGene00016550
		WBGene00009691
		WBGene00014144
		WBGene00000620
		WBGene00003185
		WBGene00010240
		WBGene00194642
		WBGene00019952
		WBGene00016453
		WBGene00012947
		WBGene00007581
		WBGene00044567
		WBGene00004677
		WBGene00020404
		WBGene00010320
		WBGene00019700
		WBGene00017898
		WBGene00001434
		WBGene00015294
		WBGene00019311
		WBGene00013744
		WBGene00015188
		WBGene00007097
		WBGene00003595
		WBGene00194674
		WBGene00017211
		WBGene00014615
		WBGene00017408
		WBGene00022557
		WBGene00019416
		WBGene00000561
		WBGene00004798
		WBGene00009306
		WBGene00219452
		WBGene00044197
		WBGene00007992
		WBGene00003720
		WBGene00015369
		WBGene00019043
		WBGene00018207
		WBGene00009088
		WBGene00007342
		WBGene00001854
		WBGene00001708
		WBGene00011231
		WBGene00195077
		WBGene00015650
		WBGene00006932
		WBGene00044319
		WBGene00016359
		WBGene00003983
		WBGene00008755
		WBGene00004335
		WBGene00019214
		WBGene00012021
		WBGene00019412
		WBGene00019239
		WBGene00017481
		WBGene00004820
		WBGene00044417
		WBGene00022593
		WBGene00010120
		WBGene00009663
		WBGene00010809
		WBGene00015830
		WBGene00018249
		WBGene00007836
		WBGene00016722
		WBGene00011615
		WBGene00016457
		WBGene00044798
		WBGene00012182
		WBGene00086555
		WBGene00016063
		WBGene00011229
		WBGene00019034
		WBGene00021082
		WBGene00007709
		WBGene00022382
		WBGene00022194
		WBGene00016088
		WBGene00008066
		WBGene00000190
		WBGene00219217
		WBGene00016172
		WBGene00016307
		WBGene00016506
		WBGene00010219
		WBGene00018403
		WBGene00003691
		WBGene00020989
		WBGene00003616
		WBGene00001436
		WBGene00013233
		WBGene00017592
		WBGene00006804
		WBGene00019799
		WBGene00000788
		WBGene00008925
		WBGene00006575
		WBGene00009297
		WBGene00018204
		WBGene00007561
		WBGene00044694
		WBGene00000393
		WBGene00016545
		WBGene00009539
		WBGene00021966
		WBGene00219655
		WBGene00010493
		WBGene00008688
		WBGene00021050
		WBGene00007769
		WBGene00019687
		WBGene00016546
		WBGene00022741
		WBGene00044768
		WBGene00009554
		WBGene00001564
		WBGene00019705
		WBGene00004819
		WBGene00018279
		WBGene00019815
		WBGene00017326
		WBGene00008408
		WBGene00016411
		WBGene00008016
		WBGene00011558
		WBGene00012085
		WBGene00019015
		WBGene00017207
		WBGene00022334
		WBGene00007070
		WBGene00011805
		WBGene00015613
		WBGene00018960
		WBGene00020354
		WBGene00011185
		WBGene00017789
		WBGene00007047
		WBGene00019801
		WBGene00016714
		WBGene00017601
		WBGene00019956
		WBGene00006902
		WBGene00021719
		WBGene00012065
		WBGene00007168
		WBGene00002012
		WBGene00014016
		WBGene00010102
		WBGene00016425
		WBGene00019039
		WBGene00018458
		WBGene00009658
		WBGene00020743
		WBGene00044907
		WBGene00235272
		WBGene00003473
		WBGene00010495
		WBGene00017908
		WBGene00001820
		WBGene00077531
		WBGene00017083
		WBGene00017253
		WBGene00010134
		WBGene00004703
		WBGene00000463
		WBGene00018828
		WBGene00013404
		WBGene00004815
		WBGene00011846
		WBGene00017263
		WBGene00022822
		WBGene00044080
		WBGene00002069
		WBGene00021557
		WBGene00008233
		WBGene00018236
		WBGene00020543
		WBGene00009696
		WBGene00010681
		WBGene00020050
		WBGene00016636
		WBGene00019703
		WBGene00010876
		WBGene00015565
		WBGene00219491
		WBGene00017986
		WBGene00015905
		WBGene00004068
		WBGene00017698
		WBGene00011003
		WBGene00021542
		WBGene00269419
		WBGene00019923
		WBGene00008963
		WBGene00001905
		WBGene00009662
		WBGene00021505
		WBGene00020788
		WBGene00019464
		WBGene00006727
		WBGene00013906
		WBGene00019041
		WBGene00017262
		WBGene00006603
		WBGene00019921
		WBGene00219422
		WBGene00009697
		WBGene00000449
		WBGene00023245
		WBGene00016080
		WBGene00003219
		WBGene00020542
		WBGene00016308
		WBGene00011692
		WBGene00003661
		WBGene00008825
		WBGene00009692
		WBGene00015610
		WBGene00008317
		WBGene00013230
		WBGene00020948
		WBGene00016824
		WBGene00010175
		WBGene00008730
		WBGene00000120
		WBGene00008848
		WBGene00044720
		WBGene00013278
		WBGene00004816
		WBGene00016003
		WBGene00018280
		WBGene00012623
		WBGene00017724
		WBGene00007811
		WBGene00001104
		WBGene00011362
		WBGene00003071
		WBGene00019418
		WBGene00003613
		WBGene00016886
		WBGene00014157
		WBGene00022378
		WBGene00018103
		WBGene00007196
		WBGene00022176
		WBGene00021943
		WBGene00021458
		WBGene00270293
		WBGene00016578
		WBGene00013410
		WBGene00020007
		WBGene00009370
		WBGene00019546
		WBGene00018489
		WBGene00010874
		WBGene00019470
		WBGene00077570
		WBGene00044168
		WBGene00004453
		WBGene00077441
		WBGene00195034
		WBGene00019797
		WBGene00012916
		WBGene00011706
		WBGene00007365
		WBGene00002881
		WBGene00013100
		WBGene00019666
		WBGene00009743
		WBGene00017912
		WBGene00012064
		WBGene00014732
		WBGene00000503
		WBGene00001976
		WBGene00001031
		WBGene00001855
		WBGene00000498
		WBGene00003657
		WBGene00013499
		WBGene00007185
		WBGene00003865
		WBGene00005569
		WBGene00007904
		WBGene00003480
		WBGene00018444
		WBGene00020081
		WBGene00014697
		WBGene00014143
		WBGene00000771
		WBGene00000217
		WBGene00020537
		WBGene00022265
		WBGene00007474
		WBGene00004814
		WBGene00013867
		WBGene00010105
		WBGene00001538
		WBGene00019413
		WBGene00006382
		WBGene00015580
		WBGene00013086
		WBGene00021053
		WBGene00019479
		WBGene00022508
		WBGene00016298
		WBGene00010106
		WBGene00020725
		WBGene00003939
		WBGene00019042
		WBGene00018436
		WBGene00019927
		WBGene00044047
		WBGene00021726
		WBGene00000900
		WBGene00003561
		WBGene00011049
		WBGene00003609
		WBGene00044324
		WBGene00003080
		WBGene00021861
		WBGene00016520
		WBGene00008177
		WBGene00011725
		WBGene00016663
		WBGene00021020
		WBGene00012851
		WBGene00018697
		WBGene00021774
		WBGene00012557
		WBGene00000247
		WBGene00012240
		WBGene00002016
		WBGene00045498
		WBGene00020758
		WBGene00005291
		WBGene00021816
		WBGene00014233
		WBGene00016345
		WBGene00020799
		WBGene00017135
		WBGene00009202
		WBGene00021048
		WBGene00044371
		WBGene00019035
		WBGene00018606
		WBGene00194658
		WBGene00015163
		WBGene00013699
		WBGene00001950
		WBGene00007642
		WBGene00020361
		WBGene00020613
		WBGene00012512
		WBGene00004110
		WBGene00020665
		WBGene00020284
		WBGene00020449
		WBGene00002026
		WBGene00021464
		WBGene00001786
		WBGene00022076
		WBGene00011733
		WBGene00012238
		WBGene00018215
		WBGene00019060
		WBGene00008043
		WBGene00012922
		WBGene00013234
		WBGene00001646
		WBGene00022269
		WBGene00000457
		WBGene00012908
		WBGene00045058
		WBGene00009156
		WBGene00018242
		WBGene00014064
		WBGene00019814
		WBGene00022131
		WBGene00019143
		WBGene00020261
		WBGene00022559
		WBGene00001981
		WBGene00015930
		WBGene00044693
		WBGene00019922
		WBGene00016547
		WBGene00001249
		WBGene00010782
		WBGene00006938
		WBGene00012236
		WBGene00020362
		WBGene00008062
		WBGene00001309
		WBGene00021072
		WBGene00008138
		WBGene00004078
		WBGene00022370
		WBGene00009728
		WBGene00013280
		WBGene00017208
		WBGene00013127
		WBGene00018754
		WBGene00016553
		WBGene00011462
		WBGene00206414
		WBGene00016455
		WBGene00015865
		WBGene00007394
		WBGene00004131
		WBGene00011642
		WBGene00009020
		WBGene00000857
		WBGene00011105
		WBGene00016119
		WBGene00017251
		WBGene00010044
		WBGene00010689
		WBGene00004228
		WBGene00020205
		WBGene00010142
		WBGene00007211
		WBGene00018415
		WBGene00020817
		WBGene00019414
		WBGene00013796
		WBGene00016728
		WBGene00003996
		WBGene00012298
		WBGene00009354
		WBGene00009510
		WBGene00007182
		WBGene00004221
		WBGene00013583
		WBGene00016424
		WBGene00017312
		WBGene00007617
		WBGene00019436
		WBGene00013408
		WBGene00008677
		WBGene00014097
		WBGene00006542
		WBGene00019313
		WBGene00003619
		WBGene00000802
		WBGene00017667
		WBGene00000785
		WBGene00021773
		WBGene00006593
		WBGene00043302
		WBGene00011919
		WBGene00002079
		WBGene00022320
		WBGene00017755
		WBGene00000670
		WBGene00018104
		WBGene00001609
		WBGene00020139
		WBGene00019471
		WBGene00001477
		WBGene00004622
		WBGene00012251
		WBGene00014061
		WBGene00235267
		WBGene00021516
		WBGene00016809
		WBGene00008390
		WBGene00206519
		WBGene00009375
		WBGene00009102
		WBGene00011391
		WBGene00010158
		WBGene00004114
		WBGene00013958
		WBGene00044563
		WBGene00020073
		WBGene00020672
		WBGene00021913
		WBGene00004818
		WBGene00015220
		WBGene00013403
		WBGene00014667
		WBGene00001906
		WBGene00000301
		WBGene00017252
		WBGene00000040
		WBGene00021576
		WBGene00016549
		WBGene00020544
		WBGene00019704
		WBGene00003474
		WBGene00017726
		WBGene00044692
		WBGene00001310
		WBGene00022112
		WBGene00004512
		WBGene00004226
		WBGene00009089
		WBGene00013129
		WBGene00016912
		WBGene00018109
		WBGene00000833
		WBGene00021596
		WBGene00022349
		WBGene00010234
		WBGene00001025
		WBGene00016064
		WBGene00016071
		WBGene00011207
		WBGene00000984
		WBGene00001853
		WBGene00010585
		WBGene00219907
		WBGene00018427
		WBGene00008784
		WBGene00002056
		WBGene00016822
		WBGene00013284
		WBGene00019955
		WBGene00002275
		WBGene00021468
		WBGene00021035
		WBGene00014826
		WBGene00009212
		WBGene00006556
		WBGene00003998
		WBGene00010808
		WBGene00012899
		WBGene00013816
		WBGene00014117
		WBGene00016178
		WBGene00011234
		WBGene00020947
		WBGene00015607
		WBGene00021165
		WBGene00013875
		WBGene00019795
		WBGene00002272
		WBGene00018037
KTM	891	WBGene00086565
		WBGene00018217
		WBGene00006753
		WBGene00001591
		WBGene00019187
		WBGene00008905
		WBGene00015251
		WBGene00007142
		WBGene00010133
		WBGene00219826
		WBGene00009486
		WBGene00016970
		WBGene00019284
		WBGene00009187
		WBGene00008148
		WBGene00011404
		WBGene00000118
		WBGene00001463
		WBGene00003234
		WBGene00013898
		WBGene00008127
		WBGene00013083
		WBGene00021691
		WBGene00004157
		WBGene00020040
		WBGene00000549
		WBGene00011510
		WBGene00021581
		WBGene00008621
		WBGene00009215
		WBGene00004994
		WBGene00018656
		WBGene00020394
		WBGene00003844
		WBGene00021239
		WBGene00003941
		WBGene00018702
		WBGene00021590
		WBGene00010740
		WBGene00013119
		WBGene00015814
		WBGene00022818
		WBGene00008596
		WBGene00001837
		WBGene00009971
		WBGene00012968
		WBGene00001478
		WBGene00013037
		WBGene00008376
		WBGene00011076
		WBGene00007358
		WBGene00007878
		WBGene00044402
		WBGene00050904
		WBGene00019965
		WBGene00020389
		WBGene00021028
		WBGene00020660
		WBGene00008876
		WBGene00022641
		WBGene00020382
		WBGene00045399
		WBGene00006017
		WBGene00011717
		WBGene00001841
		WBGene00015186
		WBGene00016269
		WBGene00016906
		WBGene00010050
		WBGene00014001
		WBGene00021043
		WBGene00008980
		WBGene00009857
		WBGene00012428
		WBGene00019294
		WBGene00002980
		WBGene00003407
		WBGene00011821
		WBGene00019547
		WBGene00018708
		WBGene00044107
		WBGene00018906
		WBGene00010238
		WBGene00011321
		WBGene00019208
		WBGene00008506
		WBGene00015926
		WBGene00189950
		WBGene00015768
		WBGene00023500
		WBGene00008032
		WBGene00017103
		WBGene00020456
		WBGene00044772
		WBGene00015551
		WBGene00016406
		WBGene00015196
		WBGene00008993
		WBGene00012824
		WBGene00001501
		WBGene00010018
		WBGene00016500
		WBGene00012211
		WBGene00021237
		WBGene00009453
		WBGene00008799
		WBGene00044728
		WBGene00002044
		WBGene00007812
		WBGene00019104
		WBGene00006351
		WBGene00008511
		WBGene00003999
		WBGene00016450
		WBGene00004988
		WBGene00001506
		WBGene00016332
		WBGene00020397
		WBGene00013506
		WBGene00021124
		WBGene00219308
		WBGene00012467
		WBGene00000733
		WBGene00017948
		WBGene00000111
		WBGene00007996
		WBGene00000133
		WBGene00016884
		WBGene00008757
		WBGene00010953
		WBGene00006309
		WBGene00008038
		WBGene00022252
		WBGene00013379
		WBGene00016797
		WBGene00001158
		WBGene00011984
		WBGene00016331
		WBGene00015823
		WBGene00017398
		WBGene00007650
		WBGene00012612
		WBGene00018700
		WBGene00012184
		WBGene00022227
		WBGene00008040
		WBGene00045338
		WBGene00000116
		WBGene00009340
		WBGene00006527
		WBGene00013986
		WBGene00015096
		WBGene00007392
		WBGene00021556
		WBGene00017433
		WBGene00010041
		WBGene00004088
		WBGene00001714
		WBGene00009945
		WBGene00022821
		WBGene00003610
		WBGene00014005
		WBGene00018729
		WBGene00015514
		WBGene00011979
		WBGene00000083
		WBGene00022314
		WBGene00020700
		WBGene00269434
		WBGene00008341
		WBGene00009433
		WBGene00000781
		WBGene00019233
		WBGene00000216
		WBGene00019620
		WBGene00001156
		WBGene00016180
		WBGene00023492
		WBGene00003980
		WBGene00016435
		WBGene00019947
		WBGene00020649
		WBGene00000149
		WBGene00004007
		WBGene00015609
		WBGene00017329
		WBGene00008014
		WBGene00012324
		WBGene00018264
		WBGene00010780
		WBGene00018725
		WBGene00000673
		WBGene00015802
		WBGene00009773
		WBGene00012448
		WBGene00003564
		WBGene00007919
		WBGene00010256
		WBGene00012311
		WBGene00001768
		WBGene00006591
		WBGene00002258
		WBGene00001604
		WBGene00007748
		WBGene00009982
		WBGene00006937
		WBGene00018594
		WBGene00009818
		WBGene00009850
		WBGene00044988
		WBGene00006692
		WBGene00045461
		WBGene00020954
		WBGene00010904
		WBGene00000668
		WBGene00012911
		WBGene00017923
		WBGene00018250
		WBGene00045411
		WBGene00020017
		WBGene00003497
		WBGene00004155
		WBGene00019550
		WBGene00019743
		WBGene00000528
		WBGene00004000
		WBGene00013934
		WBGene00000713
		WBGene00011293
		WBGene00018990
		WBGene00019644
		WBGene00003607
		WBGene00017151
		WBGene00018952
		WBGene00016644
		WBGene00016511
		WBGene00000175
		WBGene00003214
		WBGene00022072
		WBGene00008572
		WBGene00016234
		WBGene00012854
		WBGene00000977
		WBGene00018274
		WBGene00004315
		WBGene00022270
		WBGene00018491
		WBGene00017126
		WBGene00007423
		WBGene00017283
		WBGene00011450
		WBGene00000705
		WBGene00001428
		WBGene00012134
		WBGene00194815
		WBGene00011212
		WBGene00020562
		WBGene00000693
		WBGene00009389
		WBGene00022345
		WBGene00001404
		WBGene00011147
		WBGene00019225
		WBGene00003678
		WBGene00021772
		WBGene00020326
		WBGene00003773
		WBGene00019300
		WBGene00006914
		WBGene00016866
		WBGene00016379
		WBGene00018052
		WBGene00020938
		WBGene00011112
		WBGene00021430
		WBGene00268213
		WBGene00016877
		WBGene00014252
		WBGene00001754
		WBGene00021612
		WBGene00013101
		WBGene00016838
		WBGene00010189
		WBGene00002232
		WBGene00011675
		WBGene00019515
		WBGene00010266
		WBGene00001694
		WBGene00004789
		WBGene00012491
		WBGene00016739
		WBGene00014941
		WBGene00007141
		WBGene00017867
		WBGene00009805
		WBGene00008583
		WBGene00011213
		WBGene00014770
		WBGene00044468
		WBGene00015278
		WBGene00021660
		WBGene00001068
		WBGene00009435
		WBGene00014955
		WBGene00011844
		WBGene00012819
		WBGene00021789
		WBGene00010833
		WBGene00003562
		WBGene00022644
		WBGene00002025
		WBGene00009895
		WBGene00044283
		WBGene00018292
		WBGene00003618
		WBGene00020256
		WBGene00010461
		WBGene00001795
		WBGene00020446
		WBGene00021635
		WBGene00020587
		WBGene00021703
		WBGene00019507
		WBGene00000373
		WBGene00001523
		WBGene00220000
		WBGene00021448
		WBGene00022396
		WBGene00008714
		WBGene00003654
		WBGene00020879
		WBGene00007404
		WBGene00009787
		WBGene00008753
		WBGene00007833
		WBGene00008342
		WBGene00011756
		WBGene00015216
		WBGene00008915
		WBGene00020115
		WBGene00017092
		WBGene00021895
		WBGene00020940
		WBGene00004875
		WBGene00000872
		WBGene00012747
		WBGene00006601
		WBGene00021354
		WBGene00007402
		WBGene00018731
		WBGene00021057
		WBGene00006075
		WBGene00044315
		WBGene00000005
		WBGene00001633
		WBGene00235352
		WBGene00021879
		WBGene00010879
		WBGene00010150
		WBGene00013690
		WBGene00011517
		WBGene00194985
		WBGene00012032
		WBGene00003997
		WBGene00021503
		WBGene00001713
		WBGene00008221
		WBGene00009595
		WBGene00012113
		WBGene00011699
		WBGene00013946
		WBGene00017378
		WBGene00018823
		WBGene00016893
		WBGene00002203
		WBGene00019967
		WBGene00000751
		WBGene00021873
		WBGene00010334
		WBGene00003956
		WBGene00014202
		WBGene00000675
		WBGene00000726
		WBGene00017197
		WBGene00015052
		WBGene00194769
		WBGene00015122
		WBGene00017205
		WBGene00017331
		WBGene00013874
		WBGene00009902
		WBGene00012909
		WBGene00012213
		WBGene00021779
		WBGene00001819
		WBGene00013497
		WBGene00006518
		WBGene00022115
		WBGene00019166
		WBGene00008566
		WBGene00018683
		WBGene00008394
		WBGene00021582
		WBGene00009835
		WBGene00019030
		WBGene00010516
		WBGene00000521
		WBGene00011800
		WBGene00005535
		WBGene00008593
		WBGene00010811
		WBGene00009326
		WBGene00003828
		WBGene00017594
		WBGene00019549
		WBGene00020699
		WBGene00007660
		WBGene00013976
		WBGene00016874
		WBGene00009789
		WBGene00017071
		WBGene00019668
		WBGene00003710
		WBGene00000195
		WBGene00020022
		WBGene00021336
		WBGene00019699
		WBGene00021425
		WBGene00021835
		WBGene00006650
		WBGene00045305
		WBGene00016218
		WBGene00009991
		WBGene00018384
		WBGene00016017
		WBGene00016274
		WBGene00020574
		WBGene00019116
		WBGene00018886
		WBGene00007414
		WBGene00015469
		WBGene00014253
		WBGene00044213
		WBGene00012312
		WBGene00017691
		WBGene00006685
		WBGene00020617
		WBGene00010658
		WBGene00013703
		WBGene00021075
		WBGene00013439
		WBGene00004096
		WBGene00020704
		WBGene00019780
		WBGene00006464
		WBGene00009859
		WBGene00012256
		WBGene00007236
		WBGene00012212
		WBGene00009311
		WBGene00019421
		WBGene00020247
		WBGene00004024
		WBGene00011353
		WBGene00021994
		WBGene00010475
		WBGene00004373
		WBGene00016670
		WBGene00011556
		WBGene00001038
		WBGene00016335
		WBGene00009431
		WBGene00020550
		WBGene00011307
		WBGene00008923
		WBGene00015933
		WBGene00020135
		WBGene00003482
		WBGene00011043
		WBGene00011753
		WBGene00021975
		WBGene00003968
		WBGene00044094
		WBGene00007658
		WBGene00019890
		WBGene00016883
		WBGene00018724
		WBGene00001776
		WBGene00016732
		WBGene00008926
		WBGene00008258
		WBGene00011679
		WBGene00013080
		WBGene00008446
		WBGene00020981
		WBGene00015344
		WBGene00018519
		WBGene00013489
		WBGene00021598
		WBGene00020158
		WBGene00018803
		WBGene00008366
		WBGene00011884
		WBGene00020016
		WBGene00021830
		WBGene00022047
		WBGene00005001
		WBGene00020280
		WBGene00020004
		WBGene00022584
		WBGene00010047
		WBGene00011596
		WBGene00019656
		WBGene00021011
		WBGene00017734
		WBGene00002250
		WBGene00043702
		WBGene00017759
		WBGene00007593
		WBGene00002067
		WBGene00008658
		WBGene00044287
		WBGene00001387
		WBGene00007440
		WBGene00017146
		WBGene00002053
		WBGene00016759
		WBGene00011723
		WBGene00017677
		WBGene00000996
		WBGene00044898
		WBGene00009503
		WBGene00004064
		WBGene00013587
		WBGene00004898
		WBGene00016052
		WBGene00007275
		WBGene00020128
		WBGene00002135
		WBGene00019219
		WBGene00002199
		WBGene00020215
		WBGene00017436
		WBGene00001520
		WBGene00015660
		WBGene00011831
		WBGene00001244
		WBGene00007973
		WBGene00003091
		WBGene00001399
		WBGene00007422
		WBGene00013136
		WBGene00013900
		WBGene00020880
		WBGene00011694
		WBGene00007550
		WBGene00001065
		WBGene00011849
		WBGene00003553
		WBGene00001685
		WBGene00020740
		WBGene00011932
		WBGene00019932
		WBGene00021055
		WBGene00000696
		WBGene00022233
		WBGene00016860
		WBGene00009626
		WBGene00000609
		WBGene00194908
		WBGene00020710
		WBGene00013007
		WBGene00015913
		WBGene00023501
		WBGene00020453
		WBGene00001794
		WBGene00011364
		WBGene00006016
		WBGene00016219
		WBGene00003099
		WBGene00003530
		WBGene00044998
		WBGene00013146
		WBGene00020698
		WBGene00009778
		WBGene00002979
		WBGene00000761
		WBGene00013639
		WBGene00001774
		WBGene00013557
		WBGene00022471
		WBGene00017834
		WBGene00017961
		WBGene00019466
		WBGene00020932
		WBGene00044280
		WBGene00011676
		WBGene00016097
		WBGene00010795
		WBGene00010453
		WBGene00009772
		WBGene00001397
		WBGene00022497
		WBGene00044206
		WBGene00018153
		WBGene00019986
		WBGene00020786
		WBGene00014052
		WBGene00009886
		WBGene00002262
		WBGene00019660
		WBGene00021335
		WBGene00006611
		WBGene00022423
		WBGene00011826
		WBGene00011486
		WBGene00009466
		WBGene00016407
		WBGene00015449
		WBGene00000219
		WBGene00008296
		WBGene00077761
		WBGene00009984
		WBGene00045412
		WBGene00016845
		WBGene00008368
		WBGene00002259
		WBGene00020895
		WBGene00012439
		WBGene00016191
		WBGene00019738
		WBGene00018907
		WBGene00008644
		WBGene00009898
		WBGene00020148
		WBGene00010277
		WBGene00013765
		WBGene00001241
		WBGene00016607
		WBGene00012398
		WBGene00011953
		WBGene00007388
		WBGene00021862
		WBGene00004859
		WBGene00016862
		WBGene00011166
		WBGene00017582
		WBGene00016204
		WBGene00021238
		WBGene00020870
		WBGene00004989
		WBGene00077690
		WBGene00015350
		WBGene00021743
		WBGene00007946
		WBGene00007393
		WBGene00021010
		WBGene00000115
		WBGene00009836
		WBGene00000002
		WBGene00000112
		WBGene00009192
		WBGene00014164
		WBGene00003093
		WBGene00002146
		WBGene00001852
		WBGene00007143
		WBGene00001781
		WBGene00010998
		WBGene00015471
		WBGene00000757
		WBGene00012987
		WBGene00022181
		WBGene00015464
		WBGene00021624
		WBGene00011010
		WBGene00012257
		WBGene00011181
		WBGene00010835
		WBGene00015047
		WBGene00021352
		WBGene00021073
		WBGene00020340
		WBGene00044191
		WBGene00005931
		WBGene00010370
		WBGene00021834
		WBGene00000775
		WBGene00010727
		WBGene00019164
		WBGene00010834
		WBGene00017382
		WBGene00009177
		WBGene00022683
		WBGene00022858
		WBGene00007108
		WBGene00010274
		WBGene00010545
		WBGene00003699
		WBGene00000283
		WBGene00050899
		WBGene00013329
		WBGene00015413
		WBGene00012070
		WBGene00020455
		WBGene00019298
		WBGene00016976
		WBGene00003238
		WBGene00219216
		WBGene00000535
		WBGene00000239
		WBGene00000680
		WBGene00044296
		WBGene00009146
		WBGene00008486
		WBGene00000597
		WBGene00020436
		WBGene00020528
		WBGene00019902
		WBGene00020207
		WBGene00000136
		WBGene00020590
		WBGene00015355
		WBGene00173294
		WBGene00001730
		WBGene00014954
		WBGene00007516
		WBGene00003485
		WBGene00001493
		WBGene00001395
		WBGene00018682
		WBGene00022861
		WBGene00000783
		WBGene00003387
		WBGene00018293
		WBGene00018194
		WBGene00020058
		WBGene00010897
		WBGene00015043
		WBGene00185014
		WBGene00014244
		WBGene00004219
		WBGene00022645
		WBGene00013901
		WBGene00020445
		WBGene00006489
		WBGene00011719
		WBGene00007071
		WBGene00003707
		WBGene00007691
		WBGene00015391
		WBGene00000656
		WBGene00015525
		WBGene00016653
		WBGene00007424
		WBGene00017979
		WBGene00007967
		WBGene00016095
		WBGene00011578
		WBGene00003626
		WBGene00009674
		WBGene00012525
		WBGene00007848
		WBGene00000181
		WBGene00021340
		WBGene00003982
		WBGene00014472
		WBGene00023432
		WBGene00007112
		WBGene00009642
		WBGene00015298
		WBGene00018184
		WBGene00000223
		WBGene00022673
		WBGene00008594
		WBGene00017703
		WBGene00001858
		WBGene00019831
		WBGene00000557
		WBGene00007257
		WBGene00013118
		WBGene00007779
		WBGene00015896
		WBGene00004316
		WBGene00044743
		WBGene00013164
		WBGene00050974
		WBGene00015597
		WBGene00017334
		WBGene00021820
		WBGene00009057
		WBGene00000799
		WBGene00013540
		WBGene00019717
		WBGene00019411
		WBGene00009686
		WBGene00016438
		WBGene00021146
		WBGene00001165
		WBGene00003097
		WBGene00009224
		WBGene00015476
		WBGene00016314
		WBGene00017082
		WBGene00012144
		WBGene00007840
		WBGene00018755
		WBGene00013035
		WBGene00011445
		WBGene00015822
		WBGene00009226
		WBGene00022046
		WBGene00010791
		WBGene00044757
		WBGene00017964
		WBGene00009777
		WBGene00001617
		WBGene00008960
		WBGene00000910
		WBGene00017258
		WBGene00014152
		WBGene00010646
		WBGene00012717
		WBGene00020185
		WBGene00021321
		WBGene00044697
		WBGene00015949
		WBGene00017480
		WBGene00015141
		WBGene00003572
		WBGene00018200
		WBGene00018225
		WBGene00001391
		WBGene00013481
		WBGene00010111
		WBGene00017201
		WBGene00003628
		WBGene00002030
		WBGene00021326
		WBGene00022856
		WBGene00007675
		WBGene00019779
		WBGene00018769
		WBGene00007591
		WBGene00022010
		WBGene00020873
		WBGene00013074
		WBGene00007725
		WBGene00021565
		WBGene00018744
		WBGene00007867
		WBGene00012122
		WBGene00010296
		WBGene00022643
		WBGene00010878
		WBGene00003647
		WBGene00021070
		WBGene00000214
		WBGene00045207
		WBGene00021587
		WBGene00007855
		WBGene00008669
		WBGene00044922
		WBGene00018640
		WBGene00013947
		WBGene00008229
		WBGene00003724
		WBGene00009213
		WBGene00003162
		WBGene00015633
		WBGene00077764
		WBGene00001623
		WBGene00002095
		WBGene00015783
		WBGene00001674
		WBGene00009883
		WBGene00022178
		WBGene00004779
		WBGene00021939
		WBGene00021872
		WBGene00017364
		WBGene00219592
		WBGene00003095
		WBGene00013238
		WBGene00004108
		WBGene00004256
		WBGene00000754
		WBGene00006609
		WBGene00044660
		WBGene00020681
		WBGene00045293

## Sheet: F5C
	Wormbase.ID	Sequence.ID	Category.1	Category.2	Category.3	Automated.Description
8	WBGene00000549	R107.6	Cell cycle	Cell cycle: meiotic/mitotic spindle	Cell cycle: meiotic/mitotic spindle	cls-2 is an ortholog of human CLASP1 (cytoplasmic linker associated protein 1) and CLASP2 (cytoplasmic linker associated protein 2)\; is predicted to have microtubule binding activity\; is involved in several processes, including attachment of spindle microtubules to kinetochore, microtubule cytoskeleton organization, and nuclear division\; localizes to the cytoplasm and intracellular organelle\;…
20	WBGene00001428	C05C8.3	Chaperone	Chaperone: cyclophilin	Chaperone: cyclophilin	fkb-3 is an ortholog of human FKBP10 (FKBP prolyl isomerase 10) and FKBP9 (FKBP prolyl isomerase 9)\; is predicted to have peptidyl-prolyl cis-trans isomerase activity\; is expressed in the hypodermis.
16	WBGene00001038	T15H9.7	Chaperone	Chaperone: DnaJ domain	Chaperone: DnaJ domain	dnj-20 is an ortholog of human DNAJB11 (DnaJ heat shock protein family (Hsp40) member B11)\; is predicted to have unfolded protein binding activity\; is expressed in the hypodermis and the intestine.
34	WBGene00002135	Y8G1A.2	Cytoskeleton	Cytoskeleton: innexin	Cytoskeleton: innexin	inx-13 is expressed in several tissues, including the alimentary system, the epithelial system, the excretory cell, the nervous system, and the reproductive system\; is predicted to encode a protein with the following domain: Innexin.
32	WBGene00002067	C43C3.1	Cytoskeleton	Cytoskeleton: intermediate filament protein	Cytoskeleton: intermediate filament protein	ifp-1 is predicted to have structural molecule activity\; is expressed in the head, the intestine, the pharynx, and the ventral nerve cord.
215	WBGene00019030	F58B6.2	Cytoskeleton	Cytoskeleton: unassigned	Cytoskeleton: unassigned	exc-6 is an ortholog of human FHDC1\; is predicted to have actin binding activity\; is involved in several processes, including epithelial cell development, epithelial tube morphogenesis, and positive regulation of actin filament binding activity\; localizes to the filamentous actin\; is expressed in several tissues, including the alimentary system, the nervous system, and the reproductive system…
287	WBGene00044922	Y43C5A.7	Cytoskeleton	Cytoskeleton: unassigned	Cytoskeleton: unassigned	Y43C5A.7 is enriched in the nervous system based on tiling array and RNA-seq studies\; is affected by several genes including daf-12, clk-1, and elt-2 based on RNA-seq and microarray studies\; is affected by four chemicals including manganese chloride, D-glucose, and bisphenol A based on RNA-seq studies.
89	WBGene00008511	F01G10.9	Development	Development: apoptosis	Development: apoptosis	F01G10.9 is enriched in the hypodermis based on tiling array studies\; is affected by several genes including daf-16, daf-2, and daf-12 based on tiling array, microarray, and RNA-seq studies\; is affected by eight chemicals including Heme, methylmercury hydroxide, and stavudine based on microarray and RNA-seq studies.
171	WBGene00015768	C14C11.4	Development	Development: apoptosis	Development: apoptosis	C14C11.4 is enriched in the OLL, the PVD, and the intestine based on microarray, tiling array, and RNA-seq studies\; is affected by several genes including daf-16, daf-2, and hsf-1 based on microarray and RNA-seq studies\; is affected by four chemicals including multi-walled carbon nanotube, Zidovudine, and Humic Substances based on RNA-seq and microarray studies\; is predicted to encode a protei…
162	WBGene00015216	B0496.7	Development	Development: somatic	Development: somatic	valv-1 is an ortholog of human CRIP1 (cysteine rich protein 1)\; is predicted to have zinc ion binding activity\; is involved in digestive system process and oviposition.
9	WBGene00000726	F17C11.3	Extracellular material	Extracellular material: collagen	Extracellular material: collagen	col-153 is an ortholog of human COL22A1 (collagen type XXII alpha 1 chain), COL27A1 (collagen type XXVII alpha 1 chain), and COLQ\; is predicted to be a structural constituent of cuticle.
164	WBGene00015355	C02F12.5	Extracellular material	Extracellular material: secreted protein	Extracellular material: secreted protein	C02F12.5 is predicted to have serine-type endopeptidase inhibitor activity\; is expressed in the nervous system and the reproductive system.
97	WBGene00009146	F26C11.1	Lysosome	Lysosome: acid phosphatase	Lysosome: acid phosphatase	F26C11.1 is an ortholog of human ACP2 (acid phosphatase 2, lysosomal), ACP4 (acid phosphatase 4), and ACPP (acid phosphatase, prostate)\; is predicted to have acid phosphatase activity.
272	WBGene00022181	Y71H2AM.16	Lysosome	Lysosome: acid phosphatase	Lysosome: acid phosphatase	pho-9 is an ortholog of human ACP2 (acid phosphatase 2, lysosomal), ACP4 (acid phosphatase 4), and ACPP (acid phosphatase, prostate)\; human ACPP exhibits phosphatase activity and protein homodimerization activity.
82	WBGene00008127	C47A10.5	Metabolism	Metabolism: amino acid	Metabolism: amino acid: breakdown	ddo-1 is an ortholog of human DDO and dao\; exhibits D-aspartate oxidase activity, D-glutamate oxidase activity, and cofactor binding activity\; is involved in oxidation-reduction process\; is expressed in the hypodermis and the intestinal cell.
98	WBGene00009177	F26H9.5	Metabolism	Metabolism: amino acid	Metabolism: amino acid: synthesis	F26H9.5 is an ortholog of human PSAT1\; is predicted to have O-phospho-L-serine:2-oxoglutarate aminotransferase activity\; is expressed in the head, the intestine, and the tail\; human orthologs of this gene are implicated in Neu-Laxova syndrome 2 and PSAT deficiency.
125	WBGene00011353	T01H8.2	Metabolism	Metabolism: amino acid	Metabolism: amino acid: synthesis	T01H8.2 is an ortholog of human SRR\; human SRR exhibits several functions, including L-serine ammonia-lyase activity, PDZ domain binding activity, and anion binding activity.
147	WBGene00013379	Y62E10A.13	Metabolism	Metabolism: amino acid	Metabolism: amino acid: synthesis	Y62E10A.13 is an ortholog of human PSPH (phosphoserine phosphatase)\; is predicted to have phosphoserine phosphatase activity\; is expressed in the head and the intestine\; human orthologs of this gene are implicated in PSPH deficiency.
239	WBGene00020382	T09B4.8	Metabolism	Metabolism: amino acid	Metabolism: amino acid: breakdown	T09B4.8 is an ortholog of human AGXT2\; is predicted to have pyridoxal phosphate binding activity and transaminase activity\; is expressed in the body wall musculature, the hypodermis, the intestine, and the nervous system.
241	WBGene00020436	T12A2.1	Metabolism	Metabolism: amino acid	Metabolism: amino acid: breakdown	T12A2.1 is an ortholog of human AMDHD1\; is predicted to have hydrolase activity, acting on carbon-nitrogen (but not peptide) bonds, in cyclic amides.
262	WBGene00021430	Y38F2AR.12	Metabolism	Metabolism: amino acid	Metabolism: amino acid: unassigned	Y38F2AR.12 is an ortholog of human OPLAH\; is predicted to have hydrolase activity.
156	WBGene00014202	ZK1058.1	Metabolism	Metabolism: B12	Metabolism: B12	mmcm-1 is an ortholog of human MUT\; is predicted to have cobalamin binding activity, metal ion binding activity, and methylmalonyl-CoA mutase activity\; localizes to the mitochondrion\; is used to study methylmalonic acidemia\; human orthologs of this gene are implicated in methylmalonic aciduria due to methylmalonyl-CoA mutase deficiency.
68	WBGene00006611	C23H3.7	Metabolism	Metabolism: carbohydrate	Metabolism: carbohydrate	tre-5 is an ortholog of human TREH (trehalase)\; is predicted to have alpha,alpha-trehalase activity\; is expressed in the head and the hypodermis.
123	WBGene00011147	R08D7.7	Metabolism	Metabolism: carbohydrate	Metabolism: carbohydrate	R08D7.7 is an ortholog of human XYLB\; is predicted to have kinase activity and phosphotransferase activity, alcohol group as acceptor.
143	WBGene00013119	Y51H4A.25	Metabolism	Metabolism: carbohydrate	Metabolism: carbohydrate	Y51H4A.25 is predicted to have acetylglucosaminyltransferase activity.
205	WBGene00018682	F52D1.1	Metabolism	Metabolism: carbohydrate	Metabolism: carbohydrate	aagr-4 is an ortholog of human GANAB (glucosidase II alpha subunit) and GANC (glucosidase alpha, neutral C)\; is predicted to have carbohydrate binding activity and hydrolase activity, hydrolyzing O-glycosyl compounds.
203	WBGene00018519	F46H5.3	Metabolism	Metabolism: creatine kinase	Metabolism: creatine kinase	F46H5.3 is an ortholog of human CKMT1B, CKB, and CKM\; is predicted to have ATP binding activity and arginine kinase activity.
194	WBGene00016906	C53D5.5	Metabolism	Metabolism: glutathione	Metabolism: glutathione	C53D5.5 is an ortholog of human GGT1 (gamma-glutamyltransferase 1) and GGT2 (gamma-glutamyltransferase 2)\; is predicted to have glutathione hydrolase activity.
245	WBGene00020590	T19H12.6	Metabolism	Metabolism: glutathione	Metabolism: glutathione	T19H12.6 is an ortholog of human GGT1 (gamma-glutamyltransferase 1), GGT2 (gamma-glutamyltransferase 2), and GGT5 (gamma-glutamyltransferase 5)\; is predicted to have glutathione hydrolase activity.
25	WBGene00001685	K10B3.7	Metabolism	Metabolism: glycolysis	Metabolism: glycolysis	gpd-3 is an ortholog of human GAPDH\; is predicted to have NAD binding activity, NADP binding activity, and glyceraldehyde-3-phosphate dehydrogenase (NAD+) (phosphorylating) activity\; is expressed in several tissues including the gonad.
257	WBGene00021043	W05G11.6	Metabolism	Metabolism: glycolysis	Metabolism: glycolysis	pck-1 is an ortholog of human PCK1 and PCK2\; is predicted to have GTP binding activity, kinase activity, and phosphoenolpyruvate carboxykinase activity\; localizes to the cytosol and striated muscle dense body.
33	WBGene00002095	C17C3.19	Metabolism	Metabolism: insulin	Metabolism: insulin	ins-12 is expressed in head neurons, motor neurons, nerve ring neurons, sensory neurons, and the rectum\; is predicted to encode a protein with the following domain: Insulin-like superfamily.
17	WBGene00001158	F01G10.3	Metabolism	Metabolism: lipid	Metabolism: lipid: beta oxidation	ech-9 is an ortholog of human EHHADH\; is predicted to have 3-hydroxyacyl-CoA dehydrogenase activity and metal ion binding activity\; human orthologs of this gene are implicated in Fanconi syndrome.
18	WBGene00001387	F15B9.1	Metabolism	Metabolism: lipid	Metabolism: lipid: binding	far-3 is predicted to have lipid binding activity\; is expressed in the hypodermis, the intestine, the male, and the vulva.
19	WBGene00001397	W06D12.3	Metabolism	Metabolism: lipid	Metabolism: lipid: fatty acid	fat-5 is an ortholog of human SCD (stearoyl-CoA desaturase) and SCD5 (stearoyl-CoA desaturase 5)\; is predicted to have stearoyl-CoA 9-desaturase activity\; is involved in long-chain fatty acid biosynthetic process and multicellular organism development\; is expressed in the intestine and the tail.
31	WBGene00002044	K02G10.6	Metabolism	Metabolism: lipid	Metabolism: lipid: sphingolipid	hyl-2 is an ortholog of human CERS5 (ceramide synthase 5), CERS4 (ceramide synthase 4), and CERS6 (ceramide synthase 6)\; is predicted to have transferase activity\; is expressed in the head, the hypodermis, the intestine, the tail, and the terminal bulb.
36	WBGene00002258	W02D3.5	Metabolism	Metabolism: lipid	Metabolism: lipid: binding	lbp-6 is an ortholog of human FABP3 (fatty acid binding protein 3), FABP4 (fatty acid binding protein 4), and FABP7 (fatty acid binding protein 7)\; is predicted to have lipid binding activity.
79	WBGene00007833	C31A11.5	Metabolism	Metabolism: lipid	Metabolism: lipid: o-acyl transferase	oac-6 is predicted to have transferase activity, transferring acyl groups other than amino-acyl groups.
80	WBGene00007848	C31E10.7	Metabolism	Metabolism: lipid	Metabolism: lipid: fatty acid	cytb-5.1 is an ortholog of human CYB5A\; is predicted to have heme binding activity and metal ion binding activity\; localizes to the perinuclear region of cytoplasm.
91	WBGene00008669	F11A3.1	Metabolism	Metabolism: lipid	Metabolism: lipid: fatty acid	acs-14 is predicted to have catalytic activity.
99	WBGene00009192	F27E5.1	Metabolism	Metabolism: lipid	Metabolism: lipid: sphingolipid	asah-2 is an ortholog of human ASAH1\; is predicted to have N-acylsphingosine amidohydrolase activity and ceramidase activity\; human orthologs of this gene are implicated in Farber lipogranulomatosis.
107	WBGene00009818	F47B10.7	Metabolism	Metabolism: lipid	Metabolism: lipid: beta oxidation	acbp-3 is an ortholog of human ACBD4 and ACBD5\; is predicted to have fatty-acyl-CoA binding activity and lipid binding activity\; is involved in lipid storage\; is expressed in the body wall musculature and the pharynx.
126	WBGene00011517	T06C12.10	Metabolism	Metabolism: lipid	Metabolism: lipid: sphingolipid	cgt-1 is an ortholog of human UGCG (UDP-glucose ceramide glucosyltransferase)\; is predicted to have ceramide glucosyltransferase activity and dihydroceramide glucosyltransferase activity\; is involved in glucosylceramide biosynthetic process, nematode larval development, and regulation of protein localization to basolateral plasma membrane\; is expressed in several tissues, including the aliment…
140	WBGene00012911	Y46G5A.21	Metabolism	Metabolism: lipid	Metabolism: lipid: glycerolipid	acl-7 is an ortholog of human GNPAT\; is predicted to have O-acyltransferase activity\; human orthologs of this gene are implicated in rhizomelic chondrodysplasia punctata type 2.
145	WBGene00013164	Y53F4B.18	Metabolism	Metabolism: lipid	Metabolism: lipid: fatty acid	Y53F4B.18 is an ortholog of human FAAH2\; is predicted to encode a protein with the following domains: Amidase signature domain and Amidase signature (AS) superfamily.
160	WBGene00015047	B0218.1	Metabolism	Metabolism: lipid	Metabolism: lipid: fatty acid	faah-1 is an ortholog of human FAAH\; is predicted to have amidase activity, anandamide amidohydrolase activity, and oleamide hydrolase activity\; is involved in positive regulation of axon regeneration\; is expressed in the pharynx.
182	WBGene00016331	C32F10.1	Metabolism	Metabolism: lipid	Metabolism: lipid: binding	obr-4 is an ortholog of human OSBPL9 (oxysterol binding protein like 9)\; exhibits calmodulin binding activity\; is expressed in several tissues, including the head, the nervous system, the reproductive system, and the tail.
185	WBGene00016511	C37H5.13	Metabolism	Metabolism: lipid	Metabolism: lipid: beta oxidation	C37H5.13 is an ortholog of human ACOT8 (acyl-CoA thioesterase 8)\; is predicted to have acyl-CoA hydrolase activity.
209	WBGene00018708	F52F10.4	Metabolism	Metabolism: lipid	Metabolism: lipid: o-acyl transferase	oac-32 is predicted to have transferase activity, transferring acyl groups other than amino-acyl groups.
214	WBGene00018990	F56F11.3	Metabolism	Metabolism: lipid	Metabolism: lipid: unassigned	klf-1 is an ortholog of human KLF2 (Kruppel like factor 2)\; is predicted to have nucleic acid binding activity\; is involved in apoptotic cell clearance, apoptotic process, and cellular lipid metabolic process\; is expressed in the hypodermis, the intestine, and the nervous system\; human orthologs of this gene are implicated in congenital dyserythropoietic anemia.
227	WBGene00019668	K12B6.3	Metabolism	Metabolism: lipid	Metabolism: lipid: lipase	fil-2 is predicted to have hydrolase activity\; is expressed in the intestine.
231	WBGene00019965	R08F11.1	Metabolism	Metabolism: lipid	Metabolism: lipid: sphingolipid	R08F11.1 is an ortholog of human GBA2 (glucosylceramidase beta 2)\; is predicted to have glucosylceramidase activity\; human orthologs of this gene are implicated in hereditary spastic paraplegia 46.
242	WBGene00020446	T12B3.3	Metabolism	Metabolism: lipid	Metabolism: lipid: phospholipid	T12B3.3 is an ortholog of human GDE1\; is predicted to have glycerophosphodiester phosphodiesterase activity.
261	WBGene00021352	Y37E3.11	Metabolism	Metabolism: lipid	Metabolism: lipid: phospholipid	pcyt-2.1 is an ortholog of human PCYT2\; is predicted to have nucleotidyltransferase activity.
271	WBGene00022178	Y71H2AM.13	Metabolism	Metabolism: lipid	Metabolism: lipid: sterol	Y71H2AM.13 is enriched in several tissues, including the alimentary system, the excretory cell, the nervous system, and the somatic gonad precursor based on microarray, tiling array, and RNA-seq studies\; is affected by several genes including daf-16, daf-2, and glp-1 based on microarray, proteomic, and RNA-seq studies\; is affected by six chemicals including D-glucose, Sodium Chloride, and Chlor…
10	WBGene00000761	C24A11.9	Metabolism	Metabolism: mitochondria	Metabolism: mitochondria: ubiquinone	coq-1 is an ortholog of human PDSS1\; is predicted to have transferase activity, transferring alkyl or aryl (other than methyl) groups\; is involved in ubiquinone biosynthetic process\; human orthologs of this gene are implicated in primary coenzyme Q10 deficiency 2.
129	WBGene00011826	T18D3.9	Metabolism	Metabolism: mitochondria	Metabolism: mitochondria: unassigned	T18D3.9 is an ortholog of human MPV17\; human orthologs of this gene are implicated in mitochondrial DNA depletion syndrome 7\; is predicted to encode a protein with the following domain: Mpv17\/PMP22.
152	WBGene00014001	ZK593.1	Metabolism	Metabolism: mitochondria	Metabolism: mitochondria: citric acid cycle	pyk-2 is an ortholog of human PKM\; is predicted to have several functions, including metal ion binding activity, metal ion binding activity, and phosphorus metabolic process\; localizes to the endoplasmic reticulum, sarcomere, and striated muscle dense body\; is expressed in the intestine\; human orthologs of this gene are implicated in pyruvate kinase deficiency of red cells.
165	WBGene00015391	C03G5.1	Metabolism	Metabolism: mitochondria	Metabolism: mitochondria: citric acid cycle	sdha-1 is an ortholog of human SDHA (succinate dehydrogenase complex flavoprotein subunit A)\; is predicted to have flavin adenine dinucleotide binding activity and succinate dehydrogenase (ubiquinone) activity\; localizes to the mitochondrion\; is expressed in several tissues, including the alimentary system, the body wall musculature, the excretory cell, the head, and the nervous system\; human…
11	WBGene00000775	F38E11.3	Metabolism	Metabolism: nucleotide	Metabolism: nucleotide	cpin-1 is an ortholog of human GDA\; is predicted to have hydrolase activity, acting on carbon-nitrogen (but not peptide) bonds.
71	WBGene00007236	C01G10.9	Metabolism	Metabolism: nucleotide	Metabolism: nucleotide	C01G10.9 is an ortholog of human MRI1\; is predicted to have S-methyl-5-thioribose-1-phosphate isomerase activity.
141	WBGene00012968	Y48A6B.7	Metabolism	Metabolism: nucleotide	Metabolism: nucleotide	Y48A6B.7 is predicted to have catalytic activity.
163	WBGene00015298	C01F1.3	Metabolism	Metabolism: nucleotide	Metabolism: nucleotide	C01F1.3 is an ortholog of human TGDS (TDP-glucose 4,6-dehydratase)\; is predicted to encode a protein with the following domain: NAD(P)-binding domain superfamily.
50	WBGene00003844	K11C4.4	Metabolism	Metabolism: polyamine	Metabolism: polyamine	odc-1 is an ortholog of human AZIN1, AZIN2, and Odc1\; is predicted to have ornithine decarboxylase activity\; is expressed in the intestine and the male gonad.
61	WBGene00004875	F47G4.7	Metabolism	Metabolism: polyamine	Metabolism: polyamine	smd-1 is an ortholog of human AMD1\; exhibits adenosylmethionine decarboxylase activity\; is involved in spermidine biosynthetic process and spermine biosynthetic process\; is expressed in the intestine and the nervous system.
1	WBGene00000116	C54D1.4	Metabolism	Metabolism: short chain dehydrogenase	Metabolism: short chain dehydrogenase	alh-10 is an ortholog of human ALDH8A1 (aldehyde dehydrogenase 8 A1)\; is predicted to have oxidoreductase activity, acting on the aldehyde or oxo group of donors, NAD or NADP as acceptor\; is expressed in the intestine and the nervous system.
2	WBGene00000118	Y69F12A.2	Metabolism	Metabolism: short chain dehydrogenase	Metabolism: short chain dehydrogenase	alh-12 is an ortholog of human ALDH9A1 (aldehyde dehydrogenase 9 A1)\; is predicted to have oxidoreductase activity, acting on the aldehyde or oxo group of donors, NAD or NADP as acceptor.
14	WBGene00000977	R05D8.8	Metabolism	Metabolism: short chain dehydrogenase	Metabolism: short chain dehydrogenase	dhs-14 is an ortholog of human HSD17B14\; is predicted to encode a protein with the following domains: Short-chain dehydrogenase\/reductase SDR and NAD(P)-binding domain superfamily.
181	WBGene00016274	C30G12.2	Metabolism	Metabolism: short chain dehydrogenase	Metabolism: short chain dehydrogenase	C30G12.2 is enriched in the intestine based on SAGE, tiling array, RNA-seq, and microarray studies\; is affected by several genes including daf-2, glp-1, and daf-12 based on proteomic, microarray, tiling array, and RNA-seq studies\; is affected by twenty-two chemicals including Ethanol, tryptophan, and 1-methylnicotinamide based on RNA-seq and microarray studies\; is predicted to encode a protein…
41	WBGene00003234	Y56A3A.3	Metabolism	Metabolism: unassigned	Metabolism: unassigned	mif-1 is an ortholog of human MIF\; human orthologs of this gene are implicated in juvenile rheumatoid arthritis\; human MIF exhibits several functions, including identical protein binding activity, intramolecular oxidoreductase activity, and signaling receptor binding activity.
67	WBGene00006601	Y17G7B.7	Metabolism	Metabolism: unassigned	Metabolism: unassigned	tpi-1 is an ortholog of human TPI1\; is predicted to have triose-phosphate isomerase activity\; is involved in cell redox homeostasis and determination of adult lifespan\; localizes to the intracellular\; human orthologs of this gene are implicated in triosephosphate isomerase deficiency.
154	WBGene00014052	ZK669.2	Metabolism	Metabolism: unassigned	Metabolism: unassigned	ZK669.2 is an ortholog of human IFI30\; human IFI30 exhibits oxidoreductase activity, acting on a sulfur group of donors.
207	WBGene00018700	F52E1.13	Metabolism	Metabolism: unassigned	Metabolism: unassigned	lmd-3 is an ortholog of human NCOA7 and oxr1\; is involved in determination of adult lifespan, response to heat, and response to oxidative stress\; is expressed in the alimentary system, the digestive tract, the head, the hypodermis, and the nervous system.
230	WBGene00019779	M60.2	mRNA functions	mRNA functions: processing	mRNA functions: processing: nuclease	endu-2 is an ortholog of human ENDOU (endonuclease, poly(U) specific)\; is predicted to have endoribonuclease activity\; is involved in defense response to Gram-negative bacterium and innate immune response.
7	WBGene00000528	NA	NA	NA	NA	NA
246	WBGene00020681	NA	NA	NA	NA	NA
21	WBGene00001463	E01H11.3	Neuronal function	Neuronal function: synaptic function	Neuronal function: synaptic function: neuropeptide	flp-20 is involved in negative regulation of turning behavior involved in mating\; is expressed in the amphid sensillum, the head, and the nervous system.
30	WBGene00001841	C36B7.7	Neuronal function	Neuronal function: unassigned	Neuronal function: unassigned	hen-1 is involved in several processes, including associative learning, dauer larval development, and sensory perception of chemical stimulus\; localizes to the axon and neuronal cell body\; is expressed in the amphid sensillum, the head, the nervous system, the pharyngeal muscle cell, and the vulva.
293	WBGene00219592	F55H12.8	Non-coding RNA	Non-coding RNA: linc	Non-coding RNA: linc	linc-84 is affected by several genes including hsf-1, nhr-49, and met-2 based on RNA-seq studies\; is affected by tert-Butylhydroperoxide based on RNA-seq studies.
294	WBGene00219826	C18H9.12	Non-coding RNA	Non-coding RNA: ncRNA	Non-coding RNA: ncRNA	C18H9.12 is affected by several genes including daf-2, cep-1, and nuo-6 based on RNA-seq studies.
57	WBGene00004096	F40F8.7	Nucleic acid	Nucleic acid: binding	Nucleic acid: binding: zinc finger	pqm-1 is predicted to have nucleic acid binding activity\; is involved in defense response to Gram-negative bacterium, determination of adult lifespan, and innate immune response\; localizes to the cytoplasm and nucleus\; is expressed in head neurons, the head muscle, and the pseudocoelom.
106	WBGene00009772	F46B6.7	Nucleic acid	Nucleic acid: binding	Nucleic acid: binding: zinc finger	ztf-7 is an ortholog of human ZNF277\; is predicted to have nucleic acid binding activity\; is expressed in several tissues, including the anal region, the digestive tract, the head, the muscular system, and the reproductive system.
235	WBGene00020058	R13D11.4	Protein modification	Protein modification: acetyltransferase	Protein modification: acetyltransferase	R13D11.4 is enriched in the coelomocyte, the muscle cell, and the nervous system based on tiling array and RNA-seq studies\; is affected by several genes including daf-2, isp-1, and sma-2 based on microarray and RNA-seq studies\; is affected by four chemicals including indole, 4-bromodiphenyl ether, and Zidovudine based on microarray and RNA-seq studies\; is predicted to encode a protein with the…
4	WBGene00000214	Y39B6A.20	Proteolysis general	Proteolysis general: aspartate	Proteolysis general: aspartate: cathepsin	asp-1 is an ortholog of human PGA4, NAPSA, and PGA5\; is predicted to have aspartic-type endopeptidase activity\; localizes to the cytoplasm and external side of apical plasma membrane\; is expressed in the intestine.
5	WBGene00000216	H22K11.1	Proteolysis general	Proteolysis general: aspartate	Proteolysis general: aspartate: unassigned	asp-3 is an ortholog of human PGA4, NAPSA, and PGA5\; is predicted to have aspartic-type endopeptidase activity\; is involved in necrotic cell death\; localizes to the lysosome\; is expressed in the intestine and uterus.
216	WBGene00019104	F59D6.2	Proteolysis general	Proteolysis general: aspartate	Proteolysis general: aspartate: cathepsin	asp-7 is an ortholog of human PGA4, NAPSA, and PGA5\; is predicted to have aspartic-type endopeptidase activity.
259	WBGene00021070	W07B8.1	Proteolysis general	Proteolysis general: aspartate	Proteolysis general: aspartate: cathepsin	cpr-8 is an ortholog of human CTSB (cathepsin B)\; is predicted to have cysteine-type peptidase activity.
263	WBGene00021503	Y40D12A.2	Proteolysis general	Proteolysis general: cysteine	Proteolysis general: cysteine: cathepsin	ctsa-2 is an ortholog of human CTSA (cathepsin A)\; is predicted to have serine-type carboxypeptidase activity\; localizes to the membrane raft.
193	WBGene00016893	C53B7.2	Proteolysis general	Proteolysis general: inhibitor	Proteolysis general: inhibitor: TIL domain	C53B7.2 is enriched in the DA neuron, the I5 neuron, the SAB, and the retrovesicular ganglion based on RNA-seq and microarray studies\; is affected by several genes including daf-2, clk-1, and eat-2 based on microarray, tiling array, and RNA-seq studies\; is affected by ten chemicals including Ethanol, manganese chloride, and bisphenol S based on RNA-seq and microarray studies\; is predicted to e…
223	WBGene00019411	K05F1.10	Proteolysis general	Proteolysis general: inhibitor	Proteolysis general: inhibitor: TIL domain	K05F1.10 is involved in innate immune response.
38	WBGene00003091	Y22F5A.5	Proteolysis general	Proteolysis general: lysozyme	Proteolysis general: lysozyme	lys-2 is predicted to have lysozyme activity\; is involved in defense response to Gram-negative bacterium, defense response to Gram-positive bacterium, and innate immune response.
39	WBGene00003095	F58B3.3	Proteolysis general	Proteolysis general: lysozyme	Proteolysis general: lysozyme	lys-6 is predicted to have lysozyme activity.
40	WBGene00003099	F17E9.11	Proteolysis general	Proteolysis general: lysozyme	Proteolysis general: lysozyme	lys-10 is enriched in the germ line and the intestine based on RNA-seq studies\; is affected by several genes including daf-12, clk-1, and sir-2.1 based on microarray and RNA-seq studies\; is affected by twelve chemicals including 1-methylnicotinamide, methylmercuric chloride, and Rotenone based on RNA-seq and microarray studies\; is predicted to encode a protein with the following domain: Glycos…
186	WBGene00016670	C45G7.3	Proteolysis general	Proteolysis general: lysozyme	Proteolysis general: lysozyme	ilys-3 exhibits lysozyme activity\; is involved in defense response to Gram-positive bacterium and determination of adult lifespan\; localizes to the cytoplasmic part, extracellular space, and intracellular organelle\; is expressed in the alimentary system, the coelomocyte, the digestive tract, and the epithelial system.
44	WBGene00003530	K11G12.1	Proteolysis general	Proteolysis general: metallopeptidase	Proteolysis general: metallopeptidase	nas-11 is predicted to have metalloendopeptidase activity and zinc ion binding activity\; is expressed in several tissues, including the epithelial system, the intestine, and the nervous system.
252	WBGene00020879	T28A11.17	Proteolysis general	Proteolysis general: metallopeptidase	Proteolysis general: metallopeptidase	T28A11.17 is enriched in the NSM based on tiling array studies\; is affected by several genes including age-1, clk-1, and sir-2.1 based on microarray and RNA-seq studies\; is affected by multi-walled carbon nanotube and dibromoacetic acid based on RNA-seq and microarray studies.
198	WBGene00017594	F19C7.4	Proteolysis general	Proteolysis general: serine	Proteolysis general: serine	F19C7.4 is an ortholog of human PRSS16 (serine protease 16)\; is predicted to have serine-type peptidase activity.
277	WBGene00022471	Y119C1B.5	Proteolysis proteasome	Proteolysis proteasome: E3	Proteolysis proteasome: E3: RING finger	rnf-145 is an ortholog of human RNF145 (ring finger protein 145)\; is predicted to have zinc ion binding activity\; is expressed in several tissues, including the alimentary system, the hypodermis, the muscular system, the nervous system, and the reproductive system.
65	WBGene00006017	T08G3.9	Pseudogene	Pseudogene	Pseudogene	srx-126 is affected by clk-1 and sir-2.1 based on microarray studies\; is affected by dafa#1 and allantoin based on microarray studies.
90	WBGene00008658	F10F2.6	Pseudogene	Pseudogene	Pseudogene	clec-152 is enriched in the germ line and the male based on RNA-seq studies\; is affected by several genes including eat-2, sir-2.1, and pgl-1 based on RNA-seq and microarray studies\; is affected by four chemicals including methylmercuric chloride, fluoranthene, and paraquat based on microarray studies.
153	WBGene00014005	ZK593.9	Pseudogene	Pseudogene	Pseudogene	ZK593.9 is affected by several genes including daf-2, daf-12, and clk-1 based on tiling array, microarray, and RNA-seq studies\; is affected by methylmercuric chloride, Sodium Chloride, and Colistin based on microarray and RNA-seq studies.
159	WBGene00014955	Y102A5C.6	Pseudogene	Pseudogene	Pseudogene	Y102A5C.6 is enriched in the DA neuron, the I5 neuron, the SAB, the germ line, and the retrovesicular ganglion based on RNA-seq and microarray studies\; is affected by several genes including daf-2, gld-1, and clk-1 based on RNA-seq and microarray studies\; is affected by five chemicals including Humic Substances, single-walled carbon nanotube, and paraquat based on microarray studies.
201	WBGene00018194	F39E9.1	Pseudogene	Pseudogene	Pseudogene	F39E9.1 is enriched in the intestine based on RNA-seq studies\; is affected by several genes including daf-16, daf-2, and dpy-10 based on microarray and RNA-seq studies\; is affected by eleven chemicals including Heme, D-glucopyranose, and multi-walled carbon nanotube based on microarray and RNA-seq studies.
220	WBGene00019208	H17B01.3	Pseudogene	Pseudogene	Pseudogene	lips-14 is enriched in the intestine based on RNA-seq studies\; is affected by several genes including daf-16, daf-2, and daf-12 based on microarray, tiling array, and RNA-seq studies\; is affected by twelve chemicals including hydrogen sulfide, D-glucose, and bisphenol A based on microarray and RNA-seq studies.
251	WBGene00020873	T28A11.6	Pseudogene	Pseudogene	Pseudogene	T28A11.6 is enriched in the DA neuron, the VA neuron, the body wall muscle cell, and the hypodermis based on tiling array and RNA-seq studies\; is affected by several genes including daf-16, daf-12, and hsf-1 based on microarray, tiling array, and RNA-seq studies\; is affected by five chemicals including multi-walled carbon nanotube, Progesterone, and resveratrol based on RNA-seq and microarray s…
258	WBGene00021055	W06A11.4	Pseudogene	Pseudogene	Pseudogene	W06A11.4 is expressed in the intestinal cell.
273	WBGene00022227	Y73B3B.5	Pseudogene	Pseudogene	Pseudogene	Y73B3B.5 is enriched in the germ line based on RNA-seq studies\; is affected by several genes including daf-16, daf-2, and hsf-1 based on microarray and RNA-seq studies\; is affected by four chemicals including Zidovudine, Chlorpyrifos, and Diazinon based on RNA-seq and microarray studies.
281	WBGene00022818	ZK783.3	Pseudogene	Pseudogene	Pseudogene	ZK783.3 is enriched in the NSM, the male, and the seam cell based on tiling array and RNA-seq studies\; is affected by several genes including daf-16, sir-2.1, and npr-1 based on tiling array, microarray, and RNA-seq studies\; is affected by four chemicals including methylmercuric chloride, resveratrol, and Atrazine based on microarray studies.
269	WBGene00021789	Y51H7C.11	Ribosome	Ribosome: biogenesis	Ribosome: biogenesis	nol-6 is an ortholog of human NOL6 (nucleolar protein 6)\; is predicted to have RNA binding activity\; is involved in negative regulation of innate immune response\; is expressed in several tissues, including the alimentary system, the hypodermis, the muscular system, the nervous system, and the reproductive system.
100	WBGene00009326	F32D8.1	Signaling	Signaling: calcium	Signaling: calcium: calmodulin dependent	F32D8.1 is an ortholog of human CAMK1D (calcium\/calmodulin dependent protein kinase ID), CAMK1G (calcium\/calmodulin dependent protein kinase IG), and CAMKV (CaM kinase like vesicle associated)\; is predicted to have ATP binding activity and protein serine\/threonine kinase activity.
26	WBGene00001714	Y47D7A.5	Signaling	Signaling: hedgehog-like	Signaling: hedgehog-like	grl-5 is expressed in the hypodermis\; is predicted to encode a protein with the following domain: Ground-like domain.
24	WBGene00001674	F18G5.3	Signaling	Signaling: heteromeric G protein	Signaling: heteromeric G protein: G alpha subunit	gpa-12 is an ortholog of human GNA12 and GNA13\; is predicted to have several functions, including G protein-coupled receptor binding activity, G-protein beta\/gamma-subunit complex binding activity, and GTP binding activity\; is involved in positive regulation of antimicrobial peptide production and positive regulation of transcription from RNA polymerase II promoter involved in defense response…
35	WBGene00002146	C09B8.1	Signaling	Signaling: lipid	Signaling: lipid: phosphatase	ipp-5 is an ortholog of human INPP5A (inositol polyphosphate-5-phosphatase A)\; is predicted to have inositol phosphate phosphatase activity\; is involved in several processes, including epidermal growth factor receptor signaling pathway, hermaphrodite genitalia morphogenesis, and inositol phosphate-mediated signaling\; is expressed in the spermatheca.
37	WBGene00002979	C46H11.4	Signaling	Signaling: lipid	Signaling: lipid: kinase inositol	lfe-2 is an ortholog of human ITPKA\; is predicted to have ATP binding activity and inositol-1,4,5-trisphosphate 3-kinase activity\; is involved in hermaphrodite genitalia morphogenesis\; is expressed in the intestine, the pharynx, and the spermatheca\; human orthologs of this gene are implicated in Kawasaki disease.
56	WBGene00004088	Y48G9A.8	Signaling	Signaling: lipid	Signaling: lipid: kinase PI4	ppk-2 is an ortholog of human PIP4K2A and PIP4K2C\; is predicted to have ATP binding activity and phosphatidylinositol phosphate kinase activity\; is expressed in several tissues, including the alimentary system, the excretory cell, the muscular system, the nervous system, and the reproductive system.
238	WBGene00020256	T05C3.6	Signaling	Signaling: lipid	Signaling: lipid: phospholipase: unassigned	T05C3.6 is an ortholog of human PLD3 (phospholipase D 3), PLD4 (phospholipase D 4), and PLD5 (phospholipase D 5)\; is predicted to have catalytic activity\; human orthologs of this gene are implicated in Alzheimer's disease 19.
253	WBGene00020895	T28D9.3	Signaling	Signaling: lipid	Signaling: lipid: phosphatase	plpp-1.2 is an ortholog of human PLPP1 (phospholipid phosphatase 1), PLPP2 (phospholipid phosphatase 2), and PLPP3 (phospholipid phosphatase 3)\; is predicted to have hydrolase activity.
274	WBGene00022233	Y73B6BL.4	Signaling	Signaling: lipid	Signaling: lipid: phospholipase A	ipla-6 is an ortholog of human PNPLA8 (patatin like phospholipase domain containing 8)\; is predicted to have hydrolase activity\; is expressed in several tissues, including the alimentary system, the muscular system, the nervous system, and the reproductive system.
59	WBGene00004789	W10G6.2	Signaling	Signaling: MAPK	Signaling: MAPK	sgk-1 is an ortholog of human SGK1, SGK2, and SGK3\; exhibits phosphatidylinositol-3,4,5-trisphosphate binding activity and protein serine\/threonine kinase activity\; is involved in several processes, including mesendoderm development, nematode larval development, and peptidyl-serine phosphorylation\; localizes to the cytoplasm and nucleus\; is expressed in the head, the intestine, the nervous s…
60	WBGene00004859	W06B3.2	Signaling	Signaling: MAPK	Signaling: MAPK	sma-5 is an ortholog of human MAPK7 (mitogen-activated protein kinase 7)\; is predicted to have ATP binding activity and MAP kinase activity\; is involved in several processes, including cell proliferation, dauer larval development, and determination of adult lifespan\; is expressed in the excretory cell, the hypodermis, the intestine, and the pharynx.
212	WBGene00018906	F55G1.13	Signaling	Signaling: Notch	Signaling: Notch	egas-4 is an ortholog of human SCNN1G (sodium channel epithelial 1 gamma subunit), SCNN1B (sodium channel epithelial 1 beta subunit), and SCNN1A (sodium channel epithelial 1 alpha subunit)\; is predicted to have calcium ion binding activity and sodium channel activity\; human orthologs of this gene are implicated in Liddle syndrome, autosomal recessive pseudohypoaldosteronism type 1, and bronchie…
52	WBGene00003980	F09C3.1	Signaling	Signaling: small GTPase	Signaling: small GTPase: Rho/Rac	pes-7 is an ortholog of human IQGAP1, IQGAP2, and IQGAP3\; is expressed in several tissues, including the epithelial system, the nervous system, the reproductive system, and the tail\; human IQGAP1 exhibits several functions, including S100 protein binding activity, calmodulin binding activity, and enzyme binding activity.
195	WBGene00016970	C56E6.2	Signaling	Signaling: small GTPase	Signaling: small GTPase: Rab	C56E6.2 is predicted to have GTP binding activity and GTPase activity.
51	WBGene00003941	Y71H2AL.1	Signaling	Signaling: unassigned	Signaling: unassigned	pbo-1 is an ortholog of human CHP1 (calcineurin like EF-hand protein 1) and CHP2 (calcineurin like EF-hand protein 2)\; is predicted to have calcium ion binding activity.
108	WBGene00009857	F49A5.5	Stress response	Stress response: C-type Lectin	Stress response: C-type Lectin	clec-28 is an ortholog of human CLEC3A (C-type lectin domain family 3 member A) and CLEC3B (C-type lectin domain family 3 member B)\; is predicted to have carbohydrate binding activity.
109	WBGene00009859	F49A5.7	Stress response	Stress response: C-type Lectin	Stress response: C-type Lectin	clec-33 is an ortholog of human CLEC3A (C-type lectin domain family 3 member A) and CLEC3B (C-type lectin domain family 3 member B)\; is predicted to have carbohydrate binding activity.
120	WBGene00010953	M199.4	Stress response	Stress response: C-type Lectin	Stress response: C-type Lectin	clec-190 is predicted to have carbohydrate binding activity.
266	WBGene00021582	Y46C8AL.4	Stress response	Stress response: C-type Lectin	Stress response: C-type Lectin	clec-71 is predicted to have carbohydrate binding activity\; is involved in defense response to Gram-positive bacterium.
270	WBGene00021872	Y54G2A.6	Stress response	Stress response: C-type Lectin	Stress response: C-type Lectin	clec-85 is predicted to have carbohydrate binding activity\; is expressed in the intestine.
13	WBGene00000910	F01G10.8	Stress response	Stress response: dauer	Stress response: dauer	daf-14 is an ortholog of human SMAD5 (SMAD 5)\; is involved in several processes, including dauer larval development, determination of adult lifespan, and negative regulation of dauer larval development\; is expressed in several tissues, including the anal sphincter muscle, the epithelial system, the head, and the intestine.
27	WBGene00001776	Y53F4B.31	Stress response	Stress response: detoxification	Stress response: detoxification: GST	gst-28 is an ortholog of human GSTA4 (glutathione S-transferase alpha 4), GSTA5 (glutathione S-transferase alpha 5), and HPGDS (hematopoietic prostaglandin D synthase)\; is predicted to have transferase activity.
28	WBGene00001781	C02A12.1	Stress response	Stress response: detoxification	Stress response: detoxification: GST	gst-33 is an ortholog of human GSTA4 (glutathione S-transferase alpha 4), GSTA5 (glutathione S-transferase alpha 5), and HPGDS (hematopoietic prostaglandin D synthase)\; is predicted to have transferase activity\; is expressed in the intestine, the pharynx, and the tail.
74	WBGene00007422	C08B6.1	Stress response	Stress response: detoxification	Stress response: detoxification: ugt	ugt-17 is an ortholog of human UGT3A1 (UDP glycosyltransferase family 3 member A1) and UGT3A2 (UDP glycosyltransferase family 3 member A2)\; is predicted to have transferase activity, transferring hexosyl groups.
81	WBGene00007946	C35A5.2	Stress response	Stress response: detoxification	Stress response: detoxification: ugt	ugt-33 is an ortholog of human UGT3A1 (UDP glycosyltransferase family 3 member A1) and UGT3A2 (UDP glycosyltransferase family 3 member A2)\; is predicted to have transferase activity, transferring hexosyl groups.
88	WBGene00008486	F01D4.2	Stress response	Stress response: detoxification	Stress response: detoxification: ugt	ugt-44 is an ortholog of human UGT3A1 (UDP glycosyltransferase family 3 member A1) and UGT3A2 (UDP glycosyltransferase family 3 member A2)\; is predicted to have transferase activity, transferring hexosyl groups\; is involved in innate immune response.
149	WBGene00013901	ZC443.6	Stress response	Stress response: detoxification	Stress response: detoxification: ugt	ugt-16 is an ortholog of human UGT3A1 (UDP glycosyltransferase family 3 member A1) and UGT3A2 (UDP glycosyltransferase family 3 member A2)\; is predicted to have glucuronosyltransferase activity\; is expressed in the intestine and the pharynx.
190	WBGene00016860	C50H11.15	Stress response	Stress response: detoxification	Stress response: detoxification: CYP	cyp-33C9 is an ortholog of human CYP2J2 (cytochrome P450 family 2 subfamily J member 2), CYP2R1 (cytochrome P450 family 2 subfamily R member 1), and CYP2U1 (cytochrome P450 family 2 subfamily U member 1)\; is predicted to have heme binding activity, iron ion binding activity, and oxidoreductase activity\; human orthologs of this gene are implicated in hereditary spastic paraplegia 56, lung cancer…
196	WBGene00017331	F10D2.5	Stress response	Stress response: detoxification	Stress response: detoxification: ugt	ugt-40 is an ortholog of human UGT3A1 (UDP glycosyltransferase family 3 member A1) and UGT3A2 (UDP glycosyltransferase family 3 member A2)\; is predicted to have transferase activity, transferring hexosyl groups.
221	WBGene00019233	H23N18.2	Stress response	Stress response: detoxification	Stress response: detoxification: ugt	ugt-14 is an ortholog of human UGT3A1 (UDP glycosyltransferase family 3 member A1) and UGT3A2 (UDP glycosyltransferase family 3 member A2)\; is predicted to have transferase activity, transferring hexosyl groups.
225	WBGene00019515	K08B4.3	Stress response	Stress response: detoxification	Stress response: detoxification: ugt	ugt-19 is an ortholog of human UGT3A1 (UDP glycosyltransferase family 3 member A1) and UGT3A2 (UDP glycosyltransferase family 3 member A2)\; is predicted to have transferase activity, transferring hexosyl groups.
232	WBGene00019967	R08F11.3	Stress response	Stress response: detoxification	Stress response: detoxification: CYP	cyp-33C8 is an ortholog of human CYP2J2 (cytochrome P450 family 2 subfamily J member 2), CYP2R1 (cytochrome P450 family 2 subfamily R member 1), and CYP2U1 (cytochrome P450 family 2 subfamily U member 1)\; is predicted to have heme binding activity, iron ion binding activity, and oxidoreductase activity\; human orthologs of this gene are implicated in hereditary spastic paraplegia 56, lung cancer…
210	WBGene00018725	F53A9.2	Stress response	Stress response: heavy metal	Stress response: heavy metal	kreg-1 is involved in stress response to copper ion.
12	WBGene00000783	T10H4.12	Stress response	Stress response: pathogen	Stress response: pathogen: unassigned	cpr-3 is an ortholog of human CTSB (cathepsin B)\; is predicted to have cysteine-type peptidase activity\; is involved in innate immune response\; is expressed in the intestine, the pharyngeal-intestinal valve, the pharynx, and the rectal gland cell.
47	WBGene00003647	T05B4.2	Stress response	Stress response: pathogen	Stress response: pathogen: transcriptional regulator	nhr-57 is predicted to have DNA-binding activity transcription factor activity, sequence-specific DNA binding activity, and zinc ion binding activity\; is involved in response to hypoxia\; is expressed in several tissues, including the ABplaappa, the ABplaappp, the alimentary system, the excretory system, and the nervous system.
62	WBGene00004988	T08A9.7	Stress response	Stress response: pathogen	Stress response: pathogen: saposin	spp-3 is involved in defense response to Gram-negative bacterium, defense response to Gram-positive bacterium, and protein homooligomerization\; is expressed in the SDQR.
63	WBGene00004989	T08A9.8	Stress response	Stress response: pathogen	Stress response: pathogen: saposin	spp-4 is enriched in several tissues, including the alimentary system, the hypodermis, the male, the muscular system, and the nervous system based on tiling array, RNA-seq, and microarray studies\; is affected by several genes including daf-16, daf-2, and dpy-10 based on microarray and RNA-seq studies\; is affected by fifteen chemicals including Heme, methylmercuric chloride, and bisphenol S base…
113	WBGene00010050	F54D5.4	Stress response	Stress response: pathogen	Stress response: pathogen: unassigned	F54D5.4 is involved in innate immune response.
115	WBGene00010256	F58E6.7	Stress response	Stress response: pathogen	Stress response: pathogen: unassigned	hrg-3 exhibits heme binding activity and heme transporter activity\; is involved in defense response to Gram-negative bacterium and heme transport\; localizes to the extracellular space\; is expressed in the intestinal cell.
131	WBGene00011844	T19C9.8	Stress response	Stress response: pathogen	Stress response: pathogen: CUB	T19C9.8 is enriched in the DA neuron, the VA neuron, the coelomocyte, the intestine, and the male based on tiling array, RNA-seq, and microarray studies\; is affected by several genes including daf-16, daf-2, and glp-1 based on tiling array, microarray, and RNA-seq studies\; is affected by eighteen chemicals including Heme, tryptophan, and methylmercury hydroxide based on microarray and RNA-seq s…
132	WBGene00011979	T24B8.5	Stress response	Stress response: pathogen	Stress response: pathogen: ShK	T24B8.5 is involved in innate immune response\; is expressed in the intestine.
134	WBGene00012211	W02D9.5	Stress response	Stress response: pathogen	Stress response: pathogen: unassigned	ssp-37 is involved in defense response to Gram-negative bacterium.
211	WBGene00018729	F53A9.6	Stress response	Stress response: pathogen	Stress response: pathogen: unassigned	F53A9.6 is involved in innate immune response.
177	WBGene00016204	C29E4.7	Stress response	Stress response: unassigned	Stress response: unassigned	gsto-1 is an ortholog of human GSTO1 (glutathione S-transferase omega 1) and GSTO2 (glutathione S-transferase omega 2)\; exhibits glutathione dehydrogenase (ascorbate) activity and glutathione transferase activity\; is involved in several processes, including cellular response to extracellular stimulus, oxidation-reduction process, and protein glutathionylation.
191	WBGene00016862	C52A10.1	Stress response	Stress response: unassigned	Stress response: unassigned	C52A10.1 is predicted to have hydrolase activity.
228	WBGene00019717	M01H9.1	Stress response	Stress response: unassigned	Stress response: unassigned	trx-3 localizes to the apical plasma membrane, cytoplasm, and nucleus\; is expressed in the intestine.
116	WBGene00010370	H06O01.3	Trafficking	Trafficking: endocytosis	Trafficking: endocytosis: unassigned	ctg-1 is an ortholog of human SEC14L6 (SEC14 like lipid binding 6), SEC14L2 (SEC14 like lipid binding 2), and SEC14L3 (SEC14 like lipid binding 3)\; is predicted to encode a protein with the following domains: CRAL-TRIO lipid binding domain, GOLD domain superfamily, and CRAL-TRIO lipid binding domain superfamily.
6	WBGene00000223	C07G2.2	Transcription factor	Transcription factor: bZIP	Transcription factor: bZIP	atf-7 exhibits mitogen-activated protein kinase binding activity\; is involved in several processes, including defense response to Gram-negative bacterium, regulation of cellular biosynthetic process, and regulation of defense response\; localizes to the nucleus\; is expressed in the body wall musculature, the hypodermis, the intestine, the nervous system, and the rectal epithelial cell.
291	WBGene00077761	F17C11.17	Transcription factor	Transcription factor: bZIP	Transcription factor: bZIP	zip-9 is expressed in several tissues, including the Eala, the Ealp, the Eara, the Earp, and the Epla.
45	WBGene00003607	F33D4.1	Transcription factor	Transcription factor: NHR	Transcription factor: NHR	nhr-8 is an ortholog of human NR1I2 (nuclear receptor subfamily 1 group I member 2), NR1I3 (nuclear receptor subfamily 1 group I member 3), and VDR (vitamin D receptor)\; is predicted to have nuclear receptor activity\; is involved in cholesterol homeostasis\; localizes to the nucleus\; is expressed in the intestinal cell.
46	WBGene00003610	ZC410.1	Transcription factor	Transcription factor: NHR	Transcription factor: NHR	nhr-11 is predicted to have several functions, including regulation of cellular process, sequence-specific DNA binding activity, and zinc ion binding activity\; is expressed in head neurons, the body wall, and the head ganglion.
48	WBGene00003699	T12C9.5	Transcription factor	Transcription factor: NHR	Transcription factor: NHR	nhr-109 is predicted to have DNA-binding activity transcription factor activity, sequence-specific DNA binding activity, and zinc ion binding activity.
49	WBGene00003724	F44C8.2	Transcription factor	Transcription factor: NHR	Transcription factor: NHR	nhr-134 is predicted to have DNA-binding activity transcription factor activity, sequence-specific DNA binding activity, and zinc ion binding activity.
83	WBGene00008221	C50B6.8	Transcription factor	Transcription factor: NHR	Transcription factor: NHR	nhr-168 is an ortholog of human HNF4A (hepatocyte nuclear factor 4 alpha) and HNF4G (hepatocyte nuclear factor 4 gamma)\; is predicted to have several functions, including regulation of cellular process, sequence-specific DNA binding activity, and zinc ion binding activity\; is expressed in the H cell, the V cell, the seam cell, and the tail precursor cell.
151	WBGene00013976	ZK455.6	Transcription factor	Transcription factor: NHR	Transcription factor: NHR	hizr-1 exhibits enhancer sequence-specific DNA binding activity, transcription factor activity, metal ion regulated sequence-specific DNA binding activity, and zinc ion binding activity\; is involved in cellular response to zinc ion, positive regulation of gene expression, and regulation of growth\; localizes to the cytoplasm and nucleus\; is expressed in the head.
217	WBGene00019116	F59E11.11	Transcription factor	Transcription factor: NHR	Transcription factor: NHR	nhr-143 is predicted to have DNA-binding activity transcription factor activity, sequence-specific DNA binding activity, and zinc ion binding activity.
229	WBGene00019743	M02H5.5	Transcription factor	Transcription factor: NHR	Transcription factor: NHR	nhr-203 is predicted to have DNA-binding activity transcription factor activity, sequence-specific DNA binding activity, and zinc ion binding activity.
276	WBGene00022423	Y104H12A.1	Transcription factor	Transcription factor: NHR	Transcription factor: NHR	nhr-41 is an ortholog of human NR2C1 (nuclear receptor subfamily 2 group C member 1) and NR2C2 (nuclear receptor subfamily 2 group C member 2)\; is predicted to have DNA-binding activity transcription factor activity, sequence-specific DNA binding activity, and zinc ion binding activity\; is expressed in several tissues, including the alimentary system, the excretory cell, the hypodermis, the ner…
64	WBGene00006016	F32H5.6	Transmembrane protein	Transmembrane protein: seven transmembrane receptor	Transmembrane protein: seven transmembrane receptor: srx	srx-125 is enriched in the intestine based on RNA-seq studies\; is affected by several genes including elt-2, eat-2, and lin-35 based on microarray, tiling array, and RNA-seq studies\; is affected by four chemicals including Alovudine, stavudine, and dafa#1 based on RNA-seq and microarray studies\; is predicted to encode a protein with the following domain: 7TM GPCR, serpentine receptor class x (…
66	WBGene00006075	F22B8.5	Transmembrane protein	Transmembrane protein: seven transmembrane receptor	Transmembrane protein: seven transmembrane receptor: str	str-7 is enriched in the OLL, the PVD, and the intestine based on tiling array and RNA-seq studies\; is affected by several genes including daf-16, hsf-1, and clk-1 based on microarray and RNA-seq studies\; is affected by fourteen chemicals including hydrogen sulfide, 1-methylnicotinamide, and Rotenone based on microarray and RNA-seq studies\; is predicted to encode a protein with the following d…
278	WBGene00022584	ZC266.1	Transmembrane protein	Transmembrane protein: seven transmembrane receptor	Transmembrane protein: seven transmembrane receptor: unassigned	ZC266.1 is an ortholog of human CYSLTR2 (cysteinyl leukotriene receptor 2), CYSLTR1 (cysteinyl leukotriene receptor 1), and KISS1R (KISS1 receptor) and members of the human GALR (Galanin receptors) gene family including GALR2, GALR1, and GALR3\; is predicted to have G protein-coupled receptor activity.
72	WBGene00007257	C01H6.8	Transmembrane protein	Transmembrane protein: unassigned	Transmembrane protein: unassigned	C01H6.8 is enriched in the hypodermis and the intestine based on tiling array, RNA-seq, and microarray studies\; is affected by several genes including daf-2, let-7, and gld-1 based on microarray, proteomic, and RNA-seq studies\; is affected by six chemicals including Alovudine, stavudine, and fluoranthene based on RNA-seq and microarray studies.
84	WBGene00008366	D1046.5	Transmembrane protein	Transmembrane protein: unassigned	Transmembrane protein: unassigned	tpra-1 is an ortholog of human TPRA1 (transmembrane protein adipocyte associated 1)\; is expressed in head neurons and the tail\; is predicted to encode a protein with the following domain: Transmembrane protein adipocyte-associated 1.
86	WBGene00008394	D1086.7	Transmembrane protein	Transmembrane protein: unassigned	Transmembrane protein: unassigned	D1086.7 is enriched in the germ line and the hypodermis based on tiling array and RNA-seq studies\; is affected by several genes including daf-2, glp-1, and hsf-1 based on microarray, RNA-seq, and tiling array studies\; is affected by nine chemicals including Ethanol, 1-methylnicotinamide, and Rotenone based on RNA-seq and microarray studies.
114	WBGene00010189	F57B1.6	Transmembrane protein	Transmembrane protein: unassigned	Transmembrane protein: unassigned	F57B1.6 is enriched in GABAergic neurons, the intestine, and the pharynx based on microarray, tiling array, and RNA-seq studies\; is affected by several genes including daf-16, skn-1, and daf-12 based on microarray, tiling array, and RNA-seq studies\; is affected by nine chemicals including 1-methylnicotinamide, methylmercuric chloride, and Alovudine based on RNA-seq and microarray studies.
117	WBGene00010878	M05D6.5	Transmembrane protein	Transmembrane protein: unassigned	Transmembrane protein: unassigned	M05D6.5 is an ortholog of human HIGD2A and HIGD2B\; localizes to the endoplasmic reticulum.
118	WBGene00010879	M05D6.6	Transmembrane protein	Transmembrane protein: unassigned	Transmembrane protein: unassigned	M05D6.6 is an ortholog of human FAM162A and FAM162B\; is predicted to encode a protein with the following domain: Protein of unknown function DUF1075.
121	WBGene00010998	R03G8.3	Transmembrane protein	Transmembrane protein: unassigned	Transmembrane protein: unassigned	R03G8.3 is predicted to have catalytic activity.
124	WBGene00011293	R102.6	Transmembrane protein	Transmembrane protein: unassigned	Transmembrane protein: unassigned	R102.6 is enriched in dopaminergic neurons, the germline precursor cell, and the hypodermis based on tiling array studies\; is affected by several genes including daf-2, daf-12, and sir-2.1 based on microarray, tiling array, and RNA-seq studies\; is affected by levamisole and Quercetin based on microarray studies.
133	WBGene00012122	T28C6.8	Transmembrane protein	Transmembrane protein: unassigned	Transmembrane protein: unassigned	T28C6.8 is an ortholog of human BRI3\; human BRI3 exhibits identical protein binding activity.
144	WBGene00013136	Y53C10A.5	Transmembrane protein	Transmembrane protein: unassigned	Transmembrane protein: unassigned	Y53C10A.5 is an ortholog of human TMEM189\; is expressed in several tissues, including the hypodermis, the intestine, the nervous system, and the reproductive system\; is predicted to encode a protein with the following domain: B domain of TMEM189, localisation domain.
155	WBGene00014164	ZK945.1	Transmembrane protein	Transmembrane protein: unassigned	Transmembrane protein: unassigned	lact-2 is enriched in the intestine based on RNA-seq and microarray studies\; is affected by several genes including daf-16, daf-2, and skn-1 based on microarray and RNA-seq studies\; is affected by five chemicals including Zidovudine, resveratrol, and Atrazine based on RNA-seq and microarray studies\; is predicted to encode a protein with the following domains: Beta-lactamase-related and Beta-la…
167	WBGene00015471	C05D9.2	Transmembrane protein	Transmembrane protein: unassigned	Transmembrane protein: unassigned	lmp-2 is an ortholog of human LAMP3 (lysosomal associated membrane protein 3), LAMP2 (lysosomal associated membrane protein 2), and LAMP1 (lysosomal associated membrane protein 1)\; human LAMP2 exhibits enzyme binding activity.
173	WBGene00015949	C18A11.3	Transmembrane protein	Transmembrane protein: unassigned	Transmembrane protein: unassigned	C18A11.3 is enriched in the intestine based on tiling array and RNA-seq studies\; is affected by several genes including daf-2, let-7, and dpy-10 based on microarray, proteomic, and RNA-seq studies\; is affected by nine chemicals including methylmercuric chloride, Rotenone, and D-glucose based on microarray and RNA-seq studies.
183	WBGene00016406	C34D10.1	Transmembrane protein	Transmembrane protein: unassigned	Transmembrane protein: unassigned	C34D10.1 is an ortholog of human MOSPD1\; is predicted to encode a protein with the following domains: Major sperm protein (MSP) domain, PapD-like superfamily, Immunoglobulin-like fold, and Motile sperm domain-containing protein 1.
199	WBGene00017923	F29B9.8	Transmembrane protein	Transmembrane protein: unassigned	Transmembrane protein: unassigned	F29B9.8 localizes to the plasma membrane\; is expressed in several tissues including the hypodermis.
202	WBGene00018217	F40A3.2	Transmembrane protein	Transmembrane protein: unassigned	Transmembrane protein: unassigned	F40A3.2 is enriched in dopaminergic neurons, the RID, the cephalic sheath cell, the germline precursor cell, and the hypodermis based on tiling array and RNA-seq studies\; is affected by several genes including daf-16, daf-2, and glp-1 based on microarray, proteomic, and RNA-seq studies\; is affected by five chemicals including Rotenone, Zidovudine, and resveratrol based on RNA-seq and microarray…
213	WBGene00018907	F55G1.15	Transmembrane protein	Transmembrane protein: unassigned	Transmembrane protein: unassigned	F55G1.15 is enriched in GABAergic neurons, the excretory cell, and the intestine based on tiling array, RNA-seq, and microarray studies\; is affected by several genes including daf-16, daf-2, and daf-12 based on microarray, RNA-seq, and tiling array studies\; is affected by nine chemicals including 1-methylnicotinamide, Mercuric Chloride, and bisphenol S based on RNA-seq and microarray studies.
224	WBGene00019507	K07H8.7	Transmembrane protein	Transmembrane protein: unassigned	Transmembrane protein: unassigned	K07H8.7 is enriched in the NSM, the amphid sheath cell, the germ line, and the intestine based on RNA-seq and tiling array studies\; is affected by several genes including hsf-1, clk-1, and aak-2 based on tiling array, RNA-seq, and microarray studies\; is affected by multi-walled carbon nanotube, bisphenol A, and Zidovudine based on RNA-seq studies.
236	WBGene00020128	R193.2	Transmembrane protein	Transmembrane protein: unassigned	Transmembrane protein: unassigned	R193.2 is enriched in the intestine based on tiling array, RNA-seq, and microarray studies\; is affected by several genes including daf-16, daf-2, and skn-1 based on microarray, tiling array, RNA-seq, and proteomic studies\; is affected by twenty-one chemicals including Heme, aldicarb, and 1-methylnicotinamide based on microarray and RNA-seq studies\; is predicted to encode a protein with the fol…
43	WBGene00003407	F57C12.5	Transmembrane transport	Transmembrane transport: ABC	Transmembrane transport: ABC	mrp-1 is an ortholog of human ABCC1 (ATP binding cassette subfamily C member 1), ABCC2 (ATP binding cassette subfamily C member 2), and ABCC3 (ATP binding cassette subfamily C member 3)\; is predicted to have ATP binding activity and ATPase activity, coupled to transmembrane movement of substances\; is involved in RNA interference, dauer larval development, and stress response to metal ion\; loca…
53	WBGene00003997	ZK455.7	Transmembrane transport	Transmembrane transport: ABC	Transmembrane transport: ABC	pgp-3 is an ortholog of human ABCB9 (ATP binding cassette subfamily B member 9) and XXbac-BPG246D15.9\; is predicted to have efflux transmembrane transporter activity\; is involved in defense response to Gram-negative bacterium, innate immune response, and stress response to cadmium ion\; localizes to the apical plasma membrane\; is expressed in several tissues, including the ABalapaaa, the ABala…
54	WBGene00003999	C05A9.1	Transmembrane transport	Transmembrane transport: ABC	Transmembrane transport: ABC	pgp-5 is an ortholog of human ABCB4 (ATP binding cassette subfamily B member 4), ABCB11 (ATP binding cassette subfamily B member 11), and ABCB1\; is predicted to have efflux transmembrane transporter activity\; is involved in several processes, including defense response to bacterium, response to drug, and stress response to metal ion\; is expressed in the intestine.
55	WBGene00004007	F22E10.2	Transmembrane transport	Transmembrane transport: ABC	Transmembrane transport: ABC	pgp-13 is an ortholog of human ABCB9 (ATP binding cassette subfamily B member 9) and XXbac-BPG246D15.9\; is predicted to have ATP binding activity and ATPase activity, coupled to transmembrane movement of substances\; is expressed in amphid neurons and the intestine.
3	WBGene00000133	C05E11.4	Transmembrane transport	Transmembrane transport: ammonium	Transmembrane transport: ammonium	amt-1 is predicted to have ammonium transmembrane transporter activity.
42	WBGene00003387	Y54E10BR.7	Transmembrane transport	Transmembrane transport: chloride channel	Transmembrane transport: chloride channel	mod-5 is an ortholog of human SLC6A4 (solute carrier family 6 member 4)\; is predicted to have neurotransmitter:sodium symporter activity\; is involved in serotonin uptake\; is expressed in several tissues including the amphid sensillum, the head, the nervous system, and the pharynx\; human orthologs of this gene are implicated in anxiety disorder.
101	WBGene00009340	F32G8.4	Transmembrane transport	Transmembrane transport: chloride channel	Transmembrane transport: chloride channel	best-14 is an ortholog of human BEST1 (bestrophin 1) and BEST3 (bestrophin 3)\; human orthologs of this gene are implicated in bestrophinopathy, retinitis pigmentosa 50, and vitelliform macular dystrophy\; is predicted to encode a protein with the following domains: Bestrophin and Bestrophin\/UPF0187.
243	WBGene00020528	T15B7.16	Transmembrane transport	Transmembrane transport: extracellular ligand gated channel	Transmembrane transport: extracellular ligand gated channel	lgc-54 is an ortholog of human GLRA4 (glycine receptor alpha 4), GLRA3 (glycine receptor alpha 3), and GLRA2 (glycine receptor alpha 2)\; is predicted to have extracellular ligand-gated ion channel activity and transmembrane signaling receptor activity.
23	WBGene00001617	F41B4.4	Transmembrane transport	Transmembrane transport: glutamate channel	Transmembrane transport: glutamate channel	glr-6 is an ortholog of human GRIA4 (glutamate ionotropic receptor AMPA type subunit 4), GRIA3, and GRIA1 (glutamate ionotropic receptor AMPA type subunit 1)\; is predicted to have ionotropic glutamate receptor activity\; is expressed in the RIAL and the RIAR.
137	WBGene00012428	Y11D7A.3	Transmembrane transport	Transmembrane transport: major facilitator	Transmembrane transport: major facilitator	Y11D7A.3 is an ortholog of human MFSD11\; is predicted to encode a protein with the following domains: Ion channel regulatory protein, UNC-93 and MFS transporter superfamily.
175	WBGene00016095	C25E10.5	Transmembrane transport	Transmembrane transport: major facilitator	Transmembrane transport: major facilitator	C25E10.5 is an ortholog of human MFSD8\; human orthologs of this gene are implicated in neuronal ceroid lipofuscinosis 7\; is predicted to encode a protein with the following domain: MFS transporter superfamily.
247	WBGene00020700	T22F3.11	Transmembrane transport	Transmembrane transport: major facilitator	Transmembrane transport: major facilitator	T22F3.11 is enriched in the nervous system based on microarray studies\; is affected by several genes including daf-16, daf-2, and skn-1 based on microarray, RNA-seq, and tiling array studies\; is affected by twelve chemicals including Tunicamycin, Ethanol, and Cry5B based on microarray and RNA-seq studies\; is predicted to encode a protein with the following domains: Major facilitator superfamil…
256	WBGene00021028	W04C9.6	Transmembrane transport	Transmembrane transport: major facilitator	Transmembrane transport: major facilitator	W04C9.6 is affected by several genes including daf-16, daf-2, and elt-2 based on microarray and RNA-seq studies\; is affected by stavudine based on RNA-seq studies\; is predicted to encode a protein with the following domains: Major facilitator superfamily and MFS transporter superfamily.
279	WBGene00022643	ZK6.8	Transmembrane transport	Transmembrane transport: major facilitator	Transmembrane transport: major facilitator	ZK6.8 is an ortholog of human MFSD11\; is predicted to encode a protein with the following domains: Ion channel regulatory protein, UNC-93 and MFS transporter superfamily.
15	WBGene00000996	F49E8.5	Transmembrane transport	Transmembrane transport: mitochondrial	Transmembrane transport: mitochondrial: solute carrier	dif-1 is an ortholog of human SLC25A20 (solute carrier family 25 member 20)\; exhibits transporter activity\; is involved in mitochondrial transport\; localizes to the mitochondrial envelope\; is expressed in the hypodermis and the intestine.
226	WBGene00019656	K11G12.5	Transmembrane transport	Transmembrane transport: mitochondrial	Transmembrane transport: mitochondrial: solute carrier	slc-25A10 is an ortholog of human SLC25A10 (solute carrier family 25 member 10)\; is predicted to have transmembrane transporter activity.
69	WBGene00006685	W06D12.5	Transmembrane transport	Transmembrane transport: potassium channel	Transmembrane transport: potassium channel	twk-33 is predicted to have potassium channel activity.
94	WBGene00008799	F14E5.1	Transmembrane transport	Transmembrane transport: solute carrier	Transmembrane transport: solute carrier	F14E5.1 is an ortholog of human SLC2A1 (solute carrier family 2 member 1), SLC2A2 (solute carrier family 2 member 2), and SLC2A4 (solute carrier family 2 member 4)\; is predicted to have transmembrane transporter activity.
105	WBGene00009686	F44D12.9	Transmembrane transport	Transmembrane transport: solute carrier	Transmembrane transport: solute carrier	ent-7 is an ortholog of human SLC29A1 (solute carrier family 29 member 1 (Augustine blood group)), SLC29A2 (solute carrier family 29 member 2), and SLC29A3 (solute carrier family 29 member 3)\; is predicted to have nucleoside transmembrane transporter activity.
127	WBGene00011717	T11G6.2	Transmembrane transport	Transmembrane transport: solute carrier	Transmembrane transport: solute carrier	T11G6.2 is an ortholog of human SLC37A3 (solute carrier family 37 member 3)\; is predicted to have transmembrane transporter activity.
128	WBGene00011719	T11G6.4	Transmembrane transport	Transmembrane transport: solute carrier	Transmembrane transport: solute carrier	T11G6.4 is an ortholog of human SLC37A3 (solute carrier family 37 member 3)\; is predicted to have transmembrane transporter activity.
197	WBGene00017382	F11D5.5	Transmembrane transport	Transmembrane transport: solute carrier	Transmembrane transport: solute carrier	F11D5.5 is an ortholog of human SLC2A7 (solute carrier family 2 member 7), SLC2A9 (solute carrier family 2 member 9), and SLC2A5 (solute carrier family 2 member 5)\; is predicted to have transmembrane transporter activity.
219	WBGene00019187	H11E01.2	Transmembrane transport	Transmembrane transport: solute carrier	Transmembrane transport: solute carrier	H11E01.2 is enriched in the muscle cell based on RNA-seq studies\; is affected by several genes including daf-16, daf-2, and age-1 based on microarray, tiling array, and RNA-seq studies\; is affected by five chemicals including Rotenone, Zidovudine, and Hydrolyzable Tannins based on RNA-seq and microarray studies\; is predicted to encode a protein with the following domains: Major facilitator sup…
233	WBGene00020004	R11E3.2	Transmembrane transport	Transmembrane transport: solute carrier	Transmembrane transport: solute carrier	R11E3.2 is an ortholog of human SLC23A1 (solute carrier family 23 member 1), SLC23A2 (solute carrier family 23 member 2), and SLC23A3 (solute carrier family 23 member 3)\; is predicted to have transmembrane transporter activity.
237	WBGene00020207	T04B8.5	Transmembrane transport	Transmembrane transport: solute carrier	Transmembrane transport: solute carrier	T04B8.5 is an ortholog of human SLC12A9 (solute carrier family 12 member 9)\; is predicted to have transporter activity\; is expressed in several tissues, including the body wall musculature, the excretory cell, the nervous system, and the pharynx.
275	WBGene00022270	Y73E7A.3	Transmembrane transport	Transmembrane transport: solute carrier	Transmembrane transport: solute carrier	Y73E7A.3 is an ortholog of human SLC35F1 (solute carrier family 35 member F1) and SLC35F2 (solute carrier family 35 member F2)\; is predicted to have transmembrane transporter activity\; is expressed in several tissues, including the muscular system, the nervous system, and the reproductive system.
222	WBGene00019300	K02D7.5	Transmembrane transport	Transmembrane transport: sugar	Transmembrane transport: sugar	swt-1 is an ortholog of human SLC50A1 (solute carrier family 50 member 1)\; exhibits sugar transmembrane transporter activity\; localizes to the Golgi apparatus and plasma membrane.
29	WBGene00001795	C05C12.3	Transmembrane transport	Transmembrane transport: TRP channel	Transmembrane transport: TRP channel	gtl-1 is an ortholog of human TRPM1 (transient receptor potential cation channel subfamily M member 1) and TRPM3 (transient receptor potential cation channel subfamily M member 3)\; is involved in defecation\; is expressed in the intestine, the nervous system, and the rectal gland cell.
170	WBGene00015660	C09H5.2	Transmembrane transport	Transmembrane transport: unassigned	Transmembrane transport: unassigned	catp-3 is an ortholog of human ATP4A (ATPase H+\/K+ transporting subunit alpha) and ATP12A (ATPase H+\/K+ transporting non-gastric alpha2 subunit) and members of the human ATP1 (ATPase Na+\/K+ transporting subunits) gene family including ATP1A4, ATP1A1, and ATP1A2\; is predicted to have ATP binding activity and hydrolase activity.
22	WBGene00001493	C51F7.1	Unassigned	Unassigned	Unassigned: regulated by multiple stresses	frm-7 is an ortholog of human FRMD1 (FERM domain containing 1)\; is predicted to encode a protein with the following domains: PH-like domain superfamily, FERM, C-terminal PH-like domain, FERM central domain, Band 4.1 domain, Ubiquitin-like domain superfamily, and FERM superfamily, second domain.
58	WBGene00004108	C34E7.1	Unassigned	Unassigned	Unassigned: prion domain	pqn-18 is enriched in the intestine, the nervous system, and the sensillum based on microarray, tiling array, and RNA-seq studies\; is affected by several genes including daf-16, daf-2, and daf-12 based on microarray, tiling array, and RNA-seq studies\; is affected by seven chemicals including stavudine, Zidovudine, and Diazinon based on RNA-seq and microarray studies.
70	WBGene00007142	B0334.1	Unassigned	Unassigned	Unassigned: TransThyretin-Related family domain	ttr-18 is enriched in the PLM, the cephalic sheath cell, the coelomocyte, the hypodermis, and the intestine based on tiling array, RNA-seq, and microarray studies\; is affected by several genes including daf-16, daf-2, and glp-1 based on microarray, proteomic, and RNA-seq studies\; is affected by nine chemicals including Rotenone, D-glucose, and nicotine based on RNA-seq, proteomic, and microarra…
73	WBGene00007275	C03D6.1	Unassigned	Unassigned	Unassigned	C03D6.1 is predicted to have nucleic acid binding activity\; is expressed in the tail.
75	WBGene00007423	C08B6.2	Unassigned	Unassigned	Unassigned: regulated by multiple stresses	C08B6.2 is affected by several genes including clk-1, elt-2, and dpy-7 based on microarray, RNA-seq, and tiling array studies\; is affected by six chemicals including tryptophan, 1-methylnicotinamide, and D-glucose based on microarray and RNA-seq studies.
76	WBGene00007424	C08B6.3	Unassigned	Unassigned	Unassigned: Glycosyltransferase family A	C08B6.3 is enriched in the intestine based on tiling array and RNA-seq studies\; is affected by several genes including glp-1, clk-1, and eat-2 based on microarray and RNA-seq studies\; is affected by nine chemicals including Rotenone, stavudine, and Zidovudine based on RNA-seq and microarray studies\; is predicted to encode a protein with the following domain: Glycosyltransferase family 92.
77	WBGene00007593	C14H10.3	Unassigned	Unassigned	Unassigned	C14H10.3 is an ortholog of human PDXDC1\; is predicted to have catalytic activity.
78	WBGene00007658	C17H1.5	Unassigned	Unassigned	Unassigned: ALS2cr12 domain	pals-4 is enriched in dopaminergic neurons based on tiling array studies\; is affected by several genes including daf-2, hsf-1, and elt-2 based on microarray and RNA-seq studies\; is affected by D-glucose, resveratrol, and Sirolimus based on RNA-seq and microarray studies\; is predicted to encode a protein with the following domain: Amyotrophic lateral sclerosis 2 chromosomal region candidate gen…
85	WBGene00008368	D1053.3	Unassigned	Unassigned	Unassigned: regulated by multiple stresses	D1053.3 is enriched in the ASER, the NSM, and the intestine based on tiling array and RNA-seq studies\; is affected by several genes including daf-2, clk-1, and npr-1 based on microarray and RNA-seq studies\; is affected by nine chemicals including Mercuric Chloride, Rotenone, and Zidovudine based on microarray and RNA-seq studies.
87	WBGene00008446	E01G4.3	Unassigned	Unassigned	Unassigned: regulated by multiple stresses	E01G4.3 is enriched in the body wall musculature, the intestine, the muscle cell, and the nervous system based on RNA-seq and microarray studies\; is affected by several genes including daf-16, daf-2, and glp-1 based on microarray, tiling array, and RNA-seq studies\; is affected by nine chemicals including Rotenone, D-glucose, and stavudine based on RNA-seq and microarray studies.
92	WBGene00008753	F13E9.4	Unassigned	Unassigned	Unassigned	F13E9.4 is enriched in the germ line and the male based on RNA-seq studies\; is affected by procyanidin and Sodium Chloride based on microarray and RNA-seq studies\; is predicted to encode a protein with the following domain: Domain of unknown function DUF148.
93	WBGene00008757	F13E9.8	Unassigned	Unassigned	Unassigned	F13E9.8 is enriched in the amphid sheath cell based on RNA-seq studies\; is affected by several genes including daf-16, age-1, and sma-2 based on microarray and RNA-seq studies\; is affected by methylmercuric chloride and procyanidin based on microarray studies\; is predicted to encode a protein with the following domain: Domain of unknown function DUF148.
95	WBGene00008915	F17C11.4	Unassigned	Unassigned	Unassigned	F17C11.4 is enriched in the AFD, the ASER, the OLL, the PVD, and the intestine based on microarray and RNA-seq studies\; is affected by several genes including daf-16, daf-12, and eat-2 based on microarray, tiling array, and RNA-seq studies\; is affected by six chemicals including D-glucose, tert-Butylhydroperoxide, and Cry5B based on RNA-seq and microarray studies.
96	WBGene00008960	F19H6.5	Unassigned	Unassigned	Unassigned: regulated by multiple stresses	F19H6.5 is enriched in the male based on RNA-seq studies\; is affected by several genes including daf-2, let-7, and sir-2.1 based on microarray, tiling array, and RNA-seq studies\; is affected by four chemicals including methylmercuric chloride, Tunicamycin, and stavudine based on microarray and RNA-seq studies.
102	WBGene00009433	F35E12.9	Unassigned	Unassigned	Unassigned	F35E12.9 is enriched in the OLL, the PVD, and the intestine based on tiling array, RNA-seq, and microarray studies\; is affected by several genes including daf-16, daf-2, and skn-1 based on microarray and RNA-seq studies\; is affected by ten chemicals including Tunicamycin, D-glucopyranose, and D-glucose based on microarray and RNA-seq studies\; is predicted to encode a protein with the following…
103	WBGene00009435	F35G2.1	Unassigned	Unassigned	Unassigned: membrane spanning domain	F35G2.1 is an ortholog of human QSOX1 and QSOX2\; is predicted to have thiol oxidase activity\; is expressed in the anal depressor muscle and the pharynx.
104	WBGene00009642	F42G4.5	Unassigned	Unassigned	Unassigned: regulated by multiple stresses	F42G4.5 is enriched in the AFD, the OLL, the PVD, and the intestine based on microarray, tiling array, and RNA-seq studies\; is affected by several genes including daf-16, glp-1, and hsf-1 based on microarray and RNA-seq studies\; is affected by eight chemicals including Rotenone, Tunicamycin, and Cry5B based on RNA-seq and microarray studies.
110	WBGene00009886	F49E2.2	Unassigned	Unassigned	Unassigned	F49E2.2 is enriched in several tissues, including the Z1.p, the Z4.a, the male distal tip cell, the nervous system, and the somatic gonad precursor based on microarray, tiling array, RNA-seq, and proteomic studies\; is affected by several genes including glp-1, skn-1, and let-7 based on RNA-seq, proteomic, and microarray studies\; is affected by nine chemicals including stavudine, Zidovudine, and…
111	WBGene00009898	F49E12.2	Unassigned	Unassigned	Unassigned: regulated by multiple stresses	dod-23 is enriched in the germ line, the intestine, and the pharyngeal muscle cell based on tiling array, RNA-seq, and microarray studies\; is affected by several genes including daf-16, daf-2, and glp-1 based on microarray, RNA-seq, tiling array, and proteomic studies\; is affected by fourteen chemicals including aldicarb, Ethanol, and 1-methylnicotinamide based on microarray and RNA-seq studies.
112	WBGene00009984	F53F1.6	Unassigned	Unassigned	Unassigned: regulated by multiple stresses	F53F1.6 is enriched in the body wall muscle cell, the coelomocyte, the germline precursor cell, and the intestine based on tiling array, proteomic, and microarray studies\; is affected by several genes including daf-16, daf-2, and skn-1 based on microarray and RNA-seq studies\; is affected by eleven chemicals including methylmercuric chloride, Rotenone, and Tunicamycin based on microarray and RNA…
119	WBGene00010897	M28.6	Unassigned	Unassigned	Unassigned	lact-3 is enriched in the OLL, the PVD, and the intestine based on microarray and tiling array studies\; is affected by several genes including daf-16, daf-2, and age-1 based on microarray, proteomic, and RNA-seq studies\; is affected by ten chemicals including aldicarb, Cry5B, and stavudine based on microarray and RNA-seq studies\; is predicted to encode a protein with the following domains: Bet…
122	WBGene00011010	R04D3.2	Unassigned	Unassigned	Unassigned	R04D3.2 is enriched in the germ line based on tiling array and RNA-seq studies\; is affected by several genes including daf-16, daf-2, and glp-1 based on microarray and RNA-seq studies\; is affected by nine chemicals including methylmercury hydroxide, Zidovudine, and Ethanol based on RNA-seq and microarray studies.
130	WBGene00011831	T19B10.2	Unassigned	Unassigned	Unassigned	T19B10.2 is expressed in the hypodermis.
135	WBGene00012212	W02D9.6	Unassigned	Unassigned	Unassigned: regulated by multiple stresses	W02D9.6 is affected by several genes including daf-16, hsf-1, and clk-1 based on microarray and RNA-seq studies\; is affected by ten chemicals including 1-methylnicotinamide, Rotenone, and Alovudine based on RNA-seq and microarray studies.
136	WBGene00012213	W02D9.7	Unassigned	Unassigned	Unassigned: regulated by multiple stresses	W02D9.7 is enriched in the intestine and the nervous system based on RNA-seq and microarray studies\; is affected by several genes including daf-16, daf-2, and glp-1 based on microarray, RNA-seq, and tiling array studies\; is affected by eight chemicals including hydrogen sulfide, Ethanol, and Rotenone based on microarray and RNA-seq studies.
138	WBGene00012439	Y12A6A.1	Unassigned	Unassigned	Unassigned	Y12A6A.1 localizes to the membrane raft.
139	WBGene00012612	Y38H6A.1	Unassigned	Unassigned	Unassigned	Y38H6A.1 is affected by rsr-2, sir-2.1, and eat-2 based on tiling array and microarray studies\; is affected by procyanidin, Hydrolyzable Tannins, and Sirolimus based on microarray studies.
142	WBGene00013037	Y49E10.18	Unassigned	Unassigned	Unassigned: regulated by multiple stresses	Y49E10.18 is predicted to have hydrolase activity.
146	WBGene00013329	Y57G11C.40	Unassigned	Unassigned	Unassigned: regulated by multiple stresses	Y57G11C.40 is enriched in the hypodermis based on RNA-seq studies\; is affected by several genes including daf-16, skn-1, and daf-12 based on microarray and RNA-seq studies\; is affected by four chemicals including 1-methylnicotinamide, Rotenone, and Tunicamycin based on RNA-seq and microarray studies.
148	WBGene00013639	Y105C5A.15	Unassigned	Unassigned	Unassigned	Y105C5A.15 is expressed in the pharynx\; is predicted to encode a protein with the following domain: Ribonuclease H-like superfamily.
150	WBGene00013934	ZK131.11	Unassigned	Unassigned	Unassigned	ZK131.11 is enriched in the AVE, the OLL, the PVD, and the muscle cell based on microarray, tiling array, and RNA-seq studies\; is affected by several genes including daf-16, daf-2, and hsf-1 based on microarray and RNA-seq studies\; is affected by six chemicals including Cry5B, stavudine, and estrogen based on RNA-seq and microarray studies.
157	WBGene00014244	ZK1307.1	Unassigned	Unassigned	Unassigned: regulated by multiple stresses	ZK1307.1 is enriched in the hypodermis and the intestine based on tiling array, RNA-seq, and microarray studies\; is affected by several genes including daf-2, let-60, and let-7 based on microarray, proteomic, and RNA-seq studies\; is affected by four chemicals including 1-methylnicotinamide, methylmercuric chloride, and Tunicamycin based on RNA-seq and microarray studies.
158	WBGene00014253	ZK1320.3	Unassigned	Unassigned	Unassigned	ZK1320.3 is expressed in the intestine\; is predicted to encode a protein with the following domain: Protein of unknown function DUF5352.
161	WBGene00015096	B0261.8	Unassigned	Unassigned	Unassigned	B0261.8 is affected by several genes including daf-2, clk-1, and pgl-1 based on RNA-seq and microarray studies\; is affected by Mianserin based on RNA-seq studies.
166	WBGene00015469	C05D2.8	Unassigned	Unassigned	Unassigned: regulated by multiple stresses	C05D2.8 is enriched in the OLL, the PVD, the intestine, and the pharyngeal muscle cell based on SAGE, microarray, tiling array, RNA-seq, and proteomic studies\; is affected by several genes including daf-16, daf-2, and glp-1 based on microarray, tiling array, and RNA-seq studies\; is affected by eight chemicals including resveratrol, Cry5B, and Quercetin based on microarray studies.
168	WBGene00015609	C08F1.5	Unassigned	Unassigned	Unassigned: regulated by multiple stresses	math-4 is enriched in the intestine based on tiling array and RNA-seq studies\; is affected by several genes including daf-16, daf-2, and dpy-10 based on RNA-seq and microarray studies\; is affected by five chemicals including hydrogen sulfide, Zidovudine, and Cry5B based on microarray and RNA-seq studies\; is predicted to encode a protein with the following domains: MATH\/TRAF domain and TRAF-li…
169	WBGene00015633	C09D4.2	Unassigned	Unassigned	Unassigned: regulated by multiple stresses	C09D4.2 is enriched in the male and the muscle cell based on tiling array, RNA-seq, and microarray studies\; is affected by several genes including glp-1, clk-1, and sir-2.1 based on microarray and RNA-seq studies\; is affected by four chemicals including Rotenone, Cry5B, and Quercetin based on RNA-seq and microarray studies\; is predicted to encode a protein with the following domain: Domain of …
172	WBGene00015933	C17H12.8	Unassigned	Unassigned	Unassigned: regulated by multiple stresses	C17H12.8 is enriched in the OLL, the PVD, the intestine, and the pharyngeal muscle cell based on tiling array and RNA-seq studies\; is affected by several genes including daf-16, daf-2, and age-1 based on microarray, RNA-seq, and proteomic studies\; is affected by nineteen chemicals including Ethanol, 1-methylnicotinamide, and methylmercuric chloride based on RNA-seq and microarray studies\; is p…
174	WBGene00016017	C23G10.11	Unassigned	Unassigned	Unassigned	C23G10.11 is expressed in the hypodermal cell.
176	WBGene00016180	C28C12.4	Unassigned	Unassigned	Unassigned	C28C12.4 is expressed in tail neurons and the pharyngeal muscle cell\; is predicted to encode a protein with the following domain: Domain of unknown function DUF148.
178	WBGene00016218	C29F9.3	Unassigned	Unassigned	Unassigned: ALS2cr12 domain	pals-23 is involved in innate immune response.
179	WBGene00016219	C29F9.4	Unassigned	Unassigned	Unassigned: ALS2cr12 domain	pals-24 is enriched in the intestine and the nervous system based on tiling array and RNA-seq studies\; is affected by several genes including daf-16, daf-2, and glp-1 based on RNA-seq and microarray studies\; is affected by seven chemicals including 1-methylnicotinamide, manganese chloride, and Sodium Chloride based on RNA-seq and microarray studies\; is predicted to encode a protein with the fo…
180	WBGene00016234	C29G2.6	Unassigned	Unassigned	Unassigned: membrane spanning domain	C29G2.6 is enriched in dopaminergic neurons, the germline precursor cell, and the hypodermis based on tiling array studies\; is affected by several genes including daf-16, daf-2, and age-1 based on microarray and RNA-seq studies\; is affected by seven chemicals including Rotenone, manganese chloride, and D-glucose based on RNA-seq and microarray studies\; is predicted to encode a protein with the…
184	WBGene00016435	C35B1.5	Unassigned	Unassigned	Unassigned: regulated by multiple stresses	C35B1.5 is enriched in GABAergic neurons, the excretory cell, and the intestine based on tiling array and microarray studies\; is affected by several genes including daf-16, daf-2, and glp-1 based on proteomic, microarray, RNA-seq, and tiling array studies\; is affected by twelve chemicals including Rotenone, D-glucose, and Alovudine based on RNA-seq and microarray studies\; is predicted to encod…
187	WBGene00016797	C50A2.3	Unassigned	Unassigned	Unassigned: membrane spanning domain	C50A2.3 is enriched in GABAergic neurons, dopaminergic neurons, the PLM, the excretory cell, and the intestine based on tiling array, RNA-seq, and microarray studies\; is affected by several genes including daf-12, hsf-1, and sir-2.1 based on microarray and RNA-seq studies\; is affected by seven chemicals including Rotenone, stavudine, and Zidovudine based on RNA-seq and microarray studies.
188	WBGene00016838	C50F2.4	Unassigned	Unassigned	Unassigned: regulated by multiple stresses	C50F2.4 is enriched in the muscle cell based on tiling array and microarray studies\; is affected by several genes including daf-16, daf-2, and clk-1 based on tiling array, proteomic, RNA-seq, and microarray studies\; is affected by five chemicals including methylmercuric chloride, Rotenone, and D-glucopyranose based on microarray and RNA-seq studies.
189	WBGene00016845	C50F7.5	Unassigned	Unassigned	Unassigned: regulated by multiple stresses	C50F7.5 is expressed in several tissues, including the ABalapap, the ABalpaaa, the ABalpaapa, the ABalpaapp, and the DR muscle.
192	WBGene00016877	C52D10.3	Unassigned	Unassigned	Unassigned: regulated by multiple stresses	C52D10.3 is enriched in the NSM, the intestine, and the pharyngeal muscle cell based on tiling array, RNA-seq, and proteomic studies\; is affected by several genes including daf-16, daf-2, and glp-1 based on microarray, tiling array, and RNA-seq studies\; is affected by twelve chemicals including methylmercuric chloride, Rotenone, and Tunicamycin based on microarray and RNA-seq studies\; is predi…
200	WBGene00018052	F35F10.1	Unassigned	Unassigned	Unassigned	F35F10.1 is enriched in the hypodermis based on tiling array and RNA-seq studies\; is affected by several genes including daf-16, skn-1, and daf-12 based on tiling array, RNA-seq, and microarray studies\; is affected by five chemicals including Rotenone, D-glucopyranose, and TPEN based on RNA-seq and microarray studies\; is predicted to encode a protein with the following domains: Peptide N glyca…
204	WBGene00018656	F49H12.5	Unassigned	Unassigned	Unassigned: regulated by multiple stresses	txdc-12.2 is an ortholog of human AGR2 (anterior gradient 2, protein disulphide isomerase family member), AGR3 (anterior gradient 3, protein disulphide isomerase family member), and TXNDC12 (thioredoxin domain containing 12)\; human AGR2 exhibits dystroglycan binding activity, epidermal growth factor receptor binding activity, and protein homodimerization activity.
206	WBGene00018683	F52D1.2	Unassigned	Unassigned	Unassigned	F52D1.2 is enriched in the intestine based on tiling array studies\; is affected by several genes including daf-16, daf-12, and hsf-1 based on microarray and RNA-seq studies\; is affected by five chemicals including Tunicamycin, Zidovudine, and resveratrol based on microarray and RNA-seq studies.
208	WBGene00018702	F52E4.5	Unassigned	Unassigned	Unassigned: regulated by multiple stresses	F52E4.5 is enriched in dopaminergic neurons, the NSM, the PLM, and the hypodermis based on tiling array and RNA-seq studies\; is affected by several genes including daf-16, daf-2, and glp-1 based on microarray, proteomic, tiling array, and RNA-seq studies\; is affected by seven chemicals including stavudine, Zidovudine, and Cry5B based on RNA-seq and microarray studies\; is predicted to encode a …
218	WBGene00019164	H06H21.8	Unassigned	Unassigned	Unassigned: regulated by multiple stresses	H06H21.8 is enriched in the AFD, the excretory cell, and the intestine based on tiling array, RNA-seq, and proteomic studies\; is affected by several genes including daf-16, daf-2, and daf-12 based on microarray and RNA-seq studies\; is affected by eight chemicals including aldicarb, D-glucose, and levamisole based on microarray and RNA-seq studies\; is predicted to encode a protein with the foll…
234	WBGene00020040	R12E2.15	Unassigned	Unassigned	Unassigned: regulated by multiple stresses	R12E2.15 is enriched in several tissues, including the alimentary system, the germline precursor cell, and the nervous system based on tiling array, RNA-seq, and microarray studies\; is affected by several genes including daf-16, age-1, and skn-1 based on microarray, RNA-seq, and tiling array studies\; is affected by twenty-one chemicals including hydrogen sulfide, methylmercury hydroxide, and 1-…
240	WBGene00020394	T10B5.8	Unassigned	Unassigned	Unassigned	T10B5.8 is predicted to have FMN binding activity and oxidoreductase activity.
244	WBGene00020550	T17H7.1	Unassigned	Unassigned	Unassigned	T17H7.1 is expressed in the OLLL, the OLLR, and the pharynx\; is predicted to encode a protein with the following domain: Domain of unknown function DUF148.
248	WBGene00020740	T23F4.2	Unassigned	Unassigned	Unassigned: regulated by multiple stresses	T23F4.2 is enriched in the OLL, the PVD, and the intestine based on tiling array, proteomic, and microarray studies\; is affected by several genes including daf-2, eat-2, and sir-2.1 based on microarray, proteomic, tiling array, and RNA-seq studies\; is affected by nine chemicals including Rotenone, Rifampin, and stavudine based on RNA-seq and microarray studies.
249	WBGene00020786	T25B2.2	Unassigned	Unassigned	Unassigned: regulated by multiple stresses	T25B2.2 is affected by several genes including daf-2, glp-1, and daf-12 based on tiling array, RNA-seq, and microarray studies\; is affected by ten chemicals including aldicarb, Ethanol, and Rotenone based on microarray and RNA-seq studies.
250	WBGene00020870	T28A11.3	Unassigned	Unassigned	Unassigned	T28A11.3 is affected by several genes including daf-16, rrf-3, and daf-12 based on microarray, tiling array, and RNA-seq studies\; is affected by five chemicals including resveratrol, fluoranthene, and Chlorpyrifos based on microarray studies\; is predicted to encode a protein with the following domains: Domain of unknown function DUF19 and Uncharacterised protein family UPF0376.
254	WBGene00021010	W03G1.2	Unassigned	Unassigned	Unassigned: regulated by multiple stresses	W03G1.2 is enriched in the OLL, the PVD, the body wall muscle cell, and the male based on microarray, tiling array, and RNA-seq studies\; is affected by several genes including age-1, eat-2, and sir-2.1 based on microarray and RNA-seq studies\; is affected by ten chemicals including methylmercuric chloride, Tunicamycin, and manganese chloride based on microarray and RNA-seq studies\; is predicted…
255	WBGene00021011	W03G1.5	Unassigned	Unassigned	Unassigned	W03G1.5 is enriched in the intestine based on microarray studies\; is affected by several genes including daf-16, daf-2, and daf-12 based on RNA-seq and microarray studies\; is affected by nine chemicals including Mercuric Chloride, Tunicamycin, and Cadmium Chloride based on microarray and RNA-seq studies\; is predicted to encode a protein with the following domain: Uncharacterized strongylid L4 …
260	WBGene00021335	Y34D9A.11	Unassigned	Unassigned	Unassigned: regulated by multiple stresses	spp-23 is enriched in the DA neuron, the VA neuron, the intestine, and the pharyngeal muscle cell based on tiling array, RNA-seq, and microarray studies\; is affected by several genes including daf-16, glp-1, and daf-12 based on RNA-seq, tiling array, and microarray studies\; is affected by thirteen chemicals including Rotenone, Tunicamycin, and D-glucose based on RNA-seq and microarray studies\;…
264	WBGene00021556	Y45G5AM.3	Unassigned	Unassigned	Unassigned: regulated by multiple stresses	Y45G5AM.3 is enriched in the AFD and the amphid sheath cell based on RNA-seq studies\; is affected by several genes including daf-16, hsf-1, and elt-2 based on RNA-seq and microarray studies\; is affected by eight chemicals including methylmercuric chloride, stavudine, and Sodium Chloride based on microarray and RNA-seq studies.
265	WBGene00021565	Y45G12C.1	Unassigned	Unassigned	Unassigned	Y45G12C.1 is enriched in the OLL, the PVD, and the intestine based on microarray, tiling array, and RNA-seq studies\; is affected by several genes including daf-2, hsf-1, and elt-2 based on microarray, tiling array, and RNA-seq studies\; is affected by five chemicals including levamisole, Zidovudine, and Sodium Chloride based on microarray and RNA-seq studies\; is predicted to encode a protein wi…
267	WBGene00021612	Y46H3D.8	Unassigned	Unassigned	Unassigned	Y46H3D.8 is affected by rsr-2, mir-34, and sir-2.1 based on tiling array and microarray studies\; is affected by four chemicals including aldicarb, procyanidin, and Cadmium based on microarray studies\; is predicted to encode a protein with the following domain: ShKT domain.
268	WBGene00021624	Y47D7A.12	Unassigned	Unassigned	Unassigned: regulated by multiple stresses	Y47D7A.12 is enriched in the male based on RNA-seq studies\; is affected by several genes including daf-16, daf-2, and skn-1 based on microarray, RNA-seq, and tiling array studies\; is affected by Tunicamycin, Quercetin, and paraquat based on microarray studies.
280	WBGene00022683	ZK185.3	Unassigned	Unassigned	Unassigned	ZK185.3 is enriched in the hypodermis and the intestine based on tiling array, RNA-seq, and microarray studies\; is affected by several genes including skn-1, daf-12, and dpy-10 based on microarray and RNA-seq studies\; is affected by eight chemicals including Rotenone, multi-walled carbon nanotube, and levamisole based on RNA-seq and microarray studies\; is predicted to encode a protein with the…
282	WBGene00022858	ZK1193.2	Unassigned	Unassigned	Unassigned: regulated by multiple stresses	ZK1193.2 is enriched in the DA neuron, the I5 neuron, the SAB, the intestine, and the retrovesicular ganglion based on RNA-seq and microarray studies\; is affected by several genes including daf-16, daf-2, and glp-1 based on microarray, tiling array, proteomic, and RNA-seq studies\; is affected by fifteen chemicals including Ethanol, methylmercuric chloride, and Mercuric Chloride based on RNA-seq…
283	WBGene00023492	T24D3.2	Unassigned	Unassigned	Unassigned	T24D3.2 is enriched in dopaminergic neurons, the PLM, the hypodermis, and the pharyngeal muscle cell based on tiling array and RNA-seq studies\; is affected by several genes including daf-16, daf-2, and daf-12 based on RNA-seq and microarray studies\; is affected by four chemicals including Ethanol, Alovudine, and Zidovudine based on RNA-seq and microarray studies.
284	WBGene00044287	F21H12.7	Unassigned	Unassigned	Unassigned	F21H12.7 is enriched in the intestine based on tiling array studies\; is affected by several genes including daf-16, clk-1, and dpy-21 based on RNA-seq and microarray studies.
285	WBGene00044315	F41G3.20	Unassigned	Unassigned	Unassigned	F41G3.20 is affected by several genes including daf-2, isp-1, and tax-6 based on tiling array, microarray, and RNA-seq studies\; is affected by four chemicals including resveratrol, Hydrolyzable Tannins, and Humic Substances based on microarray studies\; is predicted to encode a protein with the following domains: ShKT domain and CC domain.
286	WBGene00044402	Y82E9BL.18	Unassigned	Unassigned	Unassigned	Y82E9BL.18 is enriched in the intestine based on RNA-seq studies\; is affected by several genes including daf-2, hsf-1, and npr-1 based on tiling array and RNA-seq studies\; is affected by five chemicals including tryptophan, D-glucopyranose, and Cadmium Chloride based on microarray and RNA-seq studies\; is predicted to encode a protein with the following domains: F-box domain and Domain of unkno…
288	WBGene00044988	W01A8.8	Unassigned	Unassigned	Unassigned	W01A8.8 is an ortholog of human STC1 and STC2\; is predicted to have hormone activity.
289	WBGene00044998	M199.9	Unassigned	Unassigned	Unassigned	M199.9 is enriched in the cephalic sheath cell based on tiling array studies\; is affected by several genes including daf-2, hpl-2, and dop-1 based on tiling array, RNA-seq, and microarray studies\; is affected by 1-methylnicotinamide, bisphenol A, and Colistin based on RNA-seq and microarray studies.
290	WBGene00045207	F13E9.14	Unassigned	Unassigned	Unassigned	F13E9.14 is enriched in the coelomocyte, the nervous system, and the pharyngeal muscle cell based on tiling array studies\; is affected by several genes including daf-2, clk-1, and elt-2 based on RNA-seq and microarray studies\; is affected by four chemicals including bisphenol A, procyanidin, and Sodium Chloride based on RNA-seq and microarray studies\; is predicted to encode a protein with the …
292	WBGene00189950	C39B5.14	Unassigned	Unassigned	Unassigned	C39B5.14 is predicted to have hydrolase activity.
295	WBGene00268213	C17B7.15	Unassigned	Unassigned	Unassigned	C17B7.15 is affected by sir-2.1, ahr-1, and nhr-25 based on microarray studies\; is affected by resveratrol, Chlorpyrifos, and Diazinon based on microarray studies\; is predicted to encode a protein with the following domains: Domain of unknown function DUF19 and Uncharacterised protein family UPF0376.

## Sheet: F5D
Condition	Tissue Specfic (SET1)	DEGs on Food (SET2)	Overlap (SET1 and SET2)	Total Tissue Specific Genes	Total DEGs	Number of Genes Used	Under/Over Enriched	Fold Change	Enrichment Factor	pValue
Germline Genes v KTM	1117	1225	12	1129	1237	17611	under	6.61	0.151286	8.36231e-23
Germline Genes v E. coli HT115	1116	741	13	1129	754	17611	under	3.72	0.268817	3.90718e-10
Germline Genes v A. tropicalis	869	3692	260	1129	3952	17611	over	1.03	1.03	0.323508
Germline Genes v KTMmix	1105	983	24	1129	1007	17611	under	2.69	0.371747	1.17131e-09
Intestine Genes v KTM	473	1088	149	622	1237	17611	over	3.14	3.14	2.38227e-42
Intestine Genes v E. coli HT115	562	694	60	622	754	17611	over	2.25	2.25	3.33617e-09
Intestine Genes v A. tropicalis	404	3734	218	622	3952	17611	over	1.56	1.56	2.04615e-13
Inestine Genes v KTMmix	533	918	89	622	1007	17611	over	2.5	2.5	6.74846e-16
Muscle Genes v KTM	217	1226	11	228	1237	17611	under	1.46	0.684932	0.115807
Muscle Genes v E. coli HT115	218	744	10	228	754	17611	over	1.02	1.02	0.51466
Muscle Genes v A. tropicalis	180	3904	48	228	3952	17611	under	1.07	0.934579	0.339513
Muscle Genes v KTMmix	219	998	9	228	1007	17611	under	1.45	0.689655	0.153978
Neuronal Genes v KTM	1453	1194	43	1496	1237	17611	under	2.44	0.409836	2.21455e-13
Neuronal Genes v E. coli HT115	1435	693	61	1496	754	17611	under	1.05	0.952381	0.372451
Neuronal Genes v A. tropicalis	1223	3679	273	1496	3952	17611	under	1.23	0.813008	1.94667e-05
Neuronal Genes v KTMmix	1473	984	23	1496	1007	17611	under	3.72	0.268817	2.83619e-17
									*divide under enriched by 1 (1/FC=Enrichment Factor)
TRANSFORMED FOR PRISM
Germline Genes v E. coli HT115	Germline Genes v A. tropicalis	Germline Genes v KTM	Germline Genes v KTMmix	Intestine Genes v E. coli HT115	Intestine Genes v A. tropicalis	Intestine Genes v KTM	Inestine Genes v KTMmix	Muscle Genes v E. coli HT115	Muscle Genes v A. tropicalis	Muscle Genes v KTM	Muscle Genes v KTMmix	Neuronal Genes v E. coli HT115	Neuronal Genes v A. tropicalis	Neuronal Genes v KTM	Neuronal Genes v KTMmix
0.268817	1.03	0.151286	0.371747	2.25	1.56	3.14	2.5	1.02	0.934579	0.684932	0.689655	0.952381	0.813008	0.409836	0.268817

## Sheet: F5E
gene	KTM Log2 RPKM	E. coli OP50 Log2 RPKM
WBGene00015811	11.7601	11.7745
WBGene00015813	13.1464	13.2005
WBGene00015814	12.4423	12.8503
WBGene00015841	5.13424	3.28953
WBGene00015842	10.3371	10.2825
WBGene00015861	7.42486	7.08606
WBGene00015869	1.27247	2.17938
WBGene00015873	0.943106	-0.656004
WBGene00015879	6.30757	5.41555
WBGene00015887	9.5294	11.3082
WBGene00015889	4.4684	3.64244
WBGene00015894	3.99652	12.3629
WBGene00015897	5.08998	6.697
WBGene00015900	2.5351	0.436531
WBGene00015901	4.29012	4.52663
WBGene00015902	0.70234	-0.852975
WBGene00015915	11.9057	11.9824
WBGene00015920	13.0287	13.0827
WBGene00015926	10.4977	9.85975
WBGene00015929	6.07253	5.43937
WBGene00015931	5.57525	5.03631
WBGene00015934	5.92193	4.91403
WBGene00015939	10.0287	9.709
WBGene00015941	12.0365	12.3145
WBGene00015943	13.2181	13.3643
WBGene00015952	3.44536	3.36065
WBGene00015953	2.78062	2.71721
WBGene00015955	10.4664	10.5799
WBGene00015971	11.9544	11.8573
WBGene00015981	8.19028	7.86994
WBGene00015986	-0.0292061	-0.852975
WBGene00015994	5.15681	4.97523
WBGene00016003	7.5647	7.78834
WBGene00016010	4.73262	4.18834
WBGene00016011	11.3489	11.5528
WBGene00016014	12.5507	12.5971
WBGene00016020	12.4097	12.7398
WBGene00016029	7.97647	7.91305
WBGene00016030	8.09091	8.29931
WBGene00016038	6.69925	6.88096
WBGene00016053	5.08111	4.84237
WBGene00016057	11.3027	11.2919
WBGene00016059	8.77122	9.21288
WBGene00016060	12.1271	12.0603
WBGene00016061	12.8769	10.7748
WBGene00016072	4.64341	4.24326
WBGene00016074	11.4037	11.5367
WBGene00016081	4.41743	4.08728
WBGene00016084	13.8115	13.6367
WBGene00016085	4.54466	4.19821
WBGene00016091	1.29469	0.800677
WBGene00016092	0.0768718	0.523486
WBGene00016103	12.2129	11.6009
WBGene00016104	7.58861	7.56409
WBGene00016106	5.67534	4.26343
WBGene00016111	3.96974	3.8658
WBGene00016113	11.48	11.6105
WBGene00016126	2.48594	0.993541
WBGene00016128	10.7403	10.7142
WBGene00016134	10.6543	10.6143
WBGene00016135	7.60731	6.64611
WBGene00016137	-1.42923	0.3475
WBGene00016138	10.4131	10.3383
WBGene00016139	12.0924	12.2175
WBGene00016140	13.1619	13.2283
WBGene00016142	11.8955	11.9085
WBGene00016144	10.5364	10.5934
WBGene00016147	8.13543	7.6403
WBGene00016151	13.3492	13.4185
WBGene00016156	12.0003	11.8378
WBGene00016157	12.0808	12.0202
WBGene00016158	11.9152	11.8788
WBGene00016159	10.9557	11.0261
WBGene00016162	12.265	12.1871
WBGene00016163	12.2487	12.3138
WBGene00016166	10.8719	11.0447
WBGene00016167	11.4971	11.5624
WBGene00016171	11.9046	11.809
WBGene00016173	12.7029	12.9249
WBGene00016185	-0.291912	-0.291912
WBGene00016189	7.83331	7.97608
WBGene00016197	9.91401	9.9931
WBGene00016200	12.0115	11.9479
WBGene00016201	10.6612	10.9854
WBGene00016204	7.60104	8.43913
WBGene00016207	5.36393	5.15746
WBGene00016220	0.570768	-1.656
WBGene00016221	-1.42923	3.48899
WBGene00016233	-1.49534	-0.291912
WBGene00016236	10.1327	10.2292
WBGene00016239	1.95851	1.29722
WBGene00016245	11.5507	11.574
WBGene00016249	10.5707	10.5622
WBGene00016260	9.29153	9.14435
WBGene00016266	9.67966	9.59476
WBGene00016269	9.76324	8.96919
WBGene00016283	7.75892	8.57678
WBGene00016284	-1.49534	-1.47651
WBGene00016288	5.71409	4.53725
WBGene00016294	6.47009	7.74069
WBGene00016300	-0.291912	2.07126
WBGene00016306	-0.291912	0.147025
WBGene00016313	11.6819	11.5899
WBGene00016317	11.8625	11.9633
WBGene00016319	6.02405	5.43752
WBGene00016323	11.6221	11.6735
WBGene00016325	8.66109	9.52182
WBGene00016326	13.5221	13.5617
WBGene00016328	2.95393	3.02259
WBGene00016333	13.4188	13.6443
WBGene00016335	10.1111	9.31471
WBGene00016340	4.98628	4.18745
WBGene00016341	8.79974	8.49363
WBGene00016352	10.243	10.274
WBGene00016356	4.18792	3.98001
WBGene00016364	7.21029	7.30006
WBGene00016365	4.25032	5.08478
WBGene00016366	4.86902	5.56965
WBGene00016367	4.35643	5.21144
WBGene00016368	4.76733	4.48228
WBGene00016373	10.8089	10.7133
WBGene00016374	11.8149	11.7901
WBGene00016378	11.8965	11.7477
WBGene00016380	11.072	10.9257
WBGene00016382	3.44373	2.7057
WBGene00016384	11.5137	11.4589
WBGene00016388	4.34372	4.28054
WBGene00016391	12.5883	12.6597
WBGene00016392	12.9834	13.1057
WBGene00016393	12.2789	12.5443
WBGene00016395	11.3036	11.4041
WBGene00016398	4.60632	4.71958
WBGene00016405	14.4944	14.5969
WBGene00016408	12.4244	12.4233
WBGene00016415	12.1308	11.9241
WBGene00016416	6.7523	6.33412
WBGene00016419	11.025	11.6241
WBGene00016421	11.8531	11.7888
WBGene00016423	6.9097	6.37648
WBGene00016442	10.3224	10.4055
WBGene00016443	11.4298	11.463
WBGene00016448	4.26608	4.65564
WBGene00016453	10.6506	10.6822
WBGene00016454	6.35581	6.07953
WBGene00016455	7.42124	7.47376
WBGene00016456	7.25766	6.48839
WBGene00016457	11.5555	11.6713
WBGene00016458	9.56641	9.34595
WBGene00016462	5.91289	5.1771
WBGene00016464	1.16716	2.25074
WBGene00016465	1.60983	-1.85297
WBGene00016489	10.6386	10.8177
WBGene00016490	9.1916	9.26206
WBGene00016491	4.78018	4.53469
WBGene00016492	6.84254	6.78923
WBGene00016496	13.5031	13.4546
WBGene00016507	10.0738	9.79689
WBGene00016509	13.5474	13.6444
WBGene00016511	9.59414	10.0148
WBGene00016513	8.38584	7.78556
WBGene00016517	0.329913	1.86746
WBGene00016523	6.73257	7.27802
WBGene00016524	10.3293	10.4365
WBGene00016531	7.41112	7.64177
WBGene00016534	15.1223	15.1288
WBGene00016539	8.33235	8.22326
WBGene00016541	7.55709	7.58589
WBGene00016558	8.68473	9.57692
WBGene00016566	11.3792	11.5783
WBGene00016580	4.07271	3.43742
WBGene00016583	11.2141	11.4817
WBGene00016585	7.81184	8.40997
WBGene00016589	11.9091	12.0081
WBGene00016591	9.39089	9.48254
WBGene00016592	10.5495	10.3848
WBGene00016600	3.05476	1.74109
WBGene00016602	11.0264	10.9265
WBGene00016603	12.9369	13.0174
WBGene00016605	5.40589	5.11063
WBGene00016610	12.7423	12.5746
WBGene00016614	8.67636	8.95343
WBGene00016620	8.3915	8.4201
WBGene00016621	9.19244	9.21561
WBGene00016622	10.9922	10.8688
WBGene00016624	10.7953	10.85
WBGene00016630	13.6364	13.7434
WBGene00016631	9.75651	9.94542
WBGene00016632	12.7187	12.7262
WBGene00016642	9.82245	9.72051
WBGene00016644	9.24894	10.2123
WBGene00016650	13.1337	13.1289
WBGene00016652	12.0166	12.128
WBGene00016653	13.2861	13.577
WBGene00016654	11.4839	11.4397
WBGene00016661	9.33562	9.5542
WBGene00016664	5.53675	8.09246
WBGene00016665	0.778392	3.37071
WBGene00016669	7.1278	-0.656004
WBGene00016670	9.77084	1.92896
WBGene00016673	1.41496	-0.476514
WBGene00016674	10.6689	10.705
WBGene00016686	1.93832	-0.291912
WBGene00016697	4.40783	1.99242
WBGene00016698	5.25395	4.8263
WBGene00016700	5.38271	3.88309
WBGene00016704	9.81727	9.89083
WBGene00016721	10.6284	10.1709
WBGene00016728	7.80912	7.46357
WBGene00016740	10.0249	10.2371
WBGene00016742	5.28612	5.42934
WBGene00016750	11.7025	11.7351
WBGene00016754	9.59106	9.34189
WBGene00016765	3.92266	1.61711
WBGene00016768	8.14755	7.53828
WBGene00016772	-0.291912	1.52349
WBGene00016773	1.99102	-0.291912
WBGene00016776	-0.291912	-0.291912
WBGene00016777	-1.50809	2.61179
WBGene00016778	3.92259	3.04552
WBGene00016786	5.22781	7.65909
WBGene00016789	1.60149	0.928959
WBGene00016791	9.57543	9.49642
WBGene00016798	1.7135	1.59033
WBGene00016803	13.2844	13.3455
WBGene00016805	4.92276	3.34619
WBGene00016808	11.5535	11.4446
WBGene00016810	10.8122	10.7981
WBGene00016811	10.7982	10.7166
WBGene00016812	10.7743	10.8694
WBGene00016837	12.5133	12.5171
WBGene00016839	4.81991	4.73927
WBGene00016841	5.81728	5.02679
WBGene00016844	12.6515	12.8144
WBGene00016848	8.77536	8.38314
WBGene00016860	7.37109	8.77797
WBGene00016865	7.40673	7.42706
WBGene00016871	8.01381	8.28459
WBGene00016892	7.72737	9.42598
WBGene00016896	7.58589	7.35461
WBGene00016903	6.26801	5.78408
WBGene00016906	9.02093	9.60763
WBGene00016920	7.12539	8.20221
WBGene00016921	2.56079	1.9913
WBGene00016926	3.38774	3.52322
WBGene00016927	3.25525	3.80026
WBGene00016937	10.2305	10.0977
WBGene00016939	9.76152	9.64286
WBGene00016942	5.21662	7.75524
WBGene00016943	8.56787	15.4292
WBGene00016944	11.9883	12.0123
WBGene00016946	4.28378	3.95495
WBGene00016954	4.6201	4.41929
WBGene00016957	10.9254	10.8514
WBGene00016963	3.99804	3.14486
WBGene00016966	10.6034	10.5626
WBGene00016968	10.4392	10.4913
WBGene00016971	12.0291	12.0626
WBGene00016975	8.66156	7.75013
WBGene00016978	9.93793	10.017
WBGene00016980	8.93301	8.98302
WBGene00016981	13.0624	13.1249
WBGene00016983	8.23247	8.35935
WBGene00016985	2.45717	1.34575
WBGene00016987	10.0394	10.4849
WBGene00016990	11.2121	11.1584
WBGene00016992	9.8844	9.84644
WBGene00016995	13.2979	13.2842
WBGene00016996	6.41421	6.67134
WBGene00016997	9.83165	9.56024
WBGene00017002	9.30943	9.1818
WBGene00017003	11.5037	11.6027
WBGene00017004	12.6195	12.6077
WBGene00017011	11.8158	11.8537
WBGene00017012	11.6064	11.3338
WBGene00017025	11.5183	11.5746
WBGene00017026	5.32146	5.79628
WBGene00017027	7.08305	7.64601
WBGene00017031	13.0505	13.1898
WBGene00017033	4.63437	4.80441
WBGene00017034	3.18648	0.147025
WBGene00017037	10.9062	10.9965
WBGene00017039	5.0726	5.24917
WBGene00017044	10.8941	10.7992
WBGene00017045	11.4542	11.2226
WBGene00017046	10.4693	10.4384
WBGene00017048	6.82768	6.54493
WBGene00017050	2.73409	-0.291912
WBGene00017051	6.78959	6.92539
WBGene00017054	7.25371	6.88998
WBGene00017060	4.27376	5.43848
WBGene00017061	3.0285	1.52349
WBGene00017062	12.1104	12.1338
WBGene00017064	11.8031	11.8611
WBGene00017071	12.0233	10.3159
WBGene00017083	7.74483	7.91507
WBGene00017084	11.2177	11.2228
WBGene00017085	13.6301	13.6243
WBGene00017087	9.52476	9.54185
WBGene00017098	12.8141	12.9166
WBGene00017103	9.38915	8.34145
WBGene00017108	8.66634	9.3237
WBGene00017121	13.7799	14.1094
WBGene00017123	10.9921	10.6766
WBGene00017125	12.9389	13.1873
WBGene00017126	7.59573	8.76287
WBGene00017132	12.4855	12.5095
WBGene00017133	7.14335	6.70503
WBGene00017136	1.61301	1.83508
WBGene00017137	11.6713	11.6142
WBGene00017138	12.0925	12.133
WBGene00017151	5.88755	4.3174
WBGene00017162	12.626	12.6255
WBGene00017163	12.2872	12.1993
WBGene00017164	10.0873	10.1966
WBGene00017166	14.892	14.979
WBGene00017178	9.88884	9.90208
WBGene00017195	11.014	10.6178
WBGene00017198	5.24936	5.95739
WBGene00017219	6.98585	7.24152
WBGene00017220	11.223	11.1224
WBGene00017233	5.00747	4.96531
WBGene00017237	11.6523	11.6254
WBGene00017238	11.4728	11.5921
WBGene00017241	10.7682	10.8505
WBGene00017244	10.708	11.5347
WBGene00017259	3.81057	3.96441
WBGene00017261	12.3748	12.3691
WBGene00017262	9.86833	9.43208
WBGene00017265	5.40459	5.78013
WBGene00017268	11.8633	11.9305
WBGene00017269	11.6954	11.7358
WBGene00017272	10.4007	10.5827
WBGene00017277	-0.670087	-0.291912
WBGene00017280	11.8833	11.9094
WBGene00017282	11.165	11.2682
WBGene00017283	11.5038	11.8427
WBGene00017300	13.039	13.3442
WBGene00017301	11.9384	13.9954
WBGene00017304	10.0183	9.83731
WBGene00017310	9.5794	9.34469
WBGene00017313	12.0446	12.0272
WBGene00017316	12.2334	12.1988
WBGene00017317	13.8998	13.8714
WBGene00017319	11.0692	11.2666
WBGene00017326	4.64309	4.31108
WBGene00017340	8.64059	7.7674
WBGene00017342	10.6109	10.5198
WBGene00017343	6.04827	5.84333
WBGene00017347	12.1953	12.2886
WBGene00017352	8.20949	8.08147
WBGene00017356	11.0087	11.0932
WBGene00017357	10.4215	10.3871
WBGene00017373	12.0476	11.9041
WBGene00017381	6.90769	6.70734
WBGene00017387	4.69438	3.61409
WBGene00017388	0.277755	2.74109
WBGene00017393	3.43932	2.53731
WBGene00017403	1.12284	1.63006
WBGene00017428	7.71984	7.18501
WBGene00017429	6.55018	7.16737
WBGene00017435	11.8388	12.0899
WBGene00017440	11.8406	12.1947
WBGene00017443	6.08432	6.79416
WBGene00017445	8.08925	7.61824
WBGene00017463	5.99083	6.75598
WBGene00017472	7.99723	8.11761
WBGene00017482	12.8753	12.7347
WBGene00017487	8.60662	8.94993
WBGene00017503	6.69783	6.69932
WBGene00017504	5.70716	5.4768
WBGene00017510	3.38081	3.00298
WBGene00017512	6.50652	5.89368
WBGene00017515	7.25122	7.67514
WBGene00017534	11.7656	11.763
WBGene00017535	4.32018	2.89725
WBGene00017536	9.02248	9.20461
WBGene00017537	8.64383	9.32565
WBGene00017538	10.167	10.1231
WBGene00017546	13.8385	13.8981
WBGene00017547	11.9437	11.9349
WBGene00017550	4.5798	4.28753
WBGene00017553	5.09105	4.22795
WBGene00017554	3.87421	2.94711
WBGene00017555	4.93456	4.42694
WBGene00017557	8.23722	7.90974
WBGene00017565	9.37164	11.0383
WBGene00017571	8.64026	8.22845
WBGene00017578	8.41914	8.08241
WBGene00017592	8.59302	8.19599
WBGene00017594	7.96483	6.48796
WBGene00017598	5.94786	6.70378
WBGene00017601	7.17372	7.2253
WBGene00017605	12.8564	12.8819
WBGene00017608	11.6345	11.6768
WBGene00017611	1.98537	1.63006
WBGene00017625	7.46165	7.97292
WBGene00017636	5.50014	5.18725
WBGene00017640	9.11496	9.51235
WBGene00017641	14.4506	14.64
WBGene00017642	12.6545	12.7283
WBGene00017647	5.87909	5.45801
WBGene00017648	12.1616	12.1623
WBGene00017651	5.92656	6.02225
WBGene00017664	-1.67009	1.80195
WBGene00017671	9.98261	9.70192
WBGene00017672	4.19116	3.77357
WBGene00017673	4.35684	3.45789
WBGene00017678	11.3298	8.86385
WBGene00017683	11.4915	11.3831
WBGene00017686	14.0586	14.1944
WBGene00017687	10.1256	9.63428
WBGene00017690	8.24573	8.05214
WBGene00017696	12.1337	12.1447
WBGene00017699	12.3686	12.345
WBGene00017714	3.83041	4.52213
WBGene00017715	3.70651	1.31695
WBGene00017719	12.8252	13.1851
WBGene00017720	6.15062	6.39394
WBGene00017724	8.04461	8.49741
WBGene00017725	0.392765	1.10845
WBGene00017733	12.3224	12.3002
WBGene00017734	12.5252	13.0947
WBGene00017736	5.17451	6.38197
WBGene00017737	5.41462	5.68971
WBGene00017738	10.5205	10.6992
WBGene00017742	10.9836	10.9812
WBGene00017746	11.5329	11.596
WBGene00017749	10.7304	10.8579
WBGene00017754	4.44739	3.70502
WBGene00017755	8.13979	8.76573
WBGene00017758	10.7034	10.8407
WBGene00017759	12.7276	13.0811
WBGene00017763	11.4173	11.3015
WBGene00017764	1.92476	2.95743
WBGene00017765	11.5678	11.797
WBGene00017766	9.94944	9.99051
WBGene00017768	12.4439	12.5524
WBGene00017769	9.67681	10.0059
WBGene00017775	13.1511	13.2785
WBGene00017776	10.8253	11.0268
WBGene00017777	12.1573	12.2465
WBGene00017778	11.9171	11.8128
WBGene00017781	7.58731	7.20098
WBGene00017783	4.19669	4.38536
WBGene00017787	4.46843	4.67615
WBGene00017791	1.89526	2.72742
WBGene00017800	13.1842	13.305
WBGene00017802	4.46052	3.80259
WBGene00017803	2.67095	-0.656004
WBGene00017814	7.48461	6.38075
WBGene00017817	3.0904	2.63674
WBGene00017818	8.60546	8.37401
WBGene00017829	9.74452	9.82705
WBGene00017830	11.5428	11.4555
WBGene00017842	6.19441	6.20224
WBGene00017855	11.9653	12.0572
WBGene00017864	12.9935	13.2511
WBGene00017865	6.03498	5.80424
WBGene00017874	11.2628	12.4983
WBGene00017881	10.7894	12.7097
WBGene00017888	9.96433	9.96988
WBGene00017895	12.7897	12.8544
WBGene00017898	9.3561	9.20577
WBGene00017916	10.025	9.91389
WBGene00017919	9.88848	9.82031
WBGene00017920	12.7782	12.7915
WBGene00017924	9.71274	9.7895
WBGene00017928	10.6706	10.7448
WBGene00017934	11.1557	10.9188
WBGene00017937	7.8748	4.58283
WBGene00017950	6.60405	6.26013
WBGene00017951	11.942	11.9209
WBGene00017960	-0.291912	-0.852975
WBGene00017961	7.79455	6.11556
WBGene00017963	-0.291912	-0.291912
WBGene00017968	10.4478	10.5434
WBGene00017969	11.2702	11.1419
WBGene00017974	9.62659	9.74648
WBGene00017975	5.43544	5.92494
WBGene00017981	10.6309	10.7553
WBGene00017982	11.2468	11.1254
WBGene00017984	14.3746	14.3905
WBGene00017985	11.8646	11.8351
WBGene00017988	12.5999	12.6399
WBGene00017989	12.3385	12.3839
WBGene00017990	10.9052	10.9698
WBGene00017993	13.0481	12.9961
WBGene00017996	12.0379	11.8923
WBGene00017997	11.5916	11.6562
WBGene00017998	6.43035	3.77692
WBGene00017999	10.5906	10.4906
WBGene00018004	4.45638	4.01044
WBGene00018006	12.6314	12.5972
WBGene00018009	11.6327	11.6435
WBGene00018013	10.8235	10.8215
WBGene00018016	12.0113	11.9761
WBGene00018022	-0.579184	0.436531
WBGene00018023	2.60524	2.18037
WBGene00018030	2.51792	-0.291912
WBGene00018035	6.98617	6.58488
WBGene00018036	10.1202	10.3089
WBGene00018052	9.09116	8.12814
WBGene00018056	6.16908	6.05279
WBGene00018057	1.78895	0.868684
WBGene00018064	11.7895	11.7325
WBGene00018070	8.74701	8.22484
WBGene00018071	10.2784	10.2469
WBGene00018072	11.4092	11.5087
WBGene00018076	9.68731	9.42803
WBGene00018090	12.5941	12.5723
WBGene00018110	-0.291912	1.84026
WBGene00018113	4.80392	5.01657
WBGene00018122	4.97561	3.32583
WBGene00018123	3.49888	3.68008
WBGene00018124	3.36686	2.23292
WBGene00018132	11.221	11.2554
WBGene00018133	3.40994	1.96047
WBGene00018135	5.89319	4.78681
WBGene00018137	12.6918	12.6839
WBGene00018141	-0.291912	-0.476514
WBGene00018142	3.26195	2.09776
WBGene00018143	1.80019	-0.852975
WBGene00018146	8.97643	9.38785
WBGene00018150	11.9195	11.728
WBGene00018151	11.7993	11.8188
WBGene00018152	14.4956	14.5712
WBGene00018154	11.4059	11.3683
WBGene00018156	12.5065	12.5109
WBGene00018158	5.33538	4.83306
WBGene00018160	12.3227	12.3638
WBGene00018174	9.68727	9.99072
WBGene00018175	5.79155	5.10977
WBGene00018178	3.69267	3.73544
WBGene00018181	11.1708	11.212
WBGene00018184	10.5246	9.42109
WBGene00018189	7.91886	8.01655
WBGene00018196	4.63331	3.68112
WBGene00018202	3.19051	3.76739
WBGene00018203	7.66963	7.77869
WBGene00018209	-0.291912	-0.291912
WBGene00018210	7.31655	6.84032
WBGene00018211	0.0336948	0.24887
WBGene00018227	1.3736	0.147025
WBGene00018228	-0.291912	0.523486
WBGene00018232	5.50974	4.60451
WBGene00018238	10.3926	10.1505
WBGene00018244	-0.670087	-0.291912
WBGene00018256	4.87087	3.86076
WBGene00018260	7.43278	7.11333
WBGene00018261	5.49105	5.18065
WBGene00018262	7.24638	6.79761
WBGene00018264	5.07688	3.04211
WBGene00018265	7.76598	7.78886
WBGene00018266	5.96847	6.06915
WBGene00018271	13.9828	14.0275
WBGene00018278	6.49281	6.31952
WBGene00018286	9.46784	8.3561
WBGene00018294	12.9371	12.9596
WBGene00018295	3.26315	1.9313
WBGene00018301	5.00098	4.19159
WBGene00018305	10.4403	10.5622
WBGene00018319	12.7562	12.7632
WBGene00018327	-0.201603	1.24887
WBGene00018330	10.2094	10.221
WBGene00018333	5.58416	4.56899
WBGene00018334	7.76219	7.78031
WBGene00018339	12.8255	12.9006
WBGene00018340	9.4201	9.62263
WBGene00018347	4.91111	4.58514
WBGene00018355	8.71607	8.89693
WBGene00018356	7.336	6.94778
WBGene00018357	10.4112	10.3997
WBGene00018359	5.14032	4.33692
WBGene00018362	13.411	13.5022
WBGene00018364	12.216	12.2318
WBGene00018365	3.15621	2.37028
WBGene00018366	9.74897	9.86697
WBGene00018373	8.48876	8.63743
WBGene00018374	8.43794	8.07987
WBGene00018391	11.7511	11.7354
WBGene00018393	8.94036	11.6845
WBGene00018395	13.4412	13.4789
WBGene00018398	9.50207	9.88988
WBGene00018404	0.472582	-0.852975
WBGene00018405	8.64307	8.39801
WBGene00018408	11.0354	10.9699
WBGene00018409	12.4572	12.4227
WBGene00018410	2.16674	-0.476514
WBGene00018411	2.76941	2.79451
WBGene00018412	0.92696	-0.291912
WBGene00018413	6.48103	6.37128
WBGene00018415	7.09971	6.51314
WBGene00018419	9.77721	9.71152
WBGene00018424	10.6235	10.9357
WBGene00018426	14.2049	14.3497
WBGene00018430	5.5609	6.04504
WBGene00018465	9.17113	9.59487
WBGene00018472	4.14282	2.68699
WBGene00018473	6.61098	7.33348
WBGene00018474	11.6967	11.8129
WBGene00018475	10.9328	10.8797
WBGene00018481	9.48245	9.42234
WBGene00018488	12.3885	12.7664
WBGene00018491	14.0413	14.5492
WBGene00018496	0.0798274	-0.291912
WBGene00018508	12.3027	12.1213
WBGene00018512	11.9128	11.9864
WBGene00018513	9.64199	9.5559
WBGene00018514	4.29843	4.78378
WBGene00018516	9.33047	9.25213
WBGene00018519	14.5192	15.0149
WBGene00018522	12.0239	11.9798
WBGene00018530	-0.291912	-0.291912
WBGene00018531	5.35343	4.11281
WBGene00018533	10.9885	11.1785
WBGene00018539	0.495108	1.92138
WBGene00018541	2.20637	2.61106
WBGene00018542	2.78002	2.57776
WBGene00018544	0.0768718	1.43653
WBGene00018545	-0.291912	-0.291912
WBGene00018567	2.35497	0.800677
WBGene00018569	6.34935	6.72005
WBGene00018572	8.49473	7.7618
WBGene00018573	1.77624	-0.291912
WBGene00018576	6.79199	7.40704
WBGene00018586	13.4038	13.4905
WBGene00018591	2.57932	1.83383
WBGene00018594	6.69061	8.28296
WBGene00018604	12.4639	12.5992
WBGene00018605	12.8323	12.5392
WBGene00018607	7.79551	7.14665
WBGene00018610	11.6926	11.7935
WBGene00018611	11.8546	11.861
WBGene00018612	12.0828	12.0966
WBGene00018613	12.4991	12.4774
WBGene00018620	0.0298677	0.731988
WBGene00018621	3.26752	3.47655
WBGene00018622	6.92411	6.90674
WBGene00018625	12.3408	12.3897
WBGene00018627	1.88384	2.92138
WBGene00018630	2.01157	1.344
WBGene00018635	11.8026	11.8363
WBGene00018640	4.65419	-0.476514
WBGene00018641	4.0627	3.47774
WBGene00018659	9.96623	10.0024
WBGene00018660	7.06227	6.74643
WBGene00018672	10.9083	10.686
WBGene00018674	10.4432	10.5015
WBGene00018678	11.2002	11.2014
WBGene00018679	10.8206	10.9472
WBGene00018680	9.179	9.22282
WBGene00018682	8.76719	9.60951
WBGene00018697	7.17006	6.48144
WBGene00018718	9.58958	9.97196
WBGene00018721	11.8339	11.9414
WBGene00018735	10.102	10.1327
WBGene00018741	0.737704	3.43003
WBGene00018745	3.5703	3.08004
WBGene00018754	5.68742	5.31264
WBGene00018755	8.45592	7.40417
WBGene00018756	12.1801	12.1744
WBGene00018762	10.5284	10.811
WBGene00018764	13.5909	13.3849
WBGene00018769	12.251	12.5227
WBGene00018771	3.31145	1.59033
WBGene00018776	12.5886	12.6995
WBGene00018778	13.2452	13.4011
WBGene00018783	4.70271	5.11983
WBGene00018786	9.04147	8.70929
WBGene00018788	8.47187	8.59582
WBGene00018797	12.1861	12.1878
WBGene00018811	12.4578	13.9865
WBGene00018812	12.4746	12.4034
WBGene00018824	3.46212	-0.291912
WBGene00018831	9.53502	9.52693
WBGene00018839	3.75628	1.66733
WBGene00018842	1.46346	2.47322
WBGene00018846	15.0806	15.1319
WBGene00018847	12.8011	12.791
WBGene00018849	14.2729	14.3048
WBGene00018850	4.77078	4.40183
WBGene00018857	10.1757	10.3298
WBGene00018866	11.3226	11.6398
WBGene00018867	9.65743	9.78242
WBGene00018877	9.44713	9.82701
WBGene00018885	8.44288	8.42016
WBGene00018891	11.1742	11.5355
WBGene00018892	12.4039	12.3614
WBGene00018893	11.3649	11.5613
WBGene00018895	5.01126	4.9972
WBGene00018898	13.198	13.6602
WBGene00018901	9.39468	9.60255
WBGene00018904	10.4027	10.5683
WBGene00018909	11.3352	11.299
WBGene00018911	1.8634	0.960468
WBGene00018921	9.15028	9.45857
WBGene00018923	11.1083	11.0408
WBGene00018928	8.6461	8.71209
WBGene00018932	10.6313	10.7993
WBGene00018935	11.3571	11.3886
WBGene00018955	8.78062	8.89164
WBGene00018961	10.6668	10.7646
WBGene00018963	13.9321	13.9291
WBGene00018964	10.9747	10.9688
WBGene00018966	6.61367	6.92106
WBGene00018967	13.1313	13.1916
WBGene00018984	11.1405	11.1798
WBGene00018986	8.91449	9.19165
WBGene00018990	9.06382	8.48191
WBGene00018991	12.3032	12.3659
WBGene00018995	11.9609	12.036
WBGene00018996	10.0049	9.97615
WBGene00018997	4.60098	5.14261
WBGene00018998	11.4601	11.4983
WBGene00018999	5.24877	5.63548
WBGene00019001	12.7636	13.0605
WBGene00019004	11.6571	11.6694
WBGene00019005	10.5523	10.499
WBGene00019006	9.76697	9.81627
WBGene00019007	10.9183	10.5455
WBGene00019008	10.3437	10.5208
WBGene00019010	7.16439	7.44255
WBGene00019014	5.92418	5.69535
WBGene00019015	5.13787	5.9521
WBGene00019020	5.04883	4.72635
WBGene00019029	7.99394	5.10801
WBGene00019060	10.2178	9.58986
WBGene00019061	13.0892	13.1408
WBGene00019068	9.95077	10.2391
WBGene00019074	10.3498	10.4823
WBGene00019076	10.7578	10.872
WBGene00019079	9.10347	9.06531
WBGene00019081	4.04159	4.04148
WBGene00019086	5.50984	5.38451
WBGene00019087	12.782	12.8532
WBGene00019094	5.3483	4.12473
WBGene00019096	3.13105	2.43817
WBGene00019104	4.32289	-0.291912
WBGene00019105	12.081	7.57075
WBGene00019115	6.01844	5.41482
WBGene00019116	8.34118	7.10977
WBGene00019119	1.90753	1.3475
WBGene00019120	10.3102	10.1346
WBGene00019121	10.845	10.8325
WBGene00019122	8.10439	7.96772
WBGene00019127	12.3568	12.5429
WBGene00019151	5.64691	5.00871
WBGene00019153	10.6452	10.3536
WBGene00019154	6.61458	3.56681
WBGene00019160	8.8455	8.63953
WBGene00019162	13.5406	13.7666
WBGene00019166	9.16822	7.55907
WBGene00019168	12.7257	13.0399
WBGene00019169	4.08897	3.3998
WBGene00019185	7.10583	7.26416
WBGene00019190	4.14585	3.90251
WBGene00019198	5.6548	5.37892
WBGene00019204	8.51535	8.68928
WBGene00019207	11.8071	12.013
WBGene00019211	10.303	10.5816
WBGene00019212	4.66924	4.3228
WBGene00019217	12.5929	12.623
WBGene00019218	11.092	11.0596
WBGene00019219	9.5907	10.1482
WBGene00019225	9.99564	9.10416
WBGene00019229	2.42613	1.74042
WBGene00019230	4.58265	4.13377
WBGene00019236	4.85747	3.58677
WBGene00019240	12.3328	12.481
WBGene00019241	11.1561	11.3233
WBGene00019245	11.7938	11.8582
WBGene00019246	12.4724	12.5208
WBGene00019249	11.1028	11.7083
WBGene00019255	4.79262	4.15274
WBGene00019259	14.0404	14.1886
WBGene00019264	11.099	11.1063
WBGene00019269	2.21188	0.24887
WBGene00019274	10.6923	10.6845
WBGene00019275	11.2422	11.2857
WBGene00019276	10.8761	11.0663
WBGene00019289	6.89091	7.22568
WBGene00019295	11.7625	11.8343
WBGene00019296	11.6857	11.725
WBGene00019298	12.5368	11.1897
WBGene00019300	10.4811	9.32157
WBGene00019301	12.2603	12.2632
WBGene00019314	4.68207	3.38153
WBGene00019318	5.51035	5.12108
WBGene00019319	3.53761	2.43133
WBGene00019321	5.66462	5.59921
WBGene00019322	14.8668	16.1157
WBGene00019323	12.8485	12.8531
WBGene00019326	11.6391	11.71
WBGene00019327	12.0845	12.3606
WBGene00019329	8.1788	8.47132
WBGene00019334	11.8517	11.879
WBGene00019343	6.70366	6.30995
WBGene00019344	8.55203	8.46251
WBGene00019345	8.79273	8.39193
WBGene00019347	9.19115	9.24858
WBGene00019362	10.9462	10.8666
WBGene00019365	9.60187	9.37046
WBGene00019368	11.932	8.63666
WBGene00019376	4.96258	5.44482
WBGene00019380	12.239	12.5581
WBGene00019401	13.2858	13.3251
WBGene00019402	11.7844	11.7362
WBGene00019404	5.04873	5.66103
WBGene00019406	6.68948	6.94493
WBGene00019424	3.12023	0.436531
WBGene00019427	10.499	10.2802
WBGene00019428	8.5782	8.23406
WBGene00019433	12.6889	12.8385
WBGene00019438	0.47858	-0.291912
WBGene00019453	-0.291912	-0.291912
WBGene00019457	12.2332	12.1757
WBGene00019459	3.70948	3.14435
WBGene00019460	10.8224	10.8406
WBGene00019461	5.04719	5.41243
WBGene00019465	11.6547	11.4843
WBGene00019467	9.95824	10.0499
WBGene00019470	7.5508	7.59254
WBGene00019471	10.7177	11.0884
WBGene00019472	9.22477	9.1797
WBGene00019473	6.63989	10.3542
WBGene00019476	8.47681	8.6807
WBGene00019478	8.3458	8.37615
WBGene00019483	2.66823	0.928959
WBGene00019489	9.20832	9.5776
WBGene00019492	11.9989	11.8267
WBGene00019495	9.71952	7.20499
WBGene00019498	10.0211	10.0823
WBGene00019508	0.584404	-0.291912
WBGene00019514	3.0166	1.73554
WBGene00019520	5.83401	3.04498
WBGene00019521	10.3285	10.5575
WBGene00019522	6.96534	7.10718
WBGene00019535	8.40185	8.16062
WBGene00019537	14.1463	14.0538
WBGene00019543	13.1677	13.2429
WBGene00019546	8.53095	7.82388
WBGene00019550	6.33872	8.59576
WBGene00019556	3.79765	3.00758
WBGene00019561	5.69989	5.13171
WBGene00019562	3.63919	2.43817
WBGene00019565	7.23607	10.8775
WBGene00019579	5.81177	5.55218
WBGene00019580	4.37269	5.00083
WBGene00019584	7.28236	7.46308
WBGene00019586	6.83027	6.56789
WBGene00019588	5.42175	5.44987
WBGene00019595	11.3891	11.3102
WBGene00019599	10.2835	10.0884
WBGene00019604	3.54718	5.08987
WBGene00019605	9.18303	9.6826
WBGene00019611	8.95824	9.24262
WBGene00019612	8.87536	8.77825
WBGene00019613	1.44625	0.928959
WBGene00019617	12.5507	13.1646
WBGene00019619	11.6301	10.9443
WBGene00019620	11.4443	11.929
WBGene00019624	9.19374	9.42792
WBGene00019627	12.2318	12.3264
WBGene00019628	14.1629	14.4227
WBGene00019629	13.2056	13.2431
WBGene00019630	9.81395	9.45315
WBGene00019633	4.42492	3.71034
WBGene00019636	8.3246	8.38903
WBGene00019642	5.00762	3.67858
WBGene00019644	9.71356	7.82816
WBGene00019646	2.37324	1.95438
WBGene00019647	9.19596	9.31925
WBGene00019649	6.28478	5.37278
WBGene00019650	6.52628	6.28051
WBGene00019657	10.3838	10.4916
WBGene00019658	9.05733	9.1742
WBGene00019665	6.87289	6.81261
WBGene00019666	10.6609	10.4694
WBGene00019668	6.06767	2.57701
WBGene00019673	11.4787	11.6637
WBGene00019677	9.56307	9.50999
WBGene00019679	11.5733	11.6938
WBGene00019682	13.7224	14.002
WBGene00019692	11.042	11.0657
WBGene00019693	12.6293	12.6006
WBGene00019698	11.6956	11.5801
WBGene00019710	10.2565	10.3131
WBGene00019712	11.3152	11.3392
WBGene00019724	9.33642	9.45122
WBGene00019725	10.2692	10.0804
WBGene00019730	9.36489	10.8919
WBGene00019741	5.16652	6.39901
WBGene00019742	5.4747	8.14638
WBGene00019743	6.0143	7.53757
WBGene00019746	5.48038	4.98078
WBGene00019747	12.5998	12.7348
WBGene00019748	12.6019	11.971
WBGene00019756	3.22317	-0.476514
WBGene00019762	12.8157	12.8755
WBGene00019763	4.95605	4.5315
WBGene00019767	13.2455	13.1099
WBGene00019769	7.64187	7.43568
WBGene00019773	3.03998	1.81126
WBGene00019778	11.9708	12.0294
WBGene00019779	13.2368	11.8091
WBGene00019783	5.18677	4.89731
WBGene00019785	6.52702	6.22989
WBGene00019800	11.5082	11.5446
WBGene00019801	11.4926	11.4739
WBGene00019806	8.47816	8.38568
WBGene00019813	8.64787	8.75896
WBGene00019814	7.55068	7.42069
WBGene00019815	6.70852	6.78182
WBGene00019816	7.11214	6.88756
WBGene00019817	5.87547	5.51454
WBGene00019819	11.5889	12.3301
WBGene00019821	11.2708	11.3649
WBGene00019823	11.8087	11.7721
WBGene00019825	10.0171	10.1066
WBGene00019827	11.8805	11.8553
WBGene00019831	13.9949	13.6231
WBGene00019833	11.4296	11.34
WBGene00019838	10.1593	10.1435
WBGene00019843	6.24724	6.32611
WBGene00019846	7.62267	7.55125
WBGene00019849	-0.0292061	-0.476514
WBGene00019851	-0.291912	0.343996
WBGene00019858	5.36715	5.09794
WBGene00019859	2.80881	1.96047
WBGene00019862	11.5255	11.3711
WBGene00019864	9.57282	9.605
WBGene00019867	7.52791	7.81029
WBGene00019880	2.31944	2.62396
WBGene00019881	10.0156	10.1972
WBGene00019883	12.9449	13.0379
WBGene00019884	11.5569	11.5351
WBGene00019885	6.01421	5.20932
WBGene00019886	3.27833	2.72283
WBGene00019890	13.1674	13.521
WBGene00019893	13.4793	13.6216
WBGene00019894	8.77359	8.87739
WBGene00019895	13.057	13.454
WBGene00019898	10.5675	10.5473
WBGene00019899	4.57972	3.69283
WBGene00019911	7.20895	7.26805
WBGene00019913	6.41402	6.10705
WBGene00019937	9.11965	8.97045
WBGene00019939	6.22532	6.85663
WBGene00019940	14.1493	14.1478
WBGene00019941	12.5342	12.5503
WBGene00019947	14.0947	13.8491
WBGene00019951	3.93267	3.02486
WBGene00019953	12.6688	12.6939
WBGene00019959	10.2188	10.1423
WBGene00019960	8.29809	8.66017
WBGene00019962	9.41971	9.39964
WBGene00019965	9.33688	10.3658
WBGene00019967	5.85529	7.76823
WBGene00019970	2.16707	3.83156
WBGene00019971	14.0599	14.0709
WBGene00019978	11.0942	11.0346
WBGene00019986	9.99786	9.39106
WBGene00019993	9.74091	9.69667
WBGene00019997	8.29646	8.10852
WBGene00020003	6.07746	5.89996
WBGene00020007	11.6319	11.1443
WBGene00020015	5.3938	6.47255
WBGene00020016	6.64427	3.37385
WBGene00020017	4.68509	1.39101
WBGene00020022	11.6194	12.3074
WBGene00020035	13.1133	13.1287
WBGene00020036	11.5545	11.8074
WBGene00020037	10.6277	10.7793
WBGene00020053	4.86547	4.66908
WBGene00020062	3.35484	2.36397
WBGene00020066	3.16957	3.54049
WBGene00020068	13.2237	13.4166
WBGene00020071	4.99991	4.61861
WBGene00020072	3.55153	2.37028
WBGene00020082	10.5403	11.1185
WBGene00020088	10.3398	10.3309
WBGene00020090	8.30636	8.60913
WBGene00020091	13.2579	13.1709
WBGene00020092	12.2101	12.376
WBGene00020093	9.97946	9.7962
WBGene00020095	10.693	10.6592
WBGene00020101	10.5805	10.7368
WBGene00020106	6.64902	6.67126
WBGene00020107	13.5205	13.624
WBGene00020109	10.9797	10.9922
WBGene00020112	11.8163	11.8205
WBGene00020113	10.3622	10.3157
WBGene00020114	10.2866	10.0679
WBGene00020115	12.7299	13.0384
WBGene00020116	5.62176	5.77442
WBGene00020117	5.24822	4.3777
WBGene00020131	12.521	12.6409
WBGene00020135	8.56812	7.95782
WBGene00020141	1.59511	2.01583
WBGene00020142	11.3828	11.0565
WBGene00020146	10.5667	10.4092
WBGene00020149	8.98036	9.30576
WBGene00020151	1.58595	-0.656004
WBGene00020152	6.06064	5.80283
WBGene00020153	7.29269	6.95867
WBGene00020154	1.43993	-0.291912
WBGene00020160	10.4487	10.43
WBGene00020166	12.455	12.9952
WBGene00020169	11.7583	12.0621
WBGene00020171	11.2896	11.5763
WBGene00020172	10.8376	11.01
WBGene00020181	12.6991	13.0122
WBGene00020184	11.9258	12.0474
WBGene00020185	12.6563	13.047
WBGene00020187	7.58255	7.21842
WBGene00020189	9.39192	9.44497
WBGene00020190	11.3269	11.3811
WBGene00020197	9.65479	9.77317
WBGene00020199	10.4082	10.2558
WBGene00020209	12.471	12.4118
WBGene00020215	7.74034	8.65415
WBGene00020222	6.58331	7.16823
WBGene00020223	6.69166	6.05026
WBGene00020230	9.53467	9.37519
WBGene00020235	10.4214	10.2564
WBGene00020251	10.8309	10.4448
WBGene00020258	7.6217	8.15192
WBGene00020263	12.3537	12.3911
WBGene00020264	11.6606	11.7715
WBGene00020267	3.35514	3.53329
WBGene00020268	12.7602	12.7716
WBGene00020269	13.8288	13.9746
WBGene00020270	3.5827	2.85198
WBGene00020273	10.56	10.7427
WBGene00020275	12.8354	13.0387
WBGene00020281	4.20527	2.41478
WBGene00020283	5.78104	6.42506
WBGene00020284	11.4957	11.7983
WBGene00020287	11.9377	11.9004
WBGene00020289	5.01086	4.31056
WBGene00020293	4.4241	4.06642
WBGene00020296	11.263	11.4603
WBGene00020297	13.2106	13.2366
WBGene00020301	9.12922	9.14918
WBGene00020311	9.7888	10.6849
WBGene00020314	11.6452	11.8263
WBGene00020316	11.0582	11.0822
WBGene00020318	3.49686	4.89579
WBGene00020320	10.1663	10.1684
WBGene00020324	7.19664	7.13964
WBGene00020334	11.4359	11.2997
WBGene00020341	7.31377	7.44561
WBGene00020347	13.856	14.0822
WBGene00020348	10.3885	10.4503
WBGene00020366	11.5976	11.7194
WBGene00020368	5.93304	4.51542
WBGene00020369	11.7071	11.9225
WBGene00020373	5.151	5.70268
WBGene00020374	10.3188	9.29199
WBGene00020375	13.6236	13.6209
WBGene00020377	4.1171	3.71012
WBGene00020381	3.8336	3.23997
WBGene00020385	3.28147	2.98796
WBGene00020386	8.47559	7.86314
WBGene00020393	10.8406	10.408
WBGene00020394	5.60919	7.25858
WBGene00020396	5.12468	5.2011
WBGene00020397	8.82519	9.34903
WBGene00020398	11.7635	11.7408
WBGene00020403	11.5435	11.6353
WBGene00020407	7.00942	6.75809
WBGene00020417	11.9861	12.0828
WBGene00020419	7.00703	6.51807
WBGene00020421	3.6098	3.00298
WBGene00020423	13.4525	13.6195
WBGene00020426	7.29037	7.95459
WBGene00020435	4.23078	3.68768
WBGene00020436	7.26313	8.14098
WBGene00020437	14.1067	14.3109
WBGene00020439	3.47818	3.37755
WBGene00020440	0.882718	-0.476514
WBGene00020441	11.4996	11.4081
WBGene00020442	11.9842	12.0568
WBGene00020444	4.35258	3.35445
WBGene00020446	8.68219	9.1918
WBGene00020455	8.13384	6.88797
WBGene00020460	5.54021	4.89238
WBGene00020461	10.8385	10.9135
WBGene00020462	11.6122	11.5528
WBGene00020465	1.59537	-0.291912
WBGene00020472	-1.42923	1.62862
WBGene00020473	4.05426	3.86868
WBGene00020474	2.55151	2.41478
WBGene00020476	6.91982	6.77584
WBGene00020480	10.1988	10.0839
WBGene00020485	-0.547007	-0.852975
WBGene00020491	7.32259	7.55233
WBGene00020496	12.511	12.4754
WBGene00020498	11.9046	11.9577
WBGene00020499	10.2757	10.3683
WBGene00020502	7.02486	6.88264
WBGene00020504	10.9117	10.6496
WBGene00020505	-0.288145	-0.291912
WBGene00020506	5.52487	5.11462
WBGene00020509	10.2977	10.4925
WBGene00020517	12.4205	12.3248
WBGene00020531	4.8564	4.65764
WBGene00020549	12.9729	13.1085
WBGene00020555	0.998835	0.24887
WBGene00020556	9.90299	10.2052
WBGene00020557	10.5318	10.9477
WBGene00020567	6.97661	7.19322
WBGene00020575	4.26978	3.71181
WBGene00020580	4.46072	5.17724
WBGene00020585	6.54056	6.27409
WBGene00020590	8.29017	4.72697
WBGene00020596	11.1302	10.8901
WBGene00020604	12.7058	12.7564
WBGene00020609	6.03226	3.84026
WBGene00020611	7.38293	5.01616
WBGene00020625	9.11632	9.10392
WBGene00020631	4.15256	3.79696
WBGene00020633	9.95501	9.9048
WBGene00020636	12.2788	12.3444
WBGene00020646	2.51486	0.436531
WBGene00020647	11.4828	11.4228
WBGene00020648	3.84949	2.75232
WBGene00020651	7.77333	7.99003
WBGene00020652	12.7115	12.7541
WBGene00020655	1.22706	0.866243
WBGene00020658	10.6606	10.5278
WBGene00020659	5.20874	4.54227
WBGene00020662	14.0326	13.7504
WBGene00020673	8.02567	8.44745
WBGene00020674	7.31144	8.98234
WBGene00020678	9.12656	8.80965
WBGene00020679	14.2165	14.2959
WBGene00020682	12.6584	12.8152
WBGene00020683	14.1453	14.2493
WBGene00020684	13.0398	12.9715
WBGene00020687	12.4856	12.5591
WBGene00020694	4.09035	3.64739
WBGene00020695	11.6722	11.7144
WBGene00020696	15.5786	15.5974
WBGene00020702	5.89509	5.37803
WBGene00020705	10.9335	11.0504
WBGene00020706	12.2737	11.9614
WBGene00020707	4.68676	4.45499
WBGene00020708	4.69035	4.85985
WBGene00020716	10.6617	10.6561
WBGene00020717	10.6756	10.6577
WBGene00020718	11.1024	11.0613
WBGene00020719	12.9513	12.9073
WBGene00020720	3.34116	3.40421
WBGene00020730	2.79477	2.90102
WBGene00020744	6.48408	6.66392
WBGene00020748	3.42106	1.96275
WBGene00020750	-0.508091	-0.656004
WBGene00020753	-1.587	-1.47651
WBGene00020757	12.9003	12.9007
WBGene00020761	11.0089	11.1005
WBGene00020779	12.675	12.6482
WBGene00020784	12.1756	11.9876
WBGene00020788	10.2281	10.6124
WBGene00020797	7.76617	7.47512
WBGene00020799	8.19785	8.59824
WBGene00020812	11.6453	11.7499
WBGene00020820	11.6436	11.7327
WBGene00020821	13.2101	13.2769
WBGene00020823	10.9839	10.8145
WBGene00020827	12.5158	12.559
WBGene00020839	12.9588	12.9543
WBGene00020841	4.74641	4.79771
WBGene00020842	10.541	10.3926
WBGene00020843	11.2949	11.2948
WBGene00020849	4.64507	4.42394
WBGene00020850	5.56271	5.69149
WBGene00020851	3.76014	3.64882
WBGene00020852	8.19896	8.12428
WBGene00020863	2.05757	-0.291912
WBGene00020868	12.7916	12.8287
WBGene00020884	8.19674	8.5189
WBGene00020893	4.57614	4.81714
WBGene00020895	7.40107	8.03835
WBGene00020900	-0.0851243	2.27661
WBGene00020902	8.12387	8.64182
WBGene00020909	11.7997	11.8188
WBGene00020911	9.90981	9.82694
WBGene00020930	11.4968	11.3298
WBGene00020932	11.9246	12.2103
WBGene00020935	11.9779	12.047
WBGene00020947	7.24539	8.25793
WBGene00020949	11.4733	11.3829
WBGene00020950	13.4786	13.6967
WBGene00020951	11.6441	11.4142
WBGene00020952	8.20661	9.89009
WBGene00020953	10.3597	10.376
WBGene00020955	10.7267	10.8816
WBGene00020961	2.04252	1.43817
WBGene00020962	8.32212	9.73126
WBGene00020964	12.0475	11.9753
WBGene00020966	5.14814	4.45563
WBGene00020967	6.46195	6.46721
WBGene00020970	12.0119	11.975
WBGene00020976	3.8207	3.6863
WBGene00020977	2.97336	3.47887
WBGene00020982	2.2104	2.01638
WBGene00020985	4.78312	4.0264
WBGene00020989	8.20777	8.24587
WBGene00020993	10.5105	10.6771
WBGene00021002	6.89857	6.9252
WBGene00021003	2.86816	2.04211
WBGene00021004	13.1449	13.1828
WBGene00021005	12.6424	12.4668
WBGene00021007	6.65917	5.85032
WBGene00021012	12.2483	12.2267
WBGene00021016	2.43376	2.93188
WBGene00021021	9.73508	9.87066
WBGene00021022	10.8271	10.8288
WBGene00021040	6.35554	6.47282
WBGene00021041	2.131	1.10845
WBGene00021043	11.5578	12.7413
WBGene00021047	10.7545	10.5793
WBGene00021056	13.023	13.0386
WBGene00021057	10.6311	9.84806
WBGene00021058	11.2137	11.3161
WBGene00021059	6.36754	6.19032
WBGene00021061	11.7459	11.8103
WBGene00021066	5.86312	6.60368
WBGene00021070	8.55981	9.4418
WBGene00021072	5.2429	3.42611
WBGene00021073	12.249	12.7194
WBGene00021075	6.50216	4.3966
WBGene00021082	8.47304	8.68739
WBGene00021095	7.57003	6.42083
WBGene00021109	2.49146	2.3475
WBGene00021112	10.4592	10.5668
WBGene00021113	7.58556	7.31992
WBGene00021122	-2.587	-0.291912
WBGene00021127	3.63043	4.07267
WBGene00021128	10.5997	10.8144
WBGene00021132	10.926	10.9329
WBGene00021160	10.3195	10.4455
WBGene00021163	4.52121	3.69945
WBGene00021164	3.73887	0.833832
WBGene00021167	9.03152	4.33164
WBGene00021168	3.04483	2.6365
WBGene00021183	2.31147	3.75945
WBGene00021200	11.6518	11.6572
WBGene00021201	8.76406	8.81183
WBGene00021205	9.91956	9.87391
WBGene00021207	5.2439	5.80793
WBGene00021213	5.19102	4.52846
WBGene00021214	4.26826	3.66208
WBGene00021215	4.56198	3.75293
WBGene00021237	10.5934	9.32067
WBGene00021238	11.152	10.9445
WBGene00021252	3.94579	3.83051
WBGene00021254	2.19634	1.41395
WBGene00021260	8.10204	7.67333
WBGene00021261	3.80747	4.9927
WBGene00021276	11.9439	12.1695
WBGene00021277	11.9241	12.229
WBGene00021281	12.6488	12.5043
WBGene00021286	12.6419	12.761
WBGene00021311	11.7156	11.8215
WBGene00021312	11.5385	11.4916
WBGene00021313	11.5167	11.6507
WBGene00021331	11.1181	11.118
WBGene00021344	10.2956	10.2447
WBGene00021347	10.7731	10.5978
WBGene00021351	13.3757	13.5096
WBGene00021352	11.8837	11.5432
WBGene00021355	13.3474	13.4685
WBGene00021358	5.25751	5.23148
WBGene00021363	11.6445	11.7758
WBGene00021365	11.9838	11.9921
WBGene00021367	11.4508	11.6882
WBGene00021369	12.2934	10.9333
WBGene00021370	8.92585	8.81994
WBGene00021371	8.0275	7.26444
WBGene00021377	10.4264	10.5632
WBGene00021378	9.15664	9.27689
WBGene00021387	8.28301	8.46458
WBGene00021392	11.0787	11.0852
WBGene00021395	9.94013	9.98148
WBGene00021401	10.4727	10.4605
WBGene00021402	10.4719	10.4985
WBGene00021407	-1.49534	-0.291912
WBGene00021412	7.22985	7.73211
WBGene00021415	7.32184	6.53737
WBGene00021417	2.84381	2.85648
WBGene00021419	10.7514	10.455
WBGene00021423	11.7515	11.7408
WBGene00021425	11.2386	11.5578
WBGene00021430	9.48891	10.066
WBGene00021435	3.36341	4.60724
WBGene00021436	1.87625	-0.476514
WBGene00021439	5.5272	5.48334
WBGene00021444	11.3623	11.4424
WBGene00021461	4.30073	4.55591
WBGene00021466	13.6163	13.6872
WBGene00021467	11.8661	11.9026
WBGene00021468	11.1922	11.4471
WBGene00021473	9.09004	8.92296
WBGene00021474	12.4711	12.4009
WBGene00021476	10.5247	10.5196
WBGene00021486	14.1647	14.1329
WBGene00021487	7.55492	8.20656
WBGene00021491	3.32868	3.28855
WBGene00021492	5.51736	5.13684
WBGene00021493	8.18688	7.93897
WBGene00021495	6.83137	7.18865
WBGene00021497	7.87176	7.78876
WBGene00021502	10.739	10.759
WBGene00021503	9.58016	10.6258
WBGene00021507	12.9437	13.0111
WBGene00021508	10.6786	10.8109
WBGene00021515	9.58211	9.48199
WBGene00021522	10.8531	10.7778
WBGene00021527	5.90735	5.90236
WBGene00021534	12.5255	12.6783
WBGene00021544	8.78416	8.85174
WBGene00021545	12.2001	12.223
WBGene00021546	11.8001	11.8421
WBGene00021548	10.1335	10.0462
WBGene00021551	12.3274	12.3651
WBGene00021552	11.5244	11.3903
WBGene00021553	5.08725	5.1235
WBGene00021555	11.4667	11.6065
WBGene00021562	13.6128	13.8632
WBGene00021564	10.3722	10.5494
WBGene00021566	-2.67009	-1.85297
WBGene00021593	-0.291912	-0.291912
WBGene00021594	6.35925	5.69145
WBGene00021596	11.8932	11.8783
WBGene00021597	11.9583	11.7054
WBGene00021601	4.46441	3.11024
WBGene00021610	5.41749	6.26406
WBGene00021611	5.76987	6.3807
WBGene00021613	11.2739	11.3673
WBGene00021615	-0.0020392	-0.00645886
WBGene00021628	11.8506	11.9741
WBGene00021629	9.29194	9.14816
WBGene00021634	10.8571	10.8254
WBGene00021635	10.3888	9.29569
WBGene00021636	11.5885	11.4915
WBGene00021638	10.1051	10.1283
WBGene00021639	6.03796	6.13508
WBGene00021645	8.60136	10.1782
WBGene00021646	9.41118	9.56512
WBGene00021647	10.1864	10.8906
WBGene00021660	11.2123	11.5697
WBGene00021661	10.9161	10.8219
WBGene00021666	3.16182	3.18273
WBGene00021677	10.6787	10.5529
WBGene00021678	5.53073	5.33996
WBGene00021685	12.1431	12.1543
WBGene00021686	12.617	12.7985
WBGene00021689	11.354	11.3682
WBGene00021692	8.25661	7.88605
WBGene00021697	13.2807	13.5724
WBGene00021702	10.1139	9.63237
WBGene00021703	3.05916	5.2381
WBGene00021710	2.39606	2.19885
WBGene00021711	6.91743	6.63457
WBGene00021714	10.7792	10.737
WBGene00021721	10.513	10.6597
WBGene00021731	3.54792	4.39073
WBGene00021733	11.4114	11.4338
WBGene00021738	10.5981	10.6077
WBGene00021743	10.1383	10.9289
WBGene00021745	3.01054	4.9295
WBGene00021748	11.0323	11.0588
WBGene00021750	9.68685	9.59382
WBGene00021752	11.0973	11.057
WBGene00021753	11.729	11.7385
WBGene00021754	12.8919	13.0473
WBGene00021766	11.2151	11.2573
WBGene00021771	10.7763	10.8252
WBGene00021783	10.7169	10.808
WBGene00021787	4.18651	4.78607
WBGene00021789	10.297	10.8428
WBGene00021793	2.41741	-0.291912
WBGene00021800	12.6864	12.7172
WBGene00021812	9.86681	9.728
WBGene00021815	10.0841	10.1203
WBGene00021816	11.8311	11.9001
WBGene00021817	6.89972	6.94544
WBGene00021829	10.3483	10.3201
WBGene00021830	10.6044	11.0276
WBGene00021831	12.3101	12.4222
WBGene00021839	11.5328	11.5965
WBGene00021840	10.7432	10.939
WBGene00021842	11.7077	11.6184
WBGene00021843	11.467	11.4977
WBGene00021844	11.9878	12.107
WBGene00021845	11.2693	11.2639
WBGene00021848	2.87203	1.84541
WBGene00021849	11.9309	12.0691
WBGene00021852	10.8421	11.131
WBGene00021856	11.8482	11.8776
WBGene00021857	13.6252	13.8046
WBGene00021858	7.46381	6.67668
WBGene00021867	7.20654	7.41786
WBGene00021877	9.95468	10.1719
WBGene00021882	11.4981	11.4939
WBGene00021897	5.63676	5.38437
WBGene00021902	10.1601	10.2062
WBGene00021904	9.33326	8.87178
WBGene00021905	10.6063	10.5827
WBGene00021913	9.12983	9.2862
WBGene00021917	5.42554	5.77376
WBGene00021921	12.5361	12.5567
WBGene00021922	11.3885	11.2984
WBGene00021925	9.07055	9.07386
WBGene00021926	11.1867	11.2314
WBGene00021929	12.3503	12.3773
WBGene00021939	8.72834	9.32787
WBGene00021945	11.1048	11.0804
WBGene00021960	11.5768	11.4819
WBGene00021963	3.07544	2.17938
WBGene00021984	8.44493	8.05268
WBGene00021985	10.2394	10.4473
WBGene00022000	-1.57141	-0.291912
WBGene00022007	-0.291912	1.10845
WBGene00022019	12.8051	12.8373
WBGene00022021	11.9475	12.3364
WBGene00022026	7.04231	6.99378
WBGene00022031	10.285	10.2315
WBGene00022032	4.3753	4.75043
WBGene00022040	12.3995	4.33069
WBGene00022042	14.9601	15.0271
WBGene00022043	11.2823	11.2461
WBGene00022044	10.9474	11.0207
WBGene00022045	9.36821	9.33532
WBGene00022046	12.6842	13.1077
WBGene00022051	10.4348	10.4654
WBGene00022052	11.404	11.5532
WBGene00022055	8.89859	8.73466
WBGene00022057	11.3602	11.3301
WBGene00022059	12.1234	12.1249
WBGene00022060	9.03016	8.62969
WBGene00022069	15.2908	15.3579
WBGene00022073	7.66943	7.2706
WBGene00022076	7.43228	7.67456
WBGene00022078	11.6568	11.0402
WBGene00022089	14.3678	14.4685
WBGene00022090	7.30302	6.36622
WBGene00022102	3.33186	3.31457
WBGene00022104	7.03408	8.07507
WBGene00022107	10.432	10.5562
WBGene00022108	5.77652	5.2048
WBGene00022110	8.58133	8.60432
WBGene00022126	10.7826	10.663
WBGene00022130	6.03694	6.64105
WBGene00022144	9.24876	8.93175
WBGene00022150	11.2438	11.3035
WBGene00022152	10.6221	10.6186
WBGene00022154	6.38933	6.30237
WBGene00022158	7.55668	7.71392
WBGene00022159	10.8482	11.0906
WBGene00022162	4.77446	4.46467
WBGene00022166	10.8276	10.951
WBGene00022167	11.8831	11.94
WBGene00022168	11.6298	11.4463
WBGene00022169	11.5623	11.5375
WBGene00022172	10.1259	10.231
WBGene00022173	9.7895	9.8734
WBGene00022176	11.2176	11.451
WBGene00022179	2.06209	2.04552
WBGene00022182	11.7648	11.707
WBGene00022185	11.3398	11.4064
WBGene00022188	10.4898	10.7078
WBGene00022189	1.86177	-0.291912
WBGene00022190	8.13256	8.0424
WBGene00022193	11.674	11.5051
WBGene00022199	11.928	12.1343
WBGene00022200	11.4331	11.3219
WBGene00022201	11.8259	12.176
WBGene00022207	1.32698	-0.656004
WBGene00022228	3.26398	4.20235
WBGene00022231	8.02894	7.97776
WBGene00022232	10.5565	10.6614
WBGene00022233	12.2306	11.6355
WBGene00022235	15.0764	15.2204
WBGene00022236	4.9928	4.83327
WBGene00022237	4.45917	4.96602
WBGene00022250	9.54383	9.59731
WBGene00022256	6.75488	-0.291912
WBGene00022257	14.2092	14.2139
WBGene00022263	5.33418	2.59646
WBGene00022267	1.25907	2.15436
WBGene00022269	9.86725	10.1514
WBGene00022277	10.5472	10.3171
WBGene00022278	12.4287	12.4506
WBGene00022279	9.76803	9.96332
WBGene00022296	12.9035	13.0204
WBGene00022297	10.8301	10.8222
WBGene00022301	12.1351	12.2081
WBGene00022306	11.6947	11.5895
WBGene00022307	9.73886	9.83784
WBGene00022309	9.0005	9.04141
WBGene00022336	15.65	15.7533
WBGene00022350	11.7692	11.9624
WBGene00022358	9.92745	9.90285
WBGene00022361	12.3321	12.3737
WBGene00022363	10.9023	10.9246
WBGene00022366	9.72068	9.85653
WBGene00022371	9.80886	9.91526
WBGene00022373	10.8368	10.9234
WBGene00022374	4.58894	3.75534
WBGene00022377	5.56941	5.32778
WBGene00022378	10.8073	11.2526
WBGene00022379	8.44594	8.49433
WBGene00022380	11.8635	11.8997
WBGene00022381	12.0444	12.1985
WBGene00022389	9.8384	9.81349
WBGene00022390	8.92573	9.20555
WBGene00022394	10.6719	10.5936
WBGene00022397	5.76498	5.70528
WBGene00022400	10.9432	10.9552
WBGene00022420	13.038	13.063
WBGene00022423	9.06565	8.10288
WBGene00022427	11.3659	11.5549
WBGene00022447	9.36898	9.68808
WBGene00022448	10.6238	10.8814
WBGene00022450	9.83149	10.0013
WBGene00022454	2.30481	1.66733
WBGene00022455	11.5824	11.4777
WBGene00022456	12.7471	12.8423
WBGene00022457	9.35066	9.28886
WBGene00022458	12.6842	12.7161
WBGene00022463	12.272	12.4252
WBGene00022470	10.8042	10.7538
WBGene00022471	9.99714	10.5087
WBGene00022473	12.6555	12.7163
WBGene00022489	11.1194	11.2143
WBGene00022491	11.061	11.0003
WBGene00022492	11.9625	11.9414
WBGene00022498	5.1153	4.94788
WBGene00022499	7.55802	7.89371
WBGene00022501	9.62688	9.81325
WBGene00022512	6.292	6.72529
WBGene00022515	10.2677	10.185
WBGene00022518	10.384	10.0257
WBGene00022519	7.12255	7.00079
WBGene00022531	12.1684	12.3471
WBGene00022532	12.106	12.0188
WBGene00022538	7.13651	6.98793
WBGene00022554	9.42379	9.49568
WBGene00022582	1.98643	2.62396
WBGene00022583	10.7654	10.7469
WBGene00022592	7.17843	7.07822
WBGene00022598	12.4341	12.3709
WBGene00022603	12.4108	12.4808
WBGene00022608	7.14766	7.2058
WBGene00022610	11.0534	11.6079
WBGene00022613	9.89112	10.1733
WBGene00022616	0.155731	-0.291912
WBGene00022617	3.35025	1.48066
WBGene00022620	11.4756	11.2964
WBGene00022627	4.422	3.85362
WBGene00022629	11.6552	11.6288
WBGene00022631	8.42179	8.87593
WBGene00022632	4.52102	3.14059
WBGene00022634	4.88902	4.88297
WBGene00022635	6.73121	6.55769
WBGene00022637	-0.5017	-0.291912
WBGene00022639	3.30368	2.90468
WBGene00022640	0.155731	-0.291912
WBGene00022642	12.2465	12.5469
WBGene00022646	12.0887	12.0562
WBGene00022663	9.60791	9.60644
WBGene00022670	2.93698	2.55377
WBGene00022673	12.5693	12.2534
WBGene00022695	5.93321	6.05095
WBGene00022697	12.0238	11.9625
WBGene00022703	12.6618	12.728
WBGene00022705	6.15607	6.20437
WBGene00022707	4.71316	3.63674
WBGene00022709	5.69324	5.15606
WBGene00022710	1.52509	0.800677
WBGene00022718	13.6225	13.7123
WBGene00022719	12.0523	11.9404
WBGene00022738	12.7496	12.8832
WBGene00022739	12.1477	12.557
WBGene00022741	7.81607	7.87037
WBGene00022742	11.403	11.3956
WBGene00022743	9.87256	10.1018
WBGene00022748	13.9766	13.8287
WBGene00022750	13.1795	13.1667
WBGene00022753	4.37359	3.75112
WBGene00022756	0.412998	-0.291912
WBGene00022766	10.927	10.952
WBGene00022769	9.29895	9.15861
WBGene00022770	7.02198	7.33167
WBGene00022771	4.52882	5.23733
WBGene00022772	7.53171	7.0975
WBGene00022773	9.13315	9.11157
WBGene00022774	12.0027	12.1471
WBGene00022780	4.12762	4.02259
WBGene00022781	13.4621	13.0171
WBGene00022785	11.5318	11.5021
WBGene00022793	12.7669	12.8616
WBGene00022794	11.0475	10.9929
WBGene00022800	13.1211	13.0998
WBGene00022801	10.4184	10.4345
WBGene00022803	10.8523	10.8331
WBGene00022805	8.74787	8.68179
WBGene00022808	1.01355	-0.291912
WBGene00022812	10.9942	11.0587
WBGene00022813	8.42748	7.80439
WBGene00022814	6.62048	6.66438
WBGene00022817	12.1667	11.8823
WBGene00022830	13.3985	13.3982
WBGene00022831	12.7156	12.7218
WBGene00022832	12.147	12.2123
WBGene00022835	11.0818	11.0076
WBGene00022836	11.2603	11.3182
WBGene00022837	4.22716	3.09414
WBGene00022850	11.274	11.2153
WBGene00022851	11.0121	11.2589
WBGene00022852	10.3162	10.6348
WBGene00022853	11.0889	11.1024
WBGene00022854	10.9231	11.304
WBGene00022855	12.9846	13.0666
WBGene00022856	12.4049	12.7839
WBGene00022861	10.2046	8.97551
WBGene00022862	10.7149	10.7999
WBGene00022874	3.79874	3.23747
WBGene00022877	1.50311	1.51056
WBGene00022880	12.7548	12.7539
WBGene00022881	11.2025	11.1821
WBGene00022887	8.96702	9.50776
WBGene00022888	4.95106	4.84382
WBGene00023067	10.8952	10.5998
WBGene00023068	14.3195	13.8456
WBGene00023404	7.92202	8.16601
WBGene00023405	10.5278	10.6206
WBGene00023409	10.2186	10.3867
WBGene00023410	-0.291912	0.523486
WBGene00023416	3.88132	3.14753
WBGene00023417	7.92765	8.34883
WBGene00023421	10.8441	11.0132
WBGene00023425	2.58897	2.45458
WBGene00023487	10.2311	10.2537
WBGene00023498	10.1083	10.112
WBGene00043056	10.2194	10.0922
WBGene00043057	10.5478	10.5114
WBGene00043097	10.8562	10.5656
WBGene00043705	8.02571	8.50935
WBGene00043986	1.32991	2.52349
WBGene00043995	5.72899	4.82405
WBGene00044025	10.4409	10.4532
WBGene00044032	8.65276	8.58503
WBGene00044044	-0.291912	-0.291912
WBGene00044058	1.80955	-0.656004
WBGene00044059	-0.291912	-0.291912
WBGene00044061	10.3728	10.2076
WBGene00044063	10.7818	10.9685
WBGene00044069	13.048	12.9781
WBGene00044070	7.67825	7.46936
WBGene00044072	11.1622	11.2026
WBGene00044078	6.59951	6.43736
WBGene00044088	-0.291912	-0.291912
WBGene00044094	11.1096	11.4424
WBGene00044143	5.06734	5.09353
WBGene00044150	5.11024	5.36102
WBGene00044152	2.27907	3.2255
WBGene00044187	2.51298	0.993541
WBGene00044225	7.09187	7.25721
WBGene00044233	8.82877	8.79917
WBGene00044281	6.33979	6.68246
WBGene00044303	4.70452	4.0878
WBGene00044305	11.1163	11.2425
WBGene00044321	11.8068	11.8893
WBGene00044322	8.89711	8.82613
WBGene00044323	8.38973	8.78855
WBGene00044324	10.9642	10.7067
WBGene00044329	11.8242	11.8638
WBGene00044330	7.21088	6.87239
WBGene00044345	10.6722	10.7036
WBGene00044347	4.56224	5.11917
WBGene00044348	5.37976	4.48387
WBGene00044355	6.82161	6.8193
WBGene00044362	2.6865	0.868684
WBGene00044383	3.16707	-0.291912
WBGene00044388	5.39281	5.01264
WBGene00044440	10.6511	10.6684
WBGene00044468	10.8018	8.6962
WBGene00044480	1.98488	1.83383
WBGene00044488	9.41905	9.79925
WBGene00044493	9.09224	8.91328
WBGene00044501	1.73747	-0.291912
WBGene00044508	8.91887	8.66786
WBGene00044535	10.6987	10.8754
WBGene00044608	10.2964	10.254
WBGene00044612	6.62146	6.24066
WBGene00044616	4.38386	3.89283
WBGene00044617	0.467129	0.24887
WBGene00044618	5.23041	3.88589
WBGene00044620	4.80041	2.29812
WBGene00044623	6.5666	4.36806
WBGene00044630	4.60938	3.83145
WBGene00044631	4.13311	2.29812
WBGene00044648	9.01087	9.03868
WBGene00044689	13.4246	13.4457
WBGene00044699	6.88693	6.81734
WBGene00044705	2.02847	1.80195
WBGene00044720	9.04914	9.19549
WBGene00044726	2.70081	3.2155
WBGene00044734	2.31891	1.9159
WBGene00044736	6.88525	7.16284
WBGene00044760	4.93085	4.23284
WBGene00044789	10.8408	11.0601
WBGene00044795	6.02011	6.72171
WBGene00044798	5.28591	6.02721
WBGene00044805	3.00781	2.65612
WBGene00044807	4.67507	3.89248
WBGene00044811	8.17927	7.14555
WBGene00044897	2.10034	-0.291912
WBGene00044903	6.03014	6.28735
WBGene00044916	12.2457	12.3538
WBGene00044924	9.96689	9.88628
WBGene00044929	-0.291912	0.24887
WBGene00045192	12.7056	12.7706
WBGene00045215	4.04904	4.13966
WBGene00045237	11.1417	11.0735
WBGene00045255	6.6771	7.19274
WBGene00045277	2.09744	1.86807
WBGene00045306	2.86651	2.98292
WBGene00045379	5.19924	4.21212
WBGene00045401	2.08153	2.20592
WBGene00045418	10.7308	10.8301
WBGene00045419	11.95	11.9541
WBGene00045515	-1.57141	0.868684
WBGene00050934	2.70092	1.46895
WBGene00050941	10.355	10.2316
WBGene00077490	5.00351	3.85105
WBGene00077500	10.5504	10.3731
WBGene00077503	0.651841	-0.852975
WBGene00077521	5.49646	6.18081
WBGene00077680	0.945817	0.147025
WBGene00077688	-0.291912	-0.291912
WBGene00077696	2.15817	-0.291912
WBGene00077712	6.16827	6.66307
WBGene00077761	10.8561	11.5805
WBGene00086546	11.3499	11.4263
WBGene00086558	2.18992	1.64882
WBGene00138717	9.72922	9.83624
WBGene00164985	7.39017	7.56088
WBGene00185014	7.72871	8.71328
WBGene00185048	8.77867	8.88106
WBGene00185067	10.3148	10.3782
WBGene00185089	8.86021	9.17266
WBGene00189949	7.67425	7.30879
WBGene00189950	9.27642	3.25416
WBGene00194707	10.0594	10.1947
WBGene00194737	2.12832	1.30653
WBGene00194861	8.06385	7.76257
WBGene00194870	0.413184	1.66733
WBGene00194914	-1.50809	-0.291912
WBGene00194986	10.0429	9.98167
WBGene00195045	1.2024	0.147025
WBGene00195056	3.38914	3.12125
WBGene00195239	10.2661	10.0561
WBGene00197238	-2.587	-0.268012
WBGene00197560	0.804188	-0.291912
WBGene00202458	-1.57141	-0.291912
WBGene00206359	4.23483	3.60341
WBGene00206377	4.40875	2.88459
WBGene00206473	1.26253	1.76674
WBGene00219274	5.1912	4.99142
WBGene00219316	9.50789	8.30737
WBGene00219376	6.56801	6.30614
WBGene00219436	3.40726	2.19982
WBGene00219754	1.94743	2.88959
WBGene00235102	11.6353	11.5665
WBGene00235269	2.30795	1.23102
WBGene00235310	4.34985	5.44732
WBGene00235383	3.84473	3.66279
WBGene00269434	6.65987	5.49157
WBGene00271415	4.54738	2.19885

## Sheet: F5E Summary Statistics PRISM
Best-fit values
Slope	1.017
Y-intercept	-0.2504
X-intercept	0.2462
1/slope	0.9832
Std. Error
Slope	0.00291
Y-intercept	0.02862
95% Confidence Intervals
Slope	1.011 to 1.023
Y-intercept	-0.3065 to -0.1943
X-intercept	0.1920 to 0.2998
Goodness of Fit
R squared	0.9556
Sy.x	0.8542
Is slope significantly non-zero?
F	122178
DFn, DFd	1, 5683
P value	<0.0001
Deviation from zero?	Significant
Equation	Y = 1.017*X - 0.2504
Data
Number of X values	5685
Maximum number of Y replicates	1
Total number of values	5685
Number of missing values	0

## Sheet: F5F
public name	Gene	E. coli HT115 Log2FC	A. tropicalis OP50 Log2FC	KTM Log2FC	KTM-M Log2FC
acca-2	WBGene00009952	-0.11315	-0.408014	-0.509884	-0.406372
acdh-1	WBGene00016943	-0.791831	-11.8857	-6.86135	-9.10225
acdh-10	WBGene00020366	-0.12451	1.14025	-0.12183	0.0364643
acdh-11	WBGene00012860	-0.152562	0.626511	-0.0685377	-0.0958274
acdh-12	WBGene00017125	-0.121139	-0.161046	-0.248418	-0.0488965
acdh-13	WBGene00001566	0.109155	-0.593554	-0.20186	-0.0678555
acdh-2	WBGene00015894	-2.15672	-9.13745	-8.36642	-7.56675
acdh-3	WBGene00019433	-0.0580357	-0.569016	-0.149566	-0.13996
acdh-4	WBGene00020419	-0.145202	0.398854	0.488957	-0.157955
acdh-5	WBGene00016491	-0.647548	-0.0669946	0.245491	-0.779531
acdh-6	WBGene00015335	1.29978	1.85193	1.01661	-0.0968882
acdh-7	WBGene00020812	0.0165674	1.08931	-0.104676	0.12162
acdh-8	WBGene00019406	-2.84976	-1.50786	-0.255448	-1.81649
acdh-9	WBGene00017874	-0.849148	-1.44776	-1.23549	-1.3917
acox-1.1	WBGene00008564	-0.0848787	0.398829	0.194538	0.916504
acox-1.2	WBGene00008565	-0.114273	-1.24296	-0.441258	0.100784
acox-1.3	WBGene00008566	0.0746477	-3.22465	-1.48246	-0.628674
acox-1.4	WBGene00008567	0.167695	-0.75769	-0.428414	0.00242337
acox-1.5	WBGene00008167	-0.725737	-0.468711	0.798132	0.784793
acox-1.6	WBGene00010336	-0.00823745	0.791482	0.631011	0.605051
acs-1	WBGene00018488	0.278215	-2.04139	-0.377916	-0.053652
acs-10	WBGene00007082	-1.55731	-0.409131	0.681555	-1.24889
acs-11	WBGene00018269	-0.158136	0.784949	0.339118	-0.258522
acs-12	WBGene00009106	-0.124946	0.825894	-0.176813	-0.108714
acs-13	WBGene00022037	0.0766178	-0.16307	-0.102642	0.0930394
acs-14	WBGene00008669	0.0684283	0.410484	0.658402	0.295251
acs-15	WBGene00019920	-1.37978	-0.866388	0.145008	-1.33215
acs-16	WBGene00018579	-0.541871	-0.0207229	-0.360101	-0.0879848
acs-17	WBGene00016716	-1.30365	1.42612	0.601378	-1.06688
acs-18	WBGene00011173	-2.10891	-0.309557	0.533025	-1.36963
acs-19	WBGene00007969	-0.0119212	-0.206979	-0.0362463	0.28093
acs-2	WBGene00009221	-2.37429	0.504677	-3.53194	-7.76311
acs-20	WBGene00009218	0.743832	0.404374	0.470344	0.118198
acs-21	WBGene00016849	-0.314996	0.0707233	-0.163017	-0.0494092
acs-22	WBGene00017012	0.185936	0.865159	0.272612	-0.326097
acs-3	WBGene00020343	-1.13177	0.932521	-0.0638206	-0.398522
acs-4	WBGene00018152	0.121344	-0.251835	-0.0755843	-0.0309675
acs-5	WBGene00013575	-0.259575	-0.285382	-0.405196	-0.144478
acs-6	WBGene00022849	-2.16942	-1.24663	-0.184623	-0.682044
acs-7	WBGene00007228	0.0939428	1.64131	1.25106	1.61519
acs-8	WBGene00003179	-0.115374	-0.18756	0.173067	-0.104838
acs-9	WBGene00020634	-0.232352	-0.375919	-0.356149	-2.07836
B0272.3	WBGene00007129	-0.214622	0.3427	-0.100452	0.221704
B0303.3	WBGene00015125	-0.0206433	0.210402	-0.082573	0.115321
cpt-1	WBGene00012907	-0.0888186	0.877407	0.0750245	0.00111758
cpt-2	WBGene00011122	0.128887	0.124278	-0.208252	-0.113998
cpt-3	WBGene00021703	-2.12636	3.37174	-2.17894	-2.63048
cpt-4	WBGene00019644	0.748961	2.22841	1.8854	-0.581713
cpt-5	WBGene00008629	-0.395722	1.68141	-0.41525	0.823059
cpt-6	WBGene00020911	-0.514656	0.510831	0.082871	-0.0173996
ech-1.1	WBGene00001150	-1.65935	1.93529	-0.516429	-1.15834
ech-1.2	WBGene00020347	-0.0201247	-0.0501449	-0.226256	-0.135314
ech-2	WBGene00001151	0.000571988	-0.474022	-0.118849	0.0171941
ech-3	WBGene00001152	-0.428594	0.470638	0.021382	-0.0350351
ech-4	WBGene00001153	0.0311962	0.21229	-0.20532	-0.0931622
ech-5	WBGene00001154	0.034286	-0.476622	-0.199764	-0.0364001
ech-6	WBGene00001155	-0.624895	-2.4742	-2.19227	-2.27187
ech-7	WBGene00001156	0.571455	-2.59481	0.681324	0.447696
ech-8	WBGene00001157	-0.457446	1.31761	0.574608	0.709281
ech-9	WBGene00001158	-1.65509	-0.770905	2.54792	-1.15944
elo-1	WBGene00001239	-0.135274	-0.80381	-0.266669	-0.329179
elo-2	WBGene00001240	0.173239	-3.36653	-0.359062	0.357782
elo-3	WBGene00001241	0.0839793	-0.747334	-0.36796	0.0877579
elo-4	WBGene00001242	0.717858	0.428541	0.00452642	0.0503595
elo-5	WBGene00001243	0.251966	-3.50056	-0.700104	0.443591
elo-6	WBGene00001244	0.0625048	-3.31394	-2.01375	0.110649
elo-7	WBGene00001245	-0.931788	-0.486467	1.46676	-0.904514
elo-8	WBGene00001246	-2.18455	-0.333358	0.444421	-0.797719
elo-9	WBGene00001247	-0.0552518	-1.54093	-0.0870058	0.112924
F25C8.1	WBGene00009104	0.918119	0.000845339	-1.47453	0.160982
F54C8.1	WBGene00010035	-1.12341	-0.751458	0.194184	-0.200436
fasn-1	WBGene00009342	-0.243429	0.0458565	-0.365317	-0.0545935
fat-1	WBGene00001393	-0.120246	0.625021	-0.321313	-0.157753
fat-2	WBGene00001394	0.124001	0.731626	0.462552	-0.0408477
fat-3	WBGene00001395	-0.69827	2.07047	1.62804	0.535848
fat-4	WBGene00001396	-0.0130326	0.280477	0.167409	-0.2268
fat-5	WBGene00001397	0.0475512	1.05435	-4.22795	-0.78722
fat-6	WBGene00001398	0.0927313	1.46848	-0.367945	-0.281463
fat-7	WBGene00001399	-2.3287	1.90355	-1.92474	-1.81569
hacd-1	WBGene00019978	-0.00973091	-3.18174	0.0595298	1.08266
hosl-1	WBGene00016704	-0.0210342	0.0870828	-0.0735636	-0.114307
kat-1	WBGene00016704	-0.361693	-1.33018	-0.916867	-0.761425
lbp-1	WBGene00002183	-1.00558	1.58463	-0.0214751	-0.759455
lbp-2	WBGene00002253	-0.315813	-0.573566	0.0147341	-0.105403
lbp-3	WBGene00002254	-0.166485	-0.184233	-0.313708	-0.357505
lbp-4	WBGene00002255	-0.0486997	-0.246504	-0.101996	0.00102642
lbp-5	WBGene00002256	0.420429	0.649236	0.799494	-0.0965878
lbp-6	WBGene00002257	0.0365576	-0.502665	-0.849788	-0.278409
lbp-7	WBGene00002258	0.844908	2.70246	1.01018	0.363194
lbp-8	WBGene00002259	-0.957989	-2.54459	-2.32316	-2.64689
lbp-9	WBGene00002260	0.290307	-0.155957	0.0317842	0.24746
let-767	WBGene00021486	0.00432255	-1.0609	-0.253676	-0.106271
lipl-1	WBGene00002891	4.41779	8.69264	9.18732	7.1968
lipl-2	WBGene00010062	1.61757	5.59492	5.98532	1.36815
lipl-3	WBGene00009773	1.89298	5.7924	3.27042	-0.609979
lipl-4	WBGene00020016	-1.73945	3.27714	-0.48224	1.26014
lipl-5	WBGene00019376	0.739762	-1.36565	-0.300335	-0.700098
lipl-6	WBGene00022642	2.4067	1.93199	0.896057	0.231325
lipl-7	WBGene00021963	-0.503099	0.421198	0.115454	0.00234924
lipl-8	WBGene00008510	0	0.780373	0	-1.36293
pod-2	WBGene00013050	0.15862	-0.613479	-0.0253337	0.166929
T02G5.7	WBGene00004076	-0.104797	-1.01217	-0.540243	-0.606131
ttm-5	WBGene00020166	0.287085	0.0410897	-0.471747	0.36693
