# Supplementary material for: Kombucha Tea-associated microbes remodel host metabolic pathways to suppress lipid accumulation
Source: PLoS Genet. 2024 Mar 28;20(3):e1011003. doi: 10.1371/journal.pgen.1011003 (PMC10977768; doi:10.1371/journal.pgen.1011003)
Supplement: S6 Data — (XLSX) [file pgen.1011003.s019.xlsx]

## Sheet: F6ABCDE
	gene	op50_r1	op50_r2	op50_r3	komb_1g_r1	komb_1g_r2	komb_1g_r3	komb_5g_r1	komb_5g_r2	komb_5g_r3	komb_mix_r1	komb_mix_r2	komb_mix_r3
6a	atgl-1	5033.5	5670.77	5493.51	6917.96	6304.05	7171.99	5745.87	6037.46	6311.4	6095.65	5620.77	5109.86
6b	hosl-1	847.362	1049.05	951.711	970.35	958.028	821.48	886.746	890.326	886.141	832.066	905.109	893.994
6c	lipl-1	15.093	17.1351	3.32185	7560.29	5889.64	8325.47	7634.2	5268.26	6772.38	1888.49	1830.05	1496.92
6d	lipl-2	77.6209	72.3483	23.253	1924.88	1220.93	3149.72	4372.81	6177.77	5101.91	139.404	171.457	136.294
6e	lipl-3	25.8736	1.9039	3.32185	124.458	37.8755	197.921	37.9463	60.5664	141.405	8.71274	11.6638	0

## Sheet: F6ABCDE SummaryStatistics PRISM
atgl-1											hosl-1												lipl-1												lipl-2											lipl-3
Table Analyzed	atgl-1										Table Analyzed	hosl-1											Table Analyzed	lipl-1											Table Analyzed	lipl-2										Table Analyzed	lipl-3
Data sets analyzed	A-C										Data sets analyzed	A-C											Data sets analyzed	A-C											Data sets analyzed	A-C										Data sets analyzed	A-C
ANOVA summary											ANOVA summary												ANOVA summary												ANOVA summary											ANOVA summary
F	5.367										F	0.9631											F	75.27											F	9.402										F	5.23
P value	0.0292										P value	0.4178											P value	<0.0001											P value	0.0062										P value	0.0311
P value summary	*										P value summary	ns											P value summary	****											P value summary	**										P value summary	*
Significant diff. among means (P < 0.05)?	Yes										Significant diff. among means (P < 0.05)?	No											Significant diff. among means (P < 0.05)?	Yes											Significant diff. among means (P < 0.05)?	Yes										Significant diff. among means (P < 0.05)?	Yes
R squared	0.5439										R squared	0.1763											R squared	0.9436											R squared	0.6763										R squared	0.5375
Brown-Forsythe test											Brown-Forsythe test												Brown-Forsythe test												Brown-Forsythe test											Brown-Forsythe test
F (DFn, DFd)	0.3049 (2, 9)										F (DFn, DFd)	0.8037 (2, 9)											F (DFn, DFd)	5.193 (2, 9)											F (DFn, DFd)	8.896 (2, 9)										F (DFn, DFd)	8.011 (2, 9)
P value	0.7445										P value	0.4773											P value	0.0317											P value	0.0074										P value	0.01
P value summary	ns										P value summary	ns											P value summary	*											P value summary	**										P value summary	*
Are SDs significantly different (P < 0.05)?	No										Are SDs significantly different (P < 0.05)?	No											Are SDs significantly different (P < 0.05)?	Yes											Are SDs significantly different (P < 0.05)?	Yes										Are SDs significantly different (P < 0.05)?	Yes
Bartlett's test											Bartlett's test												Bartlett's test												Bartlett's test											Bartlett's test
Bartlett's statistic (corrected)											Bartlett's statistic (corrected)												Bartlett's statistic (corrected)												Bartlett's statistic (corrected)											Bartlett's statistic (corrected)
P value											P value												P value												P value											P value
P value summary											P value summary												P value summary												P value summary											P value summary
Are SDs significantly different (P < 0.05)?											Are SDs significantly different (P < 0.05)?												Are SDs significantly different (P < 0.05)?												Are SDs significantly different (P < 0.05)?											Are SDs significantly different (P < 0.05)?
ANOVA table	SS	DF	MS	F (DFn, DFd)	P value						ANOVA table	SS	DF	MS	F (DFn, DFd)	P value							ANOVA table	SS	DF	MS	F (DFn, DFd)	P value							ANOVA table	SS	DF	MS	F (DFn, DFd)	P value						ANOVA table	SS	DF	MS
Treatment (between columns)	2554385	2	1277192	F (2, 9) = 5.367	P=0.0292						Treatment (between columns)	8210	2	4105	F (2, 9) = 0.9631	P=0.4178							Treatment (between columns)	113670714	2	56835357	F (2, 9) = 75.27	P<0.0001							Treatment (between columns)	37918202	2	18959101	F (2, 9) = 9.402	P=0.0062						Treatment (between columns)	25108	2	12554
Residual (within columns)	2141815	9	237979								Residual (within columns)	38360	9	4262									Residual (within columns)	6795602	9	755067									Residual (within columns)	18149005	9	2016556								Residual (within columns)	21602	9	2400
Total	4696199	11									Total	46570	11										Total	120466317	11										Total	56067207	11									Total	46710	11
Data summary											Data summary												Data summary												Data summary											Data summary
Number of treatments (columns)	3										Number of treatments (columns)	3											Number of treatments (columns)	3											Number of treatments (columns)	3										Number of treatments (columns)	3
Number of values (total)	12										Number of values (total)	12											Number of values (total)	12											Number of values (total)	12										Number of values (total)	12
Number of families	1										Number of families	1											Number of families	1											Number of families	1										Number of families	1
Number of comparisons per family	3										Number of comparisons per family	3											Number of comparisons per family	3											Number of comparisons per family	3										Number of comparisons per family	3
Alpha	0.05										Alpha	0.05											Alpha	0.05											Alpha	0.05										Alpha	0.05
Tukey's multiple comparisons test	Mean Diff.	95.00% CI of diff.	Below threshold?	Summary	Adjusted P Value						Tukey's multiple comparisons test	Mean Diff.	95.00% CI of diff.	Below threshold?	Summary	Adjusted P Value							Tukey's multiple comparisons test	Mean Diff.	95.00% CI of diff.	Below threshold?	Summary	Adjusted P Value							Tukey's multiple comparisons test	Mean Diff.	95.00% CI of diff.	Below threshold?	Summary	Adjusted P Value						Tukey's multiple comparisons test	Mean Diff.	95.00% CI of diff.	Below threshold?
E. coli OP50 vs. KTM	-1016	-1979 to -52.43	Yes	*	0.0394	A-B					E. coli OP50 vs. KTM	47.2	-81.69 to 176.1	No	ns	0.5822	A-B						E. coli OP50 vs. KTM	-6897	-8612 to -5181	Yes	****	<0.0001	A-B						E. coli OP50 vs. KTM	-3600	-6404 to -796.7	Yes	*	0.0146	A-B					E. coli OP50 vs. KTM	-89.66	-186.4 to 7.059	No
E. coli OP50 vs. KTM-M	-209.5	-1322 to 902.6	No	ns	0.8608	A-C					E. coli OP50 vs. KTM-M	72.32	-76.51 to 221.1	No	ns	0.4017	A-C						E. coli OP50 vs. KTM-M	-1727	-3708 to 254.3	No	ns	0.0872	A-C						E. coli OP50 vs. KTM-M	-91.31	-3329 to 3146	No	ns	0.9966	A-C					E. coli OP50 vs. KTM-M	3.574	-108.1 to 115.3	No
KTM vs. KTM-M	806	-157.1 to 1769	No	ns	0.1012	B-C					KTM vs. KTM-M	25.12	-103.8 to 154.0	No	ns	0.8519	B-C						KTM vs. KTM-M	5170	3454 to 6885	Yes	****	<0.0001	B-C						KTM vs. KTM-M	3509	705.4 to 6312	Yes	*	0.0168	B-C					KTM vs. KTM-M	93.24	-3.485 to 190.0	No
Test details	Mean 1	Mean 2	Mean Diff.	SE of diff.	n1	n2	q	DF			Test details	Mean 1	Mean 2	Mean Diff.	SE of diff.	n1	n2	q	DF				Test details	Mean 1	Mean 2	Mean Diff.	SE of diff.	n1	n2	q	DF				Test details	Mean 1	Mean 2	Mean Diff.	SE of diff.	n1	n2	q	DF			Test details	Mean 1	Mean 2	Mean Diff.
E. coli OP50 vs. KTM	5399	6415	-1016	344.9	3	6	4.163	9			E. coli OP50 vs. KTM	949.4	902.2	47.2	46.16	3	6	1.446	9				E. coli OP50 vs. KTM	11.85	6908	-6897	614.4	3	6	15.87	9				E. coli OP50 vs. KTM	57.74	3658	-3600	1004	3	6	5.071	9			E. coli OP50 vs. KTM	10.37	100	-89.66
E. coli OP50 vs. KTM-M	5399	5609	-209.5	398.3	3	3	0.7438	9			E. coli OP50 vs. KTM-M	949.4	877.1	72.32	53.31	3	3	1.919	9				E. coli OP50 vs. KTM-M	11.85	1738	-1727	709.5	3	3	3.442	9				E. coli OP50 vs. KTM-M	57.74	149.1	-91.31	1159	3	3	0.1114	9			E. coli OP50 vs. KTM-M	10.37	6.792	3.574
KTM vs. KTM-M	6415	5609	806	344.9	6	3	3.305	9			KTM vs. KTM-M	902.2	877.1	25.12	46.16	6	3	0.7696	9				KTM vs. KTM-M	6908	1738	5170	614.4	6	3	11.9	9				KTM vs. KTM-M	3658	149.1	3509	1004	6	3	4.942	9			KTM vs. KTM-M	100	6.792	93.24
[truncated: 5 more columns]

## Sheet: F6G
genotype	Food	Worm	area	mean	StdDev	Mode	Min	Max	IntDen	Median	RawIntDen	Inverted Mean		genotype	Food	Worm	area	mean	StdDev	Mode	Min	Max	IntDen	Median	RawIntDen	Inverted Mean		genotype	Food	Worm	area	mean	StdDev	Mode	Min	Max	IntDen	Median	RawIntDen	Inverted Mean		genotype	Food	Worm	area	mean	StdDev	Mode	Min
N2	KTM-M	1	625	7981.69	981.966	8124	5341	10228	4988554	8041	4988554	57554.3		DLS913 lipl-1(tm1954); lipl-2(ttTi14801)	KTM-M	1	625	7367.07	833.378	7150	4690	9556	4604419	7312	4604419	58168.9		DLS840 lipl-1(rhd279); lipl-2(rhd282)	KTM-M	1	625	5035.68	769.189	4398	3397	7144	3147301	4974	3147301	60500.3		GMW0020 lipl-1(tm1954); lipl-2(ttTi14801); lipl-3(tm4498)	KTM-M	1	625	7558.54	732.991	7695	5456
N2	KTM-M	2	625	6493.25	753.306	5895	4294	8429	4058279	6548	4058279	59042.8		DLS913 lipl-1(tm1954); lipl-2(ttTi14801)	KTM-M	2	625	5461.3	609.358	4993	3750	7132	3413312	5495	3413312	60074.7		DLS840 lipl-1(rhd279); lipl-2(rhd282)	KTM-M	2	625	4906.81	510.154	5069	3586	6386	3066755	4910	3066755	60629.2		GMW0020 lipl-1(tm1954); lipl-2(ttTi14801); lipl-3(tm4498)	KTM-M	2	625	5194.91	580.593	5096	2867
N2	KTM-M	3	625	6653.48	1059.49	6502	4255	9948	4158425	6574	4158425	58882.5		DLS913 lipl-1(tm1954); lipl-2(ttTi14801)	KTM-M	3	625	6870.26	770.647	6203	4404	9155	4293912	6852	4293912	58665.7		DLS840 lipl-1(rhd279); lipl-2(rhd282)	KTM-M	3	625	5022.44	498.216	4920	3436	6303	3139024	5041	3139024	60513.6		GMW0020 lipl-1(tm1954); lipl-2(ttTi14801); lipl-3(tm4498)	KTM-M	3	625	6832.94	634.665	6474	5328
N2	KTM-M	4	625	6882.08	1061.47	6748	4156	9857	4301301	6845	4301301	58653.9		DLS913 lipl-1(tm1954); lipl-2(ttTi14801)	KTM-M	4	625	6136.55	556.507	5481	4771	8064	3835342	6134	3835342	59399.5		DLS840 lipl-1(rhd279); lipl-2(rhd282)	KTM-M	4	625	4458.17	587.822	4350	2523	6212	2786358	4467	2786358	61077.8		GMW0020 lipl-1(tm1954); lipl-2(ttTi14801); lipl-3(tm4498)	KTM-M	4	625	7027.61	776.08	6376	5441
N2	KTM-M	5	625	7933.28	721.761	7417	5905	10379	4958300	7909	4958300	57602.7		DLS913 lipl-1(tm1954); lipl-2(ttTi14801)	KTM-M	5	625	5809.78	827.72	5669	3699	8391	3631113	5700	3631113	59726.2		DLS840 lipl-1(rhd279); lipl-2(rhd282)	KTM-M	5	625	5286.35	559.655	5087	3877	6788	3303970	5258	3303970	60249.6		GMW0020 lipl-1(tm1954); lipl-2(ttTi14801); lipl-3(tm4498)	KTM-M	5	625	3984.22	615.945	3430	2533
N2	KTM-M	6	625	7616.42	671.599	6934	5729	9502	4760262	7606	4760262	57919.6		DLS913 lipl-1(tm1954); lipl-2(ttTi14801)	KTM-M	6	625	4355.1	575.48	3862	3122	6748	2721936	4279	2721936	61180.9		DLS840 lipl-1(rhd279); lipl-2(rhd282)	KTM-M	6	625	4317.2	485.021	4291	2811	5821	2698251	4320	2698251	61218.8		GMW0020 lipl-1(tm1954); lipl-2(ttTi14801); lipl-3(tm4498)	KTM-M	6	625	6866.03	767.436	6442	4452
N2	KTM-M	7	625	7472.9	884.977	6667	5312	9516	4670560	7519	4670560	58063.1		DLS913 lipl-1(tm1954); lipl-2(ttTi14801)	KTM-M	7	627	4219.45	557.894	3511	2957	9258	2645596	4214	2645596	61316.5		DLS840 lipl-1(rhd279); lipl-2(rhd282)	KTM-M	7	625	4196.97	615.2	3065	2887	5879	2623104	4196	2623104	61339		GMW0020 lipl-1(tm1954); lipl-2(ttTi14801); lipl-3(tm4498)	KTM-M	7	625	6180.23	729.429	5803	4226
N2	KTM-M	8	625	6777.76	684.156	6446	4747	8837	4236097	6770	4236097	58758.2		DLS913 lipl-1(tm1954); lipl-2(ttTi14801)	KTM-M	8	625	4979.85	440.985	4885	3976	6686	3112406	4941	3112406	60556.2		DLS840 lipl-1(rhd279); lipl-2(rhd282)	KTM-M	8	625	4418.56	527.304	3632	2777	5996	2761598	4423	2761598	61117.4		GMW0020 lipl-1(tm1954); lipl-2(ttTi14801); lipl-3(tm4498)	KTM-M	8	625	6315.52	740.952	5866	4487
N2	KTM-M	9	625	7760.91	918.242	7275	4898	10129	4850567	7847	4850567	57775.1		DLS913 lipl-1(tm1954); lipl-2(ttTi14801)	KTM-M	9	625	4763.99	470.415	4846	3445	6343	2977495	4763	2977495	60772		DLS840 lipl-1(rhd279); lipl-2(rhd282)	KTM-M	9	625	5542.3	761.322	3935	3455	7570	3463938	5531	3463938	59993.7		GMW0020 lipl-1(tm1954); lipl-2(ttTi14801); lipl-3(tm4498)	KTM-M	9	625	6671.58	890.037	5870	3974
N2	KTM-M	10	625	5508	537.307	5036	4090	6926	3442502	5496	3442502	60028		DLS913 lipl-1(tm1954); lipl-2(ttTi14801)	KTM-M	10	625	6029.42	603.367	5202	4008	7672	3768390	6067	3768390	59506.6		DLS840 lipl-1(rhd279); lipl-2(rhd282)	KTM-M	10	625	4692.26	321.414	4467	3822	5860	2932663	4669	2932663	60843.7		GMW0020 lipl-1(tm1954); lipl-2(ttTi14801); lipl-3(tm4498)	KTM-M	10	625	6428.37	623.111	6320	4475
N2	KTM-M	11	676	5670.19	664.799	5059	3978	7197	3833046	5665	3833046	59865.8		DLS913 lipl-1(tm1954); lipl-2(ttTi14801)	KTM-M	11	625	6783.09	728.351	6232	4440	9092	4239429	6821	4239429	58752.9		DLS840 lipl-1(rhd279); lipl-2(rhd282)	KTM-M	11	625	5080.4	764.366	4597	3597	7182	3175252	4977	3175252	60455.6		GMW0020 lipl-1(tm1954); lipl-2(ttTi14801); lipl-3(tm4498)	KTM-M	11	625	5388.98	577.225	4660	3887
N2	KTM-M	12	625	5547.23	524.771	6037	4132	7369	3467016	5547	3467016	59988.8		DLS913 lipl-1(tm1954); lipl-2(ttTi14801)	KTM-M	12	625	6894.19	656.488	6842	4979	8716	4308870	6939	4308870	58641.8		DLS840 lipl-1(rhd279); lipl-2(rhd282)	KTM-M	12	625	5492.01	474.696	4932	3995	6785	3432503	5516	3432503	60044		GMW0020 lipl-1(tm1954); lipl-2(ttTi14801); lipl-3(tm4498)	KTM-M	12	625	6683.65	723.314	7152	4453
N2	KTM-M	13	625	5508.42	402.656	5447	4414	7110	3442761	5526	3442761	60027.6		DLS913 lipl-1(tm1954); lipl-2(ttTi14801)	KTM-M	13	625	8002.39	707.322	8149	5787	9541	5001495	8122	5001495	57533.6		DLS840 lipl-1(rhd279); lipl-2(rhd282)	KTM-M	13	625	5745.15	604.769	5333	3357	7264	3590718	5862	3590718	59790.9		GMW0020 lipl-1(tm1954); lipl-2(ttTi14801); lipl-3(tm4498)	KTM-M	13	625	5656.28	451.295	5355	4284
N2	KTM-M	14	625	5647.95	586.531	5274	4030	7404	3529968	5586	3529968	59888.1		DLS913 lipl-1(tm1954); lipl-2(ttTi14801)	KTM-M	14	625	5803.81	632.311	5330	3948	8090	3627384	5786	3627384	59732.2		DLS840 lipl-1(rhd279); lipl-2(rhd282)	KTM-M	14	625	6121.05	673.824	5581	4351	7984	3825655	6129	3825655	59415		GMW0020 lipl-1(tm1954); lipl-2(ttTi14801); lipl-3(tm4498)	KTM-M	14	625	6279.6	614.034	5961	4589
N2	KTM-M	15	625	5508.5	649.495	5023	3316	7691	3442811	5565	3442811	60027.5		DLS913 lipl-1(tm1954); lipl-2(ttTi14801)	KTM-M	15	625	6612.32	725.448	5883	4875	8988	4132699	6542	4132699	58923.7		DLS840 lipl-1(rhd279); lipl-2(rhd282)	KTM-M	15	625	5342.75	620.472	4878	3872	6976	3339220	5297	3339220	60193.2		GMW0020 lipl-1(tm1954); lipl-2(ttTi14801); lipl-3(tm4498)	KTM-M	15	625	6443.93	664.651	7229	4434
N2	KTM-M	16	625	7898.66	941.302	8719	4740	10165	4936663	7909	4936663	57637.3		DLS913 lipl-1(tm1954); lipl-2(ttTi14801)	KTM-M	16	625	4272.97	488.951	3763	3332	5966	2670603	4221	2670603	61263		DLS840 lipl-1(rhd279); lipl-2(rhd282)	KTM-M	16	625	4392.8	524.346	4151	2608	5697	2745498	4469	2745498	61143.2		GMW0020 lipl-1(tm1954); lipl-2(ttTi14801); lipl-3(tm4498)	KTM-M	16	625	6263.87	886.189	6097	4324
N2	KTM-M	17	625	6480.77	633.573	6644	4304	8269	4050483	6544	4050483	59055.2		DLS913 lipl-1(tm1954); lipl-2(ttTi14801)	KTM-M	17	625	5529.42	837.447	4727	3671	8060	3455885	5476	3455885	60006.6		DLS840 lipl-1(rhd279); lipl-2(rhd282)	KTM-M	17	625	7047.62	773.233	7355	4596	8546	4404763	7185	4404763	58488.4		GMW0020 lipl-1(tm1954); lipl-2(ttTi14801); lipl-3(tm4498)	KTM-M	17	625	6343.61	818.592	5724	4141
N2	KTM-M	18	625	7015.63	983.05	7154	4498	9740	4384769	6970	4384769	58520.4		DLS913 lipl-1(tm1954); lipl-2(ttTi14801)	KTM-M	18	625	5601	735.808	5755	4091	7395	3500623	5569	3500623	59935		DLS840 lipl-1(rhd279); lipl-2(rhd282)	KTM-M	18	625	5022.58	483.708	4879	3531	6543	3139110	5014	3139110	60513.4		GMW0020 lipl-1(tm1954); lipl-2(ttTi14801); lipl-3(tm4498)	KTM-M	18	625	6170.01	569.2	5743	4388
N2	KTM-M	19	625	6667.28	1024.09	5624	4311	9749	4167049	6585	4167049	58868.7		DLS913 lipl-1(tm1954); lipl-2(ttTi14801)	KTM-M	19	625	7075.83	1062.25	7007	4486	9624	4422393	7157	4422393	58460.2		DLS840 lipl-1(rhd279); lipl-2(rhd282)	KTM-M	19	625	5911.77	552.085	5442	4565	7705	3694858	5849	3694858	59624.2		GMW0020 lipl-1(tm1954); lipl-2(ttTi14801); lipl-3(tm4498)	KTM-M	19	625	6199.49	692.308	5580	4515
N2	KTM-M	20	625	6882.42	838.966	7368	4454	9194	4301511	6882	4301511	58653.6		DLS913 lipl-1(tm1954); lipl-2(ttTi14801)	KTM-M	20	625	4522.77	586.836	4330	3097	6429	2826729	4522	2826729	61013.2		DLS840 lipl-1(rhd279); lipl-2(rhd282)	KTM-M	20	625	6003.27	575.468	6371	4235	7383	3752041	6064	3752041	59532.7		GMW0020 lipl-1(tm1954); lipl-2(ttTi14801); lipl-3(tm4498)	KTM-M	20	625	7289.06	765.257	6761	5186
N2	KTM-M	21	625	4633.66	809.366	3806	2968	6772	2896036	4526	2896036	60902.3		DLS913 lipl-1(tm1954); lipl-2(ttTi14801)	KTM-M	21	625	5844.46	806.842	4938	3730	7916	3652788	5773	3652788	59691.5		DLS840 lipl-1(rhd279); lipl-2(rhd282)	KTM-M	21	625	5850.96	917.289	4864	3912	8735	3656848	5877	3656848	59685		GMW0020 lipl-1(tm1954); lipl-2(ttTi14801); lipl-3(tm4498)	KTM-M	21	625	6898.53	1190.58	6937	3316
N2	KTM-M	22	625	5094.47	425.995	4964	3622	6381	3184043	5121	3184043	60441.5		DLS913 lipl-1(tm1954); lipl-2(ttTi14801)	KTM-M	22	625	6169.8	631.864	5361	3729	7936	3856127	6204	3856127	59366.2		DLS840 lipl-1(rhd279); lipl-2(rhd282)	KTM-M	22	625	6096.24	774.868	5123	3826	8336	3810149	6111	3810149	59439.8		GMW0020 lipl-1(tm1954); lipl-2(ttTi14801); lipl-3(tm4498)	KTM-M	22	625	6171.88	651.151	6092	4103
N2	KTM-M	23	625	4629	462.075	4652	3276	6503	2893126	4661	2893126	60907		DLS913 lipl-1(tm1954); lipl-2(ttTi14801)	KTM-M	23	676	5889.18	688.497	5516	4034	8198	3981086	5848	3981086	59646.8		DLS840 lipl-1(rhd279); lipl-2(rhd282)	KTM-M	23	625	5845.22	659.501	5758	3265	7601	3653264	5896	3653264	59690.8		GMW0020 lipl-1(tm1954); lipl-2(ttTi14801); lipl-3(tm4498)	KTM-M	23	625	6741.23	845.673	6138	3862
N2	KTM-M	24	625	5643.76	531.411	5034	3817	7167	3527352	5655	3527352	59892.2		DLS913 lipl-1(tm1954); lipl-2(ttTi14801)	KTM-M	24	625	5580.42	735.868	4653	3495	8119	3487760	5669	3487760	59955.6		DLS840 lipl-1(rhd279); lipl-2(rhd282)	KTM-M	24	625	5360.45	624.708	4601	3124	6931	3350284	5406	3350284	60175.5		GMW0020 lipl-1(tm1954); lipl-2(ttTi14801); lipl-3(tm4498)	KTM-M	24	625	6429.8	731.196	6128	4216
N2	KTM-M	25	625	5122.84	633.838	5262	3646	7905	3201776	5112	3201776	60413.2		DLS913 lipl-1(tm1954); lipl-2(ttTi14801)	KTM-M	25	625	6385.36	907.476	5223	4360	9402	3990852	6221	3990852	59150.6		DLS840 lipl-1(rhd279); lipl-2(rhd282)	KTM-M	25	625	5983.44	756.697	6255	3974	8123	3739651	5973	3739651	59552.6		GMW0020 lipl-1(tm1954); lipl-2(ttTi14801); lipl-3(tm4498)	KTM-M	25	625	7019.67	637.935	6946	4683
N2	KTM-M	26	625	5302.93	594.772	5749	3608	6668	3314329	5318	3314329	60233.1		DLS913 lipl-1(tm1954); lipl-2(ttTi14801)	KTM-M	26	625	4179.29	591.785	3672	2679	5731	2612057	4159	2612057	61356.7		DLS840 lipl-1(rhd279); lipl-2(rhd282)	KTM-M	26	625	6117.19	783.106	5265	4021	8610	3823246	6058	3823246	59418.8		GMW0020 lipl-1(tm1954); lipl-2(ttTi14801); lipl-3(tm4498)	KTM-M	26	625	7750.67	822.317	7789	5571
N2	KTM-M	27	625	4658.15	519.572	4198	3477	6257	2911346	4619	2911346	60877.8		DLS913 lipl-1(tm1954); lipl-2(ttTi14801)	KTM-M	27	625	5631.63	822.642	6353	3373	7707	3519770	5685	3519770	59904.4		DLS840 lipl-1(rhd279); lipl-2(rhd282)	KTM-M	27	625	5651.49	700.871	5470	3151	7723	3532180	5680	3532180	59884.5		GMW0020 lipl-1(tm1954); lipl-2(ttTi14801); lipl-3(tm4498)	KTM-M	27	625	8200.31	1029.1	7647	4770
N2	KTM-M	28	625	4377.14	448.786	4431	2951	5805	2735713	4377	2735713	61158.9		DLS913 lipl-1(tm1954); lipl-2(ttTi14801)	KTM-M	28	625	5388.22	619.538	4931	3743	7344	3367640	5382	3367640	60147.8		DLS840 lipl-1(rhd279); lipl-2(rhd282)	KTM-M	28	625	7134.39	760.503	7138	4769	9075	4458991	7150	4458991	58401.6		GMW0020 lipl-1(tm1954); lipl-2(ttTi14801); lipl-3(tm4498)	KTM-M	28	625	7028.59	844.281	6045	4231
N2	KTM-M	29	625	3935.95	421.627	3867	3068	6283	2459971	3854	2459971	61600		DLS913 lipl-1(tm1954); lipl-2(ttTi14801)	KTM-M	29	625	4714.47	635.153	4674	3266	6835	2946542	4701	2946542	60821.5		DLS840 lipl-1(rhd279); lipl-2(rhd282)	KTM-M	29	625	5064.48	545.695	4308	3470	6905	3165300	5028	3165300	60471.5		GMW0020 lipl-1(tm1954); lipl-2(ttTi14801); lipl-3(tm4498)	KTM-M	29	625	5399.74	510.743	5109	3686
N2	KTM-M	30	625	4354.85	410.593	4015	3326	5501	2721781	4337	2721781	61181.2		DLS913 lipl-1(tm1954); lipl-2(ttTi14801)	KTM-M	30	625	6720.14	859.289	5788	4309	8784	4200089	6807	4200089	58815.9		DLS840 lipl-1(rhd279); lipl-2(rhd282)	KTM-M	30	625	5023.37	850.831	4497	3003	7098	3139605	5010	3139605	60512.6		GMW0020 lipl-1(tm1954); lipl-2(ttTi14801); lipl-3(tm4498)	KTM-M	30	625	6896.28	554.34	7045	4981
N2	KTM-M	31	625	3308.79	381.774	2968	2469	4553	2067996	3272	2067996	62227.2		DLS913 lipl-1(tm1954); lipl-2(ttTi14801)	KTM-M	31	625	5496.48	625.089	4961	4228	7595	3435301	5424	3435301	60039.5		DLS840 lipl-1(rhd279); lipl-2(rhd282)	KTM-M	31	625	5096.82	552.087	5414	3961	6867	3185514	5038	3185514	60439.2		GMW0020 lipl-1(tm1954); lipl-2(ttTi14801); lipl-3(tm4498)	KTM-M	31	625	8450.08	665.663	8263	6253
N2	KTM-M	32	625	4906.47	621.573	4524	2943	6244	3066543	5025	3066543	60629.5		DLS913 lipl-1(tm1954); lipl-2(ttTi14801)	KTM-M	32	625	6008.02	901.882	5604	4087	8283	3755013	6087	3755013	59528		DLS840 lipl-1(rhd279); lipl-2(rhd282)	KTM-M	32	625	6900.96	754.707	6459	4719	9391	4313098	6825	4313098	58635		GMW0020 lipl-1(tm1954); lipl-2(ttTi14801); lipl-3(tm4498)	KTM-M	32	625	8177.94	744.885	7745	5670
N2	KTM-M	33	625	3664.13	341.238	3475	2511	4609	2290080	3660	2290080	61871.9		DLS913 lipl-1(tm1954); lipl-2(ttTi14801)	KTM-M	33	625	4053.31	495.43	3622	3032	5975	2533321	3980	2533321	61482.7		DLS840 lipl-1(rhd279); lipl-2(rhd282)	KTM-M	33	625	3607.74	662.713	3233	2048	5580	2254840	3516	2254840	61928.3		GMW0020 lipl-1(tm1954); lipl-2(ttTi14801); lipl-3(tm4498)	KTM-M	33	625	5802.81	698.154	5430	3887
N2	KTM-M	34	625	3800.77	776.775	3400	2397	6353	2375480	3535	2375480	61735.2		DLS913 lipl-1(tm1954); lipl-2(ttTi14801)	KTM-M	34	625	5614	615.951	4958	3863	7247	3508752	5659	3508752	59922		DLS840 lipl-1(rhd279); lipl-2(rhd282)	KTM-M	34	625	5081.52	685.6	4857	3490	6918	3175948	4990	3175948	60454.5		GMW0020 lipl-1(tm1954); lipl-2(ttTi14801); lipl-3(tm4498)	KTM-M	34	625	6495.45	1045.14	6589	3389
N2	KTM-M	35	625	3277.17	484.981	3439	2104	4696	2048232	3334	2048232	62258.8		DLS913 lipl-1(tm1954); lipl-2(ttTi14801)	KTM-M	35	625	6444.2	590.094	6373	4275	8078	4027625	6485	4027625	59091.8		DLS840 lipl-1(rhd279); lipl-2(rhd282)	KTM-M	35	625	4675.77	494.395	4635	3315	6601	2922354	4666	2922354	60860.2		GMW0020 lipl-1(tm1954); lipl-2(ttTi14801); lipl-3(tm4498)	KTM-M	35	625	6756.77	583.151	6776	5209
N2	KTM-M	36	625	4232.13	591.742	4693	2793	5787	2645079	4154	2645079	61303.9		DLS913 lipl-1(tm1954); lipl-2(ttTi14801)	KTM-M	36	625	5542.76	569.689	5287	4116	7458	3464224	5477	3464224	59993.2		DLS840 lipl-1(rhd279); lipl-2(rhd282)	KTM-M	36	625	3683.56	623.413	3967	1971	5111	2302227	3787	2302227	61852.4		GMW0020 lipl-1(tm1954); lipl-2(ttTi14801); lipl-3(tm4498)	KTM-M	36	625	5420.73	548.352	5154	4062
N2	KTM-M	37	625	4329.6	449.943	3961	3238	6013	2705998	4293	2705998	61206.4		DLS913 lipl-1(tm1954); lipl-2(ttTi14801)	KTM-M	37	625	6393.63	912.525	5290	4189	8809	3996021	6351	3996021	59142.4		DLS840 lipl-1(rhd279); lipl-2(rhd282)	KTM-M	37	625	4471.71	437.861	4429	3131	5694	2794819	4495	2794819	61064.3		GMW0020 lipl-1(tm1954); lipl-2(ttTi14801); lipl-3(tm4498)	KTM-M	37	625	7434.77	739.828	6875	5389
N2	KTM-M	38	625	4363.99	458.469	3744	2927	5454	2727497	4344	2727497	61172		DLS913 lipl-1(tm1954); lipl-2(ttTi14801)	KTM-M	38	625	4863.52	359.932	4526	3967	5797	3039700	4869	3039700	60672.5		DLS840 lipl-1(rhd279); lipl-2(rhd282)	KTM-M	38	625	3671.15	425.022	3796	2460	4816	2294469	3690	2294469	61864.8		GMW0020 lipl-1(tm1954); lipl-2(ttTi14801); lipl-3(tm4498)	KTM-M	38	625	6939.44	678.953	6515	4304
N2	KTM-M	39	625	5002.94	429.022	4672	3795	6270	3126836	5025	3126836	60533.1		DLS913 lipl-1(tm1954); lipl-2(ttTi14801)	KTM-M	39	625	5812.4	613.005	5581	3953	8418	3632747	5791	3632747	59723.6		DLS840 lipl-1(rhd279); lipl-2(rhd282)	KTM-M	39	625	3582.76	321.599	3417	2578	4524	2239224	3583	2239224	61953.2		GMW0020 lipl-1(tm1954); lipl-2(ttTi14801); lipl-3(tm4498)	KTM-M	39	625	6397.2	763.044	5764	4414
N2	KTM-M	40	625	5123.97	691.972	5401	3054	6902	3202480	5045	3202480	60412		DLS913 lipl-1(tm1954); lipl-2(ttTi14801)	KTM-M	40	625	6628.06	945.923	7210	3699	9342	4142539	6627	4142539	58907.9		DLS840 lipl-1(rhd279); lipl-2(rhd282)	KTM-M	40	625	4778.45	478.925	4725	2905	6118	2986530	4782	2986530	60757.6		GMW0020 lipl-1(tm1954); lipl-2(ttTi14801); lipl-3(tm4498)	KTM-M	40	625	6840.44	899.676	6418	4309
N2	KTM-M	41	625	3889.62	407.731	3382	2522	5073	2431012	3907	2431012	61646.4		DLS913 lipl-1(tm1954); lipl-2(ttTi14801)	KTM-M	41	625	5714.59	678.863	5567	3639	7616	3571618	5721	3571618	59821.4		DLS840 lipl-1(rhd279); lipl-2(rhd282)	KTM-M	41	625	5246.85	789.219	5297	3506	7273	3279281	5206	3279281	60289.2		GMW0020 lipl-1(tm1954); lipl-2(ttTi14801); lipl-3(tm4498)	KTM-M	41	625	6496.92	613.243	5922	4327
N2	KTM-M	42	625	3161.1	443.36	2804	2107	4332	1975690	3161	1975690	62374.9		DLS913 lipl-1(tm1954); lipl-2(ttTi14801)	KTM-M	42	625	5989.7	664.738	6178	4421	8715	3743563	5949	3743563	59546.3		DLS840 lipl-1(rhd279); lipl-2(rhd282)	KTM-M	42	625	5067.15	663.833	5466	3184	7328	3166969	5054	3166969	60468.8		GMW0020 lipl-1(tm1954); lipl-2(ttTi14801); lipl-3(tm4498)	KTM-M	42	625	7520.49	716.021	6436	5894
N2	KTM-M	43	625	6186.12	685.45	5823	4043	8210	3866323	6190	3866323	59349.9		DLS913 lipl-1(tm1954); lipl-2(ttTi14801)	KTM-M	43	625	6855.48	1112.47	7264	3377	9469	4284674	6943	4284674	58680.5		DLS840 lipl-1(rhd279); lipl-2(rhd282)	KTM-M	43	625	3990.85	550.273	4235	2406	5216	2494283	4104	2494283	61545.1		GMW0020 lipl-1(tm1954); lipl-2(ttTi14801); lipl-3(tm4498)	KTM-M	43	625	7249.45	713.117	7104	4023
N2	KTM-M	44	625	6135.38	719.478	5818	4066	8264	3834613	6142	3834613	59400.6		DLS913 lipl-1(tm1954); lipl-2(ttTi14801)	KTM-M	44	625	6194.38	689.017	5385	4505	8117	3871489	6262	3871489	59341.6		DLS840 lipl-1(rhd279); lipl-2(rhd282)	KTM-M	44	625	5490.46	595.99	5327	3744	7041	3431540	5466	3431540	60045.5		GMW0020 lipl-1(tm1954); lipl-2(ttTi14801); lipl-3(tm4498)	KTM-M	44	625	5853.19	726.639	5846	3082
N2	KTM-M	45	625	3802.51	503.645	3819	2495	5474	2376571	3759	2376571	61733.5		DLS913 lipl-1(tm1954); lipl-2(ttTi14801)	KTM-M	45	625	6846.8	835.664	6216	4508	9013	4279252	6767	4279252	58689.2		DLS840 lipl-1(rhd279); lipl-2(rhd282)	KTM-M	45	676	4489.86	462.067	3981	3296	5658	3035146	4499	3035146	61046.1		GMW0020 lipl-1(tm1954); lipl-2(ttTi14801); lipl-3(tm4498)	KTM-M	45	625	6445.12	692.464	6488	4742
N2	KTM-M	46	625	8823.35	805.052	8765	6237	10909	5514596	8878	5514596	56712.6		DLS913 lipl-1(tm1954); lipl-2(ttTi14801)	KTM-M	46	625	4979.11	511.675	4572	3548	6811	3111947	4974	3111947	60556.9		DLS840 lipl-1(rhd279); lipl-2(rhd282)	KTM-M	46	625	5633.84	709.235	5717	3923	7846	3521148	5600	3521148	59902.2		GMW0020 lipl-1(tm1954); lipl-2(ttTi14801); lipl-3(tm4498)	KTM-M	46	625	5695.07	667.267	5511	3672
N2	KTM-M	47	625	6825.35	828.654	6342	4138	9263	4265845	6854	4265845	58710.6		DLS913 lipl-1(tm1954); lipl-2(ttTi14801)	KTM-M	47	625	6508.55	625.783	6669	4165	8054	4067846	6524	4067846	59027.4		DLS840 lipl-1(rhd279); lipl-2(rhd282)	KTM-M	47	625	4230.35	347.381	4071	3391	5294	2643969	4205	2643969	61305.7		GMW0020 lipl-1(tm1954); lipl-2(ttTi14801); lipl-3(tm4498)	KTM-M	47	625	8616.57	956.083	8928	6352
N2	KTM-M	48	625	8397.05	755.344	8260	6331	10279	5248155	8413	5248155	57139		DLS913 lipl-1(tm1954); lipl-2(ttTi14801)	KTM-M	48	625	6321.13	617.009	6640	4346	8421	3950704	6365	3950704	59214.9		DLS840 lipl-1(rhd279); lipl-2(rhd282)	KTM-M	48	625	5343.89	636.933	5123	3151	7351	3339929	5384	3339929	60192.1		GMW0020 lipl-1(tm1954); lipl-2(ttTi14801); lipl-3(tm4498)	KTM-M	48	625	5262.6	654.221	4755	3277
N2	KTM-M	49	625	6167.77	644.381	5716	3908	7796	3854853	6183	3854853	59368.2		DLS913 lipl-1(tm1954); lipl-2(ttTi14801)	KTM-M	49	625	7284.62	698.201	6874	5185	9403	4552889	7251	4552889	58251.4		DLS840 lipl-1(rhd279); lipl-2(rhd282)	KTM-M	49	625	5272.56	620.183	4342	3646	7319	3295351	5287	3295351	60263.4		GMW0020 lipl-1(tm1954); lipl-2(ttTi14801); lipl-3(tm4498)	KTM-M	49	625	6830.83	738.483	6168	5065
N2	KTM-M	50	625	6178.25	596.231	6080	4283	8175	3861406	6191	3861406	59357.8		DLS913 lipl-1(tm1954); lipl-2(ttTi14801)	KTM-M	50	625	6149.42	656.936	5833	2738	7955	3843387	6175	3843387	59386.6		DLS840 lipl-1(rhd279); lipl-2(rhd282)	KTM-M	50	625	4839.56	510.368	4210	3502	6315	3024728	4821	3024728	60696.4		GMW0020 lipl-1(tm1954); lipl-2(ttTi14801); lipl-3(tm4498)	KTM-M	50	625	5570.01	564.151	5351	4030
[truncated: 83 more columns]

## Sheet: F6G Summary Statistics PRISM
Table Analyzed	Data 4							Number of families	1
Data sets analyzed	A-J							Number of comparisons per family	45
								Alpha	0.05
ANOVA summary
F	41.59							Tukey's multiple comparisons test	Mean Diff.	95.00% CI of diff.	Below threshold?	Summary	Adjusted P Value
P value	<0.0001							N2_KTM-M vs. DLS913 lipl-1(tm1954); lipl-2(ttTi14801) _KTM-M	201.2	-482.2 to 884.5	No	ns	0.9952	A-B
P value summary	****							N2_KTM-M vs. DLS840 lipl-1(rhd279); lipl-2(rhd282)_KTM-M	-518.3	-1202 to 165.0	No	ns	0.3219	A-C
Significant diff. among means (P < 0.05)?	Yes							N2_KTM-M vs. GMW0020 lipl-1(tm1954); lipl-2(ttTi14801); lipl-3(tm4498)_KTM-M	906.7	223.3 to 1590	Yes	**	0.0012	A-D
R squared	0.4157							N2_KTM-M vs. DLS912 lipl-1(rhd279); lipl-2(rhd282); lipl-3(tm4498)_KTM-M	2540	1867 to 3214	Yes	****	<0.0001	A-E
								N2_KTM-M vs. N2_KTM	2093	1439 to 2748	Yes	****	<0.0001	A-F
Brown-Forsythe test								N2_KTM-M vs. DLS913 lipl-1(tm1954); lipl-2(ttTi14801) _KTM	573.7	-109.7 to 1257	No	ns	0.1899	A-G
F (DFn, DFd)	5.259 (9, 526)							N2_KTM-M vs. DLS840 lipl-1(rhd279); lipl-2(rhd282)_KTM	190.8	-447.8 to 829.3	No	ns	0.9947	A-H
P value	<0.0001							N2_KTM-M vs. GMW0020 lipl-1(tm1954); lipl-2(ttTi14801); lipl-3(tm4498)_KTM	1160	495.2 to 1825	Yes	****	<0.0001	A-I
P value summary	****							N2_KTM-M vs. DLS912 lipl-1(rhd279); lipl-2(rhd282); lipl-3(tm4498)_KTM	797.3	113.9 to 1481	Yes	**	0.0087	A-J
Are SDs significantly different (P < 0.05)?	Yes							DLS913 lipl-1(tm1954); lipl-2(ttTi14801) _KTM-M vs. DLS840 lipl-1(rhd279); lipl-2(rhd282)_KTM-M	-719.5	-1403 to -36.11	Yes	*	0.0298	B-C
								DLS913 lipl-1(tm1954); lipl-2(ttTi14801) _KTM-M vs. GMW0020 lipl-1(tm1954); lipl-2(ttTi14801); lipl-3(tm4498)_KTM-M	705.5	22.17 to 1389	Yes	*	0.0366	B-D
Bartlett's test								DLS913 lipl-1(tm1954); lipl-2(ttTi14801) _KTM-M vs. Column E	2339	1665 to 3013	Yes	****	<0.0001	B-E
Bartlett's statistic (corrected)	45.36							DLS913 lipl-1(tm1954); lipl-2(ttTi14801) _KTM-M vs. N2_KTM	1892	1238 to 2546	Yes	****	<0.0001	B-F
P value	<0.0001							DLS913 lipl-1(tm1954); lipl-2(ttTi14801) _KTM-M vs. DLS913 lipl-1(tm1954); lipl-2(ttTi14801)_KTM	372.5	-310.8 to 1056	No	ns	0.7767	B-G
P value summary	****							DLS913 lipl-1(tm1954); lipl-2(ttTi14801) _KTM-M vs. DLS840 lipl-1(rhd279); lipl-2(rhd282)_KTM	-10.4	-649.0 to 628.2	No	ns	>0.9999	B-H
Are SDs significantly different (P < 0.05)?	Yes							DLS913 lipl-1(tm1954); lipl-2(ttTi14801) _KTM-M vs. GMW0020 lipl-1(tm1954); lipl-2(ttTi14801); lipl-3(tm4498)_KTM	958.8	294.0 to 1624	Yes	***	0.0002	B-I
								DLS913 lipl-1(tm1954); lipl-2(ttTi14801) _KTM-M vs. DLS912 lipl-1(rhd279); lipl-2(rhd282); lipl-3(tm4498)_KTM	596.1	-87.24 to 1280	No	ns	0.1489	B-J
ANOVA table	SS	DF	MS	F (DFn, DFd)	P value			DLS840 lipl-1(rhd279); lipl-2(rhd282)_KTM-M vs. GMW0020 lipl-1(tm1954); lipl-2(ttTi14801); lipl-3(tm4498)_KTM-M	1425	741.7 to 2108	Yes	****	<0.0001	C-D
Treatment (between columns)	432847917	9	48094213	F (9, 526) = 41.59	P<0.0001			DLS840 lipl-1(rhd279); lipl-2(rhd282)_KTM-M vs. DLS912 lipl-1(rhd279); lipl-2(rhd282); lipl-3(tm4498)_KTM-M	3058	2385 to 3732	Yes	****	<0.0001	C-E
Residual (within columns)	608293029	526	1156451					DLS840 lipl-1(rhd279); lipl-2(rhd282)_KTM-M vs. N2_KTM	2612	1957 to 3266	Yes	****	<0.0001	C-F
Total	1041140945	535						DLS840 lipl-1(rhd279); lipl-2(rhd282)_KTM-M vs. DLS913 lipl-1(tm1954); lipl-2(ttTi14801) _KTM	1092	408.6 to 1775	Yes	****	<0.0001	C-G
								DLS840 lipl-1(rhd279); lipl-2(rhd282)_KTM-M vs. DLS840 lipl-1(rhd279); lipl-2(rhd282)_KTM	709.1	70.53 to 1348	Yes	*	0.0163	C-H
Data summary								DLS840 lipl-1(rhd279); lipl-2(rhd282)_KTM-M vs. GMW0020 lipl-1(tm1954); lipl-2(ttTi14801); lipl-3(tm4498)_KTM	1678	1014 to 2343	Yes	****	<0.0001	C-I
Number of treatments (columns)	10							DLS840 lipl-1(rhd279); lipl-2(rhd282)_KTM-M vs. DLS912 lipl-1(rhd279); lipl-2(rhd282); lipl-3(tm4498)_KTM	1316	632.3 to 1999	Yes	****	<0.0001	C-J
Number of values (total)	536							GMW0020 lipl-1(tm1954); lipl-2(ttTi14801); lipl-3(tm4498)_KTM-M vs. DLS912 lipl-1(rhd279); lipl-2(rhd282); lipl-3(tm4498)	1633	959.8 to 2307	Yes	****	<0.0001	D-E
								GMW0020 lipl-1(tm1954); lipl-2(ttTi14801); lipl-3(tm4498)_KTM-M vs. N2_KTM	1187	532.4 to 1841	Yes	****	<0.0001	D-F
								GMW0020 lipl-1(tm1954); lipl-2(ttTi14801); lipl-3(tm4498)_KTM-M vs. DLS913 lipl-1(tm1954); lipl-2(ttTi14801) _KTM	-333	-1016 to 350.4	No	ns	0.8718	D-G
								GMW0020 lipl-1(tm1954); lipl-2(ttTi14801); lipl-3(tm4498)_KTM-M vs. DLS840 lipl-1(rhd279); lipl-2(rhd282)_KTM	-715.9	-1355 to -77.38	Yes	*	0.0145	D-H
								GMW0020 lipl-1(tm1954); lipl-2(ttTi14801); lipl-3(tm4498)_KTM-M vs. GMW0020 lipl-1(tm1954); lipl-2(ttTi14801); lipl-3(tm4498)_KTM	253.3	-411.5 to 918.1	No	ns	0.9706	D-I
								GMW0020 lipl-1(tm1954); lipl-2(ttTi14801); lipl-3(tm4498)_KTM-M vs. DLS912 lipl-1(rhd279); lipl-2(rhd282); lipl-3(tm4498)_KTM	-109.4	-792.8 to 574.0	No	ns	>0.9999	D-J
								DLS912 lipl-1(rhd279); lipl-2(rhd282); lipl-3(tm4498)_KTM-M vs. N2_KTM	-446.8	-1091 to 197.3	No	ns	0.4553	E-F
								DLS912 lipl-1(rhd279); lipl-2(rhd282); lipl-3(tm4498)_KTM-M vs. DLS913 lipl-1(tm1954); lipl-2(ttTi14801) _KTM	-1966	-2640 to -1293	Yes	****	<0.0001	E-G
								DLS912 lipl-1(rhd279); lipl-2(rhd282); lipl-3(tm4498)_KTM-M vs. DLS840 lipl-1(rhd279); lipl-2(rhd282)_KTM	-2349	-2978 to -1721	Yes	****	<0.0001	E-H
								DLS912 lipl-1(rhd279); lipl-2(rhd282); lipl-3(tm4498)_KTM-M vs. GMW0020 lipl-1(tm1954); lipl-2(ttTi14801); lipl-3(tm4498)_KTM	-1380	-2035 to -725.3	Yes	****	<0.0001	E-I
								DLS912 lipl-1(rhd279); lipl-2(rhd282); lipl-3(tm4498)_KTM-M vs. DLS912 lipl-1(rhd279); lipl-2(rhd282); lipl-3(tm4498)_KTM	-1743	-2416 to -1069	Yes	****	<0.0001	E-J
								N2_KTM vs. DLS913 lipl-1(tm1954); lipl-2(ttTi14801) _KTM	-1520	-2174 to -865.4	Yes	****	<0.0001	F-G
								N2_KTM vs. DLS840 lipl-1(rhd279); lipl-2(rhd282)_KTM	-1903	-2510 to -1295	Yes	****	<0.0001	F-H
								N2_KTM vs. GMW0020 lipl-1(tm1954); lipl-2(ttTi14801); lipl-3(tm4498)_KTM	-933.4	-1568 to -298.5	Yes	***	0.0002	F-I
								N2_KTM vs. DLS912 lipl-1(rhd279); lipl-2(rhd282); lipl-3(tm4498)_KTM	-1296	-1950 to -641.8	Yes	****	<0.0001	F-J
								DLS913 lipl-1(tm1954); lipl-2(ttTi14801) _KTM vs. DLS840 lipl-1(rhd279); lipl-2(rhd282)_KTM	-382.9	-1021 to 255.6	No	ns	0.6654	G-H
								DLS913 lipl-1(tm1954); lipl-2(ttTi14801) _KTM vs. GMW0020 lipl-1(tm1954); lipl-2(ttTi14801); lipl-3(tm4498)_KTM	586.3	-78.51 to 1251	No	ns	0.1383	G-I
								DLS913 lipl-1(tm1954); lipl-2(ttTi14801) _KTM vs. DLS912 lipl-1(rhd279); lipl-2(rhd282); lipl-3(tm4498)_KTM	223.6	-459.8 to 907.0	No	ns	0.9897	G-J
								DLS840 lipl-1(rhd279); lipl-2(rhd282)_KTM vs. GMW0020 lipl-1(tm1954); lipl-2(ttTi14801); lipl-3(tm4498)_KTM	969.2	350.6 to 1588	Yes	****	<0.0001	H-I
								DLS840 lipl-1(rhd279); lipl-2(rhd282)_KTM vs. DLS912 lipl-1(rhd279); lipl-2(rhd282); lipl-3(tm4498)_KTM	606.5	-32.02 to 1245	No	ns	0.0789	H-J
								GMW0020 lipl-1(tm1954); lipl-2(ttTi14801); lipl-3(tm4498)_KTM vs. DLS912 lipl-1(rhd279); lipl-2(rhd282); lipl-3(tm4498)_KTM	-362.7	-1028 to 302.1	No	ns	0.7759	I-J
								Test details	Mean 1	Mean 2	Mean Diff.	SE of diff.	n1	n2	q	DF
								N2_KTM-M vs. DLS913 lipl-1(tm1954); lipl-2(ttTi14801) _KTM-M	59871	59670	201.2	215.1	50	50	1.323	526
								N2_KTM-M vs. DLS840 lipl-1(rhd279); lipl-2(rhd282)_KTM-M	59871	60390	-518.3	215.1	50	50	3.408	526
								N2_KTM-M vs. GMW0020 lipl-1(tm1954); lipl-2(ttTi14801); lipl-3(tm4498)_KTM-M	59871	58965	906.7	215.1	50	50	5.962	526
								N2_KTM-M vs. DLS912 lipl-1(rhd279); lipl-2(rhd282); lipl-3(tm4498)_KTM-M	59871	57331	2540	212	50	53	16.94	526
								N2_KTM-M vs. N2_KTM	59871	57778	2093	205.9	50	60	14.38	526
								N2_KTM-M vs. DLS913 lipl-1(tm1954); lipl-2(ttTi14801) _KTM	59871	59298	573.7	215.1	50	50	3.772	526
								N2_KTM-M vs. DLS840 lipl-1(rhd279); lipl-2(rhd282)_KTM	59871	59681	190.8	201	50	67	1.342	526
								N2_KTM-M vs. GMW0020 lipl-1(tm1954); lipl-2(ttTi14801); lipl-3(tm4498)_KTM	59871	58711	1160	209.2	50	56	7.84	526
								N2_KTM-M vs. DLS912 lipl-1(rhd279); lipl-2(rhd282); lipl-3(tm4498)_KTM	59871	59074	797.3	215.1	50	50	5.243	526
								DLS913 lipl-1(tm1954); lipl-2(ttTi14801) _KTM-M vs. DLS840 lipl-1(rhd279); lipl-2(rhd282)_KTM-M	59670	60390	-719.5	215.1	50	50	4.731	526
								DLS913 lipl-1(tm1954); lipl-2(ttTi14801) _KTM-M vs. GMW0020 lipl-1(tm1954); lipl-2(ttTi14801); lipl-3(tm4498)_KTM-M	59670	58965	705.5	215.1	50	50	4.639	526
								DLS913 lipl-1(tm1954); lipl-2(ttTi14801) _KTM-M vs. DLS912 lipl-1(rhd279); lipl-2(rhd282); lipl-3(tm4498)	59670	57331	2339	212	50	53	15.6	526
								DLS913 lipl-1(tm1954); lipl-2(ttTi14801) _KTM-M vs. N2_KTM	59670	57778	1892	205.9	50	60	13	526
								DLS913 lipl-1(tm1954); lipl-2(ttTi14801) _KTM-M vs. DLS913 lipl-1(tm1954); lipl-2(ttTi14801)_KTM	59670	59298	372.5	215.1	50	50	2.45	526
								DLS913 lipl-1(tm1954); lipl-2(ttTi14801) _KTM-M vs. DLS840 lipl-1(rhd279); lipl-2(rhd282)_KTM	59670	59681	-10.4	201	50	67	0.07317	526
								DLS913 lipl-1(tm1954); lipl-2(ttTi14801) _KTM-M vs. GMW0020 lipl-1(tm1954); lipl-2(ttTi14801); lipl-3(tm4498)_KTM	59670	58711	958.8	209.2	50	56	6.481	526
								DLS913 lipl-1(tm1954); lipl-2(ttTi14801) _KTM-M vs. DLS912 lipl-1(rhd279); lipl-2(rhd282); lipl-3(tm4498)_KTM	59670	59074	596.1	215.1	50	50	3.92	526
								DLS840 lipl-1(rhd279); lipl-2(rhd282)_KTM-M vs. GMW0020 lipl-1(tm1954); lipl-2(ttTi14801); lipl-3(tm4498)_KTM-M	60390	58965	1425	215.1	50	50	9.37	526
								DLS840 lipl-1(rhd279); lipl-2(rhd282)_KTM-M vs. DLS912 lipl-1(rhd279); lipl-2(rhd282); lipl-3(tm4498)_KTM-M	60390	57331	3058	212	50	53	20.4	526
								DLS840 lipl-1(rhd279); lipl-2(rhd282)_KTM-M vs. N2_KTM	60390	57778	2612	205.9	50	60	17.94	526
								DLS840 lipl-1(rhd279); lipl-2(rhd282)_KTM-M vs. DLS913 lipl-1(tm1954); lipl-2(ttTi14801) _KTM	60390	59298	1092	215.1	50	50	7.18	526
								DLS840 lipl-1(rhd279); lipl-2(rhd282)_KTM-M vs. DLS840 lipl-1(rhd279); lipl-2(rhd282)_KTM	60390	59681	709.1	201	50	67	4.99	526
								DLS840 lipl-1(rhd279); lipl-2(rhd282)_KTM-M vs. GMW0020 lipl-1(tm1954); lipl-2(ttTi14801); lipl-3(tm4498)_KTM	60390	58711	1678	209.2	50	56	11.34	526
								DLS840 lipl-1(rhd279); lipl-2(rhd282)_KTM-M vs. DLS912 lipl-1(rhd279); lipl-2(rhd282); lipl-3(tm4498)_KTM	60390	59074	1316	215.1	50	50	8.651	526
								GMW0020 lipl-1(tm1954); lipl-2(ttTi14801); lipl-3(tm4498)_KTM-M vs. Column E	58965	57331	1633	212	50	53	10.9	526
								GMW0020 lipl-1(tm1954); lipl-2(ttTi14801); lipl-3(tm4498)_KTM-M vs. N2_KTM	58965	57778	1187	205.9	50	60	8.15	526
								GMW0020 lipl-1(tm1954); lipl-2(ttTi14801); lipl-3(tm4498)_KTM-M vs. DLS913 lipl-1(tm1954); lipl-2(ttTi14801) _KTM	58965	59298	-333	215.1	50	50	2.19	526
								GMW0020 lipl-1(tm1954); lipl-2(ttTi14801); lipl-3(tm4498)_KTM-M vs. DLS840 lipl-1(rhd279); lipl-2(rhd282)_KTM	58965	59681	-715.9	201	50	67	5.038	526
								GMW0020 lipl-1(tm1954); lipl-2(ttTi14801); lipl-3(tm4498)_KTM-M vs. GMW0020 lipl-1(tm1954); lipl-2(ttTi14801); lipl-3(tm4498)_KTM	58965	58711	253.3	209.2	50	56	1.712	526
								GMW0020 lipl-1(tm1954); lipl-2(ttTi14801); lipl-3(tm4498)_KTM-M vs. DLS912 lipl-1(rhd279); lipl-2(rhd282); lipl-3(tm4498)_KTM	58965	59074	-109.4	215.1	50	50	0.7194	526
								DLS912 lipl-1(rhd279); lipl-2(rhd282); lipl-3(tm4498)_KTM-M vs. N2_KTM	57331	57778	-446.8	202.7	53	60	3.117	526
								DLS912 lipl-1(rhd279); lipl-2(rhd282); lipl-3(tm4498)_KTM-M vs. DLS913 lipl-1(tm1954); lipl-2(ttTi14801) _KTM	57331	59298	-1966	212	53	50	13.12	526
								DLS912 lipl-1(rhd279); lipl-2(rhd282); lipl-3(tm4498)_KTM-M vs. DLS840 lipl-1(rhd279); lipl-2(rhd282)_KTM	57331	59681	-2349	197.7	53	67	16.81	526
								DLS912 lipl-1(rhd279); lipl-2(rhd282); lipl-3(tm4498)_KTM-M vs. GMW0020 lipl-1(tm1954); lipl-2(ttTi14801); lipl-3(tm4498)_KTM	57331	58711	-1380	206.1	53	56	9.471	526
								DLS912 lipl-1(rhd279); lipl-2(rhd282); lipl-3(tm4498)_KTM-M vs. DLS912 lipl-1(rhd279); lipl-2(rhd282); lipl-3(tm4498)_KTM	57331	59074	-1743	212	53	50	11.63	526
								N2_KTM vs. DLS913 lipl-1(tm1954); lipl-2(ttTi14801) _KTM	57778	59298	-1520	205.9	60	50	10.44	526
								N2_KTM vs. DLS840 lipl-1(rhd279); lipl-2(rhd282)_KTM	57778	59681	-1903	191.1	60	67	14.08	526
								N2_KTM vs. GMW0020 lipl-1(tm1954); lipl-2(ttTi14801); lipl-3(tm4498)_KTM	57778	58711	-933.4	199.8	60	56	6.606	526
								N2_KTM vs. DLS912 lipl-1(rhd279); lipl-2(rhd282); lipl-3(tm4498)_KTM	57778	59074	-1296	205.9	60	50	8.901	526
								DLS913 lipl-1(tm1954); lipl-2(ttTi14801) _KTM vs. DLS840 lipl-1(rhd279); lipl-2(rhd282)_KTM	59298	59681	-382.9	201	50	67	2.695	526
								DLS913 lipl-1(tm1954); lipl-2(ttTi14801) _KTM vs. GMW0020 lipl-1(tm1954); lipl-2(ttTi14801); lipl-3(tm4498)_KTM	59298	58711	586.3	209.2	50	56	3.963	526
								DLS913 lipl-1(tm1954); lipl-2(ttTi14801) _KTM vs. DLS912 lipl-1(rhd279); lipl-2(rhd282); lipl-3(tm4498)_KTM	59298	59074	223.6	215.1	50	50	1.47	526
								DLS840 lipl-1(rhd279); lipl-2(rhd282)_KTM vs. GMW0020 lipl-1(tm1954); lipl-2(ttTi14801); lipl-3(tm4498)_KTM	59681	58711	969.2	194.7	67	56	7.04	526
								DLS840 lipl-1(rhd279); lipl-2(rhd282)_KTM vs. DLS912 lipl-1(rhd279); lipl-2(rhd282); lipl-3(tm4498)_KTM	59681	59074	606.5	201	67	50	4.268	526
								GMW0020 lipl-1(tm1954); lipl-2(ttTi14801); lipl-3(tm4498)_KTM vs. DLS912 lipl-1(rhd279); lipl-2(rhd282); lipl-3(tm4498)_KTM	58711	59074	-362.7	209.2	56	50	2.451	526

## Sheet: F6I
strain	food	worm	area	mean	StdDev	Mode	Min	Max	IntDen	Median	RawIntDen		LD#	LD/Area
N2	E. coli OP50	1	1587.28	2992.67	719.482	2976	1214	6710	4.7502e+06	2928	402549957		131	0.0825311
N2	E. coli OP50	2	1184.11	4405.02	1086.84	4203	1728	9467	5.21604e+06	4327	442026522		89	0.0751619
N2	E. coli OP50	3	1322.66	6116.11	1299.18	5528	2571	13241	8.08952e+06	5903	685535997		122	0.0922385
N2	E. coli OP50	4	1089.03	5687.92	1145.7	5171	2852	13105	6.19429e+06	5557	524927031		97	0.0890705
N2	E. coli OP50	5	1879.61	5278.97	1493.41	4602	1619	12453	9.9224e+06	5118	840860812		120	0.0638431
N2	E. coli OP50	6	1686.83	4662.34	1093.27	4594	1876	10252	7.86456e+06	4605	666472148		135	0.0800319
N2	E. coli OP50	7	2157.98	5865.97	1500.2	5015	2361	13870	1.26586e+07	5546	1072738367		201	0.0931428
N2	E. coli OP50	8	1563.09	4856.78	1137.39	4518	1811	10932	7.59158e+06	4667	643338615		196	0.125393
N2	E. coli OP50	9	1568.15	5412.98	1250.43	4639	2170	12803	8.48838e+06	5316	719336862		164	0.104582
N2	E. coli OP50	10	2188.49	4574.14	1070.35	4585	1683	9621	1.00105e+07	4495	848324135		244	0.111492
														0.0917487
lipl123	E. coli OP50	1	1885.12	5584.31	1294.31	5245	2171	11212	1.05271e+07	5421	892105024		156	0.0827534
lipl123	E. coli OP50	2	1404.17	7536.56	1632.73	6573	3114	15239	1.05826e+07	7456	896812375		135	0.0961419
lipl123	E. coli OP50	3	1858.43	5090.56	1507.77	3896	2095	12498	9.46044e+06	4792	801712846		135	0.0726421
lipl123	E. coli OP50	4	1348.68	7067.62	1751	7391	3067	17525	9.53195e+06	6964	807773049		142	0.105288
lipl123	E. coli OP50	5	1953.74	4669.73	1181.78	4616	1169	10612	9.12342e+06	4593	773152733		146	0.0747285
lipl123	E. coli OP50	6	1925.39	4647.6	1193.61	4284	1205	10608	8.94846e+06	4557	758325679		158	0.0820612
lipl123	E. coli OP50	7	889.222	4221.11	1032.48	3868	1713	10706	3.75351e+06	4043	318086067		96	0.10796
lipl123	E. coli OP50	8	2455.61	4402.43	1052.11	4117	1454	11074	1.08107e+07	4329	916137315		177	0.0720797
lipl123	E. coli OP50	9	1130.27	2979.7	701.288	3392	1116	6361	3.36786e+06	2975	285405084		96	0.0849357
lipl123	E. coli OP50	10	1286.97	4616.25	1275.75	3764	1491	11665	5.941e+06	4428	503462328		117	0.0909109
														0.0869501
N2	KTM	1	500.863	4130.29	826.705	3814	1735	10880	2.06871e+06	4119	175310041	AREAS SUM:
N2	KTM	1	663.341	4078.05	964.576	4331	1366	18401	2.70514e+06	4092	229243632	1164.2	41	0.0360762	large lumen portion avoided with two ROIs for worm
N2	KTM	2	2590.63	3275.77	882.266	2924	1618	46057	8.48632e+06	3183	719162779		57	0.0220023
N2	KTM	3	1493.14	3448.99	996.758	2884	1618	46057	5.14982e+06	3365	436414806		41	0.027459
N2	KTM	4	341.642	4015.74	1067.93	3915	1276	14704	1.37195e+06	4056	116263847	AREAS SUM:			large lumen portion avoided with two ROIs for worm
N2	KTM	4	567.594	3880.82	1508.6	3674	968	29776	2.20273e+06	3737	186667317	909.236	45	0.079282
N2	KTM	5	1239.15	2525.05	754.991	2117	1058	12112	3.12891e+06	2414	265155827		59	0.0476134
N2	KTM	6	811.47	3412.95	927.914	3593	1310	19904	2.7695e+06	3408	234698024		36	0.0443639
N2	KTM	7	1134.62	3089.84	1118.89	2957	1125	26808	3.5058e+06	2917	297094539		60	0.0528811
N2	KTM	8	1069.76	4100.8	1338.29	4415	1636	42507	4.38685e+06	4043	371758359		44	0.0411309
N2	KTM	9	892.455	4988.37	1624.67	5496	1325	21609	4.4519e+06	4954	377270492		18	0.0201691
N2	KTM	10	417.942	2717.69	1229.16	2434	1290	52532	1.13584e+06	2569	96255280	AREAS SUM:			large lumen portion avoided with two ROIs for worm
N2	KTM	10	479.634	3033.04	709.801	2521	1341	9551	1.45475e+06	2931	123280982	897.576	30	0.0334234
														0.0404401
lipl123	KTM	1	1283.22	3700.23	960.634	3468	1861	29952	4.74822e+06	3623	402381999		82	0.0639016
lipl123	KTM	2	1970.95	3258.11	980.279	2553	1190	18422	6.42159e+06	2963	544189070		119	0.0603769
lipl123	KTM	3	1252.79	4155.81	1125.92	3756	1744	21519	5.20635e+06	4002	441205917		131	0.104567
lipl123	KTM	4	1367.46	2362.9	593.913	2171	1054	19006	3.23118e+06	2262	273821960		84	0.0614276
lipl123	KTM	5	1715.64	2110.51	728.899	1703	740	28095	3.62087e+06	1880	306846321		101	0.0588701
lipl123	KTM	6	1518.47	2174.66	413.273	2238	1129	7120	3.30215e+06	2175	279836906		139	0.0915394
lipl123	KTM	7	1651.56	2540.33	1046.6	2108	1022	57808	4.1955e+06	2270	355542279		139	0.0841631
lipl123	KTM	8	1841.91	3080.15	693.036	2951	880	11290	5.67336e+06	3095	480781238		104	0.0564633
lipl123	KTM	9	1786.07	2234.95	733.09	2111	880	15941	3.99177e+06	2139	338277075		154	0.086223
lipl123	KTM	10	1596.96	2273.45	729.619	2256	871	17685	3.6306e+06	2174	307670815		122	0.0763953
														0.0743927
N2	KTMM	1	2345.44	5726.03	2066.32	4566	2164	50271	1.343e+07	5320	1138112087		129	0.0550004
N2	KTMM	2	1865.02	7086.61	2826.91	5809	2052	55709	1.32167e+07	6452	1120031281		167	0.0895431
N2	KTMM	3	985.147	6887.93	2114.57	6245	2968	46862	6.78562e+06	6577	575039043		63	0.0639498
N2	KTMM	4	1151.61	6240.5	1662.89	5845	2256	25381	7.18665e+06	6045	609023240		101	0.0877031
N2	KTMM	5	1288.05	6499.69	1342.44	6365	2483	19966	8.37192e+06	6417	709467322		101	0.0784132
N2	KTMM	6	2522.1	6534.93	2321.83	4901	1805	46159	1.64817e+07	6107	1396723432		208	0.082471
N2	KTMM	7	1734.72	5768.16	2262.26	4388	1777	41160	1.00062e+07	5282	847959843		134	0.0772457
N2	KTMM	8	2010.7	3541.01	985.948	3887	1718	21880	7.1199e+06	3520	603367211		141	0.0701249
N2	KTMM	9	2477.73	4330.57	2018.54	3328	1837	47430	1.073e+07	3869	909297523		152	0.0613465
N2	KTMM	10	2161.46	5968.81	2577.47	4069	2265	52803	1.29013e+07	5443	1093306564		155	0.0717109
														0.0737509
lipl123	KTMM	1	1866.52	8677.09	3302.08	6740	2184	51683	1.6196e+07	8083	1372507919		149	0.0798276
lipl123	KTMM	2	1542.18	5093.36	1124.66	4867	2272	18946	7.85487e+06	4974	665651337		100	0.0648433
lipl123	KTMM	3	1806.61	4069.93	1157.98	3940	1317	15092	7.35279e+06	3983	623102676		108	0.0597804
lipl123	KTMM	4	1398.58	7417.48	2247.07	6479	2245	32166	1.03739e+07	7145	879126920		107	0.0765061
lipl123	KTMM	5	2000.47	4531.36	1430.8	4168	1566	27371	9.06483e+06	4300	768187527		110	0.0549872
lipl123	KTMM	6	1217.97	4442.31	1507.47	3664	1805	31147	5.41058e+06	4056	458513091		103	0.0845672
lipl123	KTMM	7	1204.15	5452.64	1813.96	4619	2917	34017	6.56579e+06	4976	556409492		79	0.0656066
lipl123	KTMM	8	1843.2	4795.63	1475.68	4622	1305	14916	8.83932e+06	4584	749076878		118	0.064019
lipl123	KTMM	9	1576.03	3273.02	960.346	2965	991	18129	5.1584e+06	3162	437141852		100	0.0634504
lipl123	KTMM	10	1445	6232.08	3076.75	5780	2400	65535	9.00538e+06	5594	763149218		95	0.0657438
														0.0679332

## Sheet: F6I Summary Statistics PRISM
Table Analyzed	LipaseMutants						Number of families	1
Data sets analyzed	A-F						Number of comparisons per family	15
							Alpha	0.05
ANOVA summary
F	15.17						Tukey's multiple comparisons test	Mean Diff.	95.00% CI of diff.	Below threshold?	Summary	Adjusted P Value
P value	<0.0001						OP50_N2 vs. OP50_lipl123	0.004799	-0.01459 to 0.02418	No	ns	0.9771	A-B
P value summary	****						OP50_N2 vs. KTM_N2	0.05131	0.03192 to 0.07069	Yes	****	<0.0001	A-C
Significant diff. among means (P < 0.05)?	Yes						OP50_N2 vs. KTM_lipl123	0.01736	-0.002029 to 0.03674	No	ns	0.1039	A-D
R squared	0.5842						OP50_N2 vs. KTMM_N2	0.018	-0.001387 to 0.03738	No	ns	0.0832	A-E
							OP50_N2 vs. KTMM_lipl123	0.02382	0.004430 to 0.04320	Yes	**	0.0079	A-F
Brown-Forsythe test							OP50_lipl123 vs. KTM_N2	0.04651	0.02712 to 0.06590	Yes	****	<0.0001	B-C
F (DFn, DFd)	1.100 (5, 54)						OP50_lipl123 vs. KTM_lipl123	0.01256	-0.006828 to 0.03194	No	ns	0.4051	B-D
P value	0.3712						OP50_lipl123 vs. KTMM_N2	0.0132	-0.006186 to 0.03258	No	ns	0.3494	B-E
P value summary	ns						OP50_lipl123 vs. KTMM_lipl123	0.01902	-0.0003682 to 0.03840	No	ns	0.0574	B-F
Are SDs significantly different (P < 0.05)?	No						KTM_N2 vs. KTM_lipl123	-0.03395	-0.05334 to -0.01457	Yes	****	<0.0001	C-D
							KTM_N2 vs. KTMM_N2	-0.03331	-0.05270 to -0.01393	Yes	****	<0.0001	C-E
Bartlett's test							KTM_N2 vs. KTMM_lipl123	-0.02749	-0.04688 to -0.008108	Yes	**	0.0014	C-F
Bartlett's statistic (corrected)	5.634						KTM_lipl123 vs. KTMM_N2	0.0006418	-0.01874 to 0.02003	No	ns	>0.9999	D-E
P value	0.3434						KTM_lipl123 vs. KTMM_lipl123	0.00646	-0.01293 to 0.02584	No	ns	0.9209	D-F
P value summary	ns						KTMM_N2 vs. KTMM_lipl123	0.005818	-0.01357 to 0.02520	No	ns	0.9481	E-F
Are SDs significantly different (P < 0.05)?	No
							Test details	Mean 1	Mean 2	Mean Diff.	SE of diff.	n1	n2	q	DF
ANOVA table	SS	DF	MS	F (DFn, DFd)	P value		OP50_N2 vs. OP50_lipl123	0.09175	0.08695	0.004799	0.006561	10	10	1.034	54
Treatment (between columns)	0.01633	5	0.003266	F (5, 54) = 15.17	P<0.0001		OP50_N2 vs. KTM_N2	0.09175	0.04044	0.05131	0.006561	10	10	11.06	54
Residual (within columns)	0.01162	54	0.0002153				OP50_N2 vs. KTM_lipl123	0.09175	0.07439	0.01736	0.006561	10	10	3.741	54
Total	0.02796	59					OP50_N2 vs. KTMM_N2	0.09175	0.07375	0.018	0.006561	10	10	3.879	54
							OP50_N2 vs. KTMM_lipl123	0.09175	0.06793	0.02382	0.006561	10	10	5.133	54
Data summary							OP50_lipl123 vs. KTM_N2	0.08695	0.04044	0.04651	0.006561	10	10	10.02	54
Number of treatments (columns)	6						OP50_lipl123 vs. KTM_lipl123	0.08695	0.07439	0.01256	0.006561	10	10	2.707	54
Number of values (total)	60						OP50_lipl123 vs. KTMM_N2	0.08695	0.07375	0.0132	0.006561	10	10	2.845	54
							OP50_lipl123 vs. KTMM_lipl123	0.08695	0.06793	0.01902	0.006561	10	10	4.099	54
							KTM_N2 vs. KTM_lipl123	0.04044	0.07439	-0.03395	0.006561	10	10	7.318	54
							KTM_N2 vs. KTMM_N2	0.04044	0.07375	-0.03331	0.006561	10	10	7.18	54
							KTM_N2 vs. KTMM_lipl123	0.04044	0.06793	-0.02749	0.006561	10	10	5.926	54
							KTM_lipl123 vs. KTMM_N2	0.07439	0.07375	0.0006418	0.006561	10	10	0.1383	54
							KTM_lipl123 vs. KTMM_lipl123	0.07439	0.06793	0.00646	0.006561	10	10	1.392	54
							KTMM_N2 vs. KTMM_lipl123	0.07375	0.06793	0.005818	0.006561	10	10	1.254	54

## Sheet: F6J
	gene	op50_r1	op50_r2	op50_r3	komb_1g_r1	komb_1g_r2	komb_1g_r3	komb_5g_r1	komb_5g_r2	komb_5g_r3	komb_mix_r1	komb_mix_r2	komb_mix_r3
	dgat-2	577.845	405.531	536.479	54.8459	164.87	134.076	59.9153	70.6608	86.7287	780.879	860.786	948.281

## Sheet: F6J Summary Satistics PRISM
dgat-2
Table Analyzed	dgat-2
Data sets analyzed	A-C
ANOVA summary
F	138.5
P value	<0.0001
P value summary	****
Significant diff. among means (P < 0.05)?	Yes
R squared	0.9685
Brown-Forsythe test
F (DFn, DFd)	0.3948 (2, 9)
P value	0.6849
P value summary	ns
Are SDs significantly different (P < 0.05)?	No
Bartlett's test
Bartlett's statistic (corrected)
P value
P value summary
Are SDs significantly different (P < 0.05)?
ANOVA table	SS	DF	MS	F (DFn, DFd)	P value
Treatment (between columns)	1234385	2	617193	F (2, 9) = 138.5	P<0.0001
Residual (within columns)	40117	9	4457
Total	1274502	11
Data summary
Number of treatments (columns)	3
Number of values (total)	12
Number of families	1
Number of comparisons per family	3
Alpha	0.05
Tukey's multiple comparisons test	Mean Diff.	95.00% CI of diff.	Below threshold?	Summary	Adjusted P Value
E. coli OP50 vs. KTM	411.4	279.6 to 543.2	Yes	****	<0.0001	A-B
E. coli OP50 vs. KTM-M	-356.7	-508.9 to -204.5	Yes	***	0.0003	A-C
KTM vs. KTM-M	-768.1	-899.9 to -636.3	Yes	****	<0.0001	B-C
Test details	Mean 1	Mean 2	Mean Diff.	SE of diff.	n1	n2	q	DF
E. coli OP50 vs. KTM	506.6	95.18	411.4	47.21	3	6	12.32	9
E. coli OP50 vs. KTM-M	506.6	863.3	-356.7	54.51	3	3	9.254	9
KTM vs. KTM-M	95.18	863.3	-768.1	47.21	6	3	23.01	9

## Sheet: F6K
genotype	food	worm	area	mean	StdDev	Mode	Min	Max	IntDen	Median	RawIntDen	Inverted Mean		genotype	food	worm	area	mean	StdDev	Mode	Min	Max	IntDen	Median	RawIntDen	Inverted Mean
N2	KTM	1	625	7687.53	731.699	6853	5540	10034	4804705	7742	4804705	57848.5		hjSi56[Pvha-6::3xFLAG::TEV::GFP::dgat-2::let-858 3'UTR] IV	KTM	1	625	7403.03	585.269	7267	5368	8816	4626891	7422	4626891	58133
N2	KTM	2	625	7625.9	860.782	7134	3454	9625	4766187	7666	4766187	57910.1		hjSi56[Pvha-6::3xFLAG::TEV::GFP::dgat-2::let-858 3'UTR] IV	KTM	2	625	8360.39	1187.93	7507	5850	12735	5225244	8126	5225244	57175.6
N2	KTM	3	625	8145.39	741.05	8078	5067	9905	5090866	8209	5090866	57390.6		hjSi56[Pvha-6::3xFLAG::TEV::GFP::dgat-2::let-858 3'UTR] IV	KTM	3	625	7320.41	591.223	6820	5167	9077	4575255	7316	4575255	58215.6
N2	KTM	4	625	7496.59	725.529	7114	5587	10197	4685371	7424	4685371	58039.4		hjSi56[Pvha-6::3xFLAG::TEV::GFP::dgat-2::let-858 3'UTR] IV	KTM	4	625	7383.36	585.156	7383	5532	9280	4614602	7365	4614602	58152.6
N2	KTM	5	625	7850.95	673.543	7996	5848	9376	4906844	7926	4906844	57685.1		hjSi56[Pvha-6::3xFLAG::TEV::GFP::dgat-2::let-858 3'UTR] IV	KTM	5	625	7415.17	443.943	7386	6314	8672	4634483	7389	4634483	58120.8
N2	KTM	6	625	7154.09	632.539	7565	5038	8847	4471309	7182	4471309	58381.9		hjSi56[Pvha-6::3xFLAG::TEV::GFP::dgat-2::let-858 3'UTR] IV	KTM	6	625	7280.37	532.4	7448	5662	9270	4550229	7251	4550229	58255.6
N2	KTM	7	625	8396.76	718.027	7912	6186	10615	5247974	8435	5247974	57139.2		hjSi56[Pvha-6::3xFLAG::TEV::GFP::dgat-2::let-858 3'UTR] IV	KTM	7	625	7047.6	467.749	7070	5713	8434	4404749	7031	4404749	58488.4
N2	KTM	8	625	8876.8	725.011	9144	6786	11056	5548000	8927	5548000	56659.2		hjSi56[Pvha-6::3xFLAG::TEV::GFP::dgat-2::let-858 3'UTR] IV	KTM	8	625	7427.79	648.58	7781	5145	8954	4642371	7462	4642371	58108.2
N2	KTM	9	625	8965.83	808.372	8478	6592	11037	5603647	9065	5603647	56570.2		hjSi56[Pvha-6::3xFLAG::TEV::GFP::dgat-2::let-858 3'UTR] IV	KTM	9	625	7424.23	583.977	7075	5851	9642	4640146	7420	4640146	58111.8
N2	KTM	10	625	8669.73	833.158	8489	5430	11091	5418582	8699	5418582	56866.3		hjSi56[Pvha-6::3xFLAG::TEV::GFP::dgat-2::let-858 3'UTR] IV	KTM	10	625	7567.24	671.646	7905	5375	9803	4729523	7545	4729523	57968.8
N2	KTM	11	625	8640.91	868.96	8580	4559	11159	5400567	8688	5400567	56895.1		hjSi56[Pvha-6::3xFLAG::TEV::GFP::dgat-2::let-858 3'UTR] IV	KTM	11	625	7557.38	763.852	6345	5676	10192	4723361	7520	4723361	57978.6
N2	KTM	12	625	8530.25	645.662	7600	6012	10150	5331405	8591	5331405	57005.8		hjSi56[Pvha-6::3xFLAG::TEV::GFP::dgat-2::let-858 3'UTR] IV	KTM	12	625	6314.83	725.507	5593	4344	9070	3946768	6254	3946768	59221.2
N2	KTM	13	625	8843.49	643.08	8335	6566	10365	5527180	8877	5527180	56692.5		hjSi56[Pvha-6::3xFLAG::TEV::GFP::dgat-2::let-858 3'UTR] IV	KTM	13	625	6959.54	524.32	6445	5517	8690	4349712	6937	4349712	58576.5
N2	KTM	14	625	9719.33	1014	9382	6635	12072	6074580	9846	6074580	55816.7		hjSi56[Pvha-6::3xFLAG::TEV::GFP::dgat-2::let-858 3'UTR] IV	KTM	14	625	6522.17	724.253	7090	4803	8525	4076357	6530	4076357	59013.8
N2	KTM	15	625	8763.77	942.493	8365	5134	11605	5477354	8848	5477354	56772.2		hjSi56[Pvha-6::3xFLAG::TEV::GFP::dgat-2::let-858 3'UTR] IV	KTM	15	625	7103.37	717.58	7045	4877	9359	4439607	7099	4439607	58432.6
N2	KTM	16	625	7551.79	526.197	7322	5764	9139	4719868	7544	4719868	57984.2		hjSi56[Pvha-6::3xFLAG::TEV::GFP::dgat-2::let-858 3'UTR] IV	KTM	16	625	6644.82	541.368	6188	5013	8263	4153013	6602	4153013	58891.2
N2	KTM	17	625	8261.47	673.043	7973	5542	9882	5163420	8323	5163420	57274.5		hjSi56[Pvha-6::3xFLAG::TEV::GFP::dgat-2::let-858 3'UTR] IV	KTM	17	625	6545.86	647.907	5836	4725	8840	4091165	6489	4091165	58990.1
N2	KTM	18	625	7611.37	695.145	7076	5370	9302	4757104	7665	4757104	57924.6		hjSi56[Pvha-6::3xFLAG::TEV::GFP::dgat-2::let-858 3'UTR] IV	KTM	18	625	6749.74	561.391	6569	5386	8601	4218586	6710	4218586	58786.3
N2	KTM	19	625	7672.5	845.84	7919	5254	9762	4795311	7794	4795311	57863.5		hjSi56[Pvha-6::3xFLAG::TEV::GFP::dgat-2::let-858 3'UTR] IV	KTM	19	625	6417.86	538.181	5755	5074	8124	4011165	6388	4011165	59118.1
N2	KTM	20	625	7155.51	663.236	7098	5124	9226	4472195	7164	4472195	58380.5		hjSi56[Pvha-6::3xFLAG::TEV::GFP::dgat-2::let-858 3'UTR] IV	KTM	20	625	6585.02	803.44	5906	4413	8972	4115639	6495	4115639	58951
N2	KTM	21	625	7289.14	793.457	6659	5047	9735	4555712	7283	4555712	58246.9		hjSi56[Pvha-6::3xFLAG::TEV::GFP::dgat-2::let-858 3'UTR] IV	KTM	21	625	6940.98	753.518	6480	4558	9318	4338110	6910	4338110	58595
N2	KTM	22	625	7103.44	722.564	7203	4666	9003	4439651	7155	4439651	58432.6		hjSi56[Pvha-6::3xFLAG::TEV::GFP::dgat-2::let-858 3'UTR] IV	KTM	22	625	6231.33	575.962	6550	4599	8419	3894579	6211	3894579	59304.7
N2	KTM	23	625	6512.72	704.338	6753	4307	8427	4070452	6553	4070452	59023.3		hjSi56[Pvha-6::3xFLAG::TEV::GFP::dgat-2::let-858 3'UTR] IV	KTM	23	625	7867.85	718.934	8333	5491	9743	4917404	7900	4917404	57668.2
N2	KTM	24	625	6821.23	724.684	6208	3630	8539	4263272	6861	4263272	58714.8		hjSi56[Pvha-6::3xFLAG::TEV::GFP::dgat-2::let-858 3'UTR] IV	KTM	24	625	7773.63	773.142	7668	5646	9874	4858517	7735	4858517	57762.4
N2	KTM	25	625	6299.68	552.373	5743	4573	8049	3937300	6306	3937300	59236.3		hjSi56[Pvha-6::3xFLAG::TEV::GFP::dgat-2::let-858 3'UTR] IV	KTM	25	625	5477.38	460.651	5347	4013	7152	3423363	5501	3423363	60058.6
N2	KTM	26	625	6557.93	684.522	6257	4372	8518	4098707	6553	4098707	58978.1		hjSi56[Pvha-6::3xFLAG::TEV::GFP::dgat-2::let-858 3'UTR] IV	KTM	26	625	6723.84	587.489	6131	4971	8812	4202401	6705	4202401	58812.2
N2	KTM	27	625	5292.08	846.188	4936	3460	8818	3307551	5196	3307551	60243.9		hjSi56[Pvha-6::3xFLAG::TEV::GFP::dgat-2::let-858 3'UTR] IV	KTM	27	625	6382.84	432.197	6218	4971	7783	3989273	6381	3989273	59153.2
N2	KTM	28	625	9128.08	735.108	8361	5828	10851	5705052	9217	5705052	56407.9		hjSi56[Pvha-6::3xFLAG::TEV::GFP::dgat-2::let-858 3'UTR] IV	KTM	28	625	6425.89	525.89	6190	5054	8253	4016184	6410	4016184	59110.1
N2	KTM	29	625	8084.45	871.167	8144	5440	9990	5052779	8112	5052779	57451.6		hjSi56[Pvha-6::3xFLAG::TEV::GFP::dgat-2::let-858 3'UTR] IV	KTM	29	625	6880.3	731.765	6240	5065	9648	4300185	6772	4300185	58655.7
N2	KTM	30	625	8880.43	907.671	8794	6135	11830	5550268	8917	5550268	56655.6		hjSi56[Pvha-6::3xFLAG::TEV::GFP::dgat-2::let-858 3'UTR] IV	KTM	30	625	6984.57	624.381	6740	4993	9046	4365355	6996	4365355	58551.4
N2	KTM	31	625	7847.98	527.411	7254	6412	9428	4904986	7858	4904986	57688		hjSi56[Pvha-6::3xFLAG::TEV::GFP::dgat-2::let-858 3'UTR] IV	KTM	31	625	7338.7	499.251	7368	5362	8706	4586686	7358	4586686	58197.3
N2	KTM	32	625	6945.11	1311.91	5938	2877	10752	4340693	7009	4340693	58590.9		hjSi56[Pvha-6::3xFLAG::TEV::GFP::dgat-2::let-858 3'UTR] IV	KTM	32	625	7460.27	704.984	7267	5213	9196	4662666	7465	4662666	58075.7
N2	KTM	33	625	8209.27	713.572	7950	5747	10644	5130795	8204	5130795	57326.7		hjSi56[Pvha-6::3xFLAG::TEV::GFP::dgat-2::let-858 3'UTR] IV	KTM	33	625	7055.32	877.568	6016	4750	9700	4409575	6988	4409575	58480.7
N2	KTM	34	625	8238.84	767.941	7864	5067	9905	5149276	8308	5149276	57297.2		hjSi56[Pvha-6::3xFLAG::TEV::GFP::dgat-2::let-858 3'UTR] IV	KTM	34	625	6939.12	579.233	7411	5152	8711	4336952	6983	4336952	58596.9
N2	KTM	35	625	7604.25	746.86	7204	5819	10197	4752659	7533	4752659	57931.7		hjSi56[Pvha-6::3xFLAG::TEV::GFP::dgat-2::let-858 3'UTR] IV	KTM	35	625	6122.32	547.8	5493	4646	8162	3826450	6093	3826450	59413.7
N2	KTM	36	625	8904.51	843.413	7751	5983	11273	5565317	8929	5565317	56631.5		hjSi56[Pvha-6::3xFLAG::TEV::GFP::dgat-2::let-858 3'UTR] IV	KTM	36	625	5741.79	493.018	5927	4394	7192	3588616	5732	3588616	59794.2
N2	KTM	37	625	7016.2	738.837	6478	4514	9927	4385128	6974	4385128	58519.8		hjSi56[Pvha-6::3xFLAG::TEV::GFP::dgat-2::let-858 3'UTR] IV	KTM	37	625	6650.66	775.64	5945	4466	8971	4156660	6708	4156660	58885.3
N2	KTM	38	625	7923.64	709.472	8307	5848	10095	4952274	7980	4952274	57612.4		hjSi56[Pvha-6::3xFLAG::TEV::GFP::dgat-2::let-858 3'UTR] IV	KTM	38	625	6016.5	509.987	6033	3848	7741	3760310	6024	3760310	59519.5
N2	KTM	39	625	9673	944.916	9802	6108	11784	6045624	9781	6045624	55863		hjSi56[Pvha-6::3xFLAG::TEV::GFP::dgat-2::let-858 3'UTR] IV	KTM	39	625	6651.39	578.002	6190	4998	8859	4157120	6648	4157120	58884.6
N2	KTM	40	625	8306.28	755.369	8705	6297	10508	5191428	8371	5191428	57229.7		hjSi56[Pvha-6::3xFLAG::TEV::GFP::dgat-2::let-858 3'UTR] IV	KTM	40	625	7902.36	666.681	7243	5884	10018	4938974	7950	4938974	57633.6
N2	KTM	41	625	8182.66	649.724	8373	6248	9889	5114165	8219	5114165	57353.3		hjSi56[Pvha-6::3xFLAG::TEV::GFP::dgat-2::let-858 3'UTR] IV	KTM	41	625	7231.42	618.085	6901	5700	9141	4519637	7195	4519637	58304.6
N2	KTM	42	625	7041.94	1061.24	7028	3562	9271	4401213	7143	4401213	58494.1		hjSi56[Pvha-6::3xFLAG::TEV::GFP::dgat-2::let-858 3'UTR] IV	KTM	42	625	7183.32	646.201	6881	5495	9064	4489576	7183	4489576	58352.7
N2	KTM	43	625	7157.13	656.176	7565	5038	8824	4473209	7190	4473209	58378.9		hjSi56[Pvha-6::3xFLAG::TEV::GFP::dgat-2::let-858 3'UTR] IV	KTM	43	625	6838.34	733.418	6690	5009	9581	4273963	6799	4273963	58697.7
N2	KTM	44	625	7148.27	638.694	6763	5140	8964	4467669	7187	4467669	58387.7		hjSi56[Pvha-6::3xFLAG::TEV::GFP::dgat-2::let-858 3'UTR] IV	KTM	44	625	6339.81	556.861	5965	4930	8471	3962384	6321	3962384	59196.2
N2	KTM	45	625	7718.66	646.26	7739	5889	9680	4824160	7718	4824160	57817.3		hjSi56[Pvha-6::3xFLAG::TEV::GFP::dgat-2::let-858 3'UTR] IV	KTM	45	625	7069.46	851.962	6648	4810	9499	4418415	6991	4418415	58466.5
N2	KTM	46	625	8200.89	682.06	8043	6319	9848	5125556	8229	5125556	57335.1		hjSi56[Pvha-6::3xFLAG::TEV::GFP::dgat-2::let-858 3'UTR] IV	KTM	46	625	6866.56	841.638	6296	4759	9659	4291597	6800	4291597	58669.4
N2	KTM	47	625	9529.95	792.198	9320	6596	12216	5956217	9581	5956217	56006.1		hjSi56[Pvha-6::3xFLAG::TEV::GFP::dgat-2::let-858 3'UTR] IV	KTM	47	625	7661.89	724.413	6899	5771	10107	4788679	7641	4788679	57874.1
N2	KTM	48	625	8187.71	556.653	8563	6092	9834	5117320	8205	5117320	57348.3		hjSi56[Pvha-6::3xFLAG::TEV::GFP::dgat-2::let-858 3'UTR] IV	KTM	48	625	7709.1	948.857	8019	5288	10842	4818188	7592	4818188	57826.9
N2	KTM	49	625	6994.09	655.936	6446	4982	8593	4371307	7063	4371307	58541.9		hjSi56[Pvha-6::3xFLAG::TEV::GFP::dgat-2::let-858 3'UTR] IV	KTM	49	625	7830.41	607.826	7352	6155	10359	4894004	7821	4894004	57705.6
N2	KTM	50	625	7879.77	704.779	7984	6194	9950	4924857	7914	4924857	57656.2		hjSi56[Pvha-6::3xFLAG::TEV::GFP::dgat-2::let-858 3'UTR] IV	KTM	50	625	7336.89	685.485	7344	5074	10177	4585555	7320	4585555	58199.1
N2	KTM	51	625	6271.77	578.541	6267	4548	8056	3919857	6269	3919857	59264.2				51	625	7143.67	769.014	6832	5354	9064	4464793	7044	4464793	58392.3
N2	KTM	52	625	8124.24	956.576	6448	4788	10336	5077651	8176	5077651	57411.8				52	625	7246.24	578.56	7332	5062	9035	4528900	7256	4528900	58289.8
N2	KTM	53	625	7173.04	921.848	6862	3518	9828	4483152	7138	4483152	58363				53	625	6443.34	566.855	6082	4881	8138	4027088	6459	4027088	59092.7
N2	KTM	54	625	8145.9	941.321	6948	5046	10383	5091186	8242	5091186	57390.1				54	625	7090.05	666.986	7117	5307	9313	4431284	7133	4431284	58445.9
																55	625	9394.86	779.733	9525	7100	12143	5871789	9395	5871789	56141.1
																56	625	7081.59	604.251	6836	5234	9145	4425996	7103	4425996	58454.4
																57	625	6419.81	491.641	6164	5103	8029	4012378	6406	4012378	59116.2
																58	625	6610.23	576.262	5982	5113	8737	4131395	6606	4131395	58925.8
																59	625	5252.4	480.281	5532	3980	6838	3282753	5242	3282753	60283.6
																60	625	8062.13	763.399	7844	5975	10088	5038829	8012	5038829	57473.9
																61	625	5270.53	380.233	5138	4281	6657	3294082	5252	3294082	60265.5
																62	625	6816.44	608.729	6707	4931	8702	4260274	6830	4260274	58719.6
																63	625	7262.88	552.047	7034	4841	8615	4539299	7284	4539299	58273.1
																64	625	7042.86	491.957	6571	5464	8541	4401789	7050	4401789	58493.1
																65	625	7272.51	518.927	7212	6148	9313	4545321	7229	4545321	58263.5

## Sheet: F6K Summary Satistics PRISM
Table Analyzed	Data 2
Column B	dgat2_KTM
vs.	vs.
Column A	N2_KTM
Unpaired t test
P value	<0.0001
P value summary	****
Significantly different (P < 0.05)?	Yes
One- or two-tailed P value?	Two-tailed
t, df	t=5.888, df=117
How big is the difference?
Mean of column A	57684
Mean of column B	58550
Difference between means (B - A) ± SEM	866.4 ± 147.1
95% confidence interval	575.0 to 1158
R squared (eta squared)	0.2286
F test to compare variances
F, DFn, Dfd	1.685, 53, 64
P value	0.0464
P value summary	*
Significantly different (P < 0.05)?	Yes
Data analyzed
Sample size, column A	54
Sample size, column B	65
