# Supplementary material for: Kombucha Tea-associated microbes remodel host metabolic pathways to suppress lipid accumulation
Source: PLoS Genet. 2024 Mar 28;20(3):e1011003. doi: 10.1371/journal.pgen.1011003 (PMC10977768; doi:10.1371/journal.pgen.1011003)
Supplement: S7 Data — (XLSX) [file pgen.1011003.s020.xlsx]

## Sheet: SF1C
index	rd1	RD10	RD11	RD12	RD13	RD14	RD15	RD16	RD17	RD18	RD19	RD2	RD3	RD4	RD5	RD6	RD7	RD8	RD9
UserSampleName	Rep_1_Day_1_Culture	Rep_2_Day_12_Plate	Rep_3_Day_1_Culture	Rep_3_Day_6_Culture	Rep_3_Day_13_Culture	Rep3Day5Plate	Rep_3_Day_12_Plate	Rep_6_Day_1_Culture	Rep_6_Day_5_Culture	Rep_6_Day_4_Plate	Biofilm_	Rep_1_Day_6_Culture	Rep_1_Day_12_Culture	Rep_1_Day_5_Plate	Rep_1_Day_12_Plate	Rep_2_Day_1_Culture	Rep_2_Day_6_Culture	Rep_2_Day_12_Culture	Rep_2_Day_5_Plate
Unassigned;__;__;__;__;__;__	8	14	36	25	12	10	3	5	5	4	23	51	10	11	27	82	107	18	4
k__Bacteria;__;__;__;__;__;__	76	41	178	52	26	56	20	244	86	46	44	53	31	33	30	554	251	59	42
k__Bacteria;p__Acidobacteria;c__DA052;o__Ellin6513;f__;g__;s__	0	0	0	3	5	0	0	4	0	0	0	24	4	0	0	12	51	0	0
k__Bacteria;p__Acidobacteria;c__Solibacteres;o__Solibacterales;f__;g__;s__	0	0	0	9	0	0	0	0	0	0	0	12	5	0	0	8	52	0	0
k__Bacteria;p__Actinobacteria;c__Actinobacteria;o__Actinomycetales;__;__;__	0	0	0	0	0	0	0	0	0	0	0	0	4	0	0	0	0	0	0
k__Bacteria;p__Actinobacteria;c__Actinobacteria;o__Actinomycetales;f__;g__;s__	0	0	0	0	0	0	0	0	0	0	0	0	0	0	0	8	14	4	0
k__Bacteria;p__Actinobacteria;c__Actinobacteria;o__Actinomycetales;f__Actinomycetaceae;g__Actinomyces;s__	0	0	0	0	0	0	0	0	0	0	0	4	0	0	0	0	2	4	0
k__Bacteria;p__Actinobacteria;c__Actinobacteria;o__Actinomycetales;f__Corynebacteriaceae;g__Corynebacterium;__	0	0	0	0	0	0	0	0	0	0	0	11	0	0	0	0	0	0	0
k__Bacteria;p__Actinobacteria;c__Actinobacteria;o__Actinomycetales;f__Corynebacteriaceae;g__Corynebacterium;s__	0	0	0	5	0	0	0	0	3	0	4	37	3	0	0	0	28	2	0
k__Bacteria;p__Actinobacteria;c__Actinobacteria;o__Actinomycetales;f__Corynebacteriaceae;g__Corynebacterium;s__kroppenstedtii	0	0	0	0	0	0	0	0	0	0	0	2	0	0	0	0	0	0	0
k__Bacteria;p__Actinobacteria;c__Actinobacteria;o__Actinomycetales;f__Microbacteriaceae;g__Agrococcus;s__jenensis	0	0	0	0	0	0	0	9	0	0	0	0	0	0	0	0	0	0	0
k__Bacteria;p__Actinobacteria;c__Actinobacteria;o__Actinomycetales;f__Microbacteriaceae;g__Microbacterium;__	0	0	2	0	0	0	0	0	0	0	0	0	0	0	0	0	0	0	0
k__Bacteria;p__Actinobacteria;c__Actinobacteria;o__Actinomycetales;f__Mycobacteriaceae;g__Mycobacterium;__	0	56	0	0	0	0	17	0	0	0	0	0	0	0	7	0	0	0	0
k__Bacteria;p__Actinobacteria;c__Actinobacteria;o__Actinomycetales;f__Mycobacteriaceae;g__Mycobacterium;s__	0	0	0	0	0	0	0	0	0	0	0	0	0	0	0	0	10	0	0
k__Bacteria;p__Actinobacteria;c__Actinobacteria;o__Actinomycetales;f__Mycobacteriaceae;g__Mycobacterium;s__gordonae	0	0	0	0	0	0	0	0	0	0	0	5	0	0	0	0	0	0	0
k__Bacteria;p__Actinobacteria;c__Actinobacteria;o__Actinomycetales;f__Nocardioidaceae;g__Friedmanniella;s__	0	0	0	0	0	0	0	2	0	0	0	3	0	0	0	0	0	0	0
k__Bacteria;p__Actinobacteria;c__Actinobacteria;o__Actinomycetales;f__Nocardioidaceae;g__Propionicimonas;s__	0	0	0	0	7	0	0	3	0	0	0	0	5	0	0	0	0	0	0
k__Bacteria;p__Actinobacteria;c__Actinobacteria;o__Actinomycetales;f__Propionibacteriaceae;g__Propionibacterium;s__acnes	2	0	7	26	6	0	0	0	17	0	4	144	9	0	0	33	128	14	0
k__Bacteria;p__Actinobacteria;c__Actinobacteria;o__Actinomycetales;f__Streptomycetaceae;g__Streptomyces;__	0	0	0	0	0	0	0	3	0	0	0	0	0	0	0	0	0	0	0
k__Bacteria;p__Actinobacteria;c__Actinobacteria;o__Bifidobacteriales;f__Bifidobacteriaceae;g__Bifidobacterium;__	0	0	0	13	0	0	0	0	0	0	0	0	0	7	0	22	54	0	0
k__Bacteria;p__Actinobacteria;c__Actinobacteria;o__Bifidobacteriales;f__Bifidobacteriaceae;g__Bifidobacterium;s__	0	0	20	39	15	0	0	14	12	0	4	34	14	0	0	76	225	0	0
k__Bacteria;p__Actinobacteria;c__Coriobacteriia;o__Coriobacteriales;f__Coriobacteriaceae;g__Adlercreutzia;s__	0	0	0	0	7	0	0	0	0	0	0	5	4	0	0	6	11	0	0
k__Bacteria;p__Actinobacteria;c__Coriobacteriia;o__Coriobacteriales;f__Coriobacteriaceae;g__Atopobium;s__	0	0	0	0	0	0	0	0	0	0	0	5	0	0	0	0	0	0	0
k__Bacteria;p__Actinobacteria;c__Coriobacteriia;o__Coriobacteriales;f__Coriobacteriaceae;g__Olsenella;s__umbonata	0	0	0	0	0	0	0	0	0	0	0	0	0	0	0	3	0	0	0
k__Bacteria;p__Armatimonadetes;c__OS-L;o__;f__;g__;s__	0	0	0	0	0	0	0	0	0	0	0	0	0	0	0	2	0	0	0
k__Bacteria;p__Armatimonadetes;c__[Fimbriimonadia];o__[Fimbriimonadales];f__;g__;s__	0	0	0	0	0	0	0	0	0	0	0	0	0	0	0	3	0	0	0
k__Bacteria;p__Armatimonadetes;c__[Fimbriimonadia];o__[Fimbriimonadales];f__[Fimbriimonadaceae];g__Fimbriimonas;s__	0	0	0	0	0	0	0	0	0	0	0	0	0	0	0	0	9	0	0
k__Bacteria;p__Bacteroidetes;__;__;__;__;__	0	0	0	0	0	0	0	0	0	0	0	6	0	0	0	0	12	2	0
k__Bacteria;p__Bacteroidetes;c__Bacteroidia;o__Bacteroidales;f__;g__;s__	0	0	3	0	0	0	0	0	0	0	0	9	0	0	0	0	12	0	0
k__Bacteria;p__Bacteroidetes;c__Bacteroidia;o__Bacteroidales;f__Bacteroidaceae;g__Bacteroides;__	0	0	0	6	0	0	14	0	0	0	0	29	0	0	9	11	20	0	4
k__Bacteria;p__Bacteroidetes;c__Bacteroidia;o__Bacteroidales;f__Bacteroidaceae;g__Bacteroides;s__	0	0	0	8	0	0	0	0	0	0	0	0	6	0	0	7	22	0	0
k__Bacteria;p__Bacteroidetes;c__Bacteroidia;o__Bacteroidales;f__Bacteroidaceae;g__Bacteroides;s__fragilis	0	0	0	0	0	0	0	5	0	0	0	0	0	0	0	0	0	0	0
k__Bacteria;p__Bacteroidetes;c__Bacteroidia;o__Bacteroidales;f__Bacteroidaceae;g__Bacteroides;s__ovatus	0	0	0	0	0	0	0	0	0	0	0	0	0	0	0	0	31	0	0
k__Bacteria;p__Bacteroidetes;c__Bacteroidia;o__Bacteroidales;f__Bacteroidaceae;g__Bacteroides;s__plebeius	0	0	0	0	0	0	0	0	0	0	0	0	0	0	0	0	4	0	0
k__Bacteria;p__Bacteroidetes;c__Bacteroidia;o__Bacteroidales;f__Bacteroidaceae;g__Bacteroides;s__uniformis	0	0	0	0	0	0	0	0	0	0	0	0	3	0	0	0	0	0	0
k__Bacteria;p__Bacteroidetes;c__Bacteroidia;o__Bacteroidales;f__Porphyromonadaceae;g__Parabacteroides;__	0	0	0	0	0	0	0	0	0	0	0	0	0	0	0	0	8	0	0
k__Bacteria;p__Bacteroidetes;c__Bacteroidia;o__Bacteroidales;f__Prevotellaceae;g__Prevotella;s__	0	0	0	0	0	0	0	5	5	0	0	0	0	0	0	0	0	0	0
k__Bacteria;p__Bacteroidetes;c__Bacteroidia;o__Bacteroidales;f__Rikenellaceae;g__;s__	0	0	0	14	0	0	0	0	6	0	0	0	0	0	0	12	0	0	0
k__Bacteria;p__Bacteroidetes;c__Bacteroidia;o__Bacteroidales;f__Rikenellaceae;g__AF12;s__	0	0	0	0	0	0	0	0	4	0	0	0	0	0	0	0	0	0	0
k__Bacteria;p__Bacteroidetes;c__Bacteroidia;o__Bacteroidales;f__Rikenellaceae;g__Rikenella;s__	0	0	0	0	0	0	0	0	0	0	0	20	0	0	0	0	0	0	0
k__Bacteria;p__Bacteroidetes;c__Bacteroidia;o__Bacteroidales;f__S24-7;g__;s__	0	0	3	47	2	0	0	8	10	0	0	99	5	3	0	29	85	3	0
k__Bacteria;p__Bacteroidetes;c__Bacteroidia;o__Bacteroidales;f__[Odoribacteraceae];g__Odoribacter;s__	0	0	0	0	0	0	0	0	3	0	3	0	0	0	0	9	24	0	0
k__Bacteria;p__Bacteroidetes;c__Bacteroidia;o__Bacteroidales;f__[Paraprevotellaceae];g__Paraprevotella;s__	0	0	0	0	0	0	0	0	0	0	0	0	0	0	0	0	7	0	0
k__Bacteria;p__Bacteroidetes;c__Bacteroidia;o__Bacteroidales;f__[Paraprevotellaceae];g__[Prevotella];s__	0	0	3	0	4	0	0	0	0	0	0	0	0	0	0	7	0	0	0
k__Bacteria;p__Bacteroidetes;c__Cytophagia;o__Cytophagales;f__;g__;s__	0	0	0	0	0	0	0	0	0	0	0	4	0	0	0	0	0	0	0
k__Bacteria;p__Bacteroidetes;c__Cytophagia;o__Cytophagales;f__Cytophagaceae;g__Hymenobacter;s__	0	0	0	0	0	0	0	7	2	0	0	0	0	0	0	0	0	0	0
k__Bacteria;p__Bacteroidetes;c__Flavobacteriia;o__Flavobacteriales;f__Flavobacteriaceae;g__Flavobacterium;s__	0	0	0	0	0	0	0	3	0	0	0	0	0	0	0	0	0	0	0
k__Bacteria;p__Bacteroidetes;c__Flavobacteriia;o__Flavobacteriales;f__[Weeksellaceae];g__Chryseobacterium;s__	0	0	4	0	2	0	0	0	0	0	0	0	0	0	0	2	42	0	0
k__Bacteria;p__Bacteroidetes;c__Flavobacteriia;o__Flavobacteriales;f__[Weeksellaceae];g__Cloacibacterium;s__	0	0	0	8	0	0	0	0	0	0	0	3	2	0	0	6	21	0	0
k__Bacteria;p__Bacteroidetes;c__Flavobacteriia;o__Flavobacteriales;f__[Weeksellaceae];g__Elizabethkingia;s__meningoseptica	0	0	0	0	0	0	0	0	0	0	0	0	0	0	0	0	8	0	0
k__Bacteria;p__Bacteroidetes;c__[Saprospirae];o__[Saprospirales];f__Chitinophagaceae;g__Sediminibacterium;s__	11	0	42	21	0	0	0	0	2	0	0	77	18	0	0	97	404	18	0
k__Bacteria;p__Cyanobacteria;c__4C0d-2;o__MLE1-12;f__;g__;s__	0	0	0	0	0	0	0	0	4	0	0	0	0	0	0	0	0	0	0
k__Bacteria;p__Cyanobacteria;c__4C0d-2;o__YS2;f__;g__;s__	0	0	0	0	0	0	0	0	0	0	0	9	0	0	0	0	0	0	0
k__Bacteria;p__Cyanobacteria;c__Chloroplast;o__Streptophyta;f__;g__;s__	13407	2	23064	1585	2204	43	0	33532	29699	26	1842	733	11859	77	0	10301	1145	355	11
k__Bacteria;p__Deferribacteres;c__Deferribacteres;o__Deferribacterales;f__Deferribacteraceae;g__Mucispirillum;s__schaedleri	0	0	0	2	0	0	0	0	7	0	0	51	0	0	0	0	0	4	0
k__Bacteria;p__Firmicutes;c__Bacilli;o__Bacillales;f__Bacillaceae;__;__	0	0	0	5	0	0	0	0	0	0	0	22	0	0	0	0	12	0	0
k__Bacteria;p__Firmicutes;c__Bacilli;o__Bacillales;f__Bacillaceae;g__Anaerobacillus;s__	0	0	0	0	0	0	0	0	0	0	0	19	0	0	0	0	22	0	0
k__Bacteria;p__Firmicutes;c__Bacilli;o__Bacillales;f__Bacillaceae;g__Anoxybacillus;s__	0	0	0	0	0	0	0	0	0	0	0	0	0	0	2	0	0	0	0
k__Bacteria;p__Firmicutes;c__Bacilli;o__Bacillales;f__Bacillaceae;g__Anoxybacillus;s__kestanbolensis	75	0	0	18	12	0	0	0	169	0	0	63	0	121	0	35	27	18	0
k__Bacteria;p__Firmicutes;c__Bacilli;o__Bacillales;f__Bacillaceae;g__Bacillus;__	0	0	13	40	0	0	0	56	25	0	20	68	20	0	0	94	452	27	4
k__Bacteria;p__Firmicutes;c__Bacilli;o__Bacillales;f__Bacillaceae;g__Bacillus;s__	8	0	4	10	0	0	0	7	20	0	0	56	11	21	0	13	22	27	0
k__Bacteria;p__Firmicutes;c__Bacilli;o__Bacillales;f__Bacillaceae;g__Bacillus;s__firmus	0	0	0	0	0	0	0	0	10	0	0	0	0	0	0	0	0	0	0
k__Bacteria;p__Firmicutes;c__Bacilli;o__Bacillales;f__Bacillaceae;g__Geobacillus;s__vulcani	37	0	0	0	0	0	0	0	44	0	0	78	0	76	0	14	22	10	0
k__Bacteria;p__Firmicutes;c__Bacilli;o__Bacillales;f__Listeriaceae;g__Listeria;__	0	0	0	0	0	0	0	0	0	0	0	28	3	0	0	20	18	7	0
k__Bacteria;p__Firmicutes;c__Bacilli;o__Bacillales;f__Paenibacillaceae;g__;s__	0	0	2	0	0	0	0	0	0	0	0	0	0	0	0	0	0	0	0
k__Bacteria;p__Firmicutes;c__Bacilli;o__Bacillales;f__Paenibacillaceae;g__Brevibacillus;__	0	0	0	0	0	0	0	0	0	0	0	18	0	0	0	0	0	0	0
k__Bacteria;p__Firmicutes;c__Bacilli;o__Bacillales;f__Paenibacillaceae;g__Brevibacillus;s__reuszeri	13	0	0	14	0	0	0	12	18	0	0	46	0	26	0	12	35	5	0
k__Bacteria;p__Firmicutes;c__Bacilli;o__Bacillales;f__Paenibacillaceae;g__Paenibacillus;__	56	0	11	53	3	0	0	0	114	0	6	123	3	90	0	39	134	20	0
k__Bacteria;p__Firmicutes;c__Bacilli;o__Bacillales;f__Paenibacillaceae;g__Paenibacillus;s__	0	0	0	8	0	0	0	0	3	0	0	21	0	2	0	0	0	0	0
k__Bacteria;p__Firmicutes;c__Bacilli;o__Bacillales;f__Paenibacillaceae;g__Paenibacillus;s__chondroitinus	16	0	0	10	0	0	0	0	4	0	0	19	0	14	0	17	26	0	0
k__Bacteria;p__Firmicutes;c__Bacilli;o__Bacillales;f__Staphylococcaceae;g__Staphylococcus;__	0	0	0	0	5	0	0	0	0	0	18	95	0	0	0	22	0	11	0
k__Bacteria;p__Firmicutes;c__Bacilli;o__Bacillales;f__Staphylococcaceae;g__Staphylococcus;s__sciuri	0	0	0	0	0	0	0	0	0	0	0	0	0	0	0	0	9	0	0
k__Bacteria;p__Firmicutes;c__Bacilli;o__Lactobacillales;f__;g__;s__	0	0	0	0	0	0	0	0	0	0	0	0	0	0	0	0	0	3	0
k__Bacteria;p__Firmicutes;c__Bacilli;o__Lactobacillales;f__Enterococcaceae;g__Enterococcus;s__	0	0	24	16	0	0	0	0	0	0	0	102	11	0	0	16	48	12	0
k__Bacteria;p__Firmicutes;c__Bacilli;o__Lactobacillales;f__Lactobacillaceae;g__;s__	0	0	0	0	0	0	0	0	0	0	0	9	0	0	0	0	0	0	0
k__Bacteria;p__Firmicutes;c__Bacilli;o__Lactobacillales;f__Lactobacillaceae;g__Lactobacillus;__	0	0	20	3	0	0	0	0	0	0	0	40	0	0	0	0	0	0	0
k__Bacteria;p__Firmicutes;c__Bacilli;o__Lactobacillales;f__Lactobacillaceae;g__Lactobacillus;s__	0	0	0	3	0	0	0	6	0	0	0	116	0	0	0	62	63	17	0
k__Bacteria;p__Firmicutes;c__Bacilli;o__Lactobacillales;f__Lactobacillaceae;g__Lactobacillus;s__helveticus	0	0	0	0	7	0	0	0	5	0	0	19	0	0	0	19	39	6	0
k__Bacteria;p__Firmicutes;c__Bacilli;o__Lactobacillales;f__Lactobacillaceae;g__Lactobacillus;s__salivarius	0	0	0	15	0	0	0	25	0	0	0	0	31	0	0	19	56	12	0
k__Bacteria;p__Firmicutes;c__Bacilli;o__Lactobacillales;f__Lactobacillaceae;g__Lactobacillus;s__zeae	0	0	0	0	0	0	0	0	0	0	0	5	0	0	0	0	0	0	0
k__Bacteria;p__Firmicutes;c__Bacilli;o__Lactobacillales;f__Leuconostocaceae;g__Weissella;__	0	0	0	0	0	0	0	0	0	0	0	0	0	0	0	2	27	0	0
k__Bacteria;p__Firmicutes;c__Bacilli;o__Lactobacillales;f__Streptococcaceae;g__Lactococcus;s__	12	0	24	29	13	9	39	17	9	8	0	103	10	18	6	34	111	17	5
k__Bacteria;p__Firmicutes;c__Bacilli;o__Lactobacillales;f__Streptococcaceae;g__Streptococcus;__	0	0	20	24	55	0	0	0	13	0	5	92	11	4	0	65	171	21	0
k__Bacteria;p__Firmicutes;c__Bacilli;o__Lactobacillales;f__Streptococcaceae;g__Streptococcus;s__	0	0	0	0	0	0	0	0	0	0	0	28	0	0	0	18	0	0	0
k__Bacteria;p__Firmicutes;c__Bacilli;o__Lactobacillales;f__Streptococcaceae;g__Streptococcus;s__equi	0	0	0	0	0	0	0	0	0	0	0	4	0	0	0	0	0	0	0
k__Bacteria;p__Firmicutes;c__Bacilli;o__Lactobacillales;f__Streptococcaceae;g__Streptococcus;s__minor	0	0	0	0	0	0	0	0	0	0	0	9	0	0	0	0	10	0	0
k__Bacteria;p__Firmicutes;c__Bacilli;o__Turicibacterales;f__Turicibacteraceae;g__Turicibacter;s__	0	11	0	14	0	0	0	0	0	0	0	0	0	0	0	0	0	0	0
k__Bacteria;p__Firmicutes;c__Clostridia;o__Clostridiales;__;__;__	0	0	0	5	0	0	6	0	2	0	0	19	0	0	0	0	6	0	0
k__Bacteria;p__Firmicutes;c__Clostridia;o__Clostridiales;f__;g__;s__	0	0	7	35	10	0	30	0	23	0	6	69	8	16	0	48	86	0	0
k__Bacteria;p__Firmicutes;c__Clostridia;o__Clostridiales;f__Christensenellaceae;g__;s__	0	0	2	0	0	0	0	0	0	0	0	0	0	0	0	0	0	0	0
k__Bacteria;p__Firmicutes;c__Clostridia;o__Clostridiales;f__Clostridiaceae;__;__	0	0	0	19	0	0	0	0	0	0	0	0	0	0	0	0	0	0	0
k__Bacteria;p__Firmicutes;c__Clostridia;o__Clostridiales;f__Clostridiaceae;g__02d06;s__	0	0	2	0	0	0	0	0	0	0	0	0	0	0	0	0	0	0	0
k__Bacteria;p__Firmicutes;c__Clostridia;o__Clostridiales;f__Clostridiaceae;g__;s__	0	0	0	0	0	0	0	20	0	0	0	0	0	0	0	21	0	0	0
k__Bacteria;p__Firmicutes;c__Clostridia;o__Clostridiales;f__Clostridiaceae;g__Clostridium;s__	0	0	0	0	0	0	0	28	0	0	0	0	0	0	0	0	0	0	0
k__Bacteria;p__Firmicutes;c__Clostridia;o__Clostridiales;f__Clostridiaceae;g__Clostridium;s__neonatale	0	0	0	0	0	0	0	0	0	0	0	0	0	0	0	0	6	6	0
k__Bacteria;p__Firmicutes;c__Clostridia;o__Clostridiales;f__Dehalobacteriaceae;g__Dehalobacterium;s__	0	0	0	0	0	0	0	0	0	0	0	10	0	0	0	0	17	0	0
k__Bacteria;p__Firmicutes;c__Clostridia;o__Clostridiales;f__Lachnospiraceae;__;__	0	0	2	4	10	0	16	0	24	0	0	33	20	0	0	14	18	0	0
k__Bacteria;p__Firmicutes;c__Clostridia;o__Clostridiales;f__Lachnospiraceae;g__;s__	0	0	0	0	0	0	7	8	0	0	0	0	9	0	0	21	35	0	0
k__Bacteria;p__Firmicutes;c__Clostridia;o__Clostridiales;f__Lachnospiraceae;g__Blautia;s__	0	0	0	3	0	0	0	0	0	0	0	0	0	0	0	0	11	0	0
k__Bacteria;p__Firmicutes;c__Clostridia;o__Clostridiales;f__Lachnospiraceae;g__Blautia;s__producta	0	0	0	0	0	0	0	0	0	0	0	26	0	0	0	0	0	0	0
k__Bacteria;p__Firmicutes;c__Clostridia;o__Clostridiales;f__Lachnospiraceae;g__Butyrivibrio;s__	0	0	0	0	0	0	0	0	0	0	0	11	0	0	0	0	0	0	0
k__Bacteria;p__Firmicutes;c__Clostridia;o__Clostridiales;f__Lachnospiraceae;g__Coprococcus;s__	0	0	5	9	4	0	0	0	9	0	0	9	0	0	0	0	21	8	0
k__Bacteria;p__Firmicutes;c__Clostridia;o__Clostridiales;f__Lachnospiraceae;g__Coprococcus;s__eutactus	0	0	0	0	0	0	0	0	0	0	0	0	0	0	0	0	6	0	0
k__Bacteria;p__Firmicutes;c__Clostridia;o__Clostridiales;f__Lachnospiraceae;g__Dorea;s__	0	19	0	13	17	0	0	0	0	0	0	0	0	0	0	0	36	0	0
k__Bacteria;p__Firmicutes;c__Clostridia;o__Clostridiales;f__Lachnospiraceae;g__Epulopiscium;s__	0	0	0	0	0	0	0	0	0	0	0	0	0	0	0	0	0	0	3
k__Bacteria;p__Firmicutes;c__Clostridia;o__Clostridiales;f__Lachnospiraceae;g__Lachnospira;s__	0	0	7	4	0	0	0	35	0	0	0	0	0	0	0	5	0	3	0
k__Bacteria;p__Firmicutes;c__Clostridia;o__Clostridiales;f__Lachnospiraceae;g__Oribacterium;s__	0	0	0	0	0	0	0	0	0	0	0	0	0	0	0	0	12	0	0
k__Bacteria;p__Firmicutes;c__Clostridia;o__Clostridiales;f__Lachnospiraceae;g__Robinsoniella;s__peoriensis	0	0	14	0	0	0	0	18	0	8	0	0	0	0	0	0	0	0	0
k__Bacteria;p__Firmicutes;c__Clostridia;o__Clostridiales;f__Lachnospiraceae;g__Roseburia;s__faecis	0	0	0	0	0	0	0	0	0	0	0	29	0	0	0	0	0	0	0
k__Bacteria;p__Firmicutes;c__Clostridia;o__Clostridiales;f__Lachnospiraceae;g__[Ruminococcus];s__gnavus	0	0	0	5	0	0	0	0	7	0	0	0	0	0	0	6	17	0	0
k__Bacteria;p__Firmicutes;c__Clostridia;o__Clostridiales;f__Peptococcaceae;g__rc4-4;s__	0	0	0	0	0	0	0	0	0	0	0	8	0	0	0	0	0	0	0
k__Bacteria;p__Firmicutes;c__Clostridia;o__Clostridiales;f__Peptostreptococcaceae;__;__	0	0	0	0	0	0	0	0	0	0	0	8	0	0	0	2	0	0	0
k__Bacteria;p__Firmicutes;c__Clostridia;o__Clostridiales;f__Peptostreptococcaceae;g__;s__	0	0	0	5	0	0	0	0	0	0	0	0	4	0	0	0	14	0	0
k__Bacteria;p__Firmicutes;c__Clostridia;o__Clostridiales;f__Ruminococcaceae;__;__	0	0	2	0	0	0	0	0	0	0	0	0	0	0	0	0	0	0	0
k__Bacteria;p__Firmicutes;c__Clostridia;o__Clostridiales;f__Ruminococcaceae;g__;s__	0	0	4	0	0	0	3	0	0	0	0	16	0	0	0	5	0	0	0
k__Bacteria;p__Firmicutes;c__Clostridia;o__Clostridiales;f__Ruminococcaceae;g__Clostridium;s__methylpentosum	0	0	0	0	0	0	0	0	0	0	0	0	2	0	0	0	0	0	0
k__Bacteria;p__Firmicutes;c__Clostridia;o__Clostridiales;f__Ruminococcaceae;g__Faecalibacterium;s__	0	0	0	0	0	0	0	2	0	0	0	0	0	0	0	0	0	0	0
k__Bacteria;p__Firmicutes;c__Clostridia;o__Clostridiales;f__Ruminococcaceae;g__Faecalibacterium;s__prausnitzii	0	0	6	2	0	0	0	0	0	0	0	0	0	0	0	7	0	0	0
k__Bacteria;p__Firmicutes;c__Clostridia;o__Clostridiales;f__Ruminococcaceae;g__Oscillospira;s__	0	0	0	8	0	3	0	0	0	6	0	21	2	0	0	6	17	0	0
k__Bacteria;p__Firmicutes;c__Clostridia;o__Clostridiales;f__Ruminococcaceae;g__Ruminococcus;s__	0	0	0	4	0	0	0	0	0	0	0	12	0	0	0	4	10	0	0
k__Bacteria;p__Firmicutes;c__Clostridia;o__Clostridiales;f__Ruminococcaceae;g__Ruminococcus;s__bromii	0	0	0	3	0	0	0	0	0	0	0	8	0	0	0	3	24	0	0
k__Bacteria;p__Firmicutes;c__Clostridia;o__Clostridiales;f__Ruminococcaceae;g__Ruminococcus;s__flavefaciens	0	0	0	13	0	0	0	0	0	0	0	14	0	0	0	0	0	0	0
k__Bacteria;p__Firmicutes;c__Clostridia;o__Clostridiales;f__Veillonellaceae;g__Veillonella;s__	0	0	5	4	6	0	0	0	0	0	0	7	0	3	0	22	24	0	0
k__Bacteria;p__Firmicutes;c__Clostridia;o__Clostridiales;f__Veillonellaceae;g__Veillonella;s__dispar	0	0	0	20	0	0	0	0	0	0	2	3	12	0	0	19	0	0	0
k__Bacteria;p__Firmicutes;c__Clostridia;o__Clostridiales;f__Veillonellaceae;g__Veillonella;s__parvula	0	0	0	0	0	0	0	0	0	0	0	0	0	0	0	10	32	0	0
k__Bacteria;p__Firmicutes;c__Clostridia;o__Clostridiales;f__[Mogibacteriaceae];g__;s__	0	0	0	0	0	0	0	0	3	0	0	0	0	0	0	0	0	0	0
k__Bacteria;p__Firmicutes;c__Clostridia;o__Clostridiales;f__[Mogibacteriaceae];g__Mogibacterium;s__	0	0	0	0	0	0	0	0	0	0	0	5	0	0	0	0	0	0	0
k__Bacteria;p__Firmicutes;c__Erysipelotrichi;o__Erysipelotrichales;f__Erysipelotrichaceae;g__Allobaculum;s__	0	0	6	18	4	0	0	0	7	0	0	23	0	0	0	19	63	5	0
k__Bacteria;p__Firmicutes;c__Erysipelotrichi;o__Erysipelotrichales;f__Erysipelotrichaceae;g__[Eubacterium];s__dolichum	0	0	0	0	0	0	0	0	7	0	0	0	0	0	0	0	0	0	0
k__Bacteria;p__Fusobacteria;c__Fusobacteriia;o__Fusobacteriales;f__Fusobacteriaceae;g__Fusobacterium;s__	0	0	0	5	5	0	0	71	3	0	0	14	5	3	0	52	81	8	0
k__Bacteria;p__Planctomycetes;c__Planctomycetia;o__Gemmatales;f__Gemmataceae;g__Gemmata;s__	0	0	2	0	0	0	0	0	0	0	0	0	0	0	0	0	0	0	0
k__Bacteria;p__Planctomycetes;c__Planctomycetia;o__Gemmatales;f__Isosphaeraceae;g__;s__	0	0	0	0	0	0	0	0	0	0	0	0	0	0	0	0	4	0	0
k__Bacteria;p__Proteobacteria;__;__;__;__;__	0	0	0	2	0	0	0	0	0	0	0	0	0	0	0	4	0	0	0
k__Bacteria;p__Proteobacteria;c__Alphaproteobacteria;__;__;__;__	0	0	0	0	0	0	3	0	0	0	0	0	0	0	0	0	0	0	0
k__Bacteria;p__Proteobacteria;c__Alphaproteobacteria;o__Caulobacterales;f__Caulobacteraceae;__;__	0	0	2	0	0	0	0	0	0	0	0	0	0	0	0	0	21	0	0
k__Bacteria;p__Proteobacteria;c__Alphaproteobacteria;o__Caulobacterales;f__Caulobacteraceae;g__;s__	0	0	0	0	0	0	0	3	0	0	0	5	0	0	0	0	9	0	0
k__Bacteria;p__Proteobacteria;c__Alphaproteobacteria;o__Caulobacterales;f__Caulobacteraceae;g__Phenylobacterium;s__	0	0	13	2	0	0	0	0	0	0	0	29	0	0	0	35	97	5	0
k__Bacteria;p__Proteobacteria;c__Alphaproteobacteria;o__Ellin329;f__;g__;s__	0	0	0	0	0	0	0	0	0	0	0	3	0	0	0	0	10	0	0
k__Bacteria;p__Proteobacteria;c__Alphaproteobacteria;o__Rhizobiales;__;__;__	0	0	0	0	0	0	4	0	0	0	0	0	0	0	0	0	0	0	0
k__Bacteria;p__Proteobacteria;c__Alphaproteobacteria;o__Rhizobiales;f__;g__;s__	0	0	0	0	0	0	0	4	0	0	0	0	0	0	0	2	0	0	0
k__Bacteria;p__Proteobacteria;c__Alphaproteobacteria;o__Rhizobiales;f__Aurantimonadaceae;g__;s__	6	0	0	0	0	0	0	9	0	0	0	20	0	0	0	3	5	0	0
k__Bacteria;p__Proteobacteria;c__Alphaproteobacteria;o__Rhizobiales;f__Bradyrhizobiaceae;__;__	0	3	0	0	0	0	0	5	0	0	0	116	0	0	5	0	177	0	0
k__Bacteria;p__Proteobacteria;c__Alphaproteobacteria;o__Rhizobiales;f__Bradyrhizobiaceae;g__Afipia;s__	0	0	0	0	0	0	111	0	0	0	0	15	0	0	0	0	16	0	0
k__Bacteria;p__Proteobacteria;c__Alphaproteobacteria;o__Rhizobiales;f__Bradyrhizobiaceae;g__Bosea;s__genosp.	0	0	0	0	0	0	0	0	0	0	0	0	0	0	0	0	11	0	0
k__Bacteria;p__Proteobacteria;c__Alphaproteobacteria;o__Rhizobiales;f__Bradyrhizobiaceae;g__Bradyrhizobium;__	28	877	72	119	67	0	1353	0	20	2	6	331	108	0	1468	106	1315	98	0
k__Bacteria;p__Proteobacteria;c__Alphaproteobacteria;o__Rhizobiales;f__Bradyrhizobiaceae;g__Bradyrhizobium;s__	15	0	38	35	15	0	0	13	0	0	0	48	0	0	0	94	163	18	2
k__Bacteria;p__Proteobacteria;c__Alphaproteobacteria;o__Rhizobiales;f__Hyphomicrobiaceae;g__Hyphomicrobium;s__	0	32	2	0	0	0	26	0	0	0	0	0	0	0	32	0	0	0	0
k__Bacteria;p__Proteobacteria;c__Alphaproteobacteria;o__Rhizobiales;f__Hyphomicrobiaceae;g__Rhodoplanes;s__	0	0	0	0	0	0	0	0	0	0	0	7	0	0	0	0	5	0	0
k__Bacteria;p__Proteobacteria;c__Alphaproteobacteria;o__Rhizobiales;f__Methylobacteriaceae;g__;s__	0	0	0	0	7	0	0	5	3	0	0	0	0	0	0	0	34	0	0
k__Bacteria;p__Proteobacteria;c__Alphaproteobacteria;o__Rhizobiales;f__Methylobacteriaceae;g__Methylobacterium;__	0	0	21	151	8	0	0	7	8	0	7	334	0	3	0	181	298	0	0
k__Bacteria;p__Proteobacteria;c__Alphaproteobacteria;o__Rhizobiales;f__Methylobacteriaceae;g__Methylobacterium;s__adhaesivum	0	0	0	0	0	0	0	0	3	0	0	0	0	0	0	0	0	0	0
k__Bacteria;p__Proteobacteria;c__Alphaproteobacteria;o__Rhizobiales;f__Phyllobacteriaceae;__;__	20	36	48	10	44	7	1536	12	16	0	23	37	22	0	8797	28	712	22	0
k__Bacteria;p__Proteobacteria;c__Alphaproteobacteria;o__Rhizobiales;f__Phyllobacteriaceae;g__Mesorhizobium;s__	0	6	58	12	41	6	993	11	30	0	16	48	9	0	7554	57	584	28	0
k__Bacteria;p__Proteobacteria;c__Alphaproteobacteria;o__Rhizobiales;f__Rhizobiaceae;__;__	0	0	0	0	0	0	0	0	0	0	0	0	0	0	2	0	9	0	0
k__Bacteria;p__Proteobacteria;c__Alphaproteobacteria;o__Rhizobiales;f__Rhizobiaceae;g__Agrobacterium;s__	0	0	0	6	0	0	0	0	0	0	0	8	0	0	0	0	14	0	0
k__Bacteria;p__Proteobacteria;c__Alphaproteobacteria;o__Rhodobacterales;f__Rhodobacteraceae;__;__	0	0	0	0	0	0	0	0	0	0	0	10	0	0	0	0	0	0	0
k__Bacteria;p__Proteobacteria;c__Alphaproteobacteria;o__Rhodospirillales;f__;g__;s__	0	0	0	0	0	0	0	0	0	0	0	2	0	0	0	0	0	0	0
k__Bacteria;p__Proteobacteria;c__Alphaproteobacteria;o__Rhodospirillales;f__Acetobacteraceae;__;__	10919	29016	17806	41212	38483	53819	21423	14614	12929	35695	36153	66891	41630	65211	13817	37545	216351	26481	60779
k__Bacteria;p__Proteobacteria;c__Alphaproteobacteria;o__Rhodospirillales;f__Acetobacteraceae;g__Acetobacter;s__	15	0	61	49	178	16169	6480	266	223	4974	1737	42	40	0	0	46	564	26	43
k__Bacteria;p__Proteobacteria;c__Alphaproteobacteria;o__Rhodospirillales;f__Acetobacteraceae;g__Gluconacetobacter;__	0	64	85	295	297	134	34	75	103	55	244	532	330	134	50	189	1150	155	120
k__Bacteria;p__Proteobacteria;c__Alphaproteobacteria;o__Rhodospirillales;f__Acetobacteraceae;g__Gluconacetobacter;s__hansenii	0	0	0	3	0	0	0	0	0	0	0	0	0	0	0	2	13	0	2
k__Bacteria;p__Proteobacteria;c__Alphaproteobacteria;o__Rhodospirillales;f__Acetobacteraceae;g__Gluconacetobacter;s__intermedius	137	101	787	1464	1358	267	82	1235	879	263	658	2156	860	271	105	989	7881	898	212
k__Bacteria;p__Proteobacteria;c__Alphaproteobacteria;o__Rhodospirillales;f__Acetobacteraceae;g__Gluconacetobacter;s__xylinus	0	0	0	0	0	0	0	0	0	0	0	0	0	0	0	8	0	0	0
k__Bacteria;p__Proteobacteria;c__Alphaproteobacteria;o__Rhodospirillales;f__Rhodospirillaceae;g__;s__	0	0	10	14	0	0	0	0	0	0	0	10	0	0	0	4	13	9	0
k__Bacteria;p__Proteobacteria;c__Alphaproteobacteria;o__Rhodospirillales;f__Rhodospirillaceae;g__Inquilinus;s__	0	0	13	21	3	0	0	0	4	0	3	101	5	0	0	38	165	21	0
k__Bacteria;p__Proteobacteria;c__Alphaproteobacteria;o__Rhodospirillales;f__Rhodospirillaceae;g__Reyranella;s__massiliensis	0	0	0	0	0	0	0	0	0	0	0	13	10	0	0	22	87	9	0
k__Bacteria;p__Proteobacteria;c__Alphaproteobacteria;o__Rickettsiales;f__mitochondria;__;__	412	0	792	37	60	0	0	1329	822	0	32	19	247	4	0	185	30	6	0
k__Bacteria;p__Proteobacteria;c__Alphaproteobacteria;o__Sphingomonadales;f__Erythrobacteraceae;__;__	0	0	0	0	0	0	0	0	0	0	0	7	0	0	0	0	0	0	0
k__Bacteria;p__Proteobacteria;c__Alphaproteobacteria;o__Sphingomonadales;f__Sphingomonadaceae;__;__	0	0	0	0	0	0	0	0	0	0	0	0	0	0	0	4	0	0	0
k__Bacteria;p__Proteobacteria;c__Alphaproteobacteria;o__Sphingomonadales;f__Sphingomonadaceae;g__Novosphingobium;s__	0	0	11	6	0	0	0	2	0	0	0	33	6	0	0	43	136	8	0
k__Bacteria;p__Proteobacteria;c__Alphaproteobacteria;o__Sphingomonadales;f__Sphingomonadaceae;g__Sphingomonas;__	0	0	28	0	16	11	1471	0	0	0	0	0	10	0	5611	0	254	0	0
k__Bacteria;p__Proteobacteria;c__Alphaproteobacteria;o__Sphingomonadales;f__Sphingomonadaceae;g__Sphingomonas;s__	19	0	5	322	0	0	0	12	23	0	0	736	0	31	0	233	355	26	0
k__Bacteria;p__Proteobacteria;c__Alphaproteobacteria;o__Sphingomonadales;f__Sphingomonadaceae;g__Sphingomonas;s__yabuuchiae	0	0	0	0	0	0	0	0	0	0	0	0	0	0	0	0	5	0	0
k__Bacteria;p__Proteobacteria;c__Betaproteobacteria;__;__;__;__	0	0	6	0	0	0	0	0	0	0	0	5	0	0	0	6	16	0	0
k__Bacteria;p__Proteobacteria;c__Betaproteobacteria;o__;f__;g__;s__	0	0	2	2	0	0	0	0	0	0	0	0	0	0	0	5	27	0	0
k__Bacteria;p__Proteobacteria;c__Betaproteobacteria;o__Burkholderiales;f__Alcaligenaceae;g__Sutterella;s__	0	0	0	0	0	0	0	0	0	0	0	0	0	0	0	0	11	0	0
k__Bacteria;p__Proteobacteria;c__Betaproteobacteria;o__Burkholderiales;f__Burkholderiaceae;g__Burkholderia;s__	0	0	0	0	0	3372	0	0	0	0	0	7	0	0	0	0	0	0	0
k__Bacteria;p__Proteobacteria;c__Betaproteobacteria;o__Burkholderiales;f__Comamonadaceae;__;__	26	0	73	67	28	0	0	7	0	0	2	227	28	0	0	121	888	38	0
k__Bacteria;p__Proteobacteria;c__Betaproteobacteria;o__Burkholderiales;f__Comamonadaceae;g__Curvibacter;s__	7	0	0	11	0	0	0	0	0	0	0	0	0	0	0	23	20	0	0
k__Bacteria;p__Proteobacteria;c__Betaproteobacteria;o__Burkholderiales;f__Comamonadaceae;g__Hydrogenophaga;s__	0	0	0	0	0	0	0	0	0	0	0	0	0	0	0	0	34	0	0
k__Bacteria;p__Proteobacteria;c__Betaproteobacteria;o__Burkholderiales;f__Comamonadaceae;g__Rubrivivax;s__	0	0	0	6	0	0	0	0	0	0	0	19	0	0	0	6	21	0	0
k__Bacteria;p__Proteobacteria;c__Betaproteobacteria;o__Burkholderiales;f__Comamonadaceae;g__Schlegelella;s__	0	0	0	12	2	0	0	0	9	0	0	23	0	0	0	9	28	0	0
k__Bacteria;p__Proteobacteria;c__Betaproteobacteria;o__Burkholderiales;f__Comamonadaceae;g__Tepidimonas;s__	0	0	0	0	0	0	0	0	5	0	0	0	0	0	0	13	16	0	0
k__Bacteria;p__Proteobacteria;c__Betaproteobacteria;o__Burkholderiales;f__Oxalobacteraceae;g__Cupriavidus;s__	0	0	0	0	0	794	0	0	0	0	0	0	0	0	0	0	0	0	0
k__Bacteria;p__Proteobacteria;c__Betaproteobacteria;o__Burkholderiales;f__Oxalobacteraceae;g__Cupriavidus;s__gilardii	0	0	0	0	0	0	0	0	0	0	0	0	0	0	0	0	8	0	0
k__Bacteria;p__Proteobacteria;c__Betaproteobacteria;o__Burkholderiales;f__Oxalobacteraceae;g__Janthinobacterium;s__lividum	0	0	16	34	25	0	0	21	26	0	22	73	42	0	0	33	218	15	0
k__Bacteria;p__Proteobacteria;c__Betaproteobacteria;o__Burkholderiales;f__Oxalobacteraceae;g__Ralstonia;s__	16	3	13	146	0	0	15253	0	19	0	11	417	25	24	0	148	195	10	0
k__Bacteria;p__Proteobacteria;c__Betaproteobacteria;o__Methylophilales;f__Methylophilaceae;__;__	0	0	0	0	0	0	0	0	0	0	0	6	0	0	0	14	39	3	0
k__Bacteria;p__Proteobacteria;c__Betaproteobacteria;o__Neisseriales;f__Neisseriaceae;__;__	0	0	23	8	13	0	0	27	28	0	0	67	22	3	0	46	83	15	0
k__Bacteria;p__Proteobacteria;c__Betaproteobacteria;o__Neisseriales;f__Neisseriaceae;g__Uruburuella;s__suis	0	0	0	0	0	0	0	0	0	0	0	0	0	0	0	0	5	0	0
k__Bacteria;p__Proteobacteria;c__Deltaproteobacteria;o__Myxococcales;f__0319-6G20;g__;s__	0	0	0	0	0	0	0	0	0	0	0	0	0	0	0	2	9	0	0
k__Bacteria;p__Proteobacteria;c__Epsilonproteobacteria;o__Campylobacterales;f__Helicobacteraceae;__;__	0	0	8	0	0	0	0	0	5	0	0	13	0	0	0	15	27	0	0
k__Bacteria;p__Proteobacteria;c__Epsilonproteobacteria;o__Campylobacterales;f__Helicobacteraceae;g__Flexispira;s__	0	0	0	11	0	0	0	0	0	0	0	10	0	0	0	0	19	0	0
k__Bacteria;p__Proteobacteria;c__Gammaproteobacteria;o__Alteromonadales;f__Alteromonadaceae;g__Marinobacter;s__	0	0	0	0	0	0	0	4	0	0	0	0	0	0	0	0	0	0	0
k__Bacteria;p__Proteobacteria;c__Gammaproteobacteria;o__Alteromonadales;f__Idiomarinaceae;g__;s__	0	0	0	0	0	0	0	0	5	0	0	0	0	0	0	0	0	0	0
k__Bacteria;p__Proteobacteria;c__Gammaproteobacteria;o__Alteromonadales;f__Shewanellaceae;g__Shewanella;s__	0	0	0	0	0	0	0	0	0	0	0	5	0	0	0	0	0	0	0
k__Bacteria;p__Proteobacteria;c__Gammaproteobacteria;o__Chromatiales;f__Ectothiorhodospiraceae;g__Halorhodospira;s__	0	0	16	22	10	0	0	0	5	0	0	141	0	0	0	55	236	32	0
k__Bacteria;p__Proteobacteria;c__Gammaproteobacteria;o__Enterobacteriales;f__Enterobacteriaceae;__;__	5	0	113	146	33	0	0	143	72	0	16	391	47	12	0	299	896	115	6
k__Bacteria;p__Proteobacteria;c__Gammaproteobacteria;o__Legionellales;f__;g__;s__	0	0	0	0	0	0	0	2	0	0	0	0	0	0	0	0	0	0	0
k__Bacteria;p__Proteobacteria;c__Gammaproteobacteria;o__Oceanospirillales;f__Halomonadaceae;g__Candidatus Portiera;s__aleyrodidarum	0	0	0	0	0	0	0	0	3	0	0	0	0	0	0	0	0	0	0
k__Bacteria;p__Proteobacteria;c__Gammaproteobacteria;o__Oceanospirillales;f__Halomonadaceae;g__Halomonas;__	0	0	0	0	0	0	0	0	0	0	0	59	0	0	0	0	6	0	0
k__Bacteria;p__Proteobacteria;c__Gammaproteobacteria;o__Oceanospirillales;f__Halomonadaceae;g__Halomonas;s__	2	0	0	0	0	0	0	12	0	0	0	0	0	0	0	20	0	0	0
k__Bacteria;p__Proteobacteria;c__Gammaproteobacteria;o__Pseudomonadales;f__Moraxellaceae;g__Acinetobacter;__	0	0	3	0	0	0	0	0	3	0	0	0	0	0	0	0	0	0	0
k__Bacteria;p__Proteobacteria;c__Gammaproteobacteria;o__Pseudomonadales;f__Moraxellaceae;g__Acinetobacter;s__	0	0	0	6	0	0	0	0	0	0	0	0	0	0	0	0	28	0	0
k__Bacteria;p__Proteobacteria;c__Gammaproteobacteria;o__Pseudomonadales;f__Moraxellaceae;g__Acinetobacter;s__guillouiae	0	0	0	0	0	0	0	0	0	0	0	0	0	0	0	6	0	0	0
k__Bacteria;p__Proteobacteria;c__Gammaproteobacteria;o__Pseudomonadales;f__Moraxellaceae;g__Acinetobacter;s__schindleri	0	0	0	0	0	0	0	0	0	0	0	15	0	0	0	0	0	0	0
k__Bacteria;p__Proteobacteria;c__Gammaproteobacteria;o__Pseudomonadales;f__Moraxellaceae;g__Psychrobacter;s__marincola	0	0	0	0	0	0	0	0	0	0	0	6	0	0	0	0	0	0	0
k__Bacteria;p__Proteobacteria;c__Gammaproteobacteria;o__Pseudomonadales;f__Pseudomonadaceae;__;__	0	0	0	0	0	0	0	9	0	0	0	0	0	0	0	0	0	0	0
k__Bacteria;p__Proteobacteria;c__Gammaproteobacteria;o__Pseudomonadales;f__Pseudomonadaceae;g__Pseudomonas;__	0	0	6	12	0	0	0	0	0	0	0	0	0	0	0	0	35	0	0
k__Bacteria;p__Proteobacteria;c__Gammaproteobacteria;o__Pseudomonadales;f__Pseudomonadaceae;g__Pseudomonas;s__	0	0	27	71	66	0	0	43	63	0	45	371	100	0	0	55	552	24	0
k__Bacteria;p__Proteobacteria;c__Gammaproteobacteria;o__Vibrionales;__;__;__	5	0	0	0	17	0	0	10	7	0	0	31	17	0	0	34	33	16	3
k__Bacteria;p__Proteobacteria;c__Gammaproteobacteria;o__Vibrionales;f__Pseudoalteromonadaceae;g__Pseudoalteromonas;s__	0	0	0	0	0	0	0	0	5	0	0	6	0	0	0	0	8	0	0
k__Bacteria;p__Proteobacteria;c__Gammaproteobacteria;o__Vibrionales;f__Vibrionaceae;g__Salinivibrio;s__costicola	0	0	7	6	0	0	0	8	0	0	0	12	10	0	0	0	23	10	0
k__Bacteria;p__Proteobacteria;c__Gammaproteobacteria;o__Vibrionales;f__Vibrionaceae;g__Vibrio;s__metschnikovii	0	0	0	0	0	0	0	0	11	0	0	59	0	0	0	26	68	0	0
k__Bacteria;p__Proteobacteria;c__Gammaproteobacteria;o__Xanthomonadales;f__Sinobacteraceae;g__;s__	0	0	5	0	0	0	0	9	0	0	0	9	0	0	0	12	0	2	0
k__Bacteria;p__Proteobacteria;c__Gammaproteobacteria;o__Xanthomonadales;f__Sinobacteraceae;g__Nevskia;s__	2	0	12	0	0	0	0	10	7	0	0	19	4	0	0	17	37	2	0
k__Bacteria;p__Proteobacteria;c__Gammaproteobacteria;o__Xanthomonadales;f__Xanthomonadaceae;g__;s__	0	0	0	36	0	0	0	0	5	0	0	36	0	2	0	16	90	8	0
k__Bacteria;p__Proteobacteria;c__Gammaproteobacteria;o__Xanthomonadales;f__Xanthomonadaceae;g__Dyella;__	61	26065	162	41	122	8	15824	22	29	0	64	66	82	21	26693	151	2173	34	0
k__Bacteria;p__Proteobacteria;c__Gammaproteobacteria;o__Xanthomonadales;f__Xanthomonadaceae;g__Luteibacter;s__rhizovicinus	0	0	0	0	0	0	0	0	0	0	0	10	0	0	0	0	0	0	0
k__Bacteria;p__Proteobacteria;c__Gammaproteobacteria;o__Xanthomonadales;f__Xanthomonadaceae;g__Lysobacter;s__taiwanensis	0	0	0	2	0	0	0	0	0	0	0	0	0	0	0	0	0	0	0
k__Bacteria;p__Proteobacteria;c__Gammaproteobacteria;o__Xanthomonadales;f__Xanthomonadaceae;g__Pseudoxanthomonas;s__taiwanensis	0	0	5	0	0	0	0	0	9	0	0	41	0	0	0	20	62	0	0
k__Bacteria;p__Proteobacteria;c__Gammaproteobacteria;o__Xanthomonadales;f__Xanthomonadaceae;g__Stenotrophomonas;__	0	0	0	11	0	0	0	0	0	0	0	0	0	0	0	0	0	0	0
k__Bacteria;p__Proteobacteria;c__Gammaproteobacteria;o__Xanthomonadales;f__Xanthomonadaceae;g__Stenotrophomonas;s__acidaminiphila	0	0	0	0	0	0	0	0	0	0	0	2	0	0	0	0	0	0	0
k__Bacteria;p__TM7;c__TM7-1;o__;f__;g__;s__	0	0	0	0	0	0	0	3	0	0	0	0	0	0	0	0	0	0	0
k__Bacteria;p__TM7;c__TM7-3;o__CW040;f__F16;g__;s__	0	0	2	2	0	0	0	0	0	0	0	0	0	0	0	0	0	0	0
k__Bacteria;p__Tenericutes;c__Mollicutes;o__Anaeroplasmatales;f__Anaeroplasmataceae;g__Anaeroplasma;s__	0	0	2	6	0	0	0	0	0	0	0	0	0	0	0	0	0	0	0
k__Bacteria;p__Tenericutes;c__Mollicutes;o__RF39;f__;g__;s__	0	0	0	5	0	0	0	0	0	0	0	0	0	0	0	3	0	0	0
k__Bacteria;p__Verrucomicrobia;c__Opitutae;o__Opitutales;f__Opitutaceae;g__Opitutus;s__	0	0	0	0	0	0	0	0	0	0	0	0	0	0	0	0	15	0	0
k__Bacteria;p__Verrucomicrobia;c__Verrucomicrobiae;o__Verrucomicrobiales;f__Verrucomicrobiaceae;g__Akkermansia;s__muciniphila	12	23	20	10	10	17	28	12	17	0	8	51	28	18	25	45	101	10	21
k__Bacteria;p__WPS-2;c__;o__;f__;g__;s__	0	0	0	0	0	0	0	0	0	0	0	4	0	0	0	0	0	0	0
k__Bacteria;p__[Thermi];c__Deinococci;o__Deinococcales;f__Deinococcaceae;g__Deinococcus;s__geothermalis	0	0	0	0	0	0	0	0	0	0	0	0	0	0	0	2	0	0	0
k__Bacteria;p__[Thermi];c__Deinococci;o__Thermales;f__Thermaceae;g__Thermus;s__	0	0	0	0	0	0	0	0	0	0	0	3	0	0	0	0	11	0	0
UserSampleName	Rep_1_Day_1_Culture	Rep_2_Day_12_Plate	Rep_3_Day_1_Culture	Rep_3_Day_6_Culture	Rep_3_Day_13_Culture	Rep3Day5Plate	Rep_3_Day_12_Plate	Rep_6_Day_1_Culture	Rep_6_Day_5_Culture	Rep_6_Day_4_Plate	Biofilm_	Rep_1_Day_6_Culture	Rep_1_Day_12_Culture	Rep_1_Day_5_Plate	Rep_1_Day_12_Plate	Rep_2_Day_1_Culture	Rep_2_Day_6_Culture	Rep_2_Day_12_Culture	Rep_2_Day_5_Plate
Description	from_liquid_Kombucha_culture	from_argar_plate_with_Kombucha_culture_growing_on_it-_contains_biofilm	from_liquid_Kombucha_culture	from_liquid_Kombucha_culture	from_liquid_Kombucha_culture	fromargarplatewithKombuchaculturegrowingonit-containsbiofilm	from_argar_plate_with_Kombucha_culture_growing_on_it-_contains_biofilm	from_liquid_Kombucha_culture	from_liquid_Kombucha_culture	from_argar_plate_with_Kombucha_culture_growing_on_it-_contains_biofilm	collected_from_biofilm_in_Kombucha_brew	from_liquid_Kombucha_culture	from_liquid_Kombucha_culture	from_argar_plate_with_Kombucha_culture_growing_on_it-_contains_biofilm	from_argar_plate_with_Kombucha_culture_growing_on_it-_contains_biofilm	from_liquid_Kombucha_culture	from_liquid_Kombucha_culture	from_liquid_Kombucha_culture	from_argar_plate_with_Kombucha_culture_growing_on_it-_contains_biofilm

## Sheet: SF1D
Faith Index
Biofilm	Culture	Plate
6.32713	22.9343	3.73313
	9.95557	3.04421
	14.6664	4.81916
	13.0944	3.98311
	5.94872	4.87356
	8.68445	1.16346
	8.21193	3.38692
	9.32155
	8.53057
	8.21938
	11.3316

## Sheet: SF1D Summary Statistics PRISM
Table Analyzed	a DIVERSITY faith index						Number of families	1
Data sets analyzed	A-C						Number of comparisons per family	3
							Alpha	0.05
ANOVA summary
F	8.429						Tukey's multiple comparisons test	Mean Diff.	95.00% CI of diff.	Below threshold?	Summary	Adjusted P Value
P value	0.0032						Biofilm vs. Culture	-4.664	-14.80 to 5.472	No	ns	0.4773	A-B
P value summary	**						Biofilm vs. Plate	2.755	-7.619 to 13.13	No	ns	0.7753	A-C
Significant diff. among means (P < 0.05)?	Yes						Culture vs. Plate	7.419	2.727 to 12.11	Yes	**	0.0024	B-C
R squared	0.5131
							Test details	Mean 1	Mean 2	Mean Diff.	SE of diff.	n1	n2	q	DF
Brown-Forsythe test							Biofilm vs. Culture	6.327	10.99	-4.664	3.928	1	11	1.679	16
F (DFn, DFd)							Biofilm vs. Plate	6.327	3.572	2.755	4.021	1	7	0.9691	16
P value							Culture vs. Plate	10.99	3.572	7.419	1.818	11	7	5.77	16
P value summary
Are SDs significantly different (P < 0.05)?
Bartlett's test
Bartlett's statistic (corrected)
P value
P value summary
Are SDs significantly different (P < 0.05)?
ANOVA table	SS	DF	MS	F (DFn, DFd)	P value
Treatment (between columns)	238.4	2	119.2	F (2, 16) = 8.429	P=0.0032
Residual (within columns)	226.3	16	14.14
Total	464.8	18
Data summary
Number of treatments (columns)	3
Number of values (total)	19

## Sheet: SF1E
Pielou Evenness
Biofilm	Culture	Plate
0.228147	0.215345	0.106823
	0.307683	0.100724
	0.198792	0.347658
	0.290211	0.360711
	0.259261	0.593082
	0.221489	0.594393
	0.164122	0.451725
	0.312437
	0.322441
	0.194427
	0.307854

## Sheet: SF1E Summary Statistics PRISM
Table Analyzed	a DIVERSITY Pielou Evenness						Number of families	1
Data sets analyzed	A-C						Number of comparisons per family	3
							Alpha	0.05
ANOVA summary
F	1.627						Tukey's multiple comparisons test	Mean Diff.	95.00% CI of diff.	Below threshold?	Summary	Adjusted P Value
P value	0.2274						Biofilm vs. Culture	-0.02586	-0.3833 to 0.3316	No	ns	0.981	A-B
P value summary	ns						Biofilm vs. Plate	-0.1369	-0.5027 to 0.2290	No	ns	0.6084	A-C
Significant diff. among means (P < 0.05)?	No						Culture vs. Plate	-0.111	-0.2765 to 0.05445	No	ns	0.2244	B-C
R squared	0.169
							Test details	Mean 1	Mean 2	Mean Diff.	SE of diff.	n1	n2	q	DF
Brown-Forsythe test							Biofilm vs. Culture	0.2281	0.254	-0.02586	0.1385	1	11	0.264	16
F (DFn, DFd)							Biofilm vs. Plate	0.2281	0.365	-0.1369	0.1418	1	7	1.365	16
P value							Culture vs. Plate	0.254	0.365	-0.111	0.06412	11	7	2.448	16
P value summary
Are SDs significantly different (P < 0.05)?
Bartlett's test
Bartlett's statistic (corrected)
P value
P value summary
Are SDs significantly different (P < 0.05)?
ANOVA table	SS	DF	MS	F (DFn, DFd)	P value
Treatment (between columns)	0.05723	2	0.02862	F (2, 16) = 1.627	P=0.2274
Residual (within columns)	0.2814	16	0.01759
Total	0.3387	18
Data summary
Number of treatments (columns)	3
Number of values (total)	19
