# Supplementary material for: Kombucha Tea-associated microbes remodel host metabolic pathways to suppress lipid accumulation
Source: PLoS Genet. 2024 Mar 28;20(3):e1011003. doi: 10.1371/journal.pgen.1011003 (PMC10977768; doi:10.1371/journal.pgen.1011003)
Supplement: S8 Data — (XLSX) [file pgen.1011003.s021.xlsx]

## Sheet: SF2B
rep	plate	E. coli OP50	KTM	E. coli HT115	A. tropicalis	off						E. coli OP50	total animals	% WORMS			E. coli HT115	total animals	% WORMS			KTM	total animals	% WORMS			A. tropicalis	total animals	% WORMS			OFF LAWN	total animals	% WORMS
1	1	13	1	21	10	0	45					13	45	0.288889			21	45	0.466667			1	45	0.0222222			10	45	0.222222			0	45	0
1	2	10	1	23	8	1	43					10	43	0.232558			23	43	0.534884			1	43	0.0232558			8	43	0.186047			1	43	0.0232558
1	3	19	0	27	10	0	56					19	56	0.339286			27	56	0.482143			0	56	0			10	56	0.178571			0	56	0
1	4	26	2	16	10	4	58					26	58	0.448276			16	58	0.275862			2	58	0.0344828			10	58	0.172414			4	58	0.0689655
total		68	4	87	38	5	202					15	53	0.283019			29	53	0.54717			0	53	0			8	53	0.150943			1	53	0.0188679
2	1	15	0	29	8	1	53					13	50	0.26			21	50	0.42			0	50	0			16	50	0.32			0	50	0
2	2	13	0	21	16	0	50					14	42	0.333333			23	42	0.547619			0	42	0			5	42	0.119048			0	42	0
2	3	14	0	23	5	0	42					35	56	0.625			11	56	0.196429			0	56	0			8	56	0.142857			2	56	0.0357143
2	4	35	0	11	8	2	56					19	54	0.351852			25	54	0.462963			0	54	0			9	54	0.166667			1	54	0.0185185
total		77	0	84	37	3	201					28	49	0.571429			18	49	0.367347			0	49	0			3	49	0.0612245			0	49	0
3	1	19	0	25	9	1	54					25	49	0.510204			18	49	0.367347			0	49	0			6	49	0.122449			0	49	0
3	2	28	0	18	3	0	49					17	54	0.314815			22	54	0.407407			3	54	0.0555556			12	54	0.222222			0	54	0
3	3	25	0	18	6	0	49
3	4	17	3	22	12	0	54
total		89	3	83	30	1	205
							TOTAL ANIMALS
TOTAL		234	7	254	105	9	609
%		0.384236	0.0114943	0.417077	0.172414	0.0147783

## Sheet: SF2B Summary Statistics PRISM
Table Analyzed	KOAH						Number of families	1
Data sets analyzed	A-E						Number of comparisons per family	10
							Alpha	0.05
ANOVA summary
F	69.1						Tukey's multiple comparisons test	Mean Diff.	95.00% CI of diff.	Below threshold?	Summary	Adjusted P Value
P value	<0.0001						OP50 vs. HT115	-0.0431	-0.1370 to 0.05079	No	ns	0.6956	A-B
P value summary	****						OP50 vs. Kombucha	0.3686	0.2747 to 0.4625	Yes	****	<0.0001	A-C
Significant diff. among means (P < 0.05)?	Yes						OP50 vs. Acetobacter	0.2078	0.1139 to 0.3017	Yes	****	<0.0001	A-D
R squared	0.834						OP50 vs. off lawn	0.3661	0.2722 to 0.4600	Yes	****	<0.0001	A-E
							HT115 vs. Kombucha	0.4117	0.3178 to 0.5056	Yes	****	<0.0001	B-C
Brown-Forsythe test							HT115 vs. Acetobacter	0.2509	0.1570 to 0.3448	Yes	****	<0.0001	B-D
F (DFn, DFd)	5.559 (4, 55)						HT115 vs. off lawn	0.4092	0.3153 to 0.5031	Yes	****	<0.0001	B-E
P value	0.0008						Kombucha vs. Acetobacter	-0.1608	-0.2547 to -0.06687	Yes	***	0.0001	C-D
P value summary	***						Kombucha vs. off lawn	-0.002484	-0.09637 to 0.09141	No	ns	>0.9999	C-E
Are SDs significantly different (P < 0.05)?	Yes						Acetobacter vs. off lawn	0.1583	0.06439 to 0.2522	Yes	***	0.0001	D-E
Bartlett's test							Test details	Mean 1	Mean 2	Mean Diff.	SE of diff.	n1	n2	q	DF
Bartlett's statistic (corrected)	49.14						OP50 vs. HT115	0.3799	0.423	-0.0431	0.03329	12	12	1.831	55
P value	<0.0001						OP50 vs. Kombucha	0.3799	0.01129	0.3686	0.03329	12	12	15.66	55
P value summary	****						OP50 vs. Acetobacter	0.3799	0.1721	0.2078	0.03329	12	12	8.829	55
Are SDs significantly different (P < 0.05)?	Yes						OP50 vs. off lawn	0.3799	0.01378	0.3661	0.03329	12	12	15.55	55
							HT115 vs. Kombucha	0.423	0.01129	0.4117	0.03329	12	12	17.49	55
ANOVA table	SS	DF	MS	F (DFn, DFd)	P value		HT115 vs. Acetobacter	0.423	0.1721	0.2509	0.03329	12	12	10.66	55
Treatment (between columns)	1.838	4	0.4595	F (4, 55) = 69.10	P<0.0001		HT115 vs. off lawn	0.423	0.01378	0.4092	0.03329	12	12	17.38	55
Residual (within columns)	0.3657	55	0.006649				Kombucha vs. Acetobacter	0.01129	0.1721	-0.1608	0.03329	12	12	6.829	55
Total	2.204	59					Kombucha vs. off lawn	0.01129	0.01378	-0.002484	0.03329	12	12	0.1055	55
							Acetobacter vs. off lawn	0.1721	0.01378	0.1583	0.03329	12	12	6.724	55
Data summary
Number of treatments (columns)	5
Number of values (total)	60

## Sheet: SF2D
rep	plate	genotype	E. coli OP50	KTM	E. coli HT115	A. tropicalis	off					E. coli OP50	total animals	% WORMS			E. coli HT115	total animals	% WORMS			KTM	total animals	% WORMS			A. tropicalis	total animals	% WORMS			OFF LAWN	total animals	% WORMS
1	1	N2	28	0	27	9	0	64				28	64	0.4375			27	64	0.421875			0	64	0			9	64	0.140625			0	64	0
1	2	N2	25	0	21	12	0	58				25	58	0.431034			21	58	0.362069			0	58	0			12	58	0.206897			0	58	0
1	3	N2	29	1	15	13	0	58				29	58	0.5			15	58	0.258621			1	58	0.0172414			13	58	0.224138			0	58	0
total			82	1	63	34	0	180				28	79	0.35443			44	79	0.556962			0	79	0			7	79	0.0886076			0	79	0
1	1	N2	28	0	44	7	0	79				46	81	0.567901			22	81	0.271605			0	81	0			13	81	0.160494			0	81	0
1	2	N2	46	0	22	13	0	81				49	62	0.790323			10	62	0.16129			0	62	0			3	62	0.0483871			0	62	0
1	3	N2	49	0	10	3	0	62				16	76	0.210526			53	76	0.697368			0	76	0			7	76	0.0921053			0	76	0
total			123	0	76	23	0	222				24	68	0.352941			22	68	0.323529			0	68	0			22	68	0.323529			0	68	0
1	1	N2	16	0	53	7	0	76				14	54	0.259259			31	54	0.574074			0	54	0			9	54	0.166667			0	54	0
1	2	N2	24	0	22	22	0	68
1	3	N2	14	0	31	9	0	54
total			54	0	106	38	0	198
								TOTAL ANIMALS
TOTAL			259	1	245	95	0	600
%			0.431667	0.00166667	0.408333	0.158333	0

## Sheet: SF2D Summary Statistics PRISM
								Number of families	1
Table Analyzed	N2							Number of comparisons per family	10
Data sets analyzed	A-E							Alpha	0.05
ANOVA summary								Tukey's multiple comparisons test	Mean Diff.	95.00% CI of diff.	Below threshold?	Summary	Adjusted P Value
F	29.27							OP50 vs. HT115	0.03072	-0.1261 to 0.1876	No	ns	0.9801	A-B
P value	<0.0001							OP50 vs. Kombucha	0.4319	0.2750 to 0.5887	Yes	****	<0.0001	A-C
P value summary	****							OP50 vs. Acetobacter	0.2725	0.1156 to 0.4294	Yes	***	0.0001	A-D
Significant diff. among means (P < 0.05)?	Yes							OP50 vs. Off Lawn	0.4338	0.2769 to 0.5906	Yes	****	<0.0001	A-E
R squared	0.7454							HT115 vs. Kombucha	0.4011	0.2443 to 0.5580	Yes	****	<0.0001	B-C
								HT115 vs. Acetobacter	0.2418	0.08490 to 0.3986	Yes	***	0.0007	B-D
Brown-Forsythe test								HT115 vs. Off Lawn	0.403	0.2462 to 0.5599	Yes	****	<0.0001	B-E
F (DFn, DFd)	7.068 (4, 40)							Kombucha vs. Acetobacter	-0.1594	-0.3162 to -0.002482	Yes	*	0.0449	C-D
P value	0.0002							Kombucha vs. Off Lawn	0.001916	-0.1550 to 0.1588	No	ns	>0.9999	C-E
P value summary	***							Acetobacter vs. Off Lawn	0.1613	0.004398 to 0.3181	Yes	*	0.0413	D-E
Are SDs significantly different (P < 0.05)?	Yes
								Test details	Mean 1	Mean 2	Mean Diff.	SE of diff.	n1	n2	q	DF
Bartlett's test								OP50 vs. HT115	0.4338	0.403	0.03072	0.05493	9	9	0.7911	40
Bartlett's statistic (corrected)								OP50 vs. Kombucha	0.4338	0.001916	0.4319	0.05493	9	9	11.12	40
P value								OP50 vs. Acetobacter	0.4338	0.1613	0.2725	0.05493	9	9	7.016	40
P value summary								OP50 vs. Off Lawn	0.4338	0	0.4338	0.05493	9	9	11.17	40
Are SDs significantly different (P < 0.05)?								HT115 vs. Kombucha	0.403	0.001916	0.4011	0.05493	9	9	10.33	40
								HT115 vs. Acetobacter	0.403	0.1613	0.2418	0.05493	9	9	6.225	40
ANOVA table	SS	DF	MS	F (DFn, DFd)	P value			HT115 vs. Off Lawn	0.403	0	0.403	0.05493	9	9	10.38	40
Treatment (between columns)	1.59	4	0.3974	F (4, 40) = 29.27	P<0.0001			Kombucha vs. Acetobacter	0.001916	0.1613	-0.1594	0.05493	9	9	4.103	40
Residual (within columns)	0.543	40	0.01358					Kombucha vs. Off Lawn	0.001916	0	0.001916	0.05493	9	9	0.04932	40
Total	2.133	44						Acetobacter vs. Off Lawn	0.1613	0	0.1613	0.05493	9	9	4.152	40
Data summary
Number of treatments (columns)	5
Number of values (total)	45

## Sheet: SF2E
rep	plate	genotype	E. coli OP50	KTM	E. coli HT115	A. tropicalis	off				E. coli OP50	total animals	% WORMS			E. coli HT115	total animals	% WORMS			KTM	total animals	% WORMS			A. tropicalis	total animals	% WORMS			OFF LAWN	total animals	% WORMS
1	1	MY10	22	2	24	8	0	56			22	56	0.392857			24	56	0.428571			2	56	0.0357143			8	56	0.142857			0	56	0
1	2	MY10	38	0	16	10	0	64			38	64	0.59375			16	64	0.25			0	64	0			10	64	0.15625			0	64	0
1	3	MY10	14	2	24	8	0	48			14	48	0.291667			24	48	0.5			2	48	0.0416667			8	48	0.166667			0	48	0
total			74	4	64	26	0	168			28	47	0.595745			11	47	0.234043			0	47	0			8	47	0.170213			0	47	0
1	1	MY10	28	0	11	8	0	47			27	67	0.402985			25	67	0.373134			0	67	0			15	67	0.223881			0	67	0
1	2	MY10	27	0	25	15	0	67			28	62	0.451613			24	62	0.387097			0	62	0			10	62	0.16129			0	62	0
1	3	MY10	28	0	24	10	0	62			27	50	0.54			20	50	0.4			0	50	0			3	50	0.06			0	50	0
total			83	0	60	33	0				20	65	0.307692			29	65	0.446154			0	65	0			16	65	0.246154			0	65	0
1	1	MY10	27	0	20	3	0	50			28	67	0.41791			27	67	0.402985			0	67	0			12	67	0.179104			0	67	0
1	2	MY10	20	0	29	16	0	65
1	3	MY10	28	0	27	12	0	67
total			75	0	76	31	0
								TOTAL ANIMALS
TOTAL			232	4	200	90	0	526
%			0.441065	0.00760456	0.380228	0.171103	0

## Sheet: SF2E Summary Statistics PRISM
							Number of families	1
Table Analyzed	MY10						Number of comparisons per family	10
Data sets analyzed	A-E						Alpha	0.05
ANOVA summary							Tukey's multiple comparisons test	Mean Diff.	95.00% CI of diff.	Below threshold?	Summary	Adjusted P Value
F	82.06						OP50 vs. HT115	0.06358	-0.02824 to 0.1554	No	ns	0.2952	A-B
P value	<0.0001						OP50 vs. Kombucha	0.4352	0.3434 to 0.5270	Yes	****	<0.0001	A-C
P value summary	****						OP50 vs. Actobacter	0.2764	0.1846 to 0.3682	Yes	****	<0.0001	A-D
Significant diff. among means (P < 0.05)?	Yes						OP50 vs. off lawn	0.4438	0.3520 to 0.5356	Yes	****	<0.0001	A-E
R squared	0.8914						HT115 vs. Kombucha	0.3716	0.2798 to 0.4634	Yes	****	<0.0001	B-C
							HT115 vs. Actobacter	0.2128	0.1210 to 0.3047	Yes	****	<0.0001	B-D
Brown-Forsythe test							HT115 vs. off lawn	0.3802	0.2884 to 0.4720	Yes	****	<0.0001	B-E
F (DFn, DFd)	5.496 (4, 40)						Kombucha vs. Actobacter	-0.1588	-0.2506 to -0.06696	Yes	***	0.0001	C-D
P value	0.0013						Kombucha vs. off lawn	0.008598	-0.08322 to 0.1004	No	ns	0.9988	C-E
P value summary	**						Actobacter vs. off lawn	0.1674	0.07556 to 0.2592	Yes	****	<0.0001	D-E
Are SDs significantly different (P < 0.05)?	Yes
							Test details	Mean 1	Mean 2	Mean Diff.	SE of diff.	n1	n2	q	DF
Bartlett's test							OP50 vs. HT115	0.4438	0.3802	0.06358	0.03215	9	9	2.797	40
Bartlett's statistic (corrected)							OP50 vs. Kombucha	0.4438	0.008598	0.4352	0.03215	9	9	19.14	40
P value							OP50 vs. Actobacter	0.4438	0.1674	0.2764	0.03215	9	9	12.16	40
P value summary							OP50 vs. off lawn	0.4438	0	0.4438	0.03215	9	9	19.52	40
Are SDs significantly different (P < 0.05)?							HT115 vs. Kombucha	0.3802	0.008598	0.3716	0.03215	9	9	16.35	40
							HT115 vs. Actobacter	0.3802	0.1674	0.2128	0.03215	9	9	9.363	40
ANOVA table	SS	DF	MS	F (DFn, DFd)	P value		HT115 vs. off lawn	0.3802	0	0.3802	0.03215	9	9	16.73	40
Treatment (between columns)	1.527	4	0.3816	F (4, 40) = 82.06	P<0.0001		Kombucha vs. Actobacter	0.008598	0.1674	-0.1588	0.03215	9	9	6.985	40
Residual (within columns)	0.186	40	0.004651				Kombucha vs. off lawn	0.008598	0	0.008598	0.03215	9	9	0.3782	40
Total	1.713	44					Actobacter vs. off lawn	0.1674	0	0.1674	0.03215	9	9	7.363	40
Data summary
Number of treatments (columns)	5
Number of values (total)	45

## Sheet: SF2F
rep	plate	genotype	E. coli OP50	KTM	E. coli HT115	A. tropicalis	off					E. coli OP50	total animals	% WORMS			E. coli HT115	total animals	% WORMS			KTM	total animals	% WORMS			A. tropicalis	total animals	% WORMS			OFF LAWN	total animals	% WORMS
1	1	JU1212	29	1	11	11	0	52				29	52	0.557692			11	52	0.211538			1	52	0.0192308			11	52	0.211538			0	52	0
1	2	JU1212	20	1	28	12	0	61				20	61	0.327869			28	61	0.459016			1	61	0			12	61	0.196721			0	61	0
1	3	JU1212	18	0	26	7	0	51				18	51	0.352941			26	51	0.509804			0	51	0			7	51	0.137255			0	51	0
total			67	2	65	30	0	164				21	53	0.396226			21	53	0.396226			0	53	0			10	53	0.188679			1	53	0.0188679
1	1	JU1212	21	0	21	10	1	53				33	56	0.589286			16	56	0.285714			0	56	0			7	56	0.125			0	56	0
1	2	JU1212	33	0	16	7	0	56				35	51	0.686275			10	51	0.196078			0	51	0			6	51	0.117647			0	51	0
1	3	JU1212	35	0	10	6	0	51				39	89	0.438202			38	89	0.426966			0	89	0			12	89	0.134831			0	89	0
total			89	0	47	23	1					31	62	0.5			21	62	0.33871			0	62	0			10	62	0.16129			0	62	0
1	1		39	0	38	12	0	89				24	54	0.444444			19	54	0.351852			0	54	0			11	54	0.203704			0	54	0
1	2		31	0	21	10	0	62
1	3		24	0	19	11	0	54
total			94	0	78	33	0
								TOTAL ANIMALS
TOTAL			250	2	190	86	1	529
%			0.47259	0.00378072	0.359168	0.162571	0.00189036

## Sheet: SF2F Summary Statistics PRISM
Table Analyzed	JU1212
Data sets analyzed	A-E						Number of families	1
							Number of comparisons per family	10
ANOVA summary							Alpha	0.05
F	75.54
P value	<0.0001						Tukey's multiple comparisons test	Mean Diff.	95.00% CI of diff.	Below threshold?	Summary	Adjusted P Value
P value summary	****						OP50 vs. HT115	0.1241	0.02561 to 0.2226	Yes	**	0.0074	A-B
Significant diff. among means (P < 0.05)?	Yes						OP50 vs. Kombucha	0.4749	0.3764 to 0.5734	Yes	****	<0.0001	A-C
R squared	0.8831						OP50 vs. Actobacter	0.3129	0.2144 to 0.4114	Yes	****	<0.0001	A-D
							OP50 vs. off lawn	0.4749	0.3764 to 0.5734	Yes	****	<0.0001	A-E
Brown-Forsythe test							HT115 vs. Kombucha	0.3507	0.2522 to 0.4492	Yes	****	<0.0001	B-C
F (DFn, DFd)	8.842 (4, 40)						HT115 vs. Actobacter	0.1888	0.09030 to 0.2873	Yes	****	<0.0001	B-D
P value	<0.0001						HT115 vs. off lawn	0.3508	0.2523 to 0.4493	Yes	****	<0.0001	B-E
P value summary	****						Kombucha vs. Actobacter	-0.1619	-0.2604 to -0.06343	Yes	***	0.0003	C-D
Are SDs significantly different (P < 0.05)?	Yes						Kombucha vs. off lawn	4.032e-05	-0.09846 to 0.09854	No	ns	>0.9999	C-E
							Actobacter vs. off lawn	0.162	0.06348 to 0.2605	Yes	***	0.0003	D-E
Bartlett's test
Bartlett's statistic (corrected)	71.95						Test details	Mean 1	Mean 2	Mean Diff.	SE of diff.	n1	n2	q	DF
P value	<0.0001						OP50 vs. HT115	0.477	0.3529	0.1241	0.03449	9	9	5.089	40
P value summary	****						OP50 vs. Kombucha	0.477	0.002137	0.4749	0.03449	9	9	19.47	40
Are SDs significantly different (P < 0.05)?	Yes						OP50 vs. Actobacter	0.477	0.1641	0.3129	0.03449	9	9	12.83	40
							OP50 vs. off lawn	0.477	0.002096	0.4749	0.03449	9	9	19.47	40
ANOVA table	SS	DF	MS	F (DFn, DFd)	P value		HT115 vs. Kombucha	0.3529	0.002137	0.3507	0.03449	9	9	14.38	40
Treatment (between columns)	1.617	4	0.4043	F (4, 40) = 75.54	P<0.0001		HT115 vs. Actobacter	0.3529	0.1641	0.1888	0.03449	9	9	7.742	40
Residual (within columns)	0.2141	40	0.005353				HT115 vs. off lawn	0.3529	0.002096	0.3508	0.03449	9	9	14.38	40
Total	1.831	44					Kombucha vs. Actobacter	0.002137	0.1641	-0.1619	0.03449	9	9	6.64	40
							Kombucha vs. off lawn	0.002137	0.002096	4.032e-05	0.03449	9	9	0.001653	40
Data summary							Actobacter vs. off lawn	0.1641	0.002096	0.162	0.03449	9	9	6.642	40
Number of treatments (columns)	5
Number of values (total)	45

## Sheet: SF2H
replicate	plate #	KTM	E. coli HT115	A. tropicalis	E. coli OP50	# found				KTM	# found	% WORMS			E. coli HT115	# found	% WORMS			A. tropicalis	# found	% WORMS			E. coli OP50	# found	% WORMS
1	1	2	19	17	32	70				2	70	0.0285714			19	70	0.271429			17	70	0.242857			32	70	0.457143
1	2	5	23	20	30	78				5	78	0.0641026			23	78	0.294872			20	78	0.25641			30	78	0.384615
1	3	1	17	11	18	55				1	55	0.0181818			17	55	0.309091			11	55	0.2			18	55	0.327273
2	1	1	31	21	33	86				1	86	0.0116279			31	86	0.360465			21	86	0.244186			33	86	0.383721
2	2	0	18	10	22	40				0	40	0			18	40	0.45			10	40	0.25			22	40	0.55
2	3	0	31	11	25	67				0	67	0			31	67	0.462687			11	67	0.164179			25	67	0.373134
3	1	0	13	4	12	29				0	29	0			13	29	0.448276			4	29	0.137931			12	29	0.413793
3	2	0	14	3	23	40				0	40	0			14	40	0.35			3	40	0.075			23	40	0.575
3	3	2	20	2	11	35				2	35	0.0571429			20	35	0.571429			2	35	0.0571429			11	35	0.314286

## Sheet: SF2H Summary Statistics PRIMS
							Number of families	1
Table Analyzed	Elegans						Number of comparisons per family	6
Data sets analyzed	A-D						Alpha	0.05
ANOVA summary							Tukey's multiple comparisons test	Mean Diff.	95.00% CI of diff.	Below threshold?	Summary	Adjusted P Value
F	51.95						OP50 vs. HT115	0.02897	-0.07114 to 0.1291	No	ns	0.8612	A-B
P value	<0.0001						OP50 vs. Kombucha	0.3999	0.2998 to 0.5000	Yes	****	<0.0001	A-C
P value summary	****						OP50 vs. Acetobacter	0.239	0.1389 to 0.3391	Yes	****	<0.0001	A-D
Significant diff. among means (P < 0.05)?	Yes						HT115 vs. Kombucha	0.371	0.2708 to 0.4711	Yes	****	<0.0001	B-C
R squared	0.8296						HT115 vs. Acetobacter	0.2101	0.1099 to 0.3102	Yes	****	<0.0001	B-D
							Kombucha vs. Acetobacter	-0.1609	-0.2610 to -0.06079	Yes	***	0.0007	C-D
Brown-Forsythe test
F (DFn, DFd)	2.260 (3, 32)						Test details	Mean 1	Mean 2	Mean Diff.	SE of diff.	n1	n2	q	DF
P value	0.1004						OP50 vs. HT115	0.4199	0.3909	0.02897	0.03695	9	9	1.109	32
P value summary	ns						OP50 vs. Kombucha	0.4199	0.01996	0.3999	0.03695	9	9	15.31	32
Are SDs significantly different (P < 0.05)?	No						OP50 vs. Acetobacter	0.4199	0.1809	0.239	0.03695	9	9	9.148	32
							HT115 vs. Kombucha	0.3909	0.01996	0.371	0.03695	9	9	14.2	32
Bartlett's test							HT115 vs. Acetobacter	0.3909	0.1809	0.2101	0.03695	9	9	8.04	32
Bartlett's statistic (corrected)	11.77						Kombucha vs. Acetobacter	0.01996	0.1809	-0.1609	0.03695	9	9	6.158	32
P value	0.0082
P value summary	**
Are SDs significantly different (P < 0.05)?	Yes
ANOVA table	SS	DF	MS	F (DFn, DFd)	P value
Treatment (between columns)	0.9575	3	0.3192	F (3, 32) = 51.95	P<0.0001
Residual (within columns)	0.1966	32	0.006144
Total	1.154	35
Data summary
Number of treatments (columns)	4
Number of values (total)	36

[truncated: 6 more sheets: SF2I, SF2I Summary Statistics PRISM, SF2J, SF2J Summary Statistics PRISM, SF2K, SF2K Summary Statistics PRISM]
