# Supplementary material for: Kombucha Tea-associated microbes remodel host metabolic pathways to suppress lipid accumulation
Source: PLoS Genet. 2024 Mar 28;20(3):e1011003. doi: 10.1371/journal.pgen.1011003 (PMC10977768; doi:10.1371/journal.pgen.1011003)
Supplement: S9 Data — (XLSX) [file pgen.1011003.s022.xlsx]

## Sheet: SF3A D1A_O
Food	Day ofAdulthood	Worm	Area	Mean	Min	Max	Inverted Mean		Food	Day ofAdulthood	Worm	Area	Mean	Min	Max	Inverted Mean		Food	Day ofAdulthood	Worm	Area	Mean	Min	Max	Inverted Mean		Food	Day ofAdulthood	Worm	Area	Mean	Min	Max	Inverted Mean		Food	Day ofAdulthood	Worm	Area	Mean	Min	Max	Inverted Mean		Food	Day ofAdulthood	Worm	Area	Mean
E. coli OP50	3	1	89868.4	1893.99	646	4725	63642		E. coli HT115	3	1	105388	2170.08	789	5135	63365.9		KTM	3	1	63365.4	2177.7	870	5161	63358.3		A. tropicalis	3	1	117436	1850.73	651	4923	63685.3		E. coli OP50	5	1	131449	1561.4	561	4999	63974.6		E. coli HT115	5	1	134626	1615.64
E. coli OP50	3	2	90866.2	1810.06	703	4728	63725.9		E. coli HT115	3	2	104201	2261.97	680	5009	63274		KTM	3	2	64862.3	2239.14	811	5072	63296.9		A. tropicalis	3	2	88660.7	1762.11	780	4388	63773.9		E. coli OP50	5	2	112009	1942.77	659	5112	63593.2		E. coli HT115	5	2	130759	1810.72
E. coli OP50	3	3	89222.8	1706.61	648	4816	63829.4		E. coli HT115	3	3	105602	1950.43	672	4678	63585.6		KTM	3	3	67766.3	2315.7	898	4885	63220.3		A. tropicalis	3	3	122802	1971.09	760	5006	63564.9		E. coli OP50	5	3	94865.9	1557.82	540	4790	63978.2		E. coli HT115	5	3	125904	1635.5
E. coli OP50	3	4	103924	1868.23	644	4670	63667.8		E. coli HT115	3	4	112585	1813.37	602	4664	63722.6		KTM	3	4	57557.4	2804.15	834	4999	62731.9		A. tropicalis	3	4	125957	1883.17	647	5118	63652.8		E. coli OP50	5	4	90609.6	1390.43	542	5167	64145.6		E. coli HT115	5	4	116603	1752.84
E. coli OP50	3	5	104938	1754.93	665	4808	63781.1		E. coli HT115	3	5	78089.3	1659.34	532	4799	63876.7		KTM	3	5	55624.7	2357.26	759	4953	63178.7		A. tropicalis	3	5	120010	1699.31	646	4582	63836.7		E. coli OP50	5	5	114567	1543.47	567	4882	63992.5		E. coli HT115	5	5	111873	1853.83
E. coli OP50	3	6	106103	1870.27	601	4542	63665.7		E. coli HT115	3	6	96947.2	1456.94	533	4950	64079.1		KTM	3	6	55655.3	2273.09	797	4854	63262.9		A. tropicalis	3	6	101049	1771.61	682	4781	63764.4		E. coli OP50	5	6	126906	1613.78	561	5054	63922.2		E. coli HT115	5	6	110667	1774.04
E. coli OP50	3	7	117080	1619.71	609	5171	63916.3		E. coli HT115	3	7	110527	2280.85	614	5088	63255.2		KTM	3	7	64104.7	2344.33	844	4789	63191.7		A. tropicalis	3	7	118646	1715.04	660	4673	63821		E. coli OP50	5	7	124434	1541.38	598	4983	63994.6		E. coli HT115	5	7	118473	1820.57
E. coli OP50	3	8	92035.2	1702.41	703	5197	63833.6		E. coli HT115	3	8	101501	1612.65	520	4921	63923.3		KTM	3	8	60626.4	2298.96	897	4572	63237		A. tropicalis	3	8	116548	1512.04	647	4869	64024		E. coli OP50	5	8	92796.8	1792.1	611	4971	63743.9		E. coli HT115	5	8	110449	1724.38
E. coli OP50	3	9	109083	1857.5	676	5010	63678.5		E. coli HT115	3	9	98077.4	2126.41	715	4837	63409.6		KTM	3	9	59074.6	2260.58	818	4536	63275.4		A. tropicalis	3	9	114428	2207.39	885	5206	63328.6		E. coli OP50	5	9	116569	1697.56	598	5079	63838.4		E. coli HT115	5	9	95077.7	1563.07
E. coli OP50	3	10	88316.5	2003.26	722	4557	63532.7		E. coli HT115	3	10	108113	1841.6	698	4804	63694.4		KTM	3	10	68794.7	2519.25	828	4605	63016.8		A. tropicalis	3	10	125338	1676.63	563	5111	63859.4		E. coli OP50	5	10	116703	1508.47	526	4891	64027.5		E. coli HT115	5	10	116086	1461.13
E. coli OP50	3	11	100570	1687.18	618	4489	63848.8		E. coli HT115	3	11	101425	1918.52	723	4660	63617.5		KTM	3	11	71537.9	2225.13	725	4469	63310.9		A. tropicalis	3	11	113712	2175.12	846	4899	63360.9		E. coli OP50	5	11	107010	1540.42	571	4924	63995.6		E. coli HT115	5	11	113180	1533.81
E. coli OP50	3	12	124904	1795.15	682	5256	63740.8		E. coli HT115	3	12	109050	2126.93	831	5342	63409.1		KTM	3	12	54657.4	2226.88	878	4854	63309.1		A. tropicalis	3	12	126041	1712.56	579	4569	63823.4		E. coli OP50	5	12	122096	1590.52	595	4939	63945.5		E. coli HT115	5	12	119387	1590.57
E. coli OP50	3	13	109189	1863.2	692	4971	63672.8		E. coli HT115	3	13	98405.3	2227.87	738	5488	63308.1		KTM	3	13	54905.9	2304.61	939	4893	63231.4		A. tropicalis	3	13	107075	1911.44	703	5040	63624.6		E. coli OP50	5	13	119342	1720.29	570	4757	63815.7		E. coli HT115	5	13	133244	1434.31
E. coli OP50	3	14	108836	1504.9	660	4657	64031.1		E. coli HT115	3	14	101572	2289.97	750	5106	63246		KTM	3	14	62076.3	2363.06	800	5326	63172.9		A. tropicalis	3	14	117592	1801.16	714	5020	63734.8		E. coli OP50	5	14	104368	1560.44	623	4721	63975.6		E. coli HT115	5	14	108462	1589.2
E. coli OP50	3	15	106967	1911.78	701	5010	63624.2		E. coli HT115	3	15	114398	1849.84	616	4838	63686.2		KTM	3	15	62265.7	2445.13	966	5354	63090.9		A. tropicalis	3	15	132386	1965.83	654	4949	63570.2		E. coli OP50	5	15	104315	1881.26	683	4751	63654.7		E. coli HT115	5	15	115496	1620.07
E. coli OP50	3	16	109964	1846.01	673	4664	63690		E. coli HT115	3	16	105150	2005.4	675	4820	63530.6		KTM	3	16	70322.1	2453.7	858	5046	63082.3		A. tropicalis	3	16	122902	1909.91	664	4944	63626.1		E. coli OP50	5	16	104315	1881.26	683	4751	63654.7		E. coli HT115	5	16	105136	1713.63
E. coli OP50	3	17	103802	2282.37	891	5180	63253.6		E. coli HT115	3	17	113227	1869.61	567	4753	63666.4		KTM	3	17	64389.8	2675.64	834	4695	62860.4		A. tropicalis	3	17	118717	1939.36	765	4880	63596.6		E. coli OP50	5	17	119006	1979.28	637	5438	63556.7		E. coli HT115	5	17	94088	1964.58
E. coli OP50	3	18	106610	2005.2	716	5010	63530.8		E. coli HT115	3	18	101586	2208.06	636	4676	63327.9		KTM	3	18	56734.6	2455.31	901	4948	63080.7		A. tropicalis	3	18	85842.2	1868.17	752	5098	63667.8		E. coli OP50	5	18	99099.8	1761.17	688	4740	63774.8		E. coli HT115	5	18	130061	1553.67
E. coli OP50	3	19	99558	2074.05	820	4740	63461.9		E. coli HT115	3	19	96002.3	2124.37	674	4774	63411.6		KTM	3	19	55225.6	2301.36	752	4695	63234.6		A. tropicalis	3	19	93509.6	1766.76	704	4837	63769.2		E. coli OP50	5	19	103831	1528.16	497	4589	64007.8		E. coli HT115	5	19	103085	1938.86
E. coli OP50	3	20	100053	1836.64	629	5033	63699.4		E. coli HT115	3	20	99050.9	1660.24	592	4984	63875.8		KTM	3	20	64786.9	2371.57	863	4785	63164.4		A. tropicalis	3	20	127827	1680.47	618	4876	63855.5		E. coli OP50	5	20	125371	1670.44	696	5020	63865.6		E. coli HT115	5	20	124071	1487.15
E. coli OP50	3	21	104773	1918.87	796	4713	63617.1		E. coli HT115	3	21	107694	1980.59	735	5211	63555.4		KTM	3	21	57708.1	2338.25	986	4783	63197.7		A. tropicalis	3	21	102637	2634.86	899	5412	62901.1		E. coli OP50	5	21	129716	1659.37	568	4564	63876.6		E. coli HT115	5	21	116526	1360.17
E. coli OP50	3	22	104865	1705.33	586	4570	63830.7		E. coli HT115	3	22	84086.8	2438.76	752	5124	63097.2		KTM	3	22	65522.1	2391.33	877	5218	63144.7		A. tropicalis	3	22	101702	1885.1	804	5136	63650.9		E. coli OP50	5	22	113728	1709.1	626	4709	63826.9		E. coli HT115	5	22	111555	1322.45
E. coli OP50	3	23	96664.1	2553.19	888	5463	62982.8		E. coli HT115	3	23	108586	2738.03	791	5425	62798		KTM	3	23	64116.9	2386.17	897	4971	63149.8		A. tropicalis	3	23	114371	1745.16	674	4972	63790.8		E. coli OP50	5	23	116998	1520.68	578	4537	64015.3		E. coli HT115	5	23	125692	1421.85
E. coli OP50	3	24	90919.2	2010.22	720	4957	63525.8		E. coli HT115	3	24	123045	2465.46	713	5331	63070.5		KTM	3	24	61593.7	2494.53	877	4887	63041.5		A. tropicalis	3	24	114840	1930.05	657	5178	63606		E. coli OP50	5	24	124187	1482.43	589	4688	64053.6		E. coli HT115	5	24	101670	1442.13
E. coli OP50	3	25	94939.2	1653.5	571	4736	63882.5		E. coli HT115	3	25	93570.7	1700.25	713	4577	63835.7		KTM	3	25	59286.4	2258.03	905	4627	63278		A. tropicalis	3	25	111276	1701.08	670	4888	63834.9		E. coli OP50	5	25	114416	1616.45	598	4918	63919.5		E. coli HT115	5	25	127075	1340.43
E. coli OP50	3	26	97607	1926.56	730	4708	63609.4		E. coli HT115	3	26	94151.1	1846.71	669	4538	63689.3		KTM	3	26	63316.6	2442.28	733	5203	63093.7		A. tropicalis	3	26	125287	1689.96	635	4563	63846		E. coli OP50	5	26	129093	1439.81	554	4559	64096.2		E. coli HT115	5	26	93713.2	1585.45
E. coli OP50	3	27	98008.2	1800.51	664	4875	63735.5		E. coli HT115	3	27	119518	1796.63	590	4726	63739.4		KTM	3	27	55474	2371.77	949	4797	63164.2		A. tropicalis	3	27	110001	1880.77	685	5306	63655.2		E. coli OP50	5	27	112355	1728.48	615	5050	63807.5		E. coli HT115	5	27	94234.6	1456.04
E. coli OP50	3	28	103564	1789.76	672	4669	63746.2		E. coli HT115	3	28	93546.3	2062.5	743	4902	63473.5		KTM	3	28	65296	2117.1	821	4618	63418.9		A. tropicalis	3	28	102031	1567.19	568	5060	63968.8		E. coli OP50	5	28	96051.1	1667.57	577	4756	63868.4		E. coli HT115	5	28	94112.4	2065.38
E. coli OP50	3	29	109838	1841.89	647	4872	63694.1		E. coli HT115	3	29	100996	1930.84	681	4555	63605.2		KTM	3	29	53227.8	2436.34	942	4397	63099.7		A. tropicalis	3	29	100715	1430.39	577	4846	64105.6		E. coli OP50	5	29	92177.7	1739.99	671	4753	63796		E. coli HT115	5	29	124491	1829.35
E. coli OP50	3	30	115809	1943.16	627	4807	63592.8		E. coli HT115	3	30	96535.8	2275.92	747	5262	63260.1		KTM	3	30	53148.4	2397.3	901	4768	63138.7		A. tropicalis	3	30	95825.1	1561.23	589	4714	63974.8		E. coli OP50	5	30	80520.9	1530	604	4924	64006		E. coli HT115	5	30	92538.2	2083.44
E. coli OP50	3	31	105272	1824.97	632	5141	63711		E. coli HT115	3	31	111249	2030.83	746	5064	63505.2		KTM	3	31	75272.8	2596.34	794	5477	62939.7		A. tropicalis	3	31	105399	1475.16	539	4995	64060.8		E. coli OP50	5	31	125947	1565.03	566	4917	63971		E. coli HT115	5	31	114084	1853.25
E. coli OP50	3	32	104329	2015.45	782	4668	63520.5		E. coli HT115	3	32	104008	1962.73	629	5264	63573.3		KTM	3	32	67972	2612.26	873	5509	62923.7		A. tropicalis	3	32	106902	1541.7	618	4882	63994.3		E. coli OP50	5	32	112349	1481.4	552	4783	64054.6		E. coli HT115	5	32	117218	1936.12
E. coli OP50	3	33	94882.2	1601.66	658	4599	63934.3		E. coli HT115	3	33	110029	2290.53	640	4975	63245.5		KTM	3	33	62483.6	2496.84	941	5146	63039.2		A. tropicalis	3	33	94102.2	1761.44	698	5154	63774.6		E. coli OP50	5	33	117151	1745.21	670	4901	63790.8		E. coli HT115	5	33	120721	1574.88
E. coli OP50	3	34	97780.1	1954.75	738	5120	63581.3		E. coli HT115	3	34	101279	2156.26	710	4973	63379.7		KTM	3	34	58243.7	2348.97	819	4929	63187		A. tropicalis	3	34	114192	1517.15	574	5063	64018.9		E. coli OP50	5	34	122291	1685.54	562	4786	63850.5		E. coli HT115	5	34	104928	1495.91
E. coli OP50	3	35	107883	1611.99	658	4778	63924		E. coli HT115	3	35	119243	2276.51	765	4885	63259.5		KTM	3	35	61235.3	2483.73	824	4869	63052.3		A. tropicalis	3	35	113251	1538.94	589	4613	63997.1		E. coli OP50	5	35	120648	1661.53	628	4933	63874.5		E. coli HT115	5	35	127541	1621.53
E. coli OP50	3	36	99623.1	1930.45	654	5258	63605.6		E. coli HT115	3	36	116177	1916.27	666	5340	63619.7		KTM	3	36	64292	2279.59	798	4672	63256.4		A. tropicalis	3	36	105529	1507.32	622	4649	64028.7		E. coli OP50	5	36	104769	1615.52	607	4742	63920.5		E. coli HT115	5	36	147330	1495
E. coli OP50	3	37	104684	1779.11	694	4534	63756.9		E. coli HT115	3	37	66562.7	2454.84	844	4784	63081.2		KTM	3	37	66927.3	2562.64	873	5418	62973.4		A. tropicalis	3	37	100242	1563.47	670	4528	63972.5		E. coli OP50	5	37	103311	1560.26	502	4597	63975.7		E. coli HT115	5	37	123198	1635.45
E. coli OP50	3	38	110325	1840.54	625	5269	63695.5		E. coli HT115	3	38	88330.8	2586.24	950	4742	62949.8		KTM	3	38	57268.2	2499.77	783	4822	63036.2		A. tropicalis	3	38	94415.8	1569.3	638	4684	63966.7		E. coli OP50	5	38	94299.8	1593.57	608	4593	63942.4		E. coli HT115	5	38	125975	1648.25
E. coli OP50	3	39	115056	1950.99	639	5522	63585		E. coli HT115	3	39	106089	2170.71	793	4888	63365.3		KTM	3	39	70558.3	2156.19	764	4597	63379.8		A. tropicalis	3	39	105606	1660.1	656	4956	63875.9		E. coli OP50	5	39	116992	1877.22	743	4860	63658.8		E. coli HT115	5	39	128042	1725.33
E. coli OP50	3	40	105250	1602.78	653	4587	63933.2		E. coli HT115	3	40	71786.3	3062.61	1037	5243	62473.4		KTM	3	40	69010.6	2397.85	549	5031	63138.2		A. tropicalis	3	40	105600	1643.46	650	4964	63892.5		E. coli OP50	5	40	129305	1619.35	550	5389	63916.7		E. coli HT115	5	40	110657	1660.15
E. coli OP50	3	41	88041.6	1714.5	577	4776	63821.5		E. coli HT115	3	41	121966	2053.49	652	4931	63482.5		KTM	3	41	63288.1	2587.05	1045	4821	62948.9		A. tropicalis	3	41	106783	1648.84	647	4693	63887.2		E. coli OP50	5	41	117084	1545.34	585	4743	63990.7		E. coli HT115	5	41	138722	1966.05
E. coli OP50	3	42	98786.1	1702.28	570	4836	63833.7		E. coli HT115	3	42	118021	1815.46	637	4865	63720.5		KTM	3	42	57895.4	2155.35	796	4548	63380.7		A. tropicalis	3	42	111325	1671.43	687	4779	63864.6		E. coli OP50	5	42	111643	1255.73	504	4577	64280.3		E. coli HT115	5	42	128201	1677.91
[truncated: 19 more columns]

## Sheet: SF3A Summary Statistics PRISM
Table Analyzed	D3D5							Number of families	1
Data sets analyzed	A-H							Number of comparisons per family	28
								Alpha	0.05
ANOVA summary
F	77.91							Tukey's multiple comparisons test	Mean Diff.	95.00% CI of diff.	Below threshold?	Summary	Adjusted P Value
P value	<0.0001							D3A_O vs. D3A_H	235.7	100.4 to 371.0	Yes	****	<0.0001	A-B
P value summary	****							D3A_O vs. D3A_K	539.4	404.1 to 674.7	Yes	****	<0.0001	A-C
Significant diff. among means (P < 0.05)?	Yes							D3A_O vs. D3A_A	-87.19	-222.5 to 48.11	No	ns	0.5067	A-D
R squared	0.6244							D3A_O vs. D5A_O	-214.4	-349.7 to -79.08	Yes	****	<0.0001	A-E
								D3A_O vs. D5A_H	-188.9	-324.2 to -53.55	Yes	***	0.0007	A-F
Brown-Forsythe test								D3A_O vs. D5A_K	98.26	-37.04 to 233.6	No	ns	0.3451	A-G
F (DFn, DFd)	4.013 (7, 328)							D3A_O vs. D5A_A	-302.9	-438.2 to -167.6	Yes	****	<0.0001	A-H
P value	0.0003							D3A_H vs. D3A_K	303.7	168.4 to 439.0	Yes	****	<0.0001	B-C
P value summary	***							D3A_H vs. D3A_A	-322.9	-458.2 to -187.6	Yes	****	<0.0001	B-D
Are SDs significantly different (P < 0.05)?	Yes							D3A_H vs. D5A_O	-450.1	-585.4 to -314.8	Yes	****	<0.0001	B-E
								D3A_H vs. D5A_H	-424.6	-559.9 to -289.3	Yes	****	<0.0001	B-F
Bartlett's test								D3A_H vs. D5A_K	-137.5	-272.8 to -2.171	Yes	*	0.0434	B-G
Bartlett's statistic (corrected)	39.51							D3A_H vs. D5A_A	-538.7	-674.0 to -403.4	Yes	****	<0.0001	B-H
P value	<0.0001							D3A_K vs. D3A_A	-626.6	-761.9 to -491.3	Yes	****	<0.0001	C-D
P value summary	****							D3A_K vs. D5A_O	-753.8	-889.1 to -618.5	Yes	****	<0.0001	C-E
Are SDs significantly different (P < 0.05)?	Yes							D3A_K vs. D5A_H	-728.3	-863.6 to -593.0	Yes	****	<0.0001	C-F
								D3A_K vs. D5A_K	-441.2	-576.5 to -305.9	Yes	****	<0.0001	C-G
ANOVA table	SS	DF	MS	F (DFn, DFd)	P value			D3A_K vs. D5A_A	-842.4	-977.7 to -707.1	Yes	****	<0.0001	C-H
Treatment (between columns)	22528789	7	3218398	F (7, 328) = 77.91	P<0.0001			D3A_A vs. D5A_O	-127.2	-262.5 to 8.110	No	ns	0.0827	D-E
Residual (within columns)	13549122	328	41308					D3A_A vs. D5A_H	-101.7	-237.0 to 33.64	No	ns	0.301	D-F
Total	36077911	335						D3A_A vs. D5A_K	185.4	50.15 to 320.7	Yes	***	0.001	D-G
								D3A_A vs. D5A_A	-215.7	-351.0 to -80.43	Yes	****	<0.0001	D-H
Data summary								D5A_O vs. D5A_H	25.53	-109.8 to 160.8	No	ns	0.9991	E-F
Number of treatments (columns)	8							D5A_O vs. D5A_K	312.6	177.3 to 447.9	Yes	****	<0.0001	E-G
Number of values (total)	336							D5A_O vs. D5A_A	-88.54	-223.8 to 46.76	No	ns	0.4859	E-H
								D5A_H vs. D5A_K	287.1	151.8 to 422.4	Yes	****	<0.0001	F-G
								D5A_H vs. D5A_A	-114.1	-249.4 to 21.23	No	ns	0.1701	F-H
								D5A_K vs. D5A_A	-401.2	-536.5 to -265.9	Yes	****	<0.0001	G-H
								Test details	Mean 1	Mean 2	Mean Diff.	SE of diff.	n1	n2	q	DF
								D3A_O vs. D3A_H	63689	63453	235.7	44.35	42	42	7.517	328
								D3A_O vs. D3A_K	63689	63150	539.4	44.35	42	42	17.2	328
								D3A_O vs. D3A_A	63689	63776	-87.19	44.35	42	42	2.78	328
								D3A_O vs. D5A_O	63689	63904	-214.4	44.35	42	42	6.836	328
								D3A_O vs. D5A_H	63689	63878	-188.9	44.35	42	42	6.022	328
								D3A_O vs. D5A_K	63689	63591	98.26	44.35	42	42	3.133	328
								D3A_O vs. D5A_A	63689	63992	-302.9	44.35	42	42	9.659	328
								D3A_H vs. D3A_K	63453	63150	303.7	44.35	42	42	9.684	328
								D3A_H vs. D3A_A	63453	63776	-322.9	44.35	42	42	10.3	328
								D3A_H vs. D5A_O	63453	63904	-450.1	44.35	42	42	14.35	328
								D3A_H vs. D5A_H	63453	63878	-424.6	44.35	42	42	13.54	328
								D3A_H vs. D5A_K	63453	63591	-137.5	44.35	42	42	4.383	328
								D3A_H vs. D5A_A	63453	63992	-538.7	44.35	42	42	17.18	328
								D3A_K vs. D3A_A	63150	63776	-626.6	44.35	42	42	19.98	328
								D3A_K vs. D5A_O	63150	63904	-753.8	44.35	42	42	24.04	328
								D3A_K vs. D5A_H	63150	63878	-728.3	44.35	42	42	23.22	328
								D3A_K vs. D5A_K	63150	63591	-441.2	44.35	42	42	14.07	328
								D3A_K vs. D5A_A	63150	63992	-842.4	44.35	42	42	26.86	328
								D3A_A vs. D5A_O	63776	63904	-127.2	44.35	42	42	4.056	328
								D3A_A vs. D5A_H	63776	63878	-101.7	44.35	42	42	3.242	328
								D3A_A vs. D5A_K	63776	63591	185.4	44.35	42	42	5.913	328
								D3A_A vs. D5A_A	63776	63992	-215.7	44.35	42	42	6.879	328
								D5A_O vs. D5A_H	63904	63878	25.53	44.35	42	42	0.8139	328
								D5A_O vs. D5A_K	63904	63591	312.6	44.35	42	42	9.969	328
								D5A_O vs. D5A_A	63904	63992	-88.54	44.35	42	42	2.823	328
								D5A_H vs. D5A_K	63878	63591	287.1	44.35	42	42	9.155	328
								D5A_H vs. D5A_A	63878	63992	-114.1	44.35	42	42	3.637	328
								D5A_K vs. D5A_A	63591	63992	-401.2	44.35	42	42	12.79	328

## Sheet: SF3B
O_1	length in um	O_2	length in um	O_3	length in um	O_4	length in um	O_5	length in um	O_6	length in um	O_7	length in um	O_8	length in um	O_9	length in um	O_10	length in um	KTM_1	length in um	KTM_2	length in um	KTM_3	length in um	KTM_4	length in um	KTM_5	length in um	KTM_6	length in um	KTM_7	length in um	KTM_8	length in um	KTM_9	length in um	KTM_10	length in um	KTM-M_1	length in um	KTM-M_2	length in um	KTM-M_3	length in um	KTM-M_4	length in um	KTM-M_5	length in um
33	3.58477	25.342	2.75289	22.284	2.4207	8.333	0.90521	12.618	1.37069	18.741	2.03583	18.333	1.98066	13.4	1.45564	12.706	1.38025	16.347	1.77577	5.333	0.579321	4.123	0.44788	6.708	0.728687	7.732	0.839924	12.855	1.39643	3.758	0.40823	4.25	0.461676	8.544	0.928131	5.506	0.598114	4.61	0.500782	8.667	0.941492	9.911	1.07663	6.549	0.711415	10.667	1.15875	8.962	0.973538
24.667	2.67956	14.15	1.53711	20.003	2.17292	8.014	0.870557	17.651	1.91742	21.398	2.32445	19.195	2.07379	13.004	1.41262	15.059	1.63585	17.72	1.92492	6.128	0.665682	4.757	0.516751	5.518	0.599418	4.485	0.487203	9.055	0.98364	7.433	0.807443	6	0.651777	6.227	0.676436	4.191	0.455266	7.211	0.783328	4.667	0.506974	9.006	0.978318	7.311	0.79419	16.344	1.77544	8.016	0.870774
21	2.28122	17.667	1.91916	17.867	1.94088	16.55	1.79782	12.601	1.36884	12.53	1.36113	15.934	1.72148	12.737	1.38361	8.57	0.930955	11.968	1.30008	7.667	0.832863	6.801	0.738789	8.724	0.947684	6.96	0.756062	8.31	0.902711	5.062	0.549883	5.303	0.576062	6.7	0.727818	4.854	0.527288	7.198	0.781915	6	0.651777	7.81	0.848397	9.262	1.00613	11.508	1.25011	8.489	0.922156
11.667	1.26738	13.768	1.49561	11.005	1.19547	19.516	2.12001	11.949	1.29801	13.106	1.4237	36.168	3.90752	11.353	1.23327	5.088	0.552707	23.707	2.57528	3.667	0.398344	4.65	0.505127	4.534	0.492526	5.676	0.616581	10	1.0863	2.658	0.288737	4.472	0.485791	14.644	1.59077	4.65	0.505127	6.374	0.692405	7.491	0.813744	8.498	0.923134	8.138	0.884027	9.006	0.978318	9.582	1.04089
11.667	1.26738	11.02	1.1971	19.186	2.08417	25.701	2.79189	10.028	1.08934	9.333	1.01384	16.763	1.81104	16.898	1.83562	10.687	1.16092	15.67	1.70222	4.333	0.470692	3.913	0.425067	6.342	0.688928	6.667	0.724233	7.42	0.806031	5.315	0.577366	3.26	0.354132	5.375	0.583884	4.1	0.445381	6.25	0.678935	7.491	0.813744	8.333	0.90521	6.037	0.655796	10.687	1.16092	13.686	1.4867
17.333	1.88288	14.349	1.55873	18.306	1.98857	20.723	2.25113	9.758	1.06001	12.824	1.39307	17.159	1.85382	11.377	1.23588	7.667	0.832863	21.427	2.3276	5.333	0.579321	4.61	0.500782	5.333	0.579321	5.676	0.616581	9.552	1.03763	7.106	0.771921	4.776	0.518815	5.207	0.565634	4.316	0.468845	3.509	0.381181	8.333	0.90521	8.069	0.876532	6.128	0.665682	12.737	1.38361	10.539	1.14485
12.333	1.33973	26.164	2.84218	17.867	1.94088	10.333	1.12247	19.189	2.08449	16.455	1.7875	9.339	1.00897	8.975	0.97495	6.009	0.652755	19.003	2.06429	7	0.760407	4.161	0.452007	14.016	1.52255	6.009	0.652755	6.6	0.716955	4.1	0.445381	4.507	0.489593	3.432	0.372817	6.519	0.708156	8.004	0.869471	8.667	0.941492	14.067	1.52809	5.696	0.618754	11.04	1.19927	6.31	0.685452
13.333	1.44836	17.493	1.90026	17.817	1.93545	28.026	3.04445	9.068	0.985053	7.454	0.809725	18.962	2.04862	10.349	1.12421	8.8	0.95594	13.744	1.493	4.667	0.506974	3.905	0.424198	6.009	0.652755	5.821	0.632332	3.816	0.41453	3.25	0.353046	4.451	0.48351	7.311	0.79419	6.25	0.678935	5.22	0.567046	7.333	0.79658	8.969	0.974298	7.071	0.768119	10.198	1.1078	7.004	0.760841
11.667	1.26738	15.524	1.68636	19.143	2.0795	12.374	1.34418	8.692	0.944208	7.491	0.813744	18.361	1.98369	15.524	1.68636	12.387	1.34559	7.902	0.858391	6.037	0.655796	5.274	0.572912	4.534	0.492526	5.676	0.616581	5.202	0.565091	4.257	0.462436	2.828	0.307204	3.682	0.399974	4.717	0.512405	5.836	0.633962	7.667	0.832863	13.199	1.4338	6.368	0.691753	11.02	1.1971	10	1.0863
18.514	2.01117	19.416	2.10915	13.416	1.45737	10.333	1.12247	9.487	1.03057	15.51	1.68484	11.402	1.23185	19.003	2.06429	7.601	0.825693	10	1.0863	5	0.543148	4.257	0.462436	4.714	0.51208	4.333	0.470692	7.762	0.843182	3.473	0.37727	4.272	0.464065	3.887	0.422243	5.368	0.583123	4.373	0.475037	9.333	1.01384	11.455	1.24435	7.667	0.832863	16.087	1.74752	8.839	0.960176
24.333	2.64328	22.01	2.39094	16.67	1.81085	10.355	1.12486	18.933	2.05668	10.525	1.14333	12.776	1.38029	17.601	1.91199	12.944	1.4061	15.293	1.66127	5	0.543148	5.942	0.645477	3.902	0.423872	5.706	0.61984	7.28	0.790823	3.482	0.378248	3.75	0.407361	3.283	0.356631	4.962	0.53902	5.657	0.614517	11	1.19492	8.825	0.958656	7.211	0.783328	9.393	1.02036	8.284	0.899887
19	2.06396	10.672	1.15929	16.035	1.74187	9.298	1.01004	8.975	0.97495	12.649	1.37405	12.374	1.33686	12.351	1.34168	15.333	1.66562	7.379	0.801577	6	0.651777	4.589	0.498501	5.344	0.580516	3.018	0.327844	6.865	0.745742	3.354	0.364343	3.75	0.407361	10.76	1.16885	4.243	0.460915	5.701	0.619297	11.175	1.21393	8.518	0.925306	8.975	0.97495	17.295	1.87875	7.211	0.783328
14.333	1.55699	13.667	1.48464	17.401	1.89026	9.055	0.98364	15	1.62944	11.18	1.21448	10.225	1.10469	23.214	2.52173	13.507	1.46726	11.2	1.21665	5.667	0.615604	4.1	0.445381	7.616	0.827322	3.35	0.363909	5.618	0.610281	2.85	0.309594	3.041	0.330342	7.401	0.803967	4.697	0.510233	5.056	0.549231	9.387	1.01971	17.337	1.88331	7.867	0.854589	12.758	1.3859	8.515	0.92498
9.333	1.01384	15.004	1.62988	18.196	1.97662	14.333	1.55699	16.035	1.74187	12.579	1.36645	11.126	1.20203	19.925	2.16444	15.892	1.72634	15.118	1.64226	5	0.543148	4.472	0.485791	5.821	0.632332	5.011	0.544343	5.523	0.599961	3.905	0.424198	4.924	0.534892	15.538	1.68789	3.881	0.421591	6.408	0.696098	7.333	0.79658	11.455	1.24435	8.062	0.875771	8.75	0.950508	10.548	1.14582
14	1.52081	12.494	1.35722	17.604	1.91231	12.966	1.40849	7.616	0.827322	8.062	0.875771	14.333	1.54851	17.67	1.91948	16.935	1.83964	20.734	2.25232	5.588	0.607022	2.658	0.288737	4.028	0.43756	3.682	0.399974	10.065	1.09336	4.802	0.521639	2.85	0.309594	5.588	0.607022	3.75	0.407361	4.07	0.442122	6.549	0.711415	12.166	1.32159	8.544	0.928131	13.744	1.493	10.574	1.14865
8	0.869036	22.003	2.39018	9.268	1.00678	11.455	1.24435	16.364	1.77761	19.003	2.06429	10.077	1.0887	17.263	1.87527	12.684	1.37786	14.318	1.55536	4.667	0.506974	6.865	0.745742	6.342	0.688928	4.679	0.508278	6.605	0.717498	3.288	0.357174	5.815	0.631681	3.801	0.412901	3.905	0.424198	4.67	0.5073	7.667	0.832863	8.975	0.97495	6.799	0.738572	6.749	0.733141	8.764	0.952029
16.333	1.77425	10.995	1.19438	12.875	1.39861	22.336	2.42635	11.279	1.22523	17.829	1.93676	14.461	1.56234	14.795	1.60717	18.077	1.9637	25.725	2.79449	3.667	0.398344	4.07	0.442122	5.426	0.589424	5.426	0.589424	5.303	0.576062	3.783	0.410946	3.01	0.326975	7.032	0.763883	5.506	0.598114	4.854	0.527288	11.333	1.2311	7.696	0.836013	9.006	0.978318	6.616	0.718693	11.35	1.23295
16.333	1.77425	13.744	1.493	19.09	2.07374	11.175	1.21393	15.467	1.68017	20.562	2.23364	15.202	1.64239	11.785	1.2802	24.777	2.69151	7.608	0.826453	4.853	0.527179	7.826	0.850135	6.872	0.746502	6.333	0.687951	20.261	2.20094	2.915	0.316655	4.507	0.489593	3.902	0.423872	3.905	0.424198	4.61	0.500782	9.333	1.01384	11.141	1.21024	12.019	1.30562	11.513	1.25065	8.5	0.923351
17.667	1.91916	11.513	1.25065	15.681	1.70342	14.621	1.58827	12.548	1.36308	16.72	1.81629	15.606	1.68604	11.643	1.26477	18.658	2.02681	11.643	1.26477	4.216	0.457982	3.092	0.335883	4.534	0.492526	2.404	0.261145	10.738	1.16646	4.67	0.5073	2.25	0.244416	5.735	0.62299	4.809	0.522399	8.459	0.918897	9.333	1.01384	8.602	0.934431	8.433	0.916073	9.171	0.996241	8.835	0.959742
15.667	1.7019	11.205	1.21719	22.343	2.42711	18.658	2.02681	9.894	1.07478	7.196	0.781698	17.143	1.8521	8.8	0.95594	14.067	1.52809	27.849	3.02522	5.333	0.579321	4.776	0.518815	4.714	0.51208	3.35	0.363909	6.75	0.733249	4.07	0.442122	2.85	0.309594	4.014	0.436039	7.521	0.817003	4.596	0.499261	6	0.651777	10.525	1.14333	8.876	0.964196	8.75	0.950508	11.045	1.19981
11.898	1.29247	21.99	2.38876	25.773	2.79971	34.059	3.69981	11.392	1.23751	9.672	1.05066	12.369	1.33632	7.81	0.848397	9.298	1.01004	31.78	3.45225			4.717	0.512405	7.134	0.774963	8.062	0.875771	6.727	0.730751	5.062	0.549883	3.75	0.407361	3.727	0.404862	7.289	0.791801	6	0.651777	6.667	0.724233	7.071	0.768119	5.217	0.56672	6.872	0.746502	9.014	0.979187
16.333	1.77425	20.723	2.25113	20.138	2.18758	28.482	3.09399	17.754	1.92861	10.919	1.18613	15.337	1.65698	7.923	0.860672	10.796	1.17276	26.019	2.82643			11.597	1.25978	5.935	0.644716	6.799	0.738572	7.28	0.790823	4.981	0.541084	4.191	0.455266	5	0.543148	7.62	0.827757	5.489	0.596267	8.857	0.962132	9.098	0.988311	5.831	0.633419	8.11	0.880985	7.387	0.802446
27.667	3.00545	13.068	1.41957	15.67	1.70222	32.062	3.48288	14.43	1.56752	15.808	1.71722	17.337	1.87306	26.885	2.9205	8.498	0.923134	25.142	2.73116			9.1	0.988529	5.333	0.579321	6.227	0.676436	5.927	0.643847	5.506	0.598114	2.926	0.31785	4.738	0.514687	4.451	0.48351	4.981	0.541084	8	0.869036	11.667	1.26738	7.196	0.781698	6.472	0.70305	7.289	0.791801
24.333	2.64328	14.318	1.55536	16.776	1.82237	9.667	1.05012	16.128	1.75198	14.213	1.54395	11.629	1.25637	14.146	1.53667	12.693	1.37883	12.875	1.39861			4.65	0.505127	5.907	0.641675	5.375	0.583884	7.558	0.821022	5.483	0.595616	4.451	0.48351	4	0.434518	7.425	0.806574	6.047	0.656883	9.667	1.05012	6.675	0.725102	6.146	0.667637	8.199	0.890654	10.44	1.13409
21.398	2.32445	12.338	1.34027	12.706	1.38025	13.017	1.41403	15.059	1.63585	17.208	1.8693	14.461	1.56234	9.41	1.0222	13.569	1.47399	12.944	1.4061			5.59	0.607239	5.467	0.593878	4.714	0.51208	4.031	0.437886	4.962	0.53902	4.912	0.533588	2.667	0.289715	2.795	0.30362	5.701	0.619297	8	0.869036	6.872	0.746502	11.245	1.22154	8.602	0.934431	13.537	1.47052
35.667	3.87449	12.293	1.33538	9.597	1.04252	15.51	1.68484	13.482	1.46454	12.579	1.36645	15.118	1.63332	10.44	1.13409	15.118	1.64226	11.005	1.19547			5.618	0.610281	8.11	0.880985	5.011	0.544343	6.519	0.708156	3.717	0.403776	3.536	0.384114	7.491	0.813744	3.913	0.425067	5.701	0.619297	8.333	0.90521	10.667	1.15875	8.75	0.950508	7.311	0.79419	11.792	1.28096
25.333	2.75191	16.125	1.75165	17.679	1.92046	23.45	2.54736	11.743	1.27564	11.671	1.26782	10.006	1.08103	13.768	1.49561	9.944	1.08021	11.724	1.27357			4.528	0.491875	14.067	1.52809	4.028	0.43756	5.75	0.62462	3.75	0.407361	4.272	0.464065	7.008	0.761276	5.344	0.580516	6.408	0.696098	9.667	1.05012	10.006	1.08695	7.601	0.825693	11.479	1.24696	7.215	0.783762
15.667	1.7019	17.362	1.88603	10.154	1.10302	20.883	2.26851	17.052	1.85235	12.618	1.37069	13.573	1.4664	10.995	1.19438	10.462	1.13648	13.072	1.42001			7.004	0.760841	3.682	0.399974	4.028	0.43756	6.951	0.755084	3.354	0.364343	3.021	0.32817	7.196	0.781698	3.5	0.380203	4.596	0.499261	13.667	1.48464	11.02	1.1971	5.467	0.593878	9.268	1.00678	9.953	1.08119
19.333	2.10013	14.063	1.52766	12.552	1.36352	8.007	0.869797	18.049	1.96065	8.75	0.950508	18.871	2.03879	16.829	1.82813	13	1.41218	13.864	1.50604			4.366	0.474277	6.128	0.665682	4	0.434518	4.67	0.5073	5.506	0.598114	4.43	0.481229	6.325	0.687082	9.823	1.06707	4.507	0.489593	14.333	1.55699	10.022	1.08869	5.588	0.607022	9.475	1.02926	10.689	1.16114
16	1.73807	8.233	0.894347	8.654	0.94008	12.374	1.34418	16.72	1.81629	8.75	0.950508	24.267	2.62176	9.718	1.05566	15.015	1.63107	20.939	2.27459			5.006	0.543799	4.447	0.483076	5.821	0.632332	7.458	0.810159	3.021	0.32817	5.154	0.559877	8.518	0.925306	3.4	0.36934	5.534	0.601156	15	1.62944	10.382	1.12779	8.007	0.869797	13.667	1.48464	8.112	0.881203
21.667	2.35368	9.894	1.07478	16.667	1.81053	12.867	1.39774	16.003	1.7384	9.068	0.985053	14.981	1.61852	8.117	0.881746	12.115	1.31605	15.18	1.649			6.27	0.681107	5.588	0.607022	3.48	0.378031	4.828	0.524463	3.808	0.413661	4.507	0.489593	6.667	0.724233	6.042	0.65634	3.691	0.400952	7.667	0.832863	6.96	0.756062	6.119	0.664704	10.593	1.15071	11.56	1.25576
16	1.73807	20.637	2.24179	7.674	0.833623	10.028	1.08934	13.768	1.49561	15.413	1.67431	15.004	1.621	12.338	1.34027	10.05	1.09173	14.907	1.61934			4.43	0.481229	5.667	0.615604	4.028	0.43756	5.618	0.610281	4.507	0.489593	5.099	0.553902	4.631	0.503063	2.61	0.283523	4.61	0.500782	8	0.869036	10.382	1.12779	6.037	0.655796	6.009	0.652755	11.236	1.22056
19	2.06396	17.448	1.89537	8.498	0.923134	11.705	1.27151	12.207	1.32604	14.174	1.53971	17.448	1.88505	12.737	1.38361	5.963	0.647758	15.268	1.65856			5.297	0.575411	3.902	0.423872	3.35	0.363909	9.487	1.03057	3.889	0.42246	4.008	0.435387	5.676	0.616581	3.01	0.326975	5.256	0.570957	8.894	0.966151	11.04	1.19927	10.414	1.13127	9.244	1.00417	13.484	1.46476
17	1.8467	24.244	2.63361	12.074	1.31159	17.208	1.8693	13.132	1.42652	13.499	1.46639	11.279	1.21856	16.279	1.76838	7.157	0.777462	19.667	2.13642			4.802	0.521639	4.014	0.436039	6.472	0.70305	5.5	0.597462	6.129	0.66579	4.366	0.474277	8.498	0.923134	6.325	0.687082	4.854	0.527288	7.608	0.826453	6.872	0.746502	6.2	0.673503	7.032	0.763883	8.31	0.902711
11.785	1.2802	30.847	3.3509	10.44	1.13409	13.098	1.42283	14.701	1.59696	10.541	1.14506	17.544	1.89542	21.83	2.37138	10.593	1.15071	8.34	0.90597			2.75	0.298731	3.162	0.343487	6.037	0.655796	5.831	0.633419	6.129	0.66579	3.64	0.395411	6.119	0.664704	4.776	0.518815	5.344	0.580516	11.333	1.2311	10.462	1.13648	10.77	1.16994	9.006	0.978318	6.486	0.704571
13.924	1.51256	27.459	2.98286	18.679	2.02909	12.552	1.36352	5.426	0.589424	14.67	1.5936	12.671	1.36895	12.074	1.31159	8.333	0.90521	6.667	0.724233			5.056	0.549231	4.679	0.508278	2.333	0.253433	6.486	0.704571	4.1	0.445381	4.962	0.53902	9.551	1.03752	6.768	0.735205	5.397	0.586274	8.333	0.90521	9.387	1.01971	11.667	1.26738	15.892	1.72634	10.5	1.14061
18.333	1.99151	18.385	1.99715	16.576	1.80064	20.047	2.1777	10.883	1.18222	8.673	0.942144	11.035	1.1922	16.67	1.81085	13.132	1.42652	19.359	2.10296			3.363	0.365321	3.771	0.409642	5.077	0.551512	5.368	0.583123	5.858	0.636352	4.279	0.464826	5.706	0.61984	4.931	0.535652			10.333	1.12247	9.153	0.994286	9.487	1.03057	8.544	0.928131
24.822	2.6964	13.387	1.45422	11.47	1.24598	13.618	1.47932	11.479	1.24696	13.416	1.45737	11.949	1.29095	17.159	1.86397	15.67	1.70222	7.616	0.827322			4.43	0.481229	4.384	0.476232	2.687	0.291888	7.433	0.807443	2.305	0.250391	5	0.543148	8.825	0.958656	5.755	0.625163			10.667	1.15875	8.894	0.966151	7.846	0.852307	8.11	0.880985
12	1.30355	11.667	1.26738	14.802	1.60793	11.87	1.28943	21.731	2.36063	10.525	1.14333	14.881	1.60771	18.361	1.99455	9.339	1.01449	25.095	2.72606			5.056	0.549231	5.344	0.580516	6.009	0.652755	7.85	0.852742	6.865	0.745742	5	0.543148	5.907	0.641675	4.596	0.499261			8.647	0.93932	11.47	1.24598	11.643	1.26477	8.485	0.921722
18	1.95533	12.257	1.33147	10.672	1.15929	6.799	0.738572	14.716	1.59859	11.643	1.26477	13.271	1.43377	20.366	2.21235	12.649	1.37405	10.028	1.08934			7.215	0.783762	3.073	0.333819	6.128	0.665682	5.385	0.58497	2.926	0.31785	5.618	0.610281	13.732	1.4917	2.915	0.316655			8.439	0.916725	9.286	1.00873	6.96	0.756062	17.221	1.87071
17	1.8467	18.37	1.99552	22.769	2.47339	9.911	1.07663	24.459	2.65697	14.579	1.58371	10.198	1.10177	12.763	1.38644	16.643	1.80792	13.187	1.4325			4.43	0.481229	10.817	1.17505	4.714	0.51208	8.515	0.92498	3.509	0.381181	3.758	0.40823	7.601	0.825693	4.138	0.449509			9.333	1.01384	8.36	0.908143	10.028	1.08934	8.825	0.958656
15.667	1.7019	18.693	2.03061	13	1.41218	6.412	0.696533	9.718	1.05566	17.745	1.92763	19.235	2.07811	17.208	1.8693	14	1.52081	14.727	1.59979			5.274	0.572912	10.75	1.16777			6.878	0.747154	3.536	0.384114	3.052	0.331537	5.217	0.56672	6.408	0.696098			12.966	1.40849	11.333	1.2311	9.428	1.02416	9.487	1.03057
19	2.06396	14.126	1.5345	17.742	1.92731	7.379	0.801577	16.971	1.84355	17.295	1.87875	19.345	2.09	18.741	2.03583	19.737	2.14402	11.508	1.25011			6.021	0.654058	13.098	1.42283			6.915	0.751173	4.743	0.51523	5.031	0.546515	6.667	0.724233	7.754	0.842313			8	0.869036	9.153	0.994286	12.333	1.33973	6.675	0.725102
		16.234	1.76349	16.816	1.82671	19.419	2.10948	19.003	2.06429	11.402	1.23859	11.479	1.24017	14.441	1.56872	12.618	1.37069	11.205	1.21719			4.757	0.516751	5.217	0.56672			6.325	0.687082	6.021	0.654058	3.202	0.347832			4.031	0.437886			8.333	0.90521	11.045	1.19981	5.907	0.641675	10.121	1.09944
		17.333	1.88288	17.601	1.91199	19.29	2.09546	21.667	2.35368	8.433	0.916073	11	1.18842	12.042	1.30812	19.678	2.13761	10.76	1.16885			4.279	0.464826					4.008	0.435387	6.088	0.661337	4.366	0.474277			6.185	0.671874			10.667	1.15875	13.454	1.4615	11.338	1.23164	10.687	1.16092
		18.236	1.98097	14.318	1.55536	23.856	2.59147	12.405	1.34755	12.649	1.37405	12.374	1.33686	9.244	1.00417	17.159	1.86397	8.11	0.880985			5.836	0.633962					3.953	0.429413	3.75	0.407361	3.01	0.326975			5.35	0.581168			11.667	1.26738			10.672	1.15929	9.69	1.05262
		10.672	1.15929	10.635	1.15528	16.898	1.83562	12.042	1.30812	11.557	1.25543	10.121	1.09345	14.67	1.5936	10.138	1.10129	17.717	1.92459			3.363	0.365321					6.042	0.65634	4.07	0.442122	1.953	0.212153			5.5	0.597462			9.068	0.985053			8.894	0.966151	6.749	0.733141
		20.934	2.27405	9.171	0.996241	10.44	1.13409	11.081	1.20372	10.269	1.11552	20.136	2.17545	12.134	1.31811	20.025	2.17531	11.968	1.30008			6.27	0.681107					4.828	0.524463	4.528	0.491875	7.15	0.776701			6.19	0.672417			7.667	0.832863			9.718	1.05566	9.268	1.00678
		22.373	2.43037	9	0.977666	23.525	2.55551	20.591	2.23679	12.12	1.31659	9.104	0.983578	12.293	1.33538	11.005	1.19547	9.758	1.06001			7.5	0.814721					3.509	0.381181	3.889	0.42246	4.031	0.437886			9.28	1.00808			9.667	1.05012			9.104	0.988963	10.672	1.15929
		12.023	1.30605	11.319	1.22958	20.883	2.26851	8.944	0.971583	9.718	1.05566	15.506	1.67524	9.475	1.02926	15.804	1.71678	9.41	1.0222			6.973	0.757474					4.039	0.438755	4.65	0.505127	2.85	0.309594			3.889	0.42246			8	0.869036			8.34	0.90597	12.387	1.34559
		20.224	2.19692	10.333	1.12247	9.025	0.980382	17	1.8467	14.36	1.55992	11.643	1.25789	21.83	2.37138	14.644	1.59077	16.364	1.77761			4.161	0.452007					4.962	0.53902	2.85	0.309594	4.61	0.500782			5.344	0.580516			6.333	0.687951			8.36	0.908143	10.75	1.16777
		11.18	1.21448	8.393	0.911728	12.293	1.33538	21.271	2.31066	12.115	1.31605	11.643	1.25789	10.414	1.13127	8.692	0.944208	12.693	1.37883			6.755	0.733792					5.025	0.545863	4.717	0.512405	4.451	0.48351			8.721	0.947358							10.028	1.08934	8.233	0.894347
		13.337	1.44879	8.028	0.872078	28.91	3.14048	12.229	1.32843	9.244	1.00417	12.671	1.36895	23.298	2.53085	9.989	1.0851	16.09	1.74785			3.01	0.326975					4.123	0.44788	4.373	0.475037	4.366	0.474277			6.374	0.692405							10.842	1.17776	13.606	1.47801
		18.714	2.03289	9.615	1.04447	21.2	2.30295	6.872	0.746502	14.004	1.52125	14.682	1.58621	16.234	1.76349	19.105	2.07537	17.92	1.94664			4.366	0.474277					3.354	0.364343	5.64	0.612671	4.031	0.437886			5.506	0.598114							10.349	1.12421	10.028	1.08934
		13.421	1.45792	12.293	1.33538	10.355	1.12486	12.867	1.39774	16.347	1.77577	12.257	1.32422	18.012	1.95664	9.298	1.01004	21.982	2.38789			3.913	0.425067					5.148	0.559225	5.489	0.596267	3.816	0.41453			3.881	0.421591							9.41	1.0222	5.333	0.579321
		15.391	1.67192	10.05	1.09173	9.434	1.02481	11.081	1.20372	15.808	1.71722	12.88	1.39153	20.766	2.2558	25.267	2.74474	25.386	2.75767			6.388	0.693925					7.425	0.806574			6.175	0.670787			2.761	0.299926							8.667	0.941492	12.238	1.32941
		12.966	1.40849			9.44	1.02546	15.524	1.68636	13.768	1.49561	13.499	1.45841	21.461	2.3313	17.745	1.92763	9.387	1.01971			6.129	0.66579					4.809	0.522399			5.13	0.557269			4.423	0.480468							8.393	0.911728	14.391	1.56329
		21.52	2.33771			12.266	1.33245	7.732	0.839924	18.336	1.99183	15.391	1.66281	17.159	1.86397	11.912	1.29399	15.538	1.68789			5.799	0.629943					7.289	0.791801			3.808	0.413661			4.981	0.541084							8.333	0.90521	13	1.41218
		13.416	1.45737			10.588	1.15017	18.382	1.99683	13.421	1.45792	15.962	1.7245	10.269	1.11552	11.968	1.30008	13.536	1.47041			4.25	0.461676					9.371	1.01797			5.942	0.645477			4.776	0.518815							11.005	1.19547	8.969	0.974298
		14.716	1.59859			18.361	1.99455	16.72	1.81629	9.809	1.06555	15.293	1.65223	12.53	1.36113	12.693	1.37883	12.828	1.3935			6.619	0.719019					8.754	0.950943			6.005	0.65232			6.25	0.678935							11.709	1.27194	13.283	1.44293
		17.544	1.9058			10.883	1.18222	11.949	1.29801	18.693	2.03061	13.876	1.49914	11.705	1.27151	10.198	1.1078	15.118	1.64226			6.27	0.681107					3.579	0.388785			5.75	0.62462			4.161	0.452007							5.667	0.615604	7.157	0.777462
		15.691	1.70451			11.743	1.27564	11.795	1.28129	15.951	1.73275	8.34	0.901037	26.173	2.84316	13.507	1.46726	21.169	2.29958			5.815	0.631681					3.25	0.353046			3.783	0.410946			4.757	0.516751							8.518	0.925306	8.825	0.958656
		18.941	2.05755			17.285	1.87766	17.566	1.90819	21.273	2.31088	15.033	1.62414	33.468	3.63561	11.18	1.21448	22.867	2.48403			3.717	0.403776					3.889	0.42246							6.49	0.705006							11.709	1.27194	9.809	1.06555
		18.141	1.97065			13.271	1.44162	10.672	1.15929	12.667	1.37601	8.724	0.942524	16.499	1.79228	12.763	1.38644	9.69	1.05262									4.366	0.474277							4.039	0.438755							9.339	1.01449	13.271	1.44162
		19.734	2.1437			7.28	0.790823	15.62	1.69679	15.51	1.68484	10.858	1.17308	22.244	2.41636	10.858	1.1795	9.758	1.06001									7.045	0.765295							6.562	0.712827							6.749	0.733141	6.037	0.655796
		17.159	1.86397			18.049	1.96065	18.8	2.04224	10.883	1.18222	10.088	1.08989	25.098	2.72638	12.758	1.3859	11.02	1.1971									5.963	0.647758							6.21	0.674589							9.545	1.03687	6.368	0.691753
		11.643	1.26477			14.701	1.59696	8.75	0.950508	14.016	1.52255	15.691	1.69522	23.9	2.59625	9.69	1.05262	23.725	2.57724																	7.267	0.789411							7.696	0.836013	8.062	0.875771
		9.758	1.06001			12.481	1.35581	10.796	1.17276	11.643	1.26477	6.146	0.664002	14.472	1.57209	16.251	1.76534	20.616	2.23951																	4.423	0.480468							5	0.543148	10.672	1.15929
		11.609	1.26108			8.647	0.93932	14.142	1.53624	20.661	2.24439	18.306	1.97774	18.028	1.95837	8.34	0.90597	10.419	1.13181																									7.008	0.761276	12.387	1.34559
		15.391	1.67192			9.339	1.01449	17.951	1.95001	12.671	1.37644	14.851	1.60447	13.812	1.50039	12.97	1.40893	16.347	1.77577																									7.063	0.76725	10.462	1.13648
		12.078	1.31203			20.055	2.17857	10.138	1.10129	8.654	0.94008	13.437	1.45171	11.837	1.28585	13.507	1.46726	11.455	1.24435																									7.951	0.863713	9.262	1.00613
		12.445	1.35189			15.606	1.69527	10.225	1.11074	23.371	2.53878	11.02	1.19058	13.812	1.50039	9.428	1.02416	16.155	1.75491																									8.014	0.870557	10.883	1.18222
		8.544	0.928131			17.295	1.87875	12.737	1.38361	16.221	1.76208	13.068	1.41184	11.898	1.29247	16.014	1.73959	14.866	1.61489																									6.037	0.655796	11.571	1.25695
		9.615	1.04447			8.975	0.97495	9.262	1.00613	9.339	1.01449	16.465	1.77885	11.338	1.23164	8.75	0.950508	26.787	2.90986																									13.017	1.41403	15	1.62944
		16.75	1.81954			8.673	0.942144	19.379	2.10513	14.61	1.58708	14.579	1.57509	8.57	0.930955	7.674	0.833623	10.028	1.08934																									9.104	0.988963	9.153	0.994286
		14.15	1.53711			9.006	0.978318	17.717	1.92459	14.795	1.60717	10.022	1.08276	12.019	1.30562	8.233	0.894347	17.324	1.8819																									14.522	1.57752	8.75	0.950508
		13.683	1.48638			11.18	1.21448	17.337	1.88331	18.236	1.98097	16.66	1.79991	10.138	1.10129	18.553	2.0154	13.233	1.43749																									5.667	0.615604	9.804	1.065
		10.672	1.15929			14.866	1.61489	19.969	2.16922	14.67	1.5936	10.672	1.15298	16.333	1.77425	18.406	1.99944	17.951	1.95001																									8.894	0.966151	8.673	0.942144
		9.357	1.01645			18.634	2.0242	20.248	2.19953	11.785	1.2802	11.338	1.22494	10.995	1.19438	8.825	0.958656	18.409	1.99976																									4.773	0.518489	8.393	0.911728
		19.093	2.07406			15.549	1.68908	11.667	1.26738	19.692	2.13913	12.351	1.33438	17.72	1.92492	11.823	1.28433	13.703	1.48855																									8.246	0.895759	6.368	0.691753
						17.464	1.89711	15.366	1.6692	13.601	1.47747	9.428	1.01858	23.667	2.57094	20.79	2.25841	20.136	2.18736																									6.325	0.687082	9.894	1.07478
						22.284	2.4207	22.835	2.48056	22.91	2.4887	9.534	1.03003	14.67	1.5936	16.292	1.76979	14.016	1.52255																									8	0.869036	7.364	0.799948
						12.776	1.38785	23.096	2.50891	11.785	1.2802	15.322	1.65536	15.202	1.65139	11.392	1.23751	8.34	0.90597																											9.339	1.01449
						14.472	1.57209	15.934	1.7309	14.252	1.54819	15.366	1.66011	18.385	1.99715	17.205	1.86897	14.56	1.58165																											8.944	0.971583
						11.643	1.26477	13.744	1.493	11.101	1.2059	14.063	1.51934	18.941	2.05755	7.846	0.852307	12.12	1.31659																											10.16	1.10368
						13.956	1.51603	26.965	2.9292	14.181	1.54048	10.672	1.15298	13.004	1.41262	12.019	1.30562	20.723	2.25113																											5	0.543148
						16.09	1.74785	20.069	2.18009	16.1	1.74894	10.672	1.15298	21.187	2.30153	12.207	1.32604	12.526	1.36069																											10.44	1.13409
						13.4	1.45564	17.679	1.92046	15.118	1.64226	20.377	2.20149	15.839	1.72058	24.949	2.7102	8.975	0.97495																											9.055	0.98364
						20.467	2.22332	10.349	1.12421	17.499	1.90091	17.052	1.84226	9.481	1.02992	16.667	1.81053	9.534	1.03567
						13.507	1.46726	16.445	1.78641	10	1.0863	15	1.62057	14.488	1.57382	13.342	1.44934	12.257	1.33147
						15.18	1.649	12.944	1.4061	10.296	1.11845	13.703	1.48045	18.196	1.97662	22.472	2.44112	20.069	2.18009
						13.683	1.48638	10.76	1.16885	10.05	1.09173	22.303	2.40957	19.737	2.14402	11.245	1.22154	10.672	1.15929
						22.071	2.39756	15.293	1.66127	9.487	1.03057	14.614	1.57887	16.997	1.84638	13.187	1.4325
						12.405	1.34755	9.298	1.01004	9.098	0.988311	8.667	0.936366	10.154	1.10302	15.951	1.73275
						15.723	1.70798	18.553	2.0154	12.338	1.34027	19.414	2.09745	16.455	1.7875	23.041	2.50293
						14.004	1.52125	14.181	1.54048	11.392	1.23751	16.221	1.75248	16.388	1.78022	12.019	1.30562
						17.346	1.88429	20.507	2.22767	10.995	1.19438	13.119	1.41735	7.601	0.825693	9.621	1.04512
						11.333	1.2311	17.951	1.95001	18.514	2.01117	7.52	0.812446	10.651	1.15701	6.7	0.727818
						15.18	1.649	13.597	1.47704	10.44	1.13409	9.69	1.04689	24.777	2.69151	5.518	0.599418
						10.225	1.11074	15.033	1.63303	18.068	1.96272	8.028	0.867329	18.196	1.97662	11.045	1.19981
						12.134	1.31811	16.364	1.77761	13.482	1.46454	7.81	0.843777	12.297	1.33582	11.686	1.26944
						11.571	1.25695	12.684	1.37786			14.682	1.58621	20.006	2.17324	7.454	0.809725
						9.44	1.02546	13.004	1.41262			10.028	1.08341	18.667	2.02779	9.758	1.06001
						8.062	0.875771	13.308	1.44564			6.083	0.657195	8.857	0.962132	8.246	0.895759
						10.269	1.11552	14.067	1.52809			16.697	1.80391	16.879	1.83356	14.851	1.61326
						17.066	1.85387	19.678	2.13761			8.201	0.88602	13	1.41218	15.92	1.72938
						13.73	1.49148	11.823	1.28433			8.515	0.919944	11.686	1.26944	10.734	1.16603
						12.5	1.35787	16.499	1.79228			11.705	1.26459	17.464	1.89711	14.314	1.55492
								17.604	1.91231			11.18	1.20787	13.308	1.44564	9.098	0.988311
								15.337	1.66605			18.439	1.99211	9.475	1.02926	8	0.869036
								12.454	1.35287					11.686	1.26944	14.896	1.61815
								11.629	1.26325					10.006	1.08695	13.187	1.4325
								10.588	1.15017					17.629	1.91503	15.033	1.63303
								13.536	1.47041					14.735	1.60066	17.362	1.88603
								23.688	2.57322					18.765	2.03843	9.025	0.980382
								8.333	0.90521					16.183	1.75795	8.692	0.944208
								16.59	1.80216					13.187	1.4325	26.087	2.83382
								11.411	1.23957					20.798	2.25928	11.823	1.28433
								19.835	2.15467					22.492	2.4433	14.472	1.57209
								8.11	0.880985					13.153	1.4288	9.487	1.03057
								11.609	1.26108					18.04	1.95968	10.435	1.13355
								13.136	1.42696					18.696	2.03094	11.667	1.26738
								12.238	1.32941					21.263	2.30979	13.35	1.4502
								7.674	0.833623					15.297	1.66171	13.387	1.45422
								16.398	1.78131					9.22	1.00156	15.892	1.72634
								9.098	0.988311					13.119	1.42511	12.019	1.30562
								11.709	1.27194					11.705	1.27151	13.017	1.41403
								20.268	2.2017					8.233	0.894347	19.414	2.10893
								17.088	1.85626					12.671	1.37644	9.286	1.00873
								14.441	1.56872					12.019	1.30562	7.008	0.761276
								10.63	1.15473					12.737	1.38361	8.876	0.964196
														11.314	1.22903	12.548	1.36308
														25.267	2.74474	6.009	0.652755
														10.269	1.11552	8.007	0.869797
																8.069	0.876532
																11.333	1.2311
[truncated: 10 more columns]

## Sheet: SF3B Summary Statistics PRISM
Table Analyzed	REP1 OHAK								Number of families	1
Data sets analyzed	A-D								Number of comparisons per family	6
									Alpha	0.05
ANOVA summary
F	135.5								Tukey's multiple comparisons test	Mean Diff.	95.00% CI of diff.	Below threshold?	Summary	Adjusted P Value
P value	<0.0001								OP50 vs. HT115	0.6089	0.4556 to 0.7622	Yes	****	<0.0001	A-B
P value summary	****								OP50 vs. KTM	1.016	0.8623 to 1.169	Yes	****	<0.0001	A-C
Significant diff. among means (P < 0.05)?	Yes								OP50 vs. A	0.1157	-0.03763 to 0.2690	No	ns	0.1953	A-D
R squared	0.9187								HT115 vs. KTM	0.4067	0.2534 to 0.5600	Yes	****	<0.0001	B-C
									HT115 vs. A	-0.4933	-0.6466 to -0.3400	Yes	****	<0.0001	B-D
Brown-Forsythe test									KTM vs. A	-0.9	-1.053 to -0.7467	Yes	****	<0.0001	C-D
F (DFn, DFd)	1.091 (3, 36)
P value	0.3652								Test details	Mean 1	Mean 2	Mean Diff.	SE of diff.	n1	n2	q	DF
P value summary	ns								OP50 vs. HT115	1.605	0.9958	0.6089	0.05692	10	10	15.13	36
Are SDs significantly different (P < 0.05)?	No								OP50 vs. KTM	1.605	0.5891	1.016	0.05692	10	10	25.23	36
									OP50 vs. A	1.605	1.489	0.1157	0.05692	10	10	2.874	36
Bartlett's test									HT115 vs. KTM	0.9958	0.5891	0.4067	0.05692	10	10	10.11	36
Bartlett's statistic (corrected)	12.92								HT115 vs. A	0.9958	1.489	-0.4933	0.05692	10	10	12.26	36
P value	0.0048								KTM vs. A	0.5891	1.489	-0.9	0.05692	10	10	22.36	36
P value summary	**
Are SDs significantly different (P < 0.05)?	Yes
ANOVA table	SS	DF	MS	F (DFn, DFd)	P value
Treatment (between columns)	6.586	3	2.195	F (3, 36) = 135.5	P<0.0001
Residual (within columns)	0.5831	36	0.0162
Total	7.169	39
Data summary
Number of treatments (columns)	4
Number of values (total)	40
