# Supplementary material for: Kombucha Tea-associated microbes remodel host metabolic pathways to suppress lipid accumulation
Source: PLoS Genet. 2024 Mar 28;20(3):e1011003. doi: 10.1371/journal.pgen.1011003 (PMC10977768; doi:10.1371/journal.pgen.1011003)
Supplement: S10 Data — (XLSX) [file pgen.1011003.s023.xlsx]

## Sheet: SF4
hours	Op50	HT115	Acetobacter	Kombucha			food	individual	day1	day2	day3	day4	day5	day6	total
48	0	0	0	0			acetobacter	1	131	185	1	0	0	0	317
72	82.5833	117.231	120.167	105.7			acetobacter	2	115	132	0	0	0	0	247
96	172.417	173.538	146.75	119.7			acetobacter	4	182	78	0	0	0	0	260
120	35.4167	18.4615	3.16667	13.5			acetobacter	5	104	87	0	0	0	0	191
144	3.08333	0.538462	0	0.7			acetobacter	7	92	81	0	0	0	0	173
168	1.25	0.230769	0	0			acetobacter	8	131	155	0	0	0	0	286
192	0.583333	0	0	0			acetobacter	9	104	168	0	0	0	0	272
							acetobacter	10	105	188	15	0	0	0	308
							acetobacter	11	117	172	7	0	0	0	296
							acetobacter	12	122	139	1	0	0	0	262
							acetobacter	13	123	188	11	0	0	0	322
							acetobacter	14	116	188	3	0	0	0	307
								AVG/DAY	120.167	146.75	3.16667	0	0	0	270.083
								SD							47.6778
								SEM
							kombucha	1	113	140	0	0	0	0	253
							kombucha	2	100	92	63	3	0	0	258
							kombucha	4	73	108	1	0	0	0	182
							kombucha	6	97	90	26	NA	NA	NA	213
							kombucha	7	94	138	13	0	0	0	245
							kombucha	8	123	166	0	0	0	0	289
							kombucha	12	103	89	0	3	0	0	195
							kombucha	13	119	104	0	0	0	0	223
							kombucha	14	122	172	2	0	0	0	296
							kombucha	15	113	98	30	1	0	0	242
								AVG/DAY	105.7	119.7	13.5	0.7	0	0	239.6
								SD							37.2147
							e coli_op50	2	86	171	50	2	2	0	311
							e coli_op50	3	66	189	21	5	0	0	281
							e coli_op50	4	72	194	24	0	2	0	292
							e coli_op50	5	95	184	34	1	4	2	320
							e coli_op50	7	84	160	76	18	0	0	338
							e coli_op50	9	76	158	23	0	1	0	258
							e coli_op50	10	80	149	19	2	0	3	253
							e coli_op50	11	89	140	42	3	1	0	275
							e coli_op50	12	70	174	45	1	3	2	295
							e coli_op50	13	97	190	40	2	2	0	331
							e coli_op50	14	81	179	7	1	0	0	268
							e coli_op50	15	95	181	44	2	0	0	322
								AVG/DAY	82.5833	172.417	35.4167	3.08333	1.25	0.583333	295.333
								SD							27.7198
							e coli_ht115	1	141	78	1	0	0	0	220
							e coli_ht115	2	141	177	14	0	0	0	332
							e coli_ht115	3	104	176	28	1	0	0	309
							e coli_ht115	4	111	190	30	0	1	0	332
							e coli_ht115	5	103	184	19	0	0	0	306
							e coli_ht115	6	113	125	1	0	0	0	239
							e coli_ht115	8	111	158	10	1	0	0	280
							e coli_ht115	9	136	189	3	0	0	0	328
							e coli_ht115	10	122	218	3	0	0	0	343
							e coli_ht115	11	95	207	57	0	1	0	360
							e coli_ht115	12	111	191	31	1	0	0	334
							e coli_ht115	13	121	213	28	1	0	0	363
							e coli_ht115	15	115	150	15	3	1	0	284
								AVG/DAY	117.231	173.538	18.4615	0.538462	0.230769	0	310
															42.0622

## Sheet: SF4 Summary Statistics PRISM
Table Analyzed	Day 1		Table Analyzed	Day 1		Table Analyzed	Day 1		Table Analyzed	Day 2		Table Analyzed	Day 2		Table Analyzed	Day 2		Table Analyzed	Day 3		Table Analyzed	Day 3		Table Analyzed	Day 3		Table Analyzed	Day 4		Table Analyzed	Day 4		Table Analyzed	Day 4		Table Analyzed	Day 5		Table Analyzed	Day 5		Table Analyzed	Day 5		Table Analyzed	Day 6		Table Analyzed	Day 6
Column B	HT115		Column C	Kombucha		Column D	acetobacter		Column B	HT115		Column C	Kombucha		Column D	acetobacter		Column B	HT115		Column C	Kombucha		Column D	acetobacter		Column B	HT115		Column C	Kombucha		Column D	acetobacter		Column B	HT115		Column C	Kombucha		Column D	acetobacter		Column B	HT115		Column C	Kombucha
vs.	vs.		vs.	vs.		vs.	vs.		vs.	vs.		vs.	vs.		vs.	vs.		vs.	vs.		vs.	vs.		vs.	vs.		vs.	vs.		vs.	vs.		vs.	vs.		vs.	vs.		vs.	vs.		vs.	vs.		vs.	vs.		vs.	vs.
Column A	Op50		Column A	Op50		Column A	Op50		Column A	Op50		Column A	Op50		Column A	Op50		Column A	Op50		Column A	Op50		Column A	Op50		Column A	Op50		Column A	Op50		Column A	Op50		Column A	Op50		Column A	Op50		Column A	Op50		Column A	Op50		Column A	Op50
Unpaired t test			Unpaired t test			Unpaired t test			Unpaired t test			Unpaired t test			Unpaired t test			Unpaired t test			Unpaired t test			Unpaired t test			Unpaired t test			Unpaired t test			Unpaired t test			Unpaired t test			Unpaired t test			Unpaired t test			Unpaired t test			Unpaired t test
P value	<0.0001		P value	0.0005		P value	<0.0001		P value	0.9272		P value	<0.0001		P value	0.0695		P value	0.0218		P value	0.0159		P value	<0.0001		P value	0.0775		P value	0.1504		P value	0.0398		P value	0.0171		P value	0.0088		P value	0.0042		P value	0.0642		P value	0.1055
P value summary	****		P value summary	***		P value summary	****		P value summary	ns		P value summary	****		P value summary	ns		P value summary	*		P value summary	*		P value summary	****		P value summary	ns		P value summary	ns		P value summary	*		P value summary	*		P value summary	**		P value summary	**		P value summary	ns		P value summary	ns
Significantly different (P < 0.05)?	Yes		Significantly different (P < 0.05)?	Yes		Significantly different (P < 0.05)?	Yes		Significantly different (P < 0.05)?	No		Significantly different (P < 0.05)?	Yes		Significantly different (P < 0.05)?	No		Significantly different (P < 0.05)?	Yes		Significantly different (P < 0.05)?	Yes		Significantly different (P < 0.05)?	Yes		Significantly different (P < 0.05)?	No		Significantly different (P < 0.05)?	No		Significantly different (P < 0.05)?	Yes		Significantly different (P < 0.05)?	Yes		Significantly different (P < 0.05)?	Yes		Significantly different (P < 0.05)?	Yes		Significantly different (P < 0.05)?	No		Significantly different (P < 0.05)?	No
One- or two-tailed P value?	Two-tailed		One- or two-tailed P value?	Two-tailed		One- or two-tailed P value?	Two-tailed		One- or two-tailed P value?	Two-tailed		One- or two-tailed P value?	Two-tailed		One- or two-tailed P value?	Two-tailed		One- or two-tailed P value?	Two-tailed		One- or two-tailed P value?	Two-tailed		One- or two-tailed P value?	Two-tailed		One- or two-tailed P value?	Two-tailed		One- or two-tailed P value?	Two-tailed		One- or two-tailed P value?	Two-tailed		One- or two-tailed P value?	Two-tailed		One- or two-tailed P value?	Two-tailed		One- or two-tailed P value?	Two-tailed		One- or two-tailed P value?	Two-tailed		One- or two-tailed P value?	Two-tailed
t, df	t=6.825, df=23		t, df	t=4.178, df=20		t, df	t=5.222, df=22		t, df	t=0.09243, df=23		t, df	t=4.957, df=20		t, df	t=1.908, df=22		t, df	t=2.461, df=23		t, df	t=2.633, df=20		t, df	t=5.898, df=22		t, df	t=1.848, df=23		t, df	t=1.496, df=20		t, df	t=2.185, df=22		t, df	t=2.571, df=23		t, df	t=2.901, df=20		t, df	t=3.191, df=22		t, df	t=1.944, df=23		t, df	t=1.695, df=20
How big is the difference?			How big is the difference?			How big is the difference?			How big is the difference?			How big is the difference?			How big is the difference?			How big is the difference?			How big is the difference?			How big is the difference?			How big is the difference?			How big is the difference?			How big is the difference?			How big is the difference?			How big is the difference?			How big is the difference?			How big is the difference?			How big is the difference?
Mean of column A	82.58		Mean of column A	82.58		Mean of column A	82.58		Mean of column A	172.4		Mean of column A	172.4		Mean of column A	172.4		Mean of column A	35.42		Mean of column A	35.42		Mean of column A	35.42		Mean of column A	3.083		Mean of column A	3.083		Mean of column A	3.083		Mean of column A	1.25		Mean of column A	1.25		Mean of column A	1.25		Mean of column A	0.5833		Mean of column A	0.5833
Mean of column B	117.2		Mean of column C	105.7		Mean of column D	120.2		Mean of column B	173.5		Mean of column C	119.7		Mean of column D	146.8		Mean of column B	18.46		Mean of column C	13.5		Mean of column D	3.167		Mean of column B	0.5385		Mean of column C	0.7		Mean of column D	0		Mean of column B	0.2308		Mean of column C	0		Mean of column D	0		Mean of column B	0		Mean of column C	0
Difference between means (B - A) ± SEM	34.65 ± 5.077		Difference between means (C - A) ± SEM	23.12 ± 5.532		Difference between means (D - A) ± SEM	37.58 ± 7.198		Difference between means (B - A) ± SEM	1.122 ± 12.14		Difference between means (C - A) ± SEM	-52.72 ± 10.64		Difference between means (D - A) ± SEM	-25.67 ± 13.45		Difference between means (B - A) ± SEM	-16.96 ± 6.888		Difference between means (C - A) ± SEM	-21.92 ± 8.323		Difference between means (D - A) ± SEM	-32.25 ± 5.468		Difference between means (B - A) ± SEM	-2.545 ± 1.377		Difference between means (C - A) ± SEM	-2.383 ± 1.594		Difference between means (D - A) ± SEM	-3.083 ± 1.411		Difference between means (B - A) ± SEM	-1.019 ± 0.3965		Difference between means (C - A) ± SEM	-1.250 ± 0.4308		Difference between means (D - A) ± SEM	-1.250 ± 0.3917		Difference between means (B - A) ± SEM	-0.5833 ± 0.3000		Difference between means (C - A) ± SEM	-0.5833 ± 0.3441
95% confidence interval	24.15 to 45.15		95% confidence interval	11.58 to 34.66		95% confidence interval	22.66 to 52.51		95% confidence interval	-23.99 to 26.23		95% confidence interval	-74.90 to -30.53		95% confidence interval	-53.57 to 2.233		95% confidence interval	-31.20 to -2.705		95% confidence interval	-39.28 to -4.555		95% confidence interval	-43.59 to -20.91		95% confidence interval	-5.393 to 0.3037		95% confidence interval	-5.707 to 0.9407		95% confidence interval	-6.010 to -0.1565		95% confidence interval	-1.839 to -0.1991		95% confidence interval	-2.149 to -0.3513		95% confidence interval	-2.062 to -0.4377		95% confidence interval	-1.204 to 0.03726		95% confidence interval	-1.301 to 0.1344
R squared (eta squared)	0.6694		R squared (eta squared)	0.4661		R squared (eta squared)	0.5534		R squared (eta squared)	0.0003713		R squared (eta squared)	0.5513		R squared (eta squared)	0.142		R squared (eta squared)	0.2085		R squared (eta squared)	0.2574		R squared (eta squared)	0.6126		R squared (eta squared)	0.1293		R squared (eta squared)	0.1006		R squared (eta squared)	0.1783		R squared (eta squared)	0.2232		R squared (eta squared)	0.2962		R squared (eta squared)	0.3165		R squared (eta squared)	0.1412		R squared (eta squared)	0.1256
F test to compare variances			F test to compare variances			F test to compare variances			F test to compare variances			F test to compare variances			F test to compare variances			F test to compare variances			F test to compare variances			F test to compare variances			F test to compare variances			F test to compare variances			F test to compare variances			F test to compare variances			F test to compare variances			F test to compare variances			F test to compare variances			F test to compare variances
F, DFn, Dfd	1.984, 12, 11		F, DFn, Dfd	2.269, 9, 11		F, DFn, Dfd	4.850, 11, 11		F, DFn, Dfd	5.016, 12, 11		F, DFn, Dfd	3.394, 9, 11		F, DFn, Dfd	6.312, 11, 11		F, DFn, Dfd	1.268, 11, 12		F, DFn, Dfd	1.301, 9, 11		F, DFn, Dfd	12.82, 11, 11		F, DFn, Dfd	31.07, 11, 12		F, DFn, Dfd	15.26, 11, 9		F, DFn, Dfd	Infinity, 11, 11		F, DFn, Dfd	9.573, 11, 12		F, DFn, Dfd	Infinity, 11, 9		F, DFn, Dfd	Infinity, 11, 11		F, DFn, Dfd	Infinity, 11, 12		F, DFn, Dfd	Infinity, 11, 9
P value	0.2665		P value	0.201		P value	0.0145		P value	0.0119		P value	0.0603		P value	0.0049		P value	0.6872		P value	0.6699		P value	0.0002		P value	<0.0001		P value	0.0003		P value	<0.0001		P value	0.0005		P value	<0.0001		P value	<0.0001		P value	<0.0001		P value	<0.0001
P value summary	ns		P value summary	ns		P value summary	*		P value summary	*		P value summary	ns		P value summary	**		P value summary	ns		P value summary	ns		P value summary	***		P value summary	****		P value summary	***		P value summary	****		P value summary	***		P value summary	****		P value summary	****		P value summary	****		P value summary	****
Significantly different (P < 0.05)?	No		Significantly different (P < 0.05)?	No		Significantly different (P < 0.05)?	Yes		Significantly different (P < 0.05)?	Yes		Significantly different (P < 0.05)?	No		Significantly different (P < 0.05)?	Yes		Significantly different (P < 0.05)?	No		Significantly different (P < 0.05)?	No		Significantly different (P < 0.05)?	Yes		Significantly different (P < 0.05)?	Yes		Significantly different (P < 0.05)?	Yes		Significantly different (P < 0.05)?	Yes		Significantly different (P < 0.05)?	Yes		Significantly different (P < 0.05)?	Yes		Significantly different (P < 0.05)?	Yes		Significantly different (P < 0.05)?	Yes		Significantly different (P < 0.05)?	Yes
Data analyzed			Data analyzed			Data analyzed			Data analyzed			Data analyzed			Data analyzed			Data analyzed			Data analyzed			Data analyzed			Data analyzed			Data analyzed			Data analyzed			Data analyzed			Data analyzed			Data analyzed			Data analyzed			Data analyzed
Sample size, column A	12		Sample size, column A	12		Sample size, column A	12		Sample size, column A	12		Sample size, column A	12		Sample size, column A	12		Sample size, column A	12		Sample size, column A	12		Sample size, column A	12		Sample size, column A	12		Sample size, column A	12		Sample size, column A	12		Sample size, column A	12		Sample size, column A	12		Sample size, column A	12		Sample size, column A	12		Sample size, column A	12
Sample size, column B	13		Sample size, column C	10		Sample size, column D	12		Sample size, column B	13		Sample size, column C	10		Sample size, column D	12		Sample size, column B	13		Sample size, column C	10		Sample size, column D	12		Sample size, column B	13		Sample size, column C	10		Sample size, column D	12		Sample size, column B	13		Sample size, column C	10		Sample size, column D	12		Sample size, column B	13		Sample size, column C	10
