# Supplementary material for: Kombucha Tea-associated microbes remodel host metabolic pathways to suppress lipid accumulation
Source: PLoS Genet. 2024 Mar 28;20(3):e1011003. doi: 10.1371/journal.pgen.1011003 (PMC10977768; doi:10.1371/journal.pgen.1011003)
Supplement: S11 Data — (XLSX) [file pgen.1011003.s024.xlsx]

## Sheet: SF6AB
					5XKTM	5XKTM	5XKTM	5XKTM_Average			KTM	KTM	KTM	KTM_AVERAGE			KTM-M	KTM-M	KTM-M	KTMmix_AVERAGE			A. tropicalis	A. tropicalis	A. tropicalis	At_Average			K. rheticus	K. rheticus	K. rheticus	Kr_Average			Z. bailii	Z. bailii	Z. bailii	Zb_Average			microbes	OD600	OD600	OD600	Average OD600
NONE																																									5X KTM	1.402	1.415	1.435	1.41733
OD600	100:900	10	10																																						5X KTM	1.426	1.434	1.371	1.41033
1X	10|990	1/100	10^3	1000	629	527	503	553	55300000		150	169	169	162.667	1.62667e+07																				2555	2431	2566	2517.33	2.51733e+08		5X KTM	1.434	1.453	1.472	1.453
2X	10|990	1/100	10^5	100000	4	10	7	7	70000000		1	0	0				728	690	647	688.333	6.88333e+09		1577	1582	1449	1536	15360000000		1158	1051	863	1024	10240000000		15	24	34								1.42689
																																									KTM	0.671	0.65	0.642	0.654333
									5.33x10^7						1.62x10^7																										KTM	0.673	0.629	0.648	0.65
																					6.88x10^9						1.53x10^10						1.02x10^10						2.51x10^8		KTM	0.631	0.621	0.64	0.630667
																																													0.645
																																									KTM-M	1.835	1.824	1.8	1.81967
			137000000																																						KTM-M	1.87	1.877	1.888	1.87833
																																									KTM-M	1.86	1.846	1.829	1.845
																																													1.84767
																																									A. tropicalis	1.867	1.868	1.848	1.861
																																									A. tropicalis	1.888	1.864	1.849	1.867
																																									A. tropicalis	1.86	1.882	1.893	1.87833
TOO MANY																																													1.86878
																																									Z. bailii	3.018	3.148	3.017	3.061
																																									Z. bailii	3.073	3.153	3.095	3.107
																																									Z. bailii	3.09	3.359	3.211	3.22
																																													3.12933
																																									K. rheticus	1.36	1.26	1.22	1.28
																																									K. rheticus	1.119	1.124	1.1	1.11433
																																									K. rheticus	1.333	1.127	1.133	1.19767
																																													1.19733

## Sheet: SF6AB Summary Statistics PRISM
							Number of families	1
Table Analyzed	Replicate2						Number of comparisons per family	15
Data sets analyzed	A-F						Alpha	0.05
ANOVA summary							Tukey's multiple comparisons test	Mean Diff.	95.00% CI of diff.	Below threshold?	Summary	Adjusted P Value
F	837.6						KTM vs. KTM (5X)	-1.203	-1.341 to -1.065	Yes	****	<0.0001	A-B
P value	<0.0001						KTM vs. KTMmix	-0.7819	-0.9198 to -0.6439	Yes	****	<0.0001	A-C
P value summary	****						KTM vs. A. tropicalis	-1.224	-1.362 to -1.086	Yes	****	<0.0001	A-D
Significant diff. among means (P < 0.05)?	Yes						KTM vs. K. rhaeticus	-0.5523	-0.6903 to -0.4144	Yes	****	<0.0001	A-E
R squared	0.9971						KTM vs. Z. bailii	-2.484	-2.622 to -2.346	Yes	****	<0.0001	A-F
							KTM (5X) vs. KTMmix	0.4208	0.2828 to 0.5587	Yes	****	<0.0001	B-C
Brown-Forsythe test							KTM (5X) vs. A. tropicalis	-0.02111	-0.1591 to 0.1168	No	ns	0.9946	B-D
F (DFn, DFd)	1.426 (5, 12)						KTM (5X) vs. K. rhaeticus	0.6503	0.5124 to 0.7883	Yes	****	<0.0001	B-E
P value	0.2837						KTM (5X) vs. Z. bailii	-1.282	-1.420 to -1.144	Yes	****	<0.0001	B-F
P value summary	ns						KTMmix vs. A. tropicalis	-0.4419	-0.5798 to -0.3039	Yes	****	<0.0001	C-D
Are SDs significantly different (P < 0.05)?	No						KTMmix vs. K. rhaeticus	0.2296	0.09160 to 0.3675	Yes	**	0.0013	C-E
							KTMmix vs. Z. bailii	-1.702	-1.840 to -1.564	Yes	****	<0.0001	C-F
Bartlett's test							A. tropicalis vs. K. rhaeticus	0.6714	0.5335 to 0.8094	Yes	****	<0.0001	D-E
Bartlett's statistic (corrected)							A. tropicalis vs. Z. bailii	-1.261	-1.399 to -1.123	Yes	****	<0.0001	D-F
P value							K. rhaeticus vs. Z. bailii	-1.932	-2.070 to -1.794	Yes	****	<0.0001	E-F
P value summary
Are SDs significantly different (P < 0.05)?							Test details	Mean 1	Mean 2	Mean Diff.	SE of diff.	n1	n2	q	DF
							KTM vs. KTM (5X)	0.645	1.848	-1.203	0.04107	3	3	41.41	12
ANOVA table	SS	DF	MS	F (DFn, DFd)	P value		KTM vs. KTMmix	0.645	1.427	-0.7819	0.04107	3	3	26.92	12
Treatment (between columns)	10.6	5	2.119	F (5, 12) = 837.6	P<0.0001		KTM vs. A. tropicalis	0.645	1.869	-1.224	0.04107	3	3	42.14	12
Residual (within columns)	0.03036	12	0.00253				KTM vs. K. rhaeticus	0.645	1.197	-0.5523	0.04107	3	3	19.02	12
Total	10.63	17					KTM vs. Z. bailii	0.645	3.129	-2.484	0.04107	3	3	85.54	12
							KTM (5X) vs. KTMmix	1.848	1.427	0.4208	0.04107	3	3	14.49	12
Data summary							KTM (5X) vs. A. tropicalis	1.848	1.869	-0.02111	0.04107	3	3	0.7269	12
Number of treatments (columns)	6						KTM (5X) vs. K. rhaeticus	1.848	1.197	0.6503	0.04107	3	3	22.39	12
Number of values (total)	18						KTM (5X) vs. Z. bailii	1.848	3.129	-1.282	0.04107	3	3	44.13	12
							KTMmix vs. A. tropicalis	1.427	1.869	-0.4419	0.04107	3	3	15.22	12
							KTMmix vs. K. rhaeticus	1.427	1.197	0.2296	0.04107	3	3	7.904	12
							KTMmix vs. Z. bailii	1.427	3.129	-1.702	0.04107	3	3	58.62	12
							A. tropicalis vs. K. rhaeticus	1.869	1.197	0.6714	0.04107	3	3	23.12	12
							A. tropicalis vs. Z. bailii	1.869	3.129	-1.261	0.04107	3	3	43.41	12
							K. rhaeticus vs. Z. bailii	1.197	3.129	-1.932	0.04107	3	3	66.53	12

## Sheet: SF6C
genotype	food	worm	area	mean	stdDev	Mode	Min	Max	IntDen	Median	RawIntDen	INVERTED		genotype	food	worm	area	mean	stdDev	Mode	Min	Max	IntDen	Median	RawIntDen	INVERTED		genotype	food	worm	area	mean	stdDev	Mode	Min	Max	IntDen	Median	RawIntDen	INVERTED		genotype	food	worm	area	mean	stdDev	Mode	Min
N2	OP50	1	75165	4152.8	1757.03	2822	1460	10421	312145309	3686	312145309	61383.2		N2	KTM-M	1	62511	4064.22	2020.82	2053	1310	10245	254058115	3467	254058115	61471.8		N2	KTM	1	36561	4659.52	1534.8	3736	2002	10378	170356723	4204	170356723	60876.5		N2	5x KTM	1	37347	5756.53	1389.89	5131	2095
N2	OP50	2	55923	3786.05	1572.14	2561	1378	9769	211727325	3388	211727325	61749.9		N2	KTM-M	2	76194	3446.88	1654	1945	1148	9854	262631860	3047	262631860	62089.1		N2	KTM	2	36426	5069.05	1451.06	4003	1770	10141	184645101	4823	184645101	60467		N2	5x KTM	2	36867	5821.86	1578.45	4865	1613
N2	OP50	3	54213	4076.38	2097.29	2329	1317	10495	220992809	3406	220992809	61459.6		N2	KTM-M	3	67314	3502.79	1423.12	2309	1374	9810	235786798	3190	235786798	62033.2		N2	KTM	3	42939	5421.57	1782.06	4536	1735	9969	232796760	5058	232796760	60114.4		N2	5x KTM	3	38385	5177.02	1298.75	4972	1466
N2	OP50	4	59583	4191.34	2143.01	2245	1319	10362	249732470	3486	249732470	61344.7		N2	KTM-M	4	66312	3215.77	1517	2742	1006	9900	213244080	2813	213244080	62320.2		N2	KTM	4	43425	4808.53	1634.03	3561	1706	9542	208810318	4397	208810318	60727.5		N2	5x KTM	4	43566	5001.01	1496.58	4534	1558
N2	OP50	5	49182	3642.84	1706.8	1924	1375	9601	179162115	3209	179162115	61893.2		N2	KTM-M	5	63924	3622.17	1630.29	3047	1428	9818	231543874	3131	231543874	61913.8		N2	KTM	5	44910	4578.71	1515.27	3984	1686	9494	205629817	4261	205629817	60957.3		N2	5x KTM	5	32088	5581.37	1466.38	5270	1953
N2	OP50	6	47547	3689.37	1927.37	2211	1251	10234	175418378	3114	175418378	61846.6		N2	KTM-M	6	65685	3630.48	1724.08	2122	1349	9677	238468239	3197	238468239	61905.5		N2	KTM	6	45951	4517.16	1506.82	3962	1651	9616	207568155	4145	207568155	61018.8		N2	5x KTM	6	39198	6109.05	1454.43	5526	1687
N2	OP50	7	49938	3498.72	1827.36	2107	1105	10732	174718815	2955	174718815	62037.3		N2	KTM-M	7	67107	3784.25	1761.26	2407	1306	10131	253949882	3295	253949882	61751.7		N2	KTM	7	46878	5774.24	1821.46	4372	2178	10815	270684673	5284	270684673	59761.8		N2	5x KTM	7	30879	6090.5	1541.49	6047	2162
N2	OP50	8	49245	3696.39	1984.53	2209	1245	11254	182028632	3132	182028632	61839.6		N2	KTM-M	8	65031	3749.2	1542.21	2686	1420	9767	243814313	3365	243814313	61786.8		N2	KTM	8	36708	5789.2	1849.37	4852	1868	11060	212510095	5299	212510095	59746.8		N2	5x KTM	8	42261	6117.37	1535.95	5514	1929
N2	OP50	9	65712	4115.88	2195.83	2146	1207	10772	270462879	3332	270462879	61420.1		N2	KTM-M	9	71262	3718.9	1933.4	2089	1261	9839	265016115	3028	265016115	61817.1		N2	KTM	9	38295	5113.83	1483.25	4174	1654	10968	195834033	4835	195834033	60422.2		N2	5x KTM	9	35766	6035.53	1430.88	5815	1724
N2	OP50	10	53730	3706.64	2046.2	1920	1208	10283	199157660	3038	199157660	61829.4		N2	KTM-M	10	63054	3867.53	1473.58	3078	1519	10085	243863250	3466	243863250	61668.5		N2	KTM	10	41094	5301.03	1461.55	4376	2059	10149	217840644	5045	217840644	60235		N2	5x KTM	10	33306	5621.02	1533.93	4856	1875
N2	OP50	11	63459	3712.16	1732.06	2033	1265	10316	235569793	3219	235569793	61823.8		N2	KTM-M	11	67545	3656.27	1880.43	2552	1025	9488	246962587	2995	246962587	61879.7		N2	KTM	11	36948	5363.51	1465.17	4792	1622	9574	198170795	5144	198170795	60172.5		N2	5x KTM	11	31209	5696.43	1292.71	5460	1965
N2	OP50	12	58710	3538.91	1547.58	2239	1168	9681	207769170	3174	207769170	61997.1		N2	KTM-M	12	64617	3835.26	1779.67	2209	1326	9817	247822939	3339	247822939	61700.7		N2	KTM	12	41490	5413.61	1695.65	3943	2387	10121	224610615	4903	224610615	60122.4		N2	5x KTM	12	36102	5583.77	1424.45	5477	2216
N2	OP50	13	64683	3639.46	1750.24	2109	1267	10209	235411012	3190	235411012	61896.5		N2	KTM-M	13	70425	3419.82	1817.68	1813	1151	10037	240840628	2849	240840628	62116.2		N2	KTM	13	37680	5029.95	1539.77	4482	1652	9830	189528536	4723	189528536	60506		N2	5x KTM	13	21933	6078.69	1474.48	5332	2142
N2	OP50	14	49980	3360.12	1547.67	1991	1220	9623	167938596	2972	167938596	62175.9		N2	KTM-M	14	63735	3676.74	1798.02	2171	1237	10355	234337217	3134	234337217	61859.3		N2	KTM	14	29691	4760.87	1181.28	4140	1855	8888	141355123	4638	141355123	60775.1		N2	5x KTM	14	31314	5318.31	1596.56	4628	1912
N2	OP50	15	57765	3336.65	1525.32	2001	1195	9850	192741795	2921	192741795	62199.3		N2	KTM-M	15	62049	4197.45	1786.97	3015	1560	10175	260447758	3675	260447758	61338.5		N2	KTM	15	30831	4529.56	1151.54	4304	1772	9392	139650841	4372	139650841	61006.4		N2	5x KTM	15	33705	5573.48	1388.15	5852	1880
N2	OP50	16	63690	3478.88	1824.43	2485	1178	10669	221569663	2887	221569663	62057.1		N2	KTM-M	16	69237	4045.43	1899.74	2722	1341	10312	280093680	3533	280093680	61490.6		N2	KTM	16	41280	4635.72	1415.85	3878	1654	9589	191362665	4249	191362665	60900.3		N2	5x KTM	16	34341	5255.63	1513.24	5103	1764
N2	OP50	17	66450	3545.19	1842.61	2485	1178	10456	235577665	2946	235577665	61990.8		N2	KTM-M	17	70080	4055.43	1840.02	2349	1430	10368	284204388	3585	284204388	61480.6		N2	KTM	17	28131	4574.99	1357.21	3775	1912	9498	128699196	4271	128699196	60961		N2	5x KTM	17	38445	5808.31	1591.31	5362	1559
N2	OP50	18	59982	3635.78	1690.53	2368	1343	9854	218081352	3150	218081352	61900.2		N2	KTM-M	18	68235	3575.29	1833.17	2089	1261	9710	243959741	2946	243959741	61960.7		N2	KTM	18	34089	5158.43	1877.44	4378	1837	10476	175845605	4653	175845605	60377.6		N2	5x KTM	18	38880	5508.5	1687.87	4892	1776
N2	OP50	19	52728	3656.76	1724.62	2270	1319	10127	192813375	3205	192813375	61879.2		N2	KTM-M	19	68013	4098.92	1697.28	3078	1519	10085	278779758	3574	278779758	61437.1		N2	KTM	19	49272	5316.56	1951.1	3814	1865	10762	261957794	4812	261957794	60219.4		N2	5x KTM	19	29751	5525.99	1587.09	4498	1927
N2	OP50	20	60906	3548.16	1531.84	2311	1289	9960	216103981	3176	216103981	61987.8		N2	KTM-M	20	67221	4091.44	1943.68	1984	1299	10184	275030958	3618	275030958	61444.6		N2	KTM	20	46866	4949.19	1709.97	4505	1696	10611	231948924	4521	231948924	60586.8		N2	5x KTM	20	38634	5698.77	1734.89	4768	1922
N2	OP50	21	56940	3697.01	1619.98	2410	1311	10333	210507526	3315	210507526	61839		N2	KTM-M	21	67428	3792.26	2050.21	2039	1166	10293	255704326	3119	255704326	61743.7		N2	KTM	21	39057	5329.81	2022.87	3865	1863	10769	208166440	4652	208166440	60206.2		N2	5x KTM	21	32541	5882.81	1753.33	5533	2006
N2	OP50	22	61707	3832.39	1785.62	2251	1304	10148	236485131	3306	236485131	61703.6		N2	KTM-M	22	64326	3774.15	2066.69	1723	1028	10386	242776194	3213	242776194	61761.8		N2	KTM	22	37269	5277.29	1915.32	4253	1852	11090	196679167	4846	196679167	60258.7		N2	5x KTM	22	34464	5655.05	1404.26	4547	2102
N2	OP50	23	61656	3180.11	1501.58	2186	1070	9541	196072692	2758	196072692	62355.9		N2	KTM-M	23	77643	4748.31	2352.26	2595	1463	11112	368673347	3999	368673347	60787.7		N2	KTM	23	40536	5071.8	1717.48	4403	1610	10330	205590591	4683	205590591	60464.2		N2	5x KTM	23	30339	5646.43	1738.94	4466	1611
N2	OP50	24	55662	3377.1	1568.76	1997	1238	9649	187975955	2932	187975955	62158.9		N2	KTM-M	24	76734	3819.27	2217.21	1762	1138	10725	293067826	3068	293067826	61716.7		N2	KTM	24	27144	4943.61	1532.01	3956	1771	10578	134189306	4751	134189306	60592.4		N2	5x KTM	24	34923	5770.22	1430.34	5074	2622
N2	OP50	25	58209	3629.73	1554.21	2717	1234	9456	211282702	3230	211282702	61906.3		N2	KTM-M	25	63108	4132.68	1837.77	2421	1576	10695	260804851	3689	260804851	61403.3		N2	KTM	25	34132	5225.27	1597.83	4666	1850	10232	178348743	4963	178348743	60310.7		N2	5x KTM	25	26301	5227.77	1433.12	4088	2158
N2	OP50	26	66936	3688.72	1849.42	1967	1226	9867	246908055	3121	246908055	61847.3		N2	KTM-M	26	62361	4019.22	1765.51	2225	1319	11088	250642778	3638	250642778	61516.8		N2	KTM	26	37476	4536.82	1362.65	3850	1933	10306	170022039	4218	170022039	60999.2		N2	5x KTM	26	33720	5477.84	1577.38	4872	1836
N2	OP50	27	43647	3530.94	1620.8	2337	1264	9560	154115126	3066	154115126	62005.1		N2	KTM-M	27	67428	4223.59	1899.14	2254	1465	10845	284788348	3661	284788348	61312.4		N2	KTM	27	31489	4689.73	1244.93	3977	1874	9968	147674949	4510	147674949	60846.3		N2	5x KTM	27	46152	5155.81	1546.03	4265	1640
N2	OP50	28	50013	3501.7	1926.11	1857	1077	9997	175130688	2808	175130688	62034.3		N2	KTM-M	28	73440	3800.94	2023.59	1951	1228	9750	279140751	3154	279140751	61735.1		N2	KTM	28	38397	5082.08	1523.27	4029	1721	9882	195136737	4800	195136737	60453.9		N2	5x KTM	28	38946	5719.63	1459.48	5168	1752
N2	OP50	29	48045	3864.03	2092.02	2473	1220	10211	185647398	3121	185647398	61672		N2	KTM-M	29	68766	3467.27	1818.08	1832	1229	10363	238430088	2931	238430088	62068.7		N2	KTM	29	31462	5068.07	1350.82	4025	1982	9772	159451501	4803	159451501	60467.9		N2	5x KTM	29	40092	5077.21	1295.74	4535	1577
N2	OP50	30	54876	3402.68	1678.36	2030	1287	10077	186725198	2924	186725198	62133.3		N2	KTM-M	30	62190	3873.76	1719.44	2309	1377	10028	240909241	3444	240909241	61662.2		N2	KTM	30	31630	5229.25	1453.6	4571	1848	9966	165401148	4986	165401148	60306.8		N2	5x KTM	30	26430	5511.2	1632.06	4441	1538
N2	OP50	31	62619	3691.66	1887.17	2280	1122	9653	231168302	3116	231168302	61844.3		N2	KTM-M	31	73617	3950.2	2109.81	1848	1276	10528	290801748	3223	290801748	61585.8		N2	KTM	31	43892	5052.04	1617.02	4126	1908	9737	221744332	4654	221744332	60484		N2	5x KTM	31	22860	5377.64	1825.53	3994	1828
N2	OP50	32	59406	3482.21	1673.09	2027	1237	9827	206864103	2910	206864103	62053.8		N2	KTM-M	32	71352	3574.39	1934.85	1638	1070	9839	255040170	2966	255040170	61961.6		N2	KTM	32	38877	5500.22	1683.74	5023	1924	10359	213832128	5181	213832128	60035.8		N2	5x KTM	32	23574	5165.9	1559.62	4241	1670
N2	OP50	33	65358	3672.26	2006.97	2111	1174	10474	240011574	2963	240011574	61863.7		N2	KTM-M	33	65433	3825.22	1845.1	2192	1136	9778	250295824	3357	250295824	61710.8		N2	KTM	33	32245	4848.35	1398.06	3889	1675	9672	156335039	4567	156335039	60687.7		N2	5x KTM	33	33072	5471	1948.44	3616	1893
N2	OP50	34	47178	3612.96	1743.54	1931	1286	10419	170452376	3153	170452376	61923		N2	KTM-M	34	67617	4036.89	1791.31	2417	1526	9845	272962135	3432	272962135	61499.1		N2	KTM	34	33796	5621.46	1916.05	4282	1769	11112	189982867	5243	189982867	59914.5		N2	5x KTM	34	30798	5503.82	1763.12	3973	2048
N2	OP50	35	54042	3869.19	1874.81	2592	1377	10630	209098909	3179	209098909	61666.8		N2	KTM-M	35	63447	3986.57	1867.52	2584	1304	9778	252935684	3380	252935684	61549.4		N2	KTM	35	35888	5647.59	1809.39	4435	1813	11217	202680521	5262	202680521	59888.4		N2	5x KTM	35	35211	5276.27	1993.64	5560	1276
N2	OP50	36	65355	3664.25	1990.35	2030	1216	10516	239476804	2936	239476804	61871.8		N2	KTM-M	36	67185	3542.2	1761.73	2064	1162	9610	237982482	3108	237982482	61993.8		N2	KTM	36	44638	5203.51	1699.56	4479	1751	10951	232274424	4815	232274424	60332.5		N2	5x KTM	36	46395	5790.94	1287.56	5363	1813
N2	OP50	37	52866	3260.12	1457.32	1934	1252	9634	172349692	2827	172349692	62275.9		N2	KTM-M	37	65937	3445.67	1637.58	1921	1268	9376	227196872	3062	227196872	62090.3		N2	KTM	37	37610	5402.91	1860.86	4102	1965	10772	203203315	4894	203203315	60133.1		N2	5x KTM	37	41706	6005.04	1545.57	5394	2203
N2	OP50	38	62643	3750.17	1997.16	2066	1223	9398	234921807	3051	234921807	61785.8		N2	KTM-M	38	65748	3926.54	1662.11	2637	1496	9437	258162355	3457	258162355	61609.5		N2	KTM	38	38286	5114.39	1633.44	3919	1750	10016	195809615	4767	195809615	60421.6		N2	5x KTM	38	33072	5062.07	1525.73	4516	1627
N2	OP50	39	51492	3622.34	1729.79	2198	1340	9586	186521538	3038	186521538	61913.7		N2	KTM-M	39	73428	3867.13	2197.18	2069	1121	11195	283955485	3108	283955485	61668.9		N2	KTM	39	36036	4538.51	1261.79	4094	1197	9758	163549652	4447	163549652	60997.5		N2	5x KTM	39	44136	5464.01	1312.7	5552	1838
N2	OP50	40	58428	3652.66	1953.81	2016	1098	9937	213417576	2945	213417576	61883.3		N2	KTM-M	40	65127	4319.64	1771.48	2739	1685	10510	281324960	3806	281324960	61216.4		N2	KTM	40	43206	5093.79	1467.43	4340	1636	10448	220082476	4741	220082476	60442.2		N2	5x KTM	40	38400	5172.41	1237.61	4731	1926
N2	OP50	41	55716	3702.45	1997.84	2073	1243	10426	206285548	3018	206285548	61833.6		N2	KTM-M	41	68097	3582.19	1936.21	1832	1162	10143	243936661	2980	243936661	61953.8																N2	5x KTM	41	36420	4946.02	1266.87	4608	1314
																																										N2	5x KTM	42	32478	5298.05	1278.74	4762	2026
																																										N2	5x KTM	43	34623	5645.14	1462.46	4829	2527
[truncated: 5 more columns]

## Sheet: SF6C Summary Statistics PRISM
							Number of families	1
Table Analyzed	Data 1						Number of comparisons per family	6
Data sets analyzed	A-D						Alpha	0.05
ANOVA summary							Tukey's multiple comparisons test	Mean Diff.	95.00% CI of diff.	Below threshold?	Summary	Adjusted P Value
F	388.9						E. coli OP50 vs. KTMmix	184.7	9.955 to 359.5	Yes	*	0.0338	A-B
P value	<0.0001						E. coli OP50 vs. KTM	1431	1256 to 1606	Yes	****	<0.0001	A-C
P value summary	****						E. coli OP50 vs. 5X KTM	1920	1745 to 2094	Yes	****	<0.0001	A-D
Significant diff. among means (P < 0.05)?	Yes						KTMmix vs. KTM	1247	1072 to 1421	Yes	****	<0.0001	B-C
R squared	0.8821						KTMmix vs. 5X KTM	1735	1560 to 1910	Yes	****	<0.0001	B-D
							KTM vs. 5X KTM	488.3	313.5 to 663.0	Yes	****	<0.0001	C-D
Brown-Forsythe test
F (DFn, DFd)	3.367 (3, 156)						Test details	Mean 1	Mean 2	Mean Diff.	SE of diff.	n1	n2	q	DF
P value	0.0202						E. coli OP50 vs. KTMmix	61886	61701	184.7	67.3	40	40	3.882	156
P value summary	*						E. coli OP50 vs. KTM	61886	60455	1431	67.3	40	40	30.08	156
Are SDs significantly different (P < 0.05)?	Yes						E. coli OP50 vs. 5X KTM	61886	59967	1920	67.3	40	40	40.33	156
							KTMmix vs. KTM	61701	60455	1247	67.3	40	40	26.19	156
Bartlett's test							KTMmix vs. 5X KTM	61701	59967	1735	67.3	40	40	36.45	156
Bartlett's statistic (corrected)	8.289						KTM vs. 5X KTM	60455	59967	488.3	67.3	40	40	10.26	156
P value	0.0404
P value summary	*
Are SDs significantly different (P < 0.05)?	Yes
ANOVA table	SS	DF	MS	F (DFn, DFd)	P value
Treatment (between columns)	105691057	3	35230352	F (3, 156) = 388.9	P<0.0001
Residual (within columns)	14132550	156	90593
Total	119823607	159
Data summary
Number of treatments (columns)	4
Number of values (total)	160

## Sheet: SF6E
food	worm	area	mean	StdDev	Mode	Min	Max	IntDen	Median	RawIntDen		LD#	LD/Area
KTM	1	1569.06	19252.4	4858.24	65535	8877	65535	3.02081e+07	18332	2559949959		64	0.0407888
KTM	2	1195.11	16266.1	4973.29	65535	8856	65535	1.94397e+07	15571	1647393516		79	0.0661028
KTM	3	1414.78	24975.1	6177.84	65535	14147	65535	3.53343e+07	24268	2994363429		59	0.0417025
KTM	4	1016.82	13311.7	3241.92	65535	7667	65535	1.35356e+07	12993	1147054863		84	0.0826106
KTM	5	1270.72	24994.4	4771.93	65535	14333	65535	3.1761e+07	24703	2691547216		60	0.0472171
KTM	6	1068.29	13171	3033.95	13976	5043	44061	1.40704e+07	13007	1192379657		84	0.0786303
KTM	7	1658.87	19068	4660.49	65535	10312	65535	3.16313e+07	18381	2680556446		82	0.0494312
KTM	8	1942.1	15501	3848.44	65535	7311	65535	3.01045e+07	14884	2551165348		83	0.0427372
KTM	9	1323.07	9844.56	3236.08	65535	4647	65535	1.30251e+07	9463	1103791413		82	0.061977
KTM	10	1587.23	29084.6	8836.47	65535	10511	65535	4.6164e+07	28529	3912106882		125	0.0787534
													0.0589951
KTMM	1	1772.83	23224.1	7869.41	65535	8325	65535	4.11723e+07	22212	3489097638		189	0.106609
KTMM	2	1795.94	35292	6493.04	37375	16781	61534	6.33825e+07	35857	5371269906		135	0.0751694
KTMM	3	1325.75	25618.9	6903.71	65535	9836	65535	3.39642e+07	25668	2878254157		175	0.132001
KTMM	4	1268.92	14984.3	3704.48	14506	6593	54520	1.90139e+07	14694	1611307790		112	0.088264
KTMM	5	1817.18	23427.9	6807.03	65535	6730	65535	4.25729e+07	22386	3607783960		130	0.0715392
KTMM	6	1374.2	28171.4	7380.42	65535	13691	65535	3.87132e+07	27007	3280700164		105	0.076408
KTMM	7	642.608	21014.5	6379.86	65535	11286	65535	1.35041e+07	19282	1144386610		54	0.0840326
KTMM	8	1484.29	20894.8	6713	65535	9872	65535	3.10139e+07	19017	2628235685		107	0.0720885
KTMM	9	1470.8	22038.1	7021.23	65535	10003	65535	3.24136e+07	20825	2746845814		138	0.0938266
KTMM	10	2364.05	12657.4	3481.06	11795	5772	65310	2.99227e+07	12025	2535762192		174	0.0736027
													0.0873541

## Sheet: SF6E Summary Statistics PRISM
Table Analyzed	R2 WT KTM vs KTM-M
Column B	KTMM
vs.	vs.
Column A	KTM
Unpaired t test
P value	0.0025
P value summary	**
Significantly different (P < 0.05)?	Yes
One- or two-tailed P value?	Two-tailed
t, df	t=3.510, df=18
How big is the difference?
Mean of column A	0.059
Mean of column B	0.08735
Difference between means (B - A) ± SEM	0.02836 ± 0.008080
95% confidence interval	0.01138 to 0.04534
R squared (eta squared)	0.4063
F test to compare variances
F, DFn, Dfd	1.334, 9, 9
P value	0.6749
P value summary	ns
Significantly different (P < 0.05)?	No
Data analyzed
Sample size, column A	10
Sample size, column B	10

## Sheet: SF6F
gene	E. coli OP50 Log2RPKM	KTM-M Log2RPKM
WBGene00000018	10.3043	10.3615
WBGene00000029	-0.291912	4.16063
WBGene00000030	1.05106	3.98995
WBGene00000031	3.20544	5.02416
WBGene00000037	5.05111	5.92671
WBGene00000039	6.34953	6.4846
WBGene00000063	13.2291	13.3476
WBGene00000064	15.9784	16.1292
WBGene00000065	13.1426	13.5196
WBGene00000067	13.9958	14.2523
WBGene00000068	8.16858	8.09841
WBGene00000069	4.08065	5.38661
WBGene00000071	8.52756	8.32185
WBGene00000075	10.2437	10.4672
WBGene00000079	12.1901	12.0178
WBGene00000080	11.8305	11.7081
WBGene00000083	10.7793	10.7457
WBGene00000086	8.21568	8.14682
WBGene00000088	8.78811	9.12708
WBGene00000090	12.2457	12.3153
WBGene00000095	9.55805	9.62499
WBGene00000096	4.61427	3.45535
WBGene00000099	11.8217	11.9338
WBGene00000100	11.7485	11.5036
WBGene00000102	13.25	13.2882
WBGene00000103	8.91608	8.58633
WBGene00000105	11.3152	11.6167
WBGene00000106	12.1927	12.3039
WBGene00000123	14.0752	14.1947
WBGene00000134	3.08615	2.67457
WBGene00000140	10.6637	11.1962
WBGene00000143	12.1698	12.1633
WBGene00000144	10.4166	10.2884
WBGene00000145	10.437	10.4089
WBGene00000147	10.7233	10.5225
WBGene00000148	11.6232	11.5295
WBGene00000149	12.4097	12.4295
WBGene00000156	12.6842	12.9315
WBGene00000157	9.17957	9.5417
WBGene00000160	12.5677	12.5362
WBGene00000161	11.4046	11.354
WBGene00000163	12.4038	12.3882
WBGene00000168	12.5877	12.8188
WBGene00000182	13.8345	13.8077
WBGene00000183	13.8762	13.8678
WBGene00000185	-0.852975	-0.461836
WBGene00000186	11.2269	11.6491
WBGene00000187	11.0186	10.99
WBGene00000195	9.40112	9.60498
WBGene00000199	12.439	12.4006
WBGene00000200	12.5011	12.6042
WBGene00000203	11.2947	11.3555
WBGene00000204	11.4433	11.632
WBGene00000205	10.6234	10.7258
WBGene00000208	10.9923	10.9337
WBGene00000226	12.5357	12.6885
WBGene00000229	16.7222	16.754
WBGene00000230	14.0571	14.2301
WBGene00000231	13.9858	14.0963
WBGene00000235	12.0738	11.9472
WBGene00000237	9.05607	9.16645
WBGene00000238	8.00344	8.80247
WBGene00000240	11.5705	11.3182
WBGene00000247	11.2478	10.7565
WBGene00000249	10.9355	11.238
WBGene00000251	5.11418	6.40793
WBGene00000252	5.57486	5.32716
WBGene00000253	9.81738	9.88735
WBGene00000254	13.333	13.3675
WBGene00000255	3.37684	2.87894
WBGene00000256	8.09625	8.35027
WBGene00000262	8.11428	8.24554
WBGene00000264	11.2533	11.3824
WBGene00000270	10.0366	10.0177
WBGene00000272	0.523486	-0.362928
WBGene00000275	13.3174	13.4374
WBGene00000277	11.2057	11.5521
WBGene00000289	11.9701	12.1607
WBGene00000293	12.5863	12.4941
WBGene00000294	11.7255	11.8792
WBGene00000366	13.6997	13.6488
WBGene00000368	8.30849	8.02135
WBGene00000369	12.6093	12.7014
WBGene00000371	13.1664	13.3123
WBGene00000379	14.4232	14.4525
WBGene00000383	12.7975	12.7981
WBGene00000390	13.3238	13.3364
WBGene00000392	10.7009	10.6934
WBGene00000393	10.3587	10.9104
WBGene00000395	8.74004	9.08555
WBGene00000403	10.7223	10.7484
WBGene00000405	13.2206	13.4453
WBGene00000406	9.17579	9.21114
WBGene00000407	10.7616	10.5483
WBGene00000408	11.5711	11.4476
WBGene00000410	11.1512	11.0821
WBGene00000411	13.4016	13.267
WBGene00000413	11.9378	12.0056
WBGene00000415	12.3332	12.4541
WBGene00000416	11.8911	11.9059
WBGene00000417	13.1662	13.3644
WBGene00000418	10.9338	11.0869
WBGene00000419	12.7931	12.8709
WBGene00000420	11.557	11.6097
WBGene00000421	13.1926	13.2001
WBGene00000422	8.18054	7.90989
WBGene00000423	11.7168	11.8301
WBGene00000424	11.6904	11.6691
WBGene00000426	11.8617	11.6916
WBGene00000428	3.65171	3.71384
WBGene00000429	3.69352	2.15441
WBGene00000430	3.00353	2.03942
WBGene00000431	5.00035	5.35353
WBGene00000432	-0.291912	-0.362928
WBGene00000433	1.24887	0.630038
WBGene00000434	1.89794	0.939753
WBGene00000435	3.5191	3.28824
WBGene00000436	2.84746	1.58119
WBGene00000437	8.09152	6.94777
WBGene00000438	6.14154	5.21079
WBGene00000439	4.6671	3.28824
WBGene00000440	-0.852975	0.630038
WBGene00000441	8.20845	8.60874
WBGene00000442	4.3973	3.98507
WBGene00000443	8.65173	8.58289
WBGene00000444	9.89177	10.0173
WBGene00000445	3.59793	3.78649
WBGene00000446	2.39185	3.26863
WBGene00000447	0.523486	3.31089
WBGene00000448	5.91289	5.55525
WBGene00000449	6.62746	3.50791
WBGene00000450	-0.291912	-0.291912
WBGene00000451	4.43646	3.74411
WBGene00000452	2.81861	2.06238
WBGene00000453	7.73637	6.88625
WBGene00000454	3.04265	3.51156
WBGene00000455	5.76469	5.39777
WBGene00000457	6.18765	2.35794
WBGene00000458	7.52912	6.94086
WBGene00000459	12.8873	12.8449
WBGene00000460	10.5913	10.6601
WBGene00000461	8.32938	8.01304
WBGene00000463	8.28284	5.58455
WBGene00000465	16.1937	16.8072
WBGene00000466	11.8339	11.8343
WBGene00000467	11.6378	11.6964
WBGene00000476	6.42628	5.83324
WBGene00000478	7.48499	5.8514
WBGene00000479	16.8494	16.8513
WBGene00000482	11.7184	11.2506
WBGene00000483	0.523486	-0.291912
WBGene00000484	3.19369	2.48914
WBGene00000485	6.18122	6.28587
WBGene00000490	4.41915	4.42162
WBGene00000496	14.5717	14.9127
WBGene00000497	8.49925	8.71884
WBGene00000498	12.0839	12.419
WBGene00000500	11.8936	11.8869
WBGene00000506	10.2473	10.2183
WBGene00000508	11.3848	11.4487
WBGene00000516	6.41895	6.96038
WBGene00000517	11.4476	11.58
WBGene00000522	8.93839	9.85528
WBGene00000527	10.7359	10.7641
WBGene00000534	11.9498	11.886
WBGene00000536	9.85888	9.62827
WBGene00000537	11.4202	11.544
WBGene00000539	7.86739	7.5846
WBGene00000540	9.28395	9.35955
WBGene00000541	6.77434	7.73018
WBGene00000542	13.0252	13.0605
WBGene00000548	12.9376	12.9142
WBGene00000552	13.8304	13.8955
WBGene00000553	6.44464	6.72484
WBGene00000561	4.65123	-0.37703
WBGene00000563	0.198846	0.920246
WBGene00000566	11.8771	11.9972
WBGene00000567	13.4539	13.3984
WBGene00000584	4.86888	5.2908
WBGene00000585	12.1315	12.0707
WBGene00000599	7.32009	7.57926
WBGene00000603	6.14392	7.0302
WBGene00000608	15.544	14.9115
WBGene00000611	7.53938	7.53592
WBGene00000617	2.58714	3.81876
WBGene00000651	-0.291912	0.622969
WBGene00000674	7.59709	6.83695
WBGene00000731	7.21028	8.83489
WBGene00000763	9.86819	9.8424
WBGene00000770	11.5922	11.6026
WBGene00000788	13.9161	13.2939
WBGene00000793	11.1493	10.927
WBGene00000796	12.8526	12.6999
WBGene00000800	13.3277	13.2044
WBGene00000812	11.982	12.1275
WBGene00000813	12.0718	12.057
WBGene00000814	12.4871	12.2822
WBGene00000815	12.2049	12.0779
WBGene00000816	12.1544	12.1083
WBGene00000817	11.9167	11.9671
WBGene00000818	11.6806	11.7428
WBGene00000819	5.154	5.5833
WBGene00000820	3.75205	3.83809
WBGene00000821	-0.291912	1.58483
WBGene00000831	10.7358	11.4529
WBGene00000836	13.1265	13.1215
WBGene00000837	13.4829	13.5592
WBGene00000838	13.7176	13.6496
WBGene00000845	7.78308	6.99806
WBGene00000846	12.106	12.3054
WBGene00000857	8.01466	6.99243
WBGene00000858	6.20766	5.28636
WBGene00000865	13.9069	14.1217
WBGene00000866	13.046	13.2401
WBGene00000867	13.7065	13.9597
WBGene00000868	15.2088	15.4706
WBGene00000869	14.1345	14.0175
WBGene00000870	9.12265	8.67541
WBGene00000871	12.8125	12.9837
WBGene00000874	12.4501	12.4766
WBGene00000880	11.644	11.448
WBGene00000887	10.1417	10.2283
WBGene00000890	11.4041	11.3281
WBGene00000894	14.0706	14.1703
WBGene00000897	10.644	10.8703
WBGene00000898	12.9471	13.1158
WBGene00000899	10.0766	9.92251
WBGene00000900	10.8897	11.2456
WBGene00000901	10.7173	10.9379
WBGene00000902	4.2255	4.22743
WBGene00000903	7.32588	6.52587
WBGene00000904	8.92359	8.64633
WBGene00000905	5.11908	5.53618
WBGene00000906	4.59601	3.84996
WBGene00000907	3.27417	3.49575
WBGene00000908	9.39387	9.54996
WBGene00000910	8.67193	8.21044
WBGene00000911	13.0477	13.0996
WBGene00000912	12.8185	12.978
WBGene00000913	14.9252	15.1068
WBGene00000915	17.4092	17.609
WBGene00000917	10.7319	10.6519
WBGene00000920	6.39755	7.25005
WBGene00000923	12.0148	12.0229
WBGene00000931	13.8244	13.7784
WBGene00000935	13.9391	14.1707
WBGene00000936	7.8792	7.61826
WBGene00000939	13.1572	13.1208
WBGene00000961	10.1988	10.2078
WBGene00000962	14.4654	14.4508
WBGene00000991	11.8711	12.3994
WBGene00000995	11.6124	11.4545
WBGene00000996	12.1747	12.0348
WBGene00000998	10.409	10.4496
WBGene00001006	10.656	10.613
WBGene00001007	11.9296	11.9764
WBGene00001008	10.4647	10.6219
WBGene00001017	12.9785	12.826
WBGene00001018	11.7373	11.7278
WBGene00001028	11.6255	11.4089
WBGene00001032	10.0535	9.9878
WBGene00001043	11.9844	12.06
WBGene00001051	12.8024	12.9434
WBGene00001061	12.5873	12.6426
WBGene00001063	5.35821	5.29997
WBGene00001064	4.73288	3.99648
WBGene00001065	1.83383	3.40576
WBGene00001066	6.64006	8.21123
WBGene00001067	6.56218	7.74298
WBGene00001069	3.60803	3.8367
WBGene00001070	2.83446	3.92717
WBGene00001072	7.51872	7.55246
WBGene00001073	12.4489	12.2625
WBGene00001074	6.56573	8.07817
WBGene00001076	9.07557	7.03275
WBGene00001077	10.0217	10.0226
WBGene00001078	8.79842	8.902
WBGene00001081	12.0802	11.909
WBGene00001082	11.1104	10.9449
WBGene00001088	12.1161	12.5583
WBGene00001089	10.4669	10.8556
WBGene00001093	13.2099	13.2383
WBGene00001096	2.0988	-0.37703
WBGene00001102	12.4591	12.475
WBGene00001103	5.84839	4.19604
WBGene00001104	8.87531	6.43687
WBGene00001105	5.65485	4.45196
WBGene00001106	-0.291912	-0.362928
WBGene00001107	0.108448	1.58483
WBGene00001108	2.29812	1.21735
WBGene00001109	2.63603	2.90603
WBGene00001115	8.00517	7.62669
WBGene00001116	7.39966	7.84125
WBGene00001123	5.57838	4.89545
WBGene00001127	4.3326	4.63419
WBGene00001130	12.1705	12.4291
WBGene00001131	11.1607	11.2207
WBGene00001132	11.0404	10.9482
WBGene00001133	1.15135	2.60761
WBGene00001134	12.8864	12.8849
WBGene00001145	9.65463	9.31435
WBGene00001149	12.6543	12.212
WBGene00001159	6.0177	6.5984
WBGene00001161	11.7943	11.8363
WBGene00001162	10.4588	10.4213
WBGene00001163	7.0423	7.43843
WBGene00001164	7.93485	7.50846
WBGene00001165	8.43245	8.64754
WBGene00001166	13.3171	13.3102
WBGene00001170	5.57466	5.59383
WBGene00001172	10.9405	11.1444
WBGene00001173	13.9647	14.0373
WBGene00001174	5.34481	5.36832
WBGene00001177	11.5892	11.5058
WBGene00001182	8.20187	8.3613
WBGene00001184	8.59217	8.3707
WBGene00001186	11.0507	11.0236
WBGene00001187	9.2854	9.55224
WBGene00001188	6.81851	6.56866
WBGene00001189	10.6255	10.8952
WBGene00001193	9.46268	9.78895
WBGene00001194	13.1917	13.1892
WBGene00001196	12.2965	12.1819
WBGene00001204	4.28745	3.49293
WBGene00001207	6.31072	6.41717
WBGene00001208	10.314	9.65644
WBGene00001209	14.3574	14.2956
WBGene00001210	5.02281	4.49016
WBGene00001214	12.8033	12.8674
WBGene00001223	-0.291912	-0.291912
WBGene00001236	11.0053	11.0911
WBGene00001240	12.6916	13.0494
WBGene00001243	12.404	12.8476
WBGene00001249	9.0034	8.2679
WBGene00001250	8.47391	8.56059
WBGene00001251	9.02598	9.06171
WBGene00001252	2.5573	3.68157
WBGene00001253	6.91501	7.00943
WBGene00001262	13.1772	12.7453
WBGene00001263	13.8276	13.9353
WBGene00001281	12.0459	12.1848
WBGene00001284	12.3442	12.3818
WBGene00001303	13.166	13.2613
WBGene00001310	5.75123	2.78846
WBGene00001311	4.09621	2.93262
WBGene00001324	11.7771	11.7853
WBGene00001325	10.1758	10.2591
WBGene00001328	12.3736	11.724
WBGene00001330	10.7013	11.0926
WBGene00001332	11.4038	11.3499
WBGene00001333	13.919	13.8637
WBGene00001340	11.9905	12.1111
WBGene00001345	9.38276	8.6473
WBGene00001358	9.70241	9.49818
WBGene00001365	11.2512	11.1088
WBGene00001366	8.5332	8.7441
WBGene00001368	8.64829	8.80528
WBGene00001372	12.0794	12.1272
WBGene00001377	7.83142	6.54766
WBGene00001394	13.8406	13.7998
WBGene00001395	11.6657	12.2015
WBGene00001397	8.95038	8.16316
WBGene00001398	13.1944	12.9129
WBGene00001399	11.3535	9.53782
WBGene00001400	1.93071	2.08755
WBGene00001401	10.2511	10.2226
WBGene00001402	10.1293	10.0162
WBGene00001403	9.46286	9.40608
WBGene00001410	6.95852	6.45736
WBGene00001411	11.8375	11.9077
WBGene00001412	12.5993	12.6818
WBGene00001413	11.5794	11.4988
WBGene00001414	5.52507	5.43026
WBGene00001434	6.08756	2.73855
WBGene00001435	8.92045	8.54513
WBGene00001436	8.59241	7.64253
WBGene00001438	5.91061	5.93479
WBGene00001440	4.51361	4.62509
WBGene00001441	9.60349	10.2772
WBGene00001442	3.25493	3.05357
WBGene00001443	12.6661	12.5849
WBGene00001468	5.69172	6.56374
WBGene00001475	6.43405	6.4104
WBGene00001481	9.97747	9.9583
WBGene00001482	10.7094	10.5738
WBGene00001483	3.41215	3.06001
WBGene00001484	9.95184	9.86034
WBGene00001486	9.53383	9.37325
WBGene00001487	4.34656	4.11039
WBGene00001499	12.3343	12.5627
WBGene00001502	13.2966	13.401
WBGene00001511	13.2289	13.3298
WBGene00001513	12.4542	12.7313
WBGene00001526	12.2141	12.0924
WBGene00001538	10.2847	11.0765
WBGene00001561	13.0605	12.6218
WBGene00001562	12.1834	12.3131
WBGene00001564	14.3511	11.373
WBGene00001569	12.0696	12.4367
WBGene00001574	12.7039	12.7267
WBGene00001579	11.79	11.9074
WBGene00001580	12.3836	12.628
WBGene00001583	10.1759	10.351
WBGene00001595	15.6665	15.7957
WBGene00001596	13.8169	13.8784
WBGene00001597	14.1072	14.3507
WBGene00001598	14.4297	14.3301
WBGene00001599	13.6578	13.6717
WBGene00001600	11.8041	11.8045
WBGene00001609	13.445	13.8019
WBGene00001647	12.784	13.1763
WBGene00001648	13.3999	13.3111
WBGene00001650	9.90937	10.2048
WBGene00001651	11.5501	11.3253
WBGene00001653	12.5246	12.6198
WBGene00001665	4.76124	3.983
WBGene00001673	2.01803	2.57239
WBGene00001678	11.6928	11.7805
WBGene00001679	13.4953	13.5605
WBGene00001687	6.0682	5.54917
WBGene00001690	5.9384	6.25612
WBGene00001691	1.74042	2.62153
WBGene00001692	11.7571	11.5939
WBGene00001693	6.28928	7.24968
WBGene00001694	11.2277	11.1935
WBGene00001696	-0.291912	2.31836
WBGene00001697	-0.291912	-1.36293
WBGene00001698	1.51056	0.58119
WBGene00001699	7.7544	6.75466
WBGene00001709	8.69079	8.8292
WBGene00001740	9.87479	9.6261
WBGene00001745	9.20427	9.35669
WBGene00001746	12.5974	12.664
WBGene00001748	14.0515	14.1129
WBGene00001758	9.08177	10.1912
WBGene00001768	8.84332	10.6815
WBGene00001814	10.0733	10.2454
WBGene00001819	10.1233	9.93894
WBGene00001820	8.24414	5.84681
WBGene00001821	7.51959	6.64162
WBGene00001824	8.20501	8.66853
WBGene00001827	13.6567	13.6272
WBGene00001828	5.3341	3.93833
WBGene00001831	11.8673	11.9612
WBGene00001833	12.814	12.8475
WBGene00001834	13.3388	13.2897
WBGene00001835	11.1222	11.1302
WBGene00001837	10.4757	10.6182
WBGene00001840	14.6325	14.5714
WBGene00001841	4.82533	5.49599
WBGene00001842	5.05767	5.2011
WBGene00001844	9.8718	9.68805
WBGene00001851	12.623	12.6541
WBGene00001852	7.24939	6.60484
WBGene00001860	13.6777	13.7051
WBGene00001865	11.75	11.7809
WBGene00001872	10.6681	10.5847
WBGene00001948	6.56286	6.05619
WBGene00001949	10.3808	10.3231
WBGene00001950	7.79244	5.67499
WBGene00001952	3.83176	4.06839
WBGene00001953	4.43629	2.77318
WBGene00001957	-0.0064589	0.622969
WBGene00001958	5.74223	4.1879
WBGene00001964	3.38698	1.95056
WBGene00001965	2.94173	1.22203
WBGene00001966	2.73487	1.63356
WBGene00001972	12.2361	12.2264
WBGene00001973	13.3267	13.2567
WBGene00001974	12.8711	12.869
WBGene00001978	12.8194	12.9151
WBGene00001979	12.3089	12.6079
WBGene00001980	13.2993	13.5683
WBGene00001983	12.6032	12.5965
WBGene00001984	4.69192	2.89901
WBGene00001985	10.7827	10.8642
WBGene00001994	11.7706	11.581
WBGene00001995	7.82602	7.69819
WBGene00001996	11.8428	11.8349
WBGene00002001	12.6376	12.6951
WBGene00002003	11.7729	11.9565
WBGene00002004	12.3158	12.4898
WBGene00002005	17.4172	17.4232
WBGene00002020	4.3211	1.61297
WBGene00002025	14.9071	14.8174
WBGene00002026	10.9668	4.32252
WBGene00002029	9.17593	9.14233
WBGene00002031	9.01873	9.10137
WBGene00002042	10.06	10.0982
WBGene00002043	11.6009	11.7239
WBGene00002045	15.5634	15.5703
WBGene00002048	10.3592	9.86977
WBGene00002053	12.1768	11.8925
WBGene00002056	12.1021	12.9119
WBGene00002059	13.1594	13.0958
WBGene00002060	10.0973	10.2631
WBGene00002061	13.9484	14.0441
WBGene00002063	8.38993	8.4233
WBGene00002065	11.9384	11.7505
WBGene00002073	14.509	14.7781
WBGene00002074	14.1782	14.243
WBGene00002075	13.522	13.4909
WBGene00002077	14.9812	15.2303
WBGene00002081	10.6326	10.8326
WBGene00002084	4.91187	5.38822
WBGene00002085	0.24887	0.588465
WBGene00002086	4.6011	5.21789
WBGene00002087	5.78301	6.10766
WBGene00002088	4.29666	5.057
WBGene00002089	5.58258	6.07693
WBGene00002100	7.13263	7.14169
WBGene00002101	5.42046	4.36808
WBGene00002125	11.7019	11.4657
WBGene00002134	10.3708	10.3383
WBGene00002135	10.2775	10.2009
WBGene00002136	12.616	12.8034
WBGene00002141	3.95452	4.05739
WBGene00002144	12.3408	12.5604
WBGene00002146	8.69653	8.91977
WBGene00002147	12.8073	12.8141
WBGene00002148	12.9106	13.1308
WBGene00002162	13.7209	13.7019
WBGene00002163	8.24133	7.622
WBGene00002169	13.7118	13.794
WBGene00002173	11.5641	11.6777
WBGene00002175	10.3489	10.4945
WBGene00002178	6.01304	6.44768
WBGene00002181	7.70322	7.60668
WBGene00002187	9.84965	9.74254
WBGene00002189	11.0338	10.9095
WBGene00002190	11.9259	11.856
WBGene00002193	4.837	4.06315
WBGene00002194	2.12685	-0.461836
WBGene00002195	5.65144	5.23613
WBGene00002198	6.67066	6.68614
WBGene00002199	7.76821	6.39637
WBGene00002200	7.81875	7.63928
WBGene00002203	10.8736	10.9383
WBGene00002205	1.0988	0.58119
WBGene00002206	3.52349	1.22203
WBGene00002207	11.3148	11.4068
WBGene00002208	2.77692	2.44041
WBGene00002210	9.62912	9.67797
WBGene00002211	5.43089	5.93959
WBGene00002215	10.7678	10.7333
WBGene00002219	12.774	13.0094
WBGene00002230	9.60291	9.61612
WBGene00002232	10.4883	9.79628
WBGene00002238	14.5721	14.5263
WBGene00002239	9.39016	9.5416
WBGene00002240	11.6925	11.7319
WBGene00002243	5.83232	6.04668
WBGene00002244	13.7596	13.8051
WBGene00002245	12.6181	12.855
WBGene00002246	5.06472	3.68693
WBGene00002247	12.2575	11.9471
WBGene00002248	9.8759	9.05133
WBGene00002249	13.203	13.4308
WBGene00002251	13.2228	13.3125
WBGene00002261	10.1174	10.2393
WBGene00002275	11.9073	12.3309
WBGene00002276	12.2305	12.3171
WBGene00002280	14.6153	14.6034
WBGene00002282	5.91086	4.32208
WBGene00002295	11.9225	11.8397
WBGene00002297	13.0521	13.016
WBGene00002299	9.56268	9.54906
WBGene00002324	10.4802	10.514
WBGene00002335	12.3164	12.1722
WBGene00002363	13.9494	13.9938
WBGene00002368	12.3978	12.4956
WBGene00002393	0.343996	3.24495
WBGene00002583	13.5071	13.4477
WBGene00002601	4.66922	3.82224
WBGene00002632	10.6609	10.4114
WBGene00002637	14.1657	13.9894
WBGene00002694	13.4605	13.477
WBGene00002717	13.753	13.8743
WBGene00002783	12.9645	12.9307
WBGene00002827	7.68072	7.22992
WBGene00002845	15.4365	15.5535
WBGene00002881	8.45676	7.31932
WBGene00002889	13.5364	13.5133
WBGene00002891	13.236	13.1297
WBGene00002915	12.1235	12.0854
WBGene00002957	12.6127	12.5371
WBGene00002978	14.5014	14.71
WBGene00002979	10.0269	10.1969
WBGene00002980	13.5974	13.4047
WBGene00002982	10.343	10.291
WBGene00002987	3.33787	2.4008
WBGene00002988	6.44305	5.98266
WBGene00002989	7.81386	7.31261
WBGene00002990	8.89444	9.00751
WBGene00002991	8.3582	8.69869
WBGene00002992	11.4541	11.5768
WBGene00002994	12.9228	13.1519
WBGene00002996	10.6203	10.5671
WBGene00002997	8.94387	9.00239
WBGene00002998	12.1944	12.2458
WBGene00002999	10.9283	11.0677
WBGene00003000	6.31533	6.69154
WBGene00003001	8.50276	7.50802
WBGene00003002	13.4689	13.5692
WBGene00003003	8.50951	8.761
WBGene00003006	8.01427	7.81286
WBGene00003007	8.2418	8.58335
WBGene00003008	4.14016	3.50503
WBGene00003009	13.3721	13.3463
WBGene00003011	10.0185	9.84926
WBGene00003012	12.0211	12.205
WBGene00003014	11.0383	11.01
WBGene00003015	7.55049	8.10267
WBGene00003017	5.55393	5.67631
WBGene00003018	3.65288	1.88042
WBGene00003020	12.8268	12.794
WBGene00003021	12.8377	13.0627
WBGene00003022	11.5452	11.5595
WBGene00003024	7.56215	7.89678
WBGene00003026	14.695	14.9683
WBGene00003029	5.17171	5.0288
WBGene00003030	13.1975	13.2306
WBGene00003031	5.35051	4.92292
WBGene00003033	4.29263	3.91098
WBGene00003035	10.4962	10.4684
WBGene00003036	13.5808	13.6266
WBGene00003038	10.2196	9.95092
WBGene00003039	-0.291912	-0.291912
WBGene00003040	11.6265	11.8238
WBGene00003041	11.9856	11.9335
WBGene00003043	12.2409	12.3697
WBGene00003044	11.1798	11.2907
WBGene00003047	12.364	12.2684
WBGene00003048	12.0951	12.1397
WBGene00003052	13.9855	14.1435
WBGene00003055	10.8788	10.926
WBGene00003056	9.51001	9.67479
WBGene00003057	4.14636	5.63621
WBGene00003068	11.0462	11.0335
WBGene00003071	11.8901	11.1972
WBGene00003088	-0.291912	-0.291912
WBGene00003089	6.76105	6.6124
WBGene00003097	12.1811	12.537
WBGene00003100	3.63412	3.90253
WBGene00003102	5.58733	5.60071
WBGene00003104	4.66559	4.595
WBGene00003106	2.57776	3.73502
WBGene00003107	8.94285	9.25625
WBGene00003111	10.3548	10.0961
WBGene00003112	6.59982	5.95761
WBGene00003114	-0.291912	1.12313
WBGene00003119	11.8178	11.6203
WBGene00003123	12.2513	12.2603
WBGene00003132	13.1616	13.3339
WBGene00003133	13.0243	13.0375
WBGene00003134	11.9487	11.9332
WBGene00003136	11.793	11.7442
WBGene00003143	6.8552	7.27389
WBGene00003144	13.1601	13.2591
WBGene00003150	14.3664	14.5338
WBGene00003153	14.218	14.1821
WBGene00003156	13.7028	13.9231
WBGene00003159	14.3667	14.5496
WBGene00003160	12.592	12.6006
WBGene00003161	12.1737	12.2722
WBGene00003163	10.4639	9.53815
WBGene00003164	11.5441	11.5895
WBGene00003167	4.74404	5.18835
WBGene00003172	9.77783	9.7469
WBGene00003177	12.0962	11.9902
WBGene00003178	8.11986	8.1294
WBGene00003180	-0.656004	-0.291912
WBGene00003181	0.800677	1.36007
WBGene00003182	9.51015	8.95808
WBGene00003183	12.6534	12.787
WBGene00003184	12.7625	12.9539
WBGene00003185	12.1348	12.6087
WBGene00003186	11.4541	11.4217
WBGene00003196	12.8246	12.9339
WBGene00003209	13.3851	13.4269
WBGene00003214	14.4213	14.253
WBGene00003218	13.4795	13.5572
WBGene00003219	10.5237	10.96
WBGene00003220	11.8979	12.0424
WBGene00003221	12.0962	12.1136
WBGene00003222	12.5331	12.7402
WBGene00003224	11.6294	11.6005
WBGene00003225	11.8331	11.9338
WBGene00003228	14.1594	14.416
WBGene00003229	14.4745	14.8164
WBGene00003230	15.3173	15.6285
WBGene00003231	14.4459	14.7206
WBGene00003238	8.78606	8.7488
WBGene00003239	9.89382	9.81576
WBGene00003241	12.461	12.7456
WBGene00003242	13.1894	13.0316
WBGene00003243	9.21999	9.55264
WBGene00003246	11.3732	11.4547
WBGene00003247	10.7858	10.8028
WBGene00003248	7.22288	7.46733
WBGene00003249	6.98389	6.71301
WBGene00003252	4.88612	4.84844
WBGene00003254	9.67361	9.69785
WBGene00003258	11.6887	11.8254
WBGene00003289	-0.291912	-0.291912
WBGene00003335	-0.656004	-0.291912
WBGene00003366	-0.656004	-0.291912
WBGene00003367	13.0237	12.9905
WBGene00003368	8.53301	8.76852
WBGene00003369	13.4193	13.5138
WBGene00003370	13.7217	13.9599
WBGene00003372	12.6029	12.6051
WBGene00003374	9.5453	9.96556
WBGene00003376	3.8073	3.68786
WBGene00003377	4.93604	1.56353
WBGene00003378	11.1446	10.3577
WBGene00003380	4.70235	4.65413
WBGene00003389	13.0522	13.0867
WBGene00003390	11.839	11.8405
WBGene00003391	12.3658	12.434
WBGene00003392	12.2786	12.2854
WBGene00003393	12.9896	12.8641
WBGene00003394	8.21389	8.26209
WBGene00003395	12.4906	12.8846
WBGene00003396	11.6215	11.6691
WBGene00003397	13.212	13.3546
WBGene00003400	10.5452	10.5668
WBGene00003401	12.9788	13.1759
WBGene00003406	12.859	13.0631
WBGene00003407	11.1436	11.047
WBGene00003434	7.27208	5.63106
WBGene00003466	8.0391	6.45262
WBGene00003476	14.0285	14.1101
WBGene00003478	11.8911	11.8284
WBGene00003485	11.1514	11.173
WBGene00003495	13.193	13.0926
WBGene00003497	12.3496	12.5687
WBGene00003499	11.7078	11.7204
WBGene00003509	10.1585	10.2962
WBGene00003510	10.9249	10.8801
WBGene00003516	8.38677	8.37689
WBGene00003518	8.18955	8.00142
WBGene00003519	9.86216	8.3782
WBGene00003524	6.08022	5.1879
WBGene00003525	0.147025	1.18981
WBGene00003526	5.91156	6.46093
WBGene00003535	-0.291912	-0.291912
WBGene00003536	0.468953	0.222034
WBGene00003537	1.05106	-0.291912
WBGene00003538	-0.852975	0.588465
WBGene00003539	9.94088	9.7083
WBGene00003540	3.21948	5.07131
WBGene00003541	4.7517	4.1335
WBGene00003542	1.82322	0.588465
WBGene00003543	2.36397	2.78243
WBGene00003544	3.58209	3.25495
WBGene00003545	1.84541	3.55639
WBGene00003546	4.80198	4.58793
WBGene00003547	2.37669	2.79918
WBGene00003549	5.85149	6.5151
WBGene00003550	5.46748	6.07177
WBGene00003551	4.6671	4.87704
WBGene00003552	5.81887	6.16666
WBGene00003553	9.88247	9.71307
WBGene00003554	4.58035	4.25987
WBGene00003561	9.89562	8.97549
WBGene00003562	6.37038	5.76473
WBGene00003574	4.03423	2.39459
WBGene00003576	12.552	12.5429
WBGene00003582	11.7806	11.9447
WBGene00003587	11.753	11.6519
WBGene00003592	12.1616	12.1404
WBGene00003598	13.5398	13.5781
WBGene00003600	10.0842	10.4547
WBGene00003601	10.1147	9.59809
WBGene00003602	8.58521	8.584
WBGene00003605	6.58908	6.60665
WBGene00003606	7.16096	6.32599
WBGene00003607	9.20695	8.80057
WBGene00003609	10.2028	9.62173
WBGene00003613	8.15982	9.95843
WBGene00003616	10.7731	9.20083
WBGene00003622	11.5294	11.7976
WBGene00003623	6.95877	6.60928
WBGene00003625	9.63921	10.413
WBGene00003627	9.62316	9.35535
WBGene00003628	8.45233	8.93124
WBGene00003629	-0.852975	1.53816
WBGene00003630	9.26135	9.31913
WBGene00003637	9.26409	9.1351
WBGene00003638	10.3092	10.4302
WBGene00003639	12.2161	12.1019
WBGene00003650	4.90909	4.05226
WBGene00003654	8.16491	7.60248
WBGene00003657	5.35615	2.91736
WBGene00003658	10.4494	8.27585
WBGene00003659	8.77085	8.6644
WBGene00003669	7.64877	7.30493
WBGene00003670	8.42073	8.14338
WBGene00003675	5.21805	5.99007
WBGene00003681	6.64505	6.08087
WBGene00003683	2.82196	4.30283
WBGene00003690	8.92926	8.86027
WBGene00003691	8.99618	6.6642
WBGene00003701	-0.291912	-0.291912
WBGene00003704	11.3321	8.26549
WBGene00003706	4.8467	5.48446
WBGene00003708	-0.291912	-0.291912
WBGene00003710	6.87641	7.3892
WBGene00003719	5.61882	5.67538
WBGene00003726	6.34745	6.11175
WBGene00003727	8.76562	4.62229
WBGene00003730	10.5659	10.3133
WBGene00003738	11.8774	11.3749
WBGene00003740	4.32398	4.73822
WBGene00003745	6.82662	7.01602
WBGene00003760	-1.656	-0.291912
WBGene00003776	13.073	12.9314
WBGene00003777	15.0725	15.1558
WBGene00003779	7.03972	6.74068
WBGene00003784	12.5777	12.7328
WBGene00003787	12.6212	12.7299
WBGene00003788	12.9945	12.8684
WBGene00003789	13.5726	13.6434
WBGene00003790	12.1146	12.1967
WBGene00003791	12.6029	12.6239
WBGene00003792	13.191	13.2298
WBGene00003793	14.5569	14.7355
WBGene00003794	13.2476	13.5691
WBGene00003795	15.281	15.3659
WBGene00003796	14.1765	14.3752
WBGene00003797	12.7046	13.0142
WBGene00003799	12.7503	12.7999
WBGene00003801	12.8211	13.0167
WBGene00003805	12.4202	12.5167
WBGene00003806	11.7246	11.6717
WBGene00003812	10.7848	11.0333
WBGene00003813	11.9041	11.7369
WBGene00003821	13.3734	13.3398
WBGene00003822	11.3242	10.9031
WBGene00003829	12.573	12.5403
WBGene00003830	12.5316	12.6728
WBGene00003831	13.9374	13.8098
WBGene00003842	6.90859	7.12593
WBGene00003845	4.63793	5.08536
WBGene00003846	6.30607	6.89148
WBGene00003847	8.93014	8.96385
WBGene00003858	13.1795	13.0452
WBGene00003859	4.89988	5.10054
WBGene00003862	4.22827	5.59188
WBGene00003864	14.1263	14.4344
WBGene00003865	14.6222	15.0647
WBGene00003868	12.0209	12.0574
WBGene00003877	11.8035	11.8058
WBGene00003883	8.88099	9.08273
WBGene00003884	6.38484	6.5816
WBGene00003885	4.75671	4.12262
WBGene00003891	13.3039	13.5061
WBGene00003893	12.9929	12.9618
WBGene00003901	14.0342	14.0773
WBGene00003902	16.5	16.434
WBGene00003905	12.9315	12.9715
WBGene00003907	8.21016	8.17161
WBGene00003909	2.80534	3.24703
WBGene00003911	10.6195	10.4984
WBGene00003912	12.6296	12.8661
WBGene00003914	14.5786	14.5961
WBGene00003915	9.98062	9.96847
WBGene00003916	13.3114	13.3666
WBGene00003917	11.6598	11.9528
WBGene00003918	13.9373	14.2021
WBGene00003919	12.3415	12.224
WBGene00003920	15.3196	15.6237
WBGene00003921	11.4863	11.4483
WBGene00003922	13.235	13.2557
WBGene00003927	13.4976	13.6814
WBGene00003928	13.2134	13.332
WBGene00003929	10.7811	10.9809
WBGene00003930	12.9806	13.0032
WBGene00003931	9.9315	9.97667
WBGene00003932	10.1171	10.1254
WBGene00003933	6.62432	6.54508
WBGene00003934	14.6837	14.9168
WBGene00003936	12.0268	12.2027
WBGene00003937	-0.291912	1.89461
WBGene00003938	1.39101	-0.461836
WBGene00003939	6.01484	2.52454
WBGene00003951	13.3917	13.6942
WBGene00003964	14.7755	14.8746
WBGene00003965	9.54182	9.82804
WBGene00003967	11.5286	11.6725
WBGene00003968	6.83609	6.54557
WBGene00003970	11.813	11.1414
WBGene00003975	10.0383	9.82135
WBGene00003976	7.06212	6.8724
WBGene00003990	11.3196	11.4617
WBGene00003991	8.96544	9.07806
WBGene00003992	14.4204	14.4892
WBGene00003993	11.4269	11.0966
WBGene00003994	13.6922	13.7745
WBGene00004010	8.49096	8.30328
WBGene00004011	-0.852975	1.56353
WBGene00004013	8.44928	7.35538
WBGene00004014	13.5591	13.6117
WBGene00004015	13.3841	13.4769
WBGene00004017	3.11665	3.76146
WBGene00004024	7.85279	7.86611
WBGene00004027	11.7843	12.0265
WBGene00004030	6.95482	6.4345
WBGene00004032	12.4507	12.4365
WBGene00004034	12.2683	12.2882
WBGene00004036	9.34464	9.31511
WBGene00004042	14.0613	14.3078
WBGene00004046	13.5672	13.7021
WBGene00004047	12.0377	12.0314
WBGene00004048	6.40964	7.07727
WBGene00004049	12.8697	13.0355
WBGene00004057	8.91729	8.59485
WBGene00004076	14.4668	14.6338
WBGene00004077	11.462	11.2553
WBGene00004078	15.0685	15.4373
WBGene00004085	11.1999	11.3162
WBGene00004092	6.45897	5.84025
WBGene00004096	10.2897	10.351
WBGene00004099	0.343996	4.2798
WBGene00004100	6.20477	5.45695
WBGene00004101	12.6233	12.5617
WBGene00004105	12.2812	12.3046
WBGene00004109	12.4039	12.4627
WBGene00004117	13.4035	13.328
WBGene00004121	10.5779	10.5146
WBGene00004134	10.0862	10.333
WBGene00004140	11.3495	11.2005
WBGene00004166	13.5741	13.6586
WBGene00004174	4.74996	6.32252
WBGene00004178	13.3257	13.6813
WBGene00004181	12.5462	12.6189
WBGene00004183	7.08164	6.18343
WBGene00004185	10.6518	10.5106
WBGene00004187	14.803	14.8174
WBGene00004194	9.16303	8.62784
WBGene00004195	7.91643	7.91248
WBGene00004197	7.52413	7.67714
WBGene00004198	8.08572	8.23112
WBGene00004201	12.0713	12.0906
WBGene00004202	8.69472	8.72382
WBGene00004203	12.9669	13.1853
WBGene00004206	11.1061	11.0891
WBGene00004208	15.4157	15.5016
WBGene00004210	10.6981	10.3162
WBGene00004212	7.56446	7.24229
WBGene00004214	12.5828	12.7394
WBGene00004215	11.5102	11.708
WBGene00004216	6.39471	6.65781
WBGene00004217	13.7795	14.0115
WBGene00004218	6.01566	6.04267
WBGene00004219	4.22329	4.80568
WBGene00004220	7.95642	7.85701
WBGene00004221	7.96825	6.65321
WBGene00004222	10.0449	9.10535
WBGene00004223	-0.291912	0.637072
WBGene00004224	3.83642	3.8492
WBGene00004225	7.75722	7.93599
WBGene00004226	8.1608	6.92307
WBGene00004227	10.4215	9.93824
WBGene00004228	7.8785	9.01317
WBGene00004229	4.42852	5.30283
WBGene00004230	6.08726	6.12641
WBGene00004231	3.59646	3.5152
WBGene00004232	6.44521	6.17826
WBGene00004233	3.04767	4.45873
WBGene00004234	8.68316	9.04341
WBGene00004235	11.0998	10.3727
WBGene00004236	7.69912	2.92976
WBGene00004237	9.2795	9.26921
WBGene00004238	10.9229	10.8005
WBGene00004241	15.1867	15.613
WBGene00004242	12.8629	13.2345
WBGene00004243	13.1978	13.6438
WBGene00004244	12.424	12.6156
WBGene00004249	8.21864	8.50594
WBGene00004254	12.8329	12.8765
WBGene00004256	9.9739	9.89418
WBGene00004257	7.87048	7.76093
WBGene00004259	12.6855	12.4281
WBGene00004264	5.68388	6.17616
WBGene00004266	13.6271	13.5542
WBGene00004267	7.65768	8.03768
WBGene00004268	12.8158	12.9317
WBGene00004271	12.388	12.4611
WBGene00004272	12.0515	12.2089
WBGene00004274	14.48	14.5857
WBGene00004281	3.24762	3.80295
WBGene00004287	-0.291912	0.588465
WBGene00004297	11.9673	11.9996
WBGene00004300	8.01942	7.89842
WBGene00004301	2.87957	0.58119
WBGene00004302	14.9522	15.1894
WBGene00004303	12.9238	12.8957
WBGene00004304	13.6193	13.5936
WBGene00004305	12.2614	12.2694
WBGene00004307	12.6272	12.7121
WBGene00004308	11.02	10.987
WBGene00004310	8.70722	8.68317
WBGene00004312	12.5213	12.437
WBGene00004315	12.2543	11.8633
WBGene00004319	12.6319	12.3111
WBGene00004320	12.4328	12.4562
WBGene00004321	9.11382	8.5327
WBGene00004334	8.14769	7.62937
WBGene00004335	6.70617	2.93405
WBGene00004341	11.3614	11.3531
WBGene00004353	6.42463	7.02558
WBGene00004355	12.9827	13.0302
WBGene00004357	13.4075	13.4059
WBGene00004360	10.9496	10.8906
WBGene00004361	10.8833	10.6937
WBGene00004367	11.1434	11.1417
WBGene00004368	6.69888	6.70413
WBGene00004370	8.36648	8.77469
WBGene00004371	12.7615	12.8762
WBGene00004374	15.5672	15.9377
WBGene00004377	10.6141	10.6358
WBGene00004378	13.5588	13.6528
WBGene00004381	11.2823	11.3077
WBGene00004382	10.4519	10.2198
WBGene00004384	12.1832	12.2082
WBGene00004392	14.4766	14.7509
WBGene00004393	3.72954	4.69843
WBGene00004395	7.85628	7.83416
WBGene00004397	4.55761	4.71467
WBGene00004400	8.84885	8.50428
WBGene00004415	16.4116	16.593
WBGene00004417	15.9936	15.9282
WBGene00004420	15.6711	15.7438
WBGene00004426	15.1995	15.1427
WBGene00004427	15.8947	15.9775
WBGene00004430	15.4494	15.6323
WBGene00004431	15.9086	16.0559
WBGene00004435	15.8152	15.7235
WBGene00004441	15.3844	15.3133
WBGene00004444	14.0572	14.5276
WBGene00004445	14.4533	14.9078
WBGene00004446	15.4904	15.4327
WBGene00004454	14.7559	15.0214
WBGene00004457	9.06126	9.26867
WBGene00004458	14.6425	14.8198
WBGene00004462	13.2476	13.4451
WBGene00004463	14.0022	14.1393
WBGene00004466	13.0317	13.0835
WBGene00004469	15.9404	16.0275
WBGene00004470	16.1209	16.1526
WBGene00004472	16.1439	16.2266
WBGene00004475	15.5971	15.718
WBGene00004479	15.3931	15.4667
WBGene00004480	15.439	15.4367
WBGene00004483	15.7123	15.7133
WBGene00004484	15.3174	15.3657
WBGene00004485	15.0047	15.2412
WBGene00004488	15.1526	15.3582
WBGene00004490	13.5097	14.3697
WBGene00004491	14.5258	14.9823
WBGene00004492	15.9089	16.123
WBGene00004495	15.2293	15.4572
WBGene00004497	12.9845	13.8137
WBGene00004508	11.5649	11.7956
WBGene00004510	12.2493	12.4096
WBGene00004679	13.2869	13.2805
WBGene00004698	13.2557	13.3552
WBGene00004699	12.7427	12.736
WBGene00004700	14.2139	14.348
WBGene00004701	12.5231	12.6775
WBGene00004702	12.7545	12.9034
WBGene00004703	13.1081	13.5339
WBGene00004719	6.40367	6.88224
WBGene00004726	11.666	11.805
WBGene00004727	10.1603	10.0792
WBGene00004728	12.6864	12.7205
WBGene00004729	11.3981	11.5821
WBGene00004732	13.76	13.8956
WBGene00004735	10.0363	10.2769
WBGene00004736	14.9658	14.9592
WBGene00004740	6.44664	7.03141
WBGene00004742	-0.291912	-0.37703
WBGene00004745	10.7474	10.7083
WBGene00004746	10.0577	9.26048
WBGene00004747	10.9783	10.6121
WBGene00004748	-0.291912	-0.291912
WBGene00004749	10.9337	10.8269
WBGene00004750	9.88433	9.93161
WBGene00004751	11.7386	11.7772
WBGene00004754	13.259	13.3059
WBGene00004758	10.587	10.51
WBGene00004760	13.1418	13.0213
WBGene00004764	3.7189	4.16414
WBGene00004767	13.3543	13.4407
WBGene00004768	12.7924	12.9857
WBGene00004769	9.58049	9.68302
WBGene00004771	9.21799	9.39973
WBGene00004773	7.66531	8.40935
WBGene00004774	10.7716	11.014
WBGene00004775	13.3945	13.5582
WBGene00004781	11.5732	11.4677
WBGene00004782	12.6729	12.7053
WBGene00004783	12.3164	12.3611
WBGene00004786	10.5119	10.1982
WBGene00004788	12.2309	12.2348
WBGene00004789	9.75674	9.65071
WBGene00004790	6.89682	6.79963
WBGene00004798	14.7875	15.4129
WBGene00004800	12.0321	11.9679
WBGene00004803	9.97328	9.73543
WBGene00004804	13.2242	13.3704
WBGene00004806	12.6308	12.6515
WBGene00004807	12.8753	12.8485
WBGene00004808	12.676	12.6015
WBGene00004811	1.15436	2.49865
WBGene00004816	8.90071	6.41819
WBGene00004829	10.5411	10.8199
WBGene00004830	7.19829	7.44699
WBGene00004854	7.04256	6.49699
WBGene00004855	12.9882	13.0776
WBGene00004856	7.14789	7.50879
WBGene00004857	8.04419	7.81843
WBGene00004858	9.11955	9.03651
WBGene00004859	8.86749	8.69194
WBGene00004860	8.61579	8.58481
WBGene00004862	12.2039	12.126
WBGene00004874	13.9946	13.8883
WBGene00004879	12.8273	12.7078
WBGene00004880	12.7445	12.7821
WBGene00004882	11.9867	11.9119
WBGene00004883	10.7718	10.5971
WBGene00004884	12.2518	12.3458
WBGene00004886	10.2461	10.3093
WBGene00004887	11.2461	11.0937
WBGene00004888	13.6448	13.673
WBGene00004889	10.9702	11.0147
WBGene00004890	9.65143	9.81153
WBGene00004895	11.7279	11.6352
WBGene00004896	12.0876	12.112
WBGene00004897	12.692	12.7281
WBGene00004918	11.5226	11.9401
WBGene00004919	12.0355	12.1852
WBGene00004928	8.59733	8.87509
WBGene00004929	9.91461	9.86996
WBGene00004930	12.6275	12.1734
WBGene00004945	10.4703	10.6062
WBGene00004947	11.8266	11.8682
WBGene00004949	8.22339	7.80973
WBGene00004950	4.96346	4.64191
WBGene00004951	12.9215	12.8348
WBGene00004952	11.9988	12.3158
WBGene00004953	13.2152	13.3632
WBGene00004954	9.7221	9.58049
WBGene00004955	14.0252	14.1013
WBGene00004958	5.11499	3.99636
WBGene00004960	7.38556	6.76469
WBGene00004962	4.15801	2.80075
WBGene00004964	3.71812	2.58847
WBGene00004965	5.90115	4.56713
WBGene00004966	3.27019	2.20128
WBGene00004969	9.04667	8.43006
WBGene00004971	-0.291912	0.630038
WBGene00004973	1.10845	1.22203
WBGene00004974	2.87666	2.39562
WBGene00004975	12.0983	12.1824
WBGene00004978	12.7825	12.69
WBGene00004980	14.1193	14.0443
WBGene00004984	15.1849	15.4513
WBGene00004985	11.1609	10.9158
WBGene00005016	4.80889	5.59364
WBGene00005017	5.39952	5.86699
WBGene00005018	8.11304	8.32184
WBGene00005019	12.6533	12.6785
WBGene00005020	10.803	11.0731
WBGene00005021	10.9001	10.8102
WBGene00005022	13.3413	13.4157
WBGene00005023	13.8267	13.931
WBGene00005024	11.8585	11.9639
WBGene00005025	11.7624	11.8357
WBGene00005026	11.4069	11.4046
WBGene00005039	0.928959	-0.362928
WBGene00005077	12.297	12.2894
WBGene00005078	6.62821	6.92182
WBGene00005193	-0.291912	-0.291912
WBGene00005194	-0.291912	-0.291912
WBGene00005655	7.89283	7.23174
WBGene00005675	0.147025	0.637072
WBGene00006059	11.6493	11.5513
WBGene00006062	7.857	7.54214
WBGene00006311	12.425	12.6672
WBGene00006324	13.5181	13.5144
WBGene00006342	9.64356	10.089
WBGene00006349	11.9552	12.0962
WBGene00006352	13.604	13.5402
WBGene00006363	5.25315	5.88565
WBGene00006364	10.1496	10.4439
WBGene00006365	7.02273	7.3609
WBGene00006367	7.74907	7.37584
WBGene00006377	10.6561	10.4136
WBGene00006379	11.0008	10.9835
WBGene00006381	11.9168	12.2964
WBGene00006382	12.6097	12.3526
WBGene00006383	11.4834	11.7114
WBGene00006385	11.3797	11.4148
WBGene00006391	11.0483	10.9566
WBGene00006392	11.07	11.3044
WBGene00006406	13.642	13.7666
WBGene00006412	8.12541	7.44921
WBGene00006414	12.0734	12.1023
WBGene00006415	11.427	11.2857
WBGene00006434	14.4533	14.5899
WBGene00006437	12.9271	12.9756
WBGene00006439	17.0199	16.9851
WBGene00006443	11.8421	12.1173
WBGene00006444	8.68108	8.53011
WBGene00006448	10.6039	10.6918
WBGene00006449	6.62822	6.00866
WBGene00006462	7.24169	7.98964
WBGene00006474	12.2272	12.103
WBGene00006476	8.77912	8.69982
WBGene00006481	12.5982	12.4887
WBGene00006495	10.8228	10.87
WBGene00006498	10.8338	11.276
WBGene00006508	10.3365	10.708
WBGene00006514	12.1352	12.2119
WBGene00006516	11.9157	11.9363
WBGene00006518	12.3663	12.1427
WBGene00006522	3.69638	3.52187
WBGene00006523	13.2389	13.2781
WBGene00006524	8.73374	8.64528
WBGene00006525	1.95438	3.29805
WBGene00006526	3.18037	1.87746
WBGene00006527	11.4301	11.3517
WBGene00006528	14.9907	15.1671
WBGene00006529	15.8277	15.9784
WBGene00006540	12.2142	12.1819
WBGene00006543	8.04383	8.04297
WBGene00006544	2.61179	-0.291912
WBGene00006545	5.85082	2.90458
WBGene00006546	9.9003	9.97227
WBGene00006547	7.81763	5.81822
WBGene00006550	3.21558	2.94516
WBGene00006551	3.42267	3.06499
WBGene00006552	8.78506	8.63647
WBGene00006553	4.6064	2.6233
WBGene00006554	2.80735	0.630038
WBGene00006555	9.53324	9.84307
WBGene00006556	5.25984	2.59717
WBGene00006557	5.87872	2.61976
WBGene00006558	4.40071	2.74018
WBGene00006559	4.74156	2.51347
WBGene00006560	-0.291912	-0.362928
WBGene00006563	9.70308	9.6166
WBGene00006565	12.8464	13.3856
WBGene00006571	13.1724	13.0228
WBGene00006572	9.94346	9.95161
WBGene00006573	9.73089	9.91272
WBGene00006575	9.87241	8.85591
WBGene00006577	11.9592	12.0596
WBGene00006579	14.0576	14.0834
WBGene00006582	8.23072	8.15492
WBGene00006585	9.69957	10.6474
WBGene00006586	9.92036	9.95962
WBGene00006587	13.7637	14.1898
WBGene00006588	11.7822	10.189
WBGene00006589	8.843	8.84586
WBGene00006591	9.85256	9.26086
WBGene00006592	9.95368	9.6789
WBGene00006593	11.9117	12.2924
WBGene00006595	13.7616	13.5466
WBGene00006599	9.47528	9.75149
WBGene00006600	3.54017	3.85442
WBGene00006601	13.1978	13.112
WBGene00006604	11.2986	11.3515
WBGene00006605	11.9202	12.0009
WBGene00006606	11.2323	11.4343
WBGene00006617	14.2924	14.2369
WBGene00006620	4.38582	3.32252
WBGene00006623	2.44389	1.89755
WBGene00006638	12.4083	12.4698
WBGene00006640	7.78375	7.72393
WBGene00006641	6.86006	7.19426
WBGene00006652	6.02377	5.87488
WBGene00006654	4.20464	2.63356
WBGene00006697	12.9697	12.9071
WBGene00006698	12.0886	11.8061
WBGene00006699	15.3104	15.4215
WBGene00006700	12.6401	12.6866
WBGene00006706	13.7066	13.8647
WBGene00006707	11.5941	11.7534
WBGene00006713	12.9006	12.9845
WBGene00006725	14.6807	14.9973
WBGene00006728	15.4007	15.4824
WBGene00006733	12.4873	12.6286
WBGene00006734	13.5082	13.4613
WBGene00006736	12.9385	12.9072
WBGene00006737	12.5639	12.6752
WBGene00006742	9.29506	8.9403
WBGene00006743	4.56087	5.68472
WBGene00006744	2.78853	4.18731
WBGene00006745	8.42452	8.19649
WBGene00006746	7.77249	7.21993
WBGene00006750	7.75705	7.93927
WBGene00006751	12.3278	12.5155
WBGene00006752	9.38147	9.18227
WBGene00006754	14.8074	15.1999
WBGene00006756	6.61976	6.74135
WBGene00006759	13.1251	13.1764
WBGene00006760	11.2645	9.67974
WBGene00006763	11.1896	11.2575
WBGene00006764	13.8673	14.1363
WBGene00006766	5.39418	4.50464
WBGene00006767	7.18012	7.35047
WBGene00006768	13.0597	13.1125
WBGene00006769	11.1546	11.4688
WBGene00006770	11.5461	11.844
WBGene00006771	12.3297	12.2713
WBGene00006773	12.255	12.0596
WBGene00006775	4.52206	1.75289
WBGene00006776	13.0789	13.2307
WBGene00006778	3.48859	3.70733
WBGene00006780	12.4615	12.4993
WBGene00006781	12.2111	12.1901
WBGene00006786	11.0047	10.9155
WBGene00006787	13.0399	12.9554
WBGene00006788	9.14734	9.08014
WBGene00006789	16.0068	16.4343
WBGene00006790	3.82453	3.30979
WBGene00006793	12.7409	12.8195
WBGene00006794	14.6108	14.7646
WBGene00006796	10.8749	10.9078
WBGene00006797	7.43087	7.19627
WBGene00006798	9.54236	8.98132
WBGene00006802	10.2877	10.574
WBGene00006803	13.0197	13.0735
WBGene00006805	11.3196	11.405
WBGene00006807	6.15349	5.64668
WBGene00006808	11.9491	12.085
WBGene00006810	10.5301	10.6291
WBGene00006814	9.7225	9.91837
WBGene00006815	10.7326	10.774
WBGene00006816	11.658	11.7367
WBGene00006817	11.6637	11.8207
WBGene00006818	4.75485	4.9667
WBGene00006820	12.5868	12.864
WBGene00006823	12.0818	11.946
WBGene00006825	8.66948	8.52254
WBGene00006826	10.2355	10.3561
WBGene00006827	8.25494	8.44026
WBGene00006829	11.6875	11.5502
WBGene00006831	9.6559	9.23586
WBGene00006832	7.11255	7.52535
WBGene00006833	12.8873	12.8272
WBGene00006836	11.2225	11.2681
WBGene00006839	11.2517	11.1694
WBGene00006840	13.3135	13.1655
WBGene00006843	9.12449	9.18024
WBGene00006852	6.66571	6.13618
WBGene00006853	6.18976	5.40429
WBGene00006868	12.8824	13.0382
WBGene00006869	6.86603	7.43973
WBGene00006870	7.15275	7.32882
WBGene00006873	4.70252	2.93548
WBGene00006874	9.53612	9.62264
WBGene00006876	13.9986	14.0003
WBGene00006881	5.06884	4.88616
WBGene00006882	8.67684	8.70085
WBGene00006887	9.99288	10.2298
WBGene00006888	14.7415	14.8532
WBGene00006890	10.12	9.67976
WBGene00006893	9.89314	9.86269
WBGene00006894	4.46323	2.78163
WBGene00006896	10.5655	10.5712
WBGene00006897	6.2466	6.8138
WBGene00006902	9.98701	7.07038
WBGene00006910	13.0053	13.1336
WBGene00006912	12.7111	12.6796
WBGene00006913	12.8625	13.1464
WBGene00006914	12.4543	12.0356
WBGene00006915	13.548	13.6597
WBGene00006917	13.9707	13.9353
WBGene00006918	12.5215	12.4742
WBGene00006920	13.2635	13.335
WBGene00006921	13.7582	14.0122
WBGene00006923	10.7376	10.7351
WBGene00006932	11.3023	10.9274
WBGene00006933	13.0742	13.1333
WBGene00006936	14.2006	14.1155
WBGene00006938	6.57398	4.1909
WBGene00006940	13.3266	13.4575
WBGene00006941	13.9125	13.8368
WBGene00006942	10.221	10.247
WBGene00006943	12.1997	12.2838
WBGene00006944	11.979	12.0811
WBGene00006947	5.10703	4.85147
WBGene00006948	3.0988	2.89048
WBGene00006949	5.7798	6.93022
WBGene00006950	4.15826	5.30578
WBGene00006951	8.25409	8.05483
WBGene00006952	3.30323	5.03441
WBGene00006954	-0.476514	3.09139
WBGene00006955	3.73621	4.61155
WBGene00006957	12.084	12.0522
WBGene00006958	11.5979	11.5812
WBGene00006959	13.3865	13.1463
WBGene00006961	12.7085	12.5259
WBGene00006962	6.58224	6.31905
WBGene00006963	10.9515	11.0213
WBGene00006964	12.5439	12.5715
WBGene00006965	4.36059	3.92155
WBGene00006966	-0.291912	-0.291912
WBGene00006970	6.15292	6.23857
WBGene00006976	11.2673	11.2545
WBGene00006977	12.7035	12.9564
WBGene00006978	8.03385	7.80842
WBGene00006980	6.0893	4.72265
WBGene00006981	5.66902	4.98942
WBGene00006982	6.34417	6.17835
WBGene00006984	9.37701	9.51849
WBGene00006988	11.9075	11.9752
WBGene00006993	11.4612	11.4825
WBGene00006994	13.8125	13.9775
WBGene00006996	13.6911	14.0161
WBGene00006997	13.0907	13.1493
WBGene00006999	12.2514	12.2955
WBGene00007007	10.1662	9.7618
WBGene00007009	13.7885	13.9733
WBGene00007015	10.1166	10.0626
WBGene00007016	13.1649	13.2135
WBGene00007017	12.6855	12.748
WBGene00007018	10.3328	10.0883
WBGene00007019	11.1933	11.328
WBGene00007020	9.72328	9.82703
WBGene00007024	14.2162	14.2461
WBGene00007025	11.2376	11.159
WBGene00007027	13.6082	13.5141
WBGene00007028	13.1585	13.1222
WBGene00007029	11.6906	11.8656
WBGene00007047	9.82515	10.4233
WBGene00007103	9.4259	9.5627
WBGene00007119	5.1952	4.57867
WBGene00007135	12.2331	12.1232
WBGene00007252	6.63418	6.41679
WBGene00007255	9.26886	9.02478
WBGene00007277	11.3427	11.5916
WBGene00007352	15.5786	15.6823
WBGene00007355	11.5937	11.7301
WBGene00007396	6.67551	6.74556
WBGene00007413	12.1642	11.9531
WBGene00007443	11.6533	11.6327
WBGene00007496	6.41786	6.04498
WBGene00007504	10.0437	9.92617
WBGene00007529	9.65017	9.72204
WBGene00007546	6.61085	6.53769
WBGene00007547	8.29171	8.14834
WBGene00007554	12.7228	12.8569
WBGene00007561	11.4001	11.7953
WBGene00007624	14.8783	15.1219
WBGene00007627	11.8231	11.6804
WBGene00007630	12.5478	12.8915
WBGene00007650	9.75367	10.0505
WBGene00007698	12.0254	11.9247
WBGene00007710	12.4208	12.5368
WBGene00007732	9.59122	9.73968
WBGene00007750	8.03409	8.22212
WBGene00007772	9.90554	10.3092
WBGene00007784	12.8621	12.8929
WBGene00007840	7.21138	7.56721
WBGene00007922	11.7955	11.8997
WBGene00007966	12.7694	13.0879
WBGene00007975	13.6049	13.5947
WBGene00007999	3.92848	5.37457
WBGene00008003	10.8924	11.0221
WBGene00008018	7.66712	7.73277
WBGene00008053	14.5873	14.6884
WBGene00008068	4.43912	4.12988
WBGene00008117	13.2241	13.0404
WBGene00008132	12.1883	11.7401
WBGene00008140	11.9265	12.0031
WBGene00008166	13.0666	13.1434
WBGene00008183	12.8768	13.1165
WBGene00008195	7.57465	7.4404
WBGene00008221	6.67946	6.86218
WBGene00008386	13.5799	13.477
WBGene00008400	12.6196	12.5788
WBGene00008419	12.0548	11.8655
WBGene00008430	12.5048	12.5618
WBGene00008443	9.24678	9.29837
WBGene00008476	7.6077	7.61968
WBGene00008599	5.75501	6.44158
WBGene00008605	5.11946	4.79422
WBGene00008663	0.510558	0.622969
WBGene00008670	12.1017	12.1985
WBGene00008684	11.9956	12.1784
WBGene00008711	6.31915	6.44223
WBGene00008719	2.02894	0.630038
WBGene00008746	3.83394	4.28499
WBGene00008805	9.90302	9.82938
WBGene00008806	9.47902	9.35517
WBGene00008877	11.1476	10.9876
WBGene00008878	13.134	13.182
WBGene00008948	13.3177	13.4001
WBGene00008950	3.71711	2.62507
WBGene00008956	7.97909	7.88
WBGene00008968	12.1366	12.1643
WBGene00008990	12.7304	12.7465
WBGene00008999	11.3876	11.4471
WBGene00009039	3.14486	2.22203
WBGene00009052	12.0224	11.9279
WBGene00009059	6.84648	7.32645
WBGene00009094	3.97682	4.70192
WBGene00009119	15.6928	15.9122
WBGene00009133	6.64787	7.63291
WBGene00009160	4.34244	3.69277
WBGene00009163	12.1132	12.2305
WBGene00009164	12.6727	12.7116
WBGene00009178	5.15605	4.40576
WBGene00009180	13.8611	13.8035
WBGene00009223	10.9195	10.909
WBGene00009231	5.98532	5.7351
WBGene00009245	12.1472	12.425
WBGene00009254	12.8252	12.9341
WBGene00009257	3.5934	4.09287
WBGene00009288	8.28348	7.6465
WBGene00009306	10.637	11.3809
WBGene00009335	6.72274	5.98321
WBGene00009385	12.2894	12.378
WBGene00009479	12.0769	11.978
WBGene00009498	13.0335	12.9822
WBGene00009507	12.3448	12.315
WBGene00009521	12.0813	11.9126
WBGene00009534	9.57138	9.31127
WBGene00009542	13.8887	13.9826
WBGene00009552	11.0476	11.1693
WBGene00009557	8.93222	8.95213
WBGene00009587	12.3787	12.4469
WBGene00009617	7.987	8.59029
WBGene00009626	10.5932	11.2513
WBGene00009628	11.2214	11.6883
WBGene00009650	11.5936	11.6225
WBGene00009654	11.6161	11.5992
WBGene00009661	14.0986	14.3102
WBGene00009671	12.6429	12.3293
WBGene00009672	12.0703	11.9585
WBGene00009701	13.1509	13.4469
WBGene00009717	8.5553	8.96664
WBGene00009728	4.43807	-0.461836
WBGene00009738	6.4501	6.07787
WBGene00009769	10.3915	10.6296
WBGene00009770	13.1511	13.1735
WBGene00009881	11.6374	11.5583
WBGene00009882	12.1004	12.0789
WBGene00009897	13.6478	13.893
WBGene00009924	12.0722	11.9646
WBGene00009926	8.22161	8.13025
WBGene00009939	9.42339	8.90578
WBGene00009955	-0.291912	-0.291912
WBGene00009958	6.58141	7.38234
WBGene00009966	11.6268	11.5291
WBGene00009977	10.5278	10.5338
WBGene00010015	13.0415	12.8909
WBGene00010072	4.35048	4.60456
WBGene00010160	10.9484	10.9217
WBGene00010251	8.51842	8.58231
WBGene00010333	11.4818	11.5967
WBGene00010341	7.69504	6.96274
WBGene00010342	5.03111	5.36832
WBGene00010351	16.7366	17.1709
WBGene00010354	12.2773	12.2365
WBGene00010362	9.08212	9.00387
WBGene00010368	6.91998	5.24374
WBGene00010406	13.9413	13.8551
WBGene00010425	13.3399	12.9834
WBGene00010453	6.78262	7.40741
WBGene00010477	7.803	8.0357
WBGene00010492	13.0155	13.4118
WBGene00010493	10.8447	11.3417
WBGene00010497	5.63168	5.40261
WBGene00010556	16.1441	16.1627
WBGene00010558	6.09168	5.24345
WBGene00010560	13.1053	13.0462
WBGene00010596	1.48066	1.15195
WBGene00010629	13.2703	13.1221
WBGene00010631	13.8003	13.9376
WBGene00010641	13.134	13.2336
WBGene00010663	11.8286	11.936
WBGene00010664	12.9707	13.0448
WBGene00010685	13.281	13.3359
WBGene00010719	6.2049	5.02367
WBGene00010776	9.85542	9.78004
WBGene00010882	11.1538	11.1046
WBGene00010898	2.8047	3.77846
WBGene00010923	13.0076	12.9758
WBGene00010993	12.3072	12.2727
WBGene00011034	11.5459	11.5828
WBGene00011039	8.85429	9.15533
WBGene00011051	11.8883	11.95
WBGene00011061	15.2764	15.4691
WBGene00011067	11.6079	11.4012
WBGene00011097	4.73954	3.9877
WBGene00011098	3.12685	2.40286
WBGene00011099	3.06792	4.17863
WBGene00011100	6.6955	5.78313
WBGene00011124	10.6018	10.469
WBGene00011146	13.3482	13.2455
WBGene00011168	1.70502	1.18502
WBGene00011195	13.74	13.7068
WBGene00011216	11.5922	11.7457
WBGene00011248	9.99945	9.85807
WBGene00011257	2.43817	1.59175
WBGene00011260	3.75397	4.13536
WBGene00011261	4.41786	4.30072
WBGene00011279	11.6872	11.7668
WBGene00011304	13.4279	13.1896
WBGene00011315	6.22689	6.41779
WBGene00011318	11.9766	12.1131
WBGene00011325	3.0905	3.20697
WBGene00011326	7.37328	7.74888
WBGene00011327	0.928959	0.588465
WBGene00011339	7.34952	6.74417
WBGene00011345	5.31684	4.78945
WBGene00011415	11.8982	11.8191
WBGene00011433	6.35732	7.21316
WBGene00011481	13.4852	13.4387
WBGene00011507	13.8977	13.9683
WBGene00011517	6.35951	6.38715
WBGene00011527	12.8062	12.8552
WBGene00011559	12.253	12.3219
WBGene00011580	13.1128	13.13
WBGene00011581	2.83963	1.60582
WBGene00011647	13.5014	13.6457
WBGene00011683	6.62604	7.43633
WBGene00011704	4.7904	1.20793
WBGene00011722	12.6103	12.6247
WBGene00011729	12.5075	12.6603
WBGene00011758	12.3189	12.1685
WBGene00011803	11.224	10.7757
WBGene00011831	9.84344	10.0373
WBGene00011867	14.9976	15.237
WBGene00011869	9.73352	10.6591
WBGene00011908	12.144	12.2135
WBGene00011910	6.28398	6.05364
WBGene00011953	12.643	12.5284
WBGene00011971	8.65881	8.17678
WBGene00011992	1.12685	2.37026
WBGene00011994	12.5543	12.6842
WBGene00012005	8.88396	8.99435
WBGene00012010	3.81126	1.93405
WBGene00012015	13.4822	13.4382
WBGene00012016	5.23529	5.66785
WBGene00012019	11.5939	11.8733
WBGene00012025	-0.291912	-0.291912
WBGene00012132	2.68342	1.15195
WBGene00012138	3.97677	3.92501
WBGene00012172	4.31287	2.44242
WBGene00012184	9.87053	9.76977
WBGene00012186	6.87993	6.63357
WBGene00012188	11.204	11.4819
WBGene00012230	12.5061	12.4991
WBGene00012270	1.96161	-0.37703
WBGene00012315	12.7487	12.7397
WBGene00012318	1.12787	3.22568
WBGene00012321	2.77152	2.31925
WBGene00012348	12.3783	12.4266
WBGene00012352	9.31777	9.49253
WBGene00012394	-0.291912	-0.291912
WBGene00012435	12.4767	12.6132
WBGene00012458	11.6823	11.8668
WBGene00012497	12.6355	12.7129
WBGene00012524	11.8871	11.9686
WBGene00012532	7.15666	7.20558
WBGene00012550	12.6949	12.6922
WBGene00012552	8.51661	8.70951
WBGene00012584	12.4344	12.5151
WBGene00012644	11.9417	11.8625
WBGene00012676	11.4596	11.1719
WBGene00012704	8.44516	7.33148
WBGene00012730	12.8555	12.8585
WBGene00012735	11.817	11.5073
WBGene00012785	3.06677	2.70155
WBGene00012832	-0.656004	-0.291912
WBGene00012888	12.085	12.0148
WBGene00012891	7.19191	7.35956
WBGene00012904	11.3081	11.1369
WBGene00012929	13.2849	13.455
WBGene00012939	3.99395	2.86098
WBGene00012972	12.9664	13.1805
WBGene00012973	13.7077	13.6699
WBGene00012990	12.2603	12.3311
WBGene00013000	10.2109	10.2531
WBGene00013006	10.5054	10.3757
WBGene00013038	14.1108	14.2794
WBGene00013042	8.2788	8.21753
WBGene00013082	9.12632	9.05447
WBGene00013094	12.0761	12.319
WBGene00013096	12.2659	12.1968
WBGene00013111	7.64583	7.5705
WBGene00013122	10.2592	10.264
WBGene00013132	10.5644	10.6128
WBGene00013140	11.5763	11.6242
WBGene00013147	2.37028	-0.362928
WBGene00013209	12.5173	12.6257
WBGene00013223	12.7061	12.8248
WBGene00013258	10.3916	10.351
WBGene00013261	9.23381	9.59468
WBGene00013284	11.0964	11.8337
WBGene00013343	12.9394	12.7206
WBGene00013352	6.71251	6.92207
WBGene00013355	12.0222	12.0305
WBGene00013443	12.0329	12.2658
WBGene00013548	4.84417	5.95592
WBGene00013583	6.35766	3.16395
WBGene00013591	12.0858	11.9562
WBGene00013642	4.57962	5.513
WBGene00013672	10.0976	8.94806
WBGene00013676	11.8932	11.9885
WBGene00013683	9.71875	9.7093
WBGene00013688	12.466	12.3186
WBGene00013695	11.5194	11.5043
WBGene00013709	12.7597	12.9229
WBGene00013737	11.61	11.5185
WBGene00013740	11.341	11.1853
WBGene00013747	-0.656004	1.62651
WBGene00013766	15.0383	14.9092
WBGene00013795	-0.291912	-0.291912
WBGene00013835	6.37905	6.1488
WBGene00013878	12.2865	12.1627
WBGene00013917	10.282	10.3573
WBGene00013976	6.67604	6.54495
WBGene00014035	7.08819	7.02542
WBGene00014040	5.83472	5.04184
WBGene00014054	12.8189	12.463
WBGene00014100	0.932463	2.04075
WBGene00014115	14.3965	14.4148
WBGene00014123	11.3013	11.2257
WBGene00014153	5.93023	5.79804
WBGene00014177	11.3047	11.3168
WBGene00014215	9.96638	10.1464
WBGene00014222	10.3017	10.3888
WBGene00014228	10.3986	10.4551
WBGene00014262	10.8108	11.122
WBGene00015007	13.1669	13.0569
WBGene00015047	10.1175	10.3065
WBGene00015062	0.800677	0.58119
WBGene00015074	11.9501	11.8226
WBGene00015083	14.7559	15.0344
WBGene00015087	6.54904	6.74016
WBGene00015100	5.41409	5.39059
WBGene00015102	16.5503	16.8204
WBGene00015107	7.80982	7.66673
WBGene00015129	5.08867	3.60456
WBGene00015146	12.9914	13.2651
WBGene00015151	-0.291912	-0.291912
WBGene00015168	13.1863	12.7654
WBGene00015171	9.51975	9.56481
WBGene00015203	12.5376	12.5587
WBGene00015218	6.23218	6.30154
WBGene00015235	11.3634	11.572
WBGene00015308	12.2708	12.3231
WBGene00015350	10.3645	10.5069
WBGene00015395	2.81189	3.39873
WBGene00015396	4.04632	3.8813
WBGene00015397	-0.476514	2.43071
WBGene00015418	12.7282	12.8418
WBGene00015429	9.37189	9.33152
WBGene00015492	9.44352	9.8326
WBGene00015497	8.32373	8.82375
WBGene00015515	10.9349	10.8418
WBGene00015547	11.7043	11.4194
WBGene00015553	12.5305	12.4083
WBGene00015646	8.15394	8.08642
WBGene00015666	5.20415	5.4234
WBGene00015680	9.24234	9.24499
WBGene00015697	11.0711	10.9881
WBGene00015698	12.0665	12.4042
WBGene00015704	7.03152	7.5318
WBGene00015705	5.40084	4.41071
WBGene00015716	6.80724	7.19352
WBGene00015734	12.6943	12.6781
WBGene00015776	9.79586	8.71528
WBGene00015934	4.91403	4.90113
WBGene00015943	13.3643	13.3599
WBGene00015975	11.8443	11.9152
WBGene00015981	7.86994	7.15765
WBGene00015994	4.97523	3.50695
WBGene00016005	4.06624	5.02252
WBGene00016006	11.7312	11.6691
WBGene00016016	-1.656	-0.291912
WBGene00016029	7.91305	8.31286
WBGene00016038	6.88096	6.55567
WBGene00016045	12.1632	12.1687
WBGene00016059	9.21288	9.37376
WBGene00016085	4.19821	3.51156
WBGene00016104	7.56409	7.79219
WBGene00016126	0.993541	3.06889
WBGene00016138	10.3383	10.5096
WBGene00016192	10.6993	10.7703
WBGene00016197	9.9931	9.84288
WBGene00016200	11.9479	12.0068
WBGene00016246	4.18615	4.68344
WBGene00016250	15.0752	14.8969
WBGene00016313	11.5899	11.743
WBGene00016328	3.02259	3.95302
WBGene00016343	9.1637	8.93714
WBGene00016354	10.2629	10.4118
WBGene00016405	14.5969	14.4128
WBGene00016409	12.6634	12.7782
WBGene00016422	8.8652	8.03629
WBGene00016462	5.1771	4.12813
WBGene00016485	11.2205	11.5308
WBGene00016496	13.4546	13.3721
WBGene00016539	8.22326	8.04352
WBGene00016540	7.63062	7.71933
WBGene00016600	1.74109	3.30227
WBGene00016601	12.5138	12.4374
WBGene00016602	10.9265	10.9492
WBGene00016603	13.0174	13.0311
WBGene00016611	10.106	10.004
WBGene00016625	4.7455	4.60761
WBGene00016633	0.800677	1.60582
WBGene00016643	9.62174	9.59508
WBGene00016655	11.8853	12.0455
WBGene00016670	1.92896	0.588465
WBGene00016732	-0.291912	-0.461836
WBGene00016733	3.44904	4.07449
WBGene00016782	7.99118	9.09164
WBGene00016790	11.6337	11.3798
WBGene00016798	1.59033	-0.291912
WBGene00016865	7.42706	7.59499
WBGene00016879	9.17423	9.45205
WBGene00016913	11.6671	11.2646
WBGene00016931	3.6544	0.630038
WBGene00016944	12.0123	11.8845
WBGene00016954	4.41929	2.94375
WBGene00016960	11.5949	11.6809
WBGene00016961	12.6199	12.5865
WBGene00016975	7.75013	7.66572
WBGene00016990	11.1584	11.3079
WBGene00016997	9.56024	8.67161
WBGene00017016	12.2603	12.2715
WBGene00017028	8.21595	8.1911
WBGene00017039	5.24917	4.90818
WBGene00017046	10.4384	10.3309
WBGene00017098	12.9166	12.6833
WBGene00017132	12.5095	12.6021
WBGene00017137	11.6142	11.6645
WBGene00017161	11.6066	11.5871
WBGene00017162	12.6255	12.4526
WBGene00017184	8.63895	8.44089
WBGene00017195	10.6178	10.7511
WBGene00017198	5.95739	6.02364
WBGene00017244	11.5347	10.6757
WBGene00017298	10.21	10.2978
WBGene00017310	9.34469	9.2903
WBGene00017326	4.31108	-0.37703
WBGene00017349	13.5003	13.5228
WBGene00017381	6.70734	6.50643
WBGene00017437	6.56007	6.78483
WBGene00017472	8.11761	7.98281
WBGene00017482	12.7347	13.1299
WBGene00017538	10.1231	10.0268
WBGene00017546	13.8981	13.883
WBGene00017571	8.22845	8.22247
WBGene00017598	6.70378	5.08052
WBGene00017601	7.2253	4.06381
WBGene00017605	12.8819	12.8036
WBGene00017606	11.5014	11.6802
WBGene00017607	12.0379	12.2296
WBGene00017641	14.64	14.6828
WBGene00017644	6.868	6.77874
WBGene00017647	5.45801	4.67405
WBGene00017651	6.02225	5.30324
WBGene00017664	1.80195	2.71942
WBGene00017683	11.3831	11.3608
WBGene00017687	9.63428	10.0605
WBGene00017696	12.1447	12.1862
WBGene00017733	12.3002	12.5771
WBGene00017736	6.38197	4.69927
WBGene00017752	5.27785	3.80865
WBGene00017767	8.56821	8.39507
WBGene00017769	10.0059	9.70819
WBGene00017774	12.9404	13.0686
WBGene00017787	4.67615	4.77111
WBGene00017816	13.9455	14.0426
WBGene00017891	10.2544	10.5013
WBGene00017895	12.8544	12.7588
WBGene00017928	10.7448	10.7131
WBGene00017973	4.48437	4.67096
WBGene00017990	10.9698	10.9454
WBGene00018007	12.7723	12.7128
WBGene00018022	0.436531	-0.461836
WBGene00018024	10.3608	10.7223
WBGene00018091	0.3475	1.58119
WBGene00018164	10.1569	10.0289
WBGene00018187	10.4112	10.54
WBGene00018230	11.0886	11.1185
WBGene00018239	10.3652	10.3685
WBGene00018244	-0.291912	-0.291912
WBGene00018270	11.2935	11.2925
WBGene00018282	7.33421	7.48094
WBGene00018294	12.9596	12.9042
WBGene00018304	6.0026	6.61124
WBGene00018321	11.856	11.9485
WBGene00018364	12.2318	12.2622
WBGene00018369	7.5454	7.41868
WBGene00018384	7.69515	7.93381
WBGene00018468	6.72018	6.93959
WBGene00018572	7.7618	8.53697
WBGene00018586	13.4905	13.6532
WBGene00018591	1.83383	0.588465
WBGene00018604	12.5992	12.4186
WBGene00018612	12.0966	12.2698
WBGene00018700	13.6725	13.5682
WBGene00018701	13.4041	13.514
WBGene00018710	11.3836	11.5677
WBGene00018721	11.9414	11.9948
WBGene00018771	1.59033	2.19652
WBGene00018772	4.31583	4.81052
WBGene00018788	8.59582	8.44379
WBGene00018812	12.4034	12.5548
WBGene00018847	12.791	12.8032
WBGene00018849	14.3048	14.3212
WBGene00018857	10.3298	10.0969
WBGene00018878	9.2174	9.24414
WBGene00018892	12.3614	12.3516
WBGene00018909	11.299	11.3766
WBGene00018999	5.63548	5.22497
WBGene00019030	8.11294	8.09666
WBGene00019081	4.04148	3.6024
WBGene00019121	10.8325	11.0128
WBGene00019125	9.47996	9.63833
WBGene00019126	12.1327	12.0017
WBGene00019127	12.5429	12.6833
WBGene00019154	3.56681	4.14225
WBGene00019169	3.3998	2.78846
WBGene00019196	11.453	11.5305
WBGene00019198	5.37892	5.46719
WBGene00019212	4.3228	4.56399
WBGene00019277	7.04553	7.20193
WBGene00019345	8.39193	9.0575
WBGene00019362	10.8666	11.019
WBGene00019364	3.78005	2.79476
WBGene00019376	5.44482	6.70496
WBGene00019407	7.62891	6.55529
WBGene00019427	10.2802	10.2355
WBGene00019481	11.7042	11.6545
WBGene00019536	4.43047	4.84094
WBGene00019543	13.2429	13.2431
WBGene00019600	13.255	13.5075
WBGene00019608	13.7619	13.9439
WBGene00019630	9.45315	9.75333
WBGene00019679	11.6938	11.652
WBGene00019698	11.5801	11.446
WBGene00019760	13.1732	12.8632
WBGene00019762	12.8755	12.7331
WBGene00019773	1.81126	3.07514
WBGene00019811	13.5783	13.7287
WBGene00019820	11.8588	11.9206
WBGene00019864	9.605	9.47378
WBGene00019869	8.8119	8.76901
WBGene00019883	13.0379	13.042
WBGene00019909	4.81089	5.13819
WBGene00019947	13.8491	14.1044
WBGene00019960	8.66017	7.65153
WBGene00019983	13.2062	13.3304
WBGene00020003	5.89996	5.34951
WBGene00020006	8.66888	8.97278
WBGene00020035	13.1287	13.4758
WBGene00020073	8.93336	4.98134
WBGene00020094	12.0652	12.1649
WBGene00020097	14.8045	14.8662
WBGene00020100	4.59371	3.36888
WBGene00020109	10.9922	10.8679
WBGene00020115	13.0384	12.8687
WBGene00020142	11.0565	11.1467
WBGene00020184	12.0474	12.0459
WBGene00020187	7.21842	5.98049
WBGene00020237	7.9152	8.27295
WBGene00020242	-0.656004	3.18382
WBGene00020289	4.31056	2.93405
WBGene00020297	13.2366	12.9524
WBGene00020316	11.0822	11.0963
WBGene00020368	4.51542	4.65768
WBGene00020417	12.0828	12.164
WBGene00020423	13.6195	13.4964
WBGene00020442	12.0568	12.2267
WBGene00020465	-0.291912	-0.291912
WBGene00020496	12.4754	12.5153
WBGene00020504	10.6496	10.5787
WBGene00020507	12.8751	12.8962
WBGene00020511	11.5753	11.6149
WBGene00020554	5.08095	5.3444
WBGene00020572	7.61247	7.04559
WBGene00020574	5.2721	5.71305
WBGene00020596	10.8901	10.4345
WBGene00020600	11.5617	11.4934
WBGene00020649	9.55313	9.12753
[truncated: 129 more rows]

## Sheet: SF6F Summary Statistics PRISM
	KTMmix
Best-fit values
Slope	1.009
Y-intercept	-0.137
X-intercept	0.1359
1/slope	0.9916
Std. Error
Slope	0.00402
Y-intercept	0.04156
95% Confidence Intervals
Slope	1.001 to 1.016
Y-intercept	-0.2185 to -0.05552
X-intercept	0.05545 to 0.2151
Goodness of Fit
R squared	0.9673
Sy.x	0.7214
Is slope significantly non-zero?
F	62934
DFn, DFd	1, 2126
P value	<0.0001
Deviation from zero?	Significant
Equation	Y = 1.009*X - 0.1370
Data
Number of X values	2128
Maximum number of Y replicates	1
Total number of values	2128
Number of missing values	0

## Sheet: SF6G
rep	plate	KT	KTM-FM	KTM-M	off	TOTAL			KTM	total animals	%worms		KTM-FM	total animals	%worms		KTM-M	total animals	%worms		OFF	total animals	% worms
1	1	53	63	53	4	173			53	173	0.306358		63	173	0.364162		53	173	0.306358		4	173	0.0231214
1	2	23	85	90	0	198			23	198	0.116162		85	198	0.429293		90	198	0.454545		0	198	0
1	3	86	36	76	3	201			86	201	0.427861		36	201	0.179104		76	201	0.378109		3	201	0.0149254
1	4	22	47	94	0	163			22	163	0.134969		47	163	0.288344		94	163	0.576687		0	163	0
									51	172	0.296512		69	172	0.401163		51	172	0.296512		1	172	0.00581395
									38	172	0.22093		58	172	0.337209		72	172	0.418605		4	172	0.0232558
2	1	51	69	51	1	172			43	146	0.294521		44	146	0.30137		53	146	0.363014		6	146	0.0410959
2	2	38	58	72	4	172			47	159	0.295597		71	159	0.446541		41	159	0.257862		0	159	0
2	3	43	44	53	6	146
2	4	47	71	41	0	159

## Sheet: SF6G Summary Statistics PRISM
							Number of families	1
Table Analyzed	Data 1						Number of comparisons per family	6
Data sets analyzed	A-D						Alpha	0.05
ANOVA summary							Tukey's multiple comparisons test	Mean Diff.	95.00% CI of diff.	Below threshold?	Summary	Adjusted P Value
F	30.57						KTM vs. KTM-FM	-0.08178	-0.1973 to 0.03372	No	ns	0.2375	A-B
P value	<0.0001						KTM vs. KTM-M	-0.1198	-0.2353 to -0.004346	Yes	*	0.0398	A-C
P value summary	****						KTM vs. OFF	0.2481	0.1326 to 0.3636	Yes	****	<0.0001	A-D
Significant diff. among means (P < 0.05)?	Yes						KTM-FM vs. KTM-M	-0.03806	-0.1536 to 0.07744	No	ns	0.805	B-C
R squared	0.7661						KTM-FM vs. OFF	0.3299	0.2144 to 0.4454	Yes	****	<0.0001	B-D
							KTM-M vs. OFF	0.3679	0.2524 to 0.4834	Yes	****	<0.0001	C-D
Brown-Forsythe test
F (DFn, DFd)	2.200 (3, 28)						Test details	Mean 1	Mean 2	Mean Diff.	SE of diff.	n1	n2	q	DF
P value	0.1102						KTM vs. KTM-FM	0.2616	0.3434	-0.08178	0.0423	8	8	2.734	28
P value summary	ns						KTM vs. KTM-M	0.2616	0.3815	-0.1198	0.0423	8	8	4.007	28
Are SDs significantly different (P < 0.05)?	No						KTM vs. OFF	0.2616	0.01353	0.2481	0.0423	8	8	8.294	28
							KTM-FM vs. KTM-M	0.3434	0.3815	-0.03806	0.0423	8	8	1.272	28
Bartlett's test							KTM-FM vs. OFF	0.3434	0.01353	0.3299	0.0423	8	8	11.03	28
Bartlett's statistic (corrected)	17.58						KTM-M vs. OFF	0.3815	0.01353	0.3679	0.0423	8	8	12.3	28
P value	0.0005
P value summary	***
Are SDs significantly different (P < 0.05)?	Yes
ANOVA table	SS	DF	MS	F (DFn, DFd)	P value
Treatment (between columns)	0.6565	3	0.2188	F (3, 28) = 30.57	P<0.0001
Residual (within columns)	0.2004	28	0.007158
Total	0.8569	31
Data summary
Number of treatments (columns)	4
Number of values (total)	32

[truncated: 3 more sheets: SF6HI, SF6M, SF6M Summary Statistics PRISM]
