# Supplementary material for: Kombucha Tea-associated microbes remodel host metabolic pathways to suppress lipid accumulation
Source: PLoS Genet. 2024 Mar 28;20(3):e1011003. doi: 10.1371/journal.pgen.1011003 (PMC10977768; doi:10.1371/journal.pgen.1011003)
Supplement: S12 Data — (XLSX) [file pgen.1011003.s025.xlsx]

## Sheet: SF8A
	KTM 1 Generation Log2RPKM	KTM 5 Generation Log2RPKM
WBGene00000001	11.8484	11.819
WBGene00000002	8.1932	7.62698
WBGene00000003	7.283	6.33799
WBGene00000004	9.70425	9.49012
WBGene00000005	7.67136	7.35222
WBGene00000006	7.38878	7.49508
WBGene00000007	8.56458	7.66665
WBGene00000008	5.53162	3.27833
WBGene00000009	4.86756	5.62849
WBGene00000010	11.5297	11.5367
WBGene00000012	2.66183	3.01683
WBGene00000013	1.95947	3.06168
WBGene00000015	-0.291912	-0.670087
WBGene00000016	5.55793	7.0895
WBGene00000017	5.92342	8.27785
WBGene00000018	10.1865	10.4839
WBGene00000019	6.38869	5.64947
WBGene00000020	9.16085	9.1862
WBGene00000021	1.86167	2.34586
WBGene00000022	10.5682	10.3263
WBGene00000023	5.38657	5.83572
WBGene00000024	2.91099	5.19582
WBGene00000025	-0.291912	-0.670087
WBGene00000026	-0.495337	2.97326
WBGene00000027	-0.291912	1.21778
WBGene00000028	1.15573	-0.291912
WBGene00000029	0.570768	4.18789
WBGene00000030	2.46739	4.94462
WBGene00000031	6.27106	6.21003
WBGene00000033	4.0295	4.69371
WBGene00000034	5.03902	5.90128
WBGene00000035	7.88066	8.17192
WBGene00000036	8.5003	9.66323
WBGene00000037	6.46968	5.67547
WBGene00000038	3.42333	3.9089
WBGene00000039	8.05697	6.47459
WBGene00000040	12.7495	12.992
WBGene00000041	14.9877	14.9278
WBGene00000042	3.21708	2.84422
WBGene00000043	2.4983	3.84182
WBGene00000044	2.9525	3.41658
WBGene00000045	2.15573	2.18991
WBGene00000046	1.98772	3.58076
WBGene00000047	5.63682	1.97611
WBGene00000048	4.81825	4.66081
WBGene00000049	2.97672	2.99677
WBGene00000050	5.73392	5.45338
WBGene00000051	4.22816	5.17966
WBGene00000053	2.68254	3.30832
WBGene00000054	5.56631	4.84453
WBGene00000055	6.29475	6.06895
WBGene00000056	4.78967	5.70242
WBGene00000057	4.84517	5.7018
WBGene00000058	5.26969	4.72778
WBGene00000059	4.6523	4.75138
WBGene00000060	3.59981	3.36047
WBGene00000061	0.4983	3.76316
WBGene00000062	3.32673	4.0838
WBGene00000063	12.909	12.7984
WBGene00000064	15.9952	15.7725
WBGene00000065	13.2342	12.8851
WBGene00000066	15.1225	14.8802
WBGene00000067	14.3063	14.0603
WBGene00000068	8.15974	7.93323
WBGene00000069	5.14609	5.19397
WBGene00000070	8.59546	9.18372
WBGene00000071	8.69178	8.35681
WBGene00000072	7.79765	7.40918
WBGene00000073	9.1234	9.65283
WBGene00000074	10.5333	11.0575
WBGene00000075	10.187	10.2653
WBGene00000079	12.0571	12.1884
WBGene00000080	11.825	11.7598
WBGene00000081	12.7817	12.7152
WBGene00000082	5.91657	5.89135
WBGene00000083	9.52143	9.72506
WBGene00000084	8.38065	8.60213
WBGene00000085	4.22656	5.06353
WBGene00000086	8.50688	8.33973
WBGene00000088	9.28359	9.27011
WBGene00000089	6.82508	7.90302
WBGene00000090	12.256	12.2255
WBGene00000092	10.2198	10.5042
WBGene00000093	9.57317	9.61164
WBGene00000094	10.2709	10.1689
WBGene00000095	9.72216	9.85972
WBGene00000096	4.32711	3.84567
WBGene00000097	11.2737	11.1985
WBGene00000098	13.4106	13.2397
WBGene00000099	11.8299	11.7192
WBGene00000100	11.9903	12.2626
WBGene00000101	13.9441	13.7043
WBGene00000102	13.288	13.2525
WBGene00000103	8.50745	9.6624
WBGene00000105	11.6531	11.5659
WBGene00000106	12.0822	12.2434
WBGene00000107	13.312	13.3409
WBGene00000108	-0.291912	-0.291912
WBGene00000109	12.325	12.628
WBGene00000110	12.6182	12.6744
WBGene00000111	8.95951	9.80319
WBGene00000112	11.3906	11.4877
WBGene00000113	10.8057	10.5937
WBGene00000114	13.847	14.2218
WBGene00000115	12.2447	12.3957
WBGene00000116	8.86213	9.21432
WBGene00000117	10.8655	10.7969
WBGene00000118	11.606	11.6276
WBGene00000120	9.35926	9.9905
WBGene00000121	13.2393	13.383
WBGene00000122	13.2496	13.1994
WBGene00000123	14.0888	14.0443
WBGene00000133	9.546	9.13878
WBGene00000134	3.1953	2.86936
WBGene00000135	4.62495	6.42676
WBGene00000136	8.98818	8.65285
WBGene00000137	9.77578	10.0437
WBGene00000138	8.74133	9.16559
WBGene00000139	7.40059	7.16261
WBGene00000140	10.77	10.1351
WBGene00000142	12.5111	12.5723
WBGene00000143	12.179	12.1386
WBGene00000144	10.3201	10.5356
WBGene00000145	10.3924	10.6678
WBGene00000146	13.2408	13.1813
WBGene00000147	10.7584	10.7825
WBGene00000148	11.5827	11.5077
WBGene00000149	12.6924	13.0133
WBGene00000150	9.7055	9.93259
WBGene00000151	11.7259	11.7567
WBGene00000155	13.3901	13.2838
WBGene00000156	12.8988	12.688
WBGene00000157	9.38036	9.35722
WBGene00000158	12.5121	12.333
WBGene00000159	11.084	11.0404
WBGene00000160	12.5724	12.3609
WBGene00000161	11.2676	11.3655
WBGene00000162	12.1144	11.9893
WBGene00000163	12.5329	12.3678
WBGene00000164	9.56439	9.925
WBGene00000165	11.59	11.6294
WBGene00000166	4.44732	4.04179
WBGene00000168	12.7284	12.4638
WBGene00000169	10.0037	10.5204
WBGene00000170	11.6109	10.1388
WBGene00000171	5.10905	5.2991
WBGene00000172	9.20846	8.98609
WBGene00000173	3.19235	1.844
WBGene00000174	4.14689	4.59769
WBGene00000175	11.2313	11.5953
WBGene00000176	9.81586	10.5772
WBGene00000177	6.79731	7.35918
WBGene00000178	10.7962	10.6494
WBGene00000179	9.91593	10.27
WBGene00000180	8.49501	8.71972
WBGene00000181	12.1703	12.1742
WBGene00000182	13.7371	13.6452
WBGene00000183	13.8084	13.7638
WBGene00000184	10.9465	10.93
WBGene00000185	0.518334	1.50931
WBGene00000186	11.2917	11.1793
WBGene00000187	11.0663	11.118
WBGene00000188	6.93601	6.99462
WBGene00000189	9.74759	9.82108
WBGene00000190	4.04957	4.21199
WBGene00000191	4.94968	6.44646
WBGene00000192	12.7862	12.697
WBGene00000193	3.89806	2.70295
WBGene00000195	9.8274	9.92232
WBGene00000196	10.7715	10.7595
WBGene00000197	14.2123	13.9987
WBGene00000198	12.9707	12.9326
WBGene00000199	12.4665	12.3221
WBGene00000200	12.7078	12.4243
WBGene00000201	12.2236	12.0217
WBGene00000202	10.9814	10.9891
WBGene00000203	11.1307	11.1131
WBGene00000204	11.4863	11.2781
WBGene00000205	10.5103	10.5924
WBGene00000206	13.7968	13.841
WBGene00000207	12.6945	12.6309
WBGene00000208	11.1516	10.9776
WBGene00000209	12.3285	12.2868
WBGene00000210	11.0394	11.1798
WBGene00000211	8.8301	10.1035
WBGene00000212	10.5584	11.0096
WBGene00000213	12.1227	12.7958
WBGene00000214	17.1493	17.0343
WBGene00000215	14.6459	14.2331
WBGene00000216	15.4372	15.7624
WBGene00000217	13.9868	13.5311
WBGene00000218	15.4746	15.1971
WBGene00000219	16.7798	16.6118
WBGene00000220	7.98394	5.56557
WBGene00000221	10.4919	10.6518
WBGene00000222	9.4762	9.6053
WBGene00000223	13.5623	13.529
WBGene00000224	10.3601	10.4545
WBGene00000225	9.17208	9.02447
WBGene00000226	12.5477	12.3417
WBGene00000227	11.8768	11.7855
WBGene00000228	12.3389	12.3084
WBGene00000229	16.6069	16.4389
WBGene00000230	14.0386	13.9209
WBGene00000231	14.0461	13.8229
WBGene00000232	6.19238	6.15594
WBGene00000233	7.61437	8.67986
WBGene00000235	11.9668	12.0939
WBGene00000236	11.1976	11.3569
WBGene00000237	9.09004	9.08258
WBGene00000238	8.0406	8.19686
WBGene00000239	8.92246	9.07834
WBGene00000240	10.8546	11.66
WBGene00000241	4.29099	3.78585
WBGene00000242	4.31743	3.68889
WBGene00000244	4.98384	5.247
WBGene00000245	8.94275	9.30835
WBGene00000246	5.84478	5.9254
WBGene00000247	11.0655	11.3098
WBGene00000248	10.6297	10.582
WBGene00000249	11.171	10.9444
WBGene00000250	10.8084	10.5445
WBGene00000251	4.0454	6.92487
WBGene00000252	3.41295	6.17291
WBGene00000253	9.494	9.9947
WBGene00000254	13.2925	13.3123
WBGene00000255	2.15573	1.20391
WBGene00000256	7.22656	8.74434
WBGene00000257	12.6061	12.4387
WBGene00000259	11.1005	10.9838
WBGene00000262	8.06482	8.48176
WBGene00000263	12.8172	12.7348
WBGene00000264	11.2048	11.1525
WBGene00000265	11.4848	11.2699
WBGene00000266	9.13321	8.9464
WBGene00000267	6.48571	7.09836
WBGene00000268	12.0438	11.8742
WBGene00000269	9.47468	9.50801
WBGene00000270	9.99984	10.0217
WBGene00000271	12.0723	11.7556
WBGene00000272	3.99357	0.404548
WBGene00000273	12.9272	13.7574
WBGene00000274	12.3168	12.1712
WBGene00000275	13.267	13.1862
WBGene00000276	12.4302	11.9974
WBGene00000277	11.3704	11.7917
WBGene00000279	6.51354	6.5841
WBGene00000280	4.09682	5.08703
WBGene00000281	10.6953	10.7609
WBGene00000282	11.1629	12.3258
WBGene00000283	9.27565	9.07567
WBGene00000284	6.18201	5.92186
WBGene00000285	6.0913	7.09414
WBGene00000286	7.60391	8.18309
WBGene00000287	4.21804	6.21181
WBGene00000288	6.35707	6.94653
WBGene00000289	12.2825	12.2693
WBGene00000292	12.2983	12.3176
WBGene00000293	12.5917	12.5685
WBGene00000294	11.6679	11.8068
WBGene00000295	4.88329	5.81182
WBGene00000296	3.53499	4.92372
WBGene00000298	9.74825	10.3449
WBGene00000301	11.3641	11.6096
WBGene00000302	6.83528	7.04762
WBGene00000308	2.32165	-1.57141
WBGene00000366	13.7405	13.7409
WBGene00000367	8.49475	8.69858
WBGene00000368	7.95652	7.94832
WBGene00000369	12.6736	12.5589
WBGene00000370	9.75263	10.0971
WBGene00000371	13.198	13.1063
WBGene00000372	3.40957	3.62724
WBGene00000373	7.86119	7.63722
WBGene00000374	8.79714	8.61426
WBGene00000375	11.2282	11.1404
WBGene00000376	14.4069	14.1606
WBGene00000377	14.6738	14.4092
WBGene00000378	14.371	14.0855
WBGene00000379	14.5018	14.2494
WBGene00000380	14.9198	14.7431
WBGene00000381	14.2786	14.1585
WBGene00000382	12.3942	12.282
WBGene00000383	12.7205	12.774
WBGene00000386	13.4832	13.3738
WBGene00000387	11.3385	11.3855
WBGene00000388	10.8688	11.0274
WBGene00000389	4.28007	3.35114
WBGene00000390	13.2751	13.237
WBGene00000391	7.56052	7.65151
WBGene00000392	10.5955	10.4938
WBGene00000393	10.3045	10.1115
WBGene00000395	9.21408	8.86962
WBGene00000396	11.6601	11.8146
WBGene00000397	7.38936	5.84954
WBGene00000399	-0.291912	4.21299
WBGene00000401	6.27687	4.3333
WBGene00000402	4.88898	4.42307
WBGene00000403	10.6743	11.1666
WBGene00000405	13.207	13.1791
WBGene00000406	9.099	9.40282
WBGene00000407	10.6125	10.3697
WBGene00000408	11.6294	11.6417
WBGene00000409	11.6959	11.6869
WBGene00000410	11.0191	11.0547
WBGene00000411	13.3691	13.3645
WBGene00000412	4.90396	4.53154
WBGene00000413	11.8593	12.0008
WBGene00000414	10.2303	10.3059
WBGene00000415	12.3062	12.5337
WBGene00000416	11.8953	11.779
WBGene00000417	13.2835	13.0494
WBGene00000418	11.1276	10.8158
WBGene00000419	12.7352	12.5749
WBGene00000420	11.696	11.7625
WBGene00000421	13.2172	13.0925
WBGene00000422	7.72932	8.17017
WBGene00000423	11.6477	11.6902
WBGene00000424	11.7046	11.558
WBGene00000425	7.39011	7.01846
WBGene00000426	11.9047	11.9578
WBGene00000427	-0.291912	-0.291912
WBGene00000428	3.41352	3.66903
WBGene00000429	2.51361	2.76853
WBGene00000430	3.41492	2.69881
WBGene00000431	5.94025	5.47396
WBGene00000432	-1.50809	-0.291912
WBGene00000433	2.95869	2.96926
WBGene00000434	2.11684	3.43202
WBGene00000435	4.83995	3.86188
WBGene00000436	-0.291912	0.970794
WBGene00000437	7.56238	8.11633
WBGene00000438	6.36288	6.27223
WBGene00000439	4.42543	4.43001
WBGene00000440	2.36886	2.35522
WBGene00000441	8.39259	8.46635
WBGene00000442	4.82738	5.24876
WBGene00000443	8.65261	8.52521
WBGene00000444	10.0388	10.0424
WBGene00000445	4.17416	4.06393
WBGene00000446	2.81768	2.70547
WBGene00000447	1.08114	1.72502
WBGene00000448	6.80163	6.1182
WBGene00000449	6.69549	6.13824
WBGene00000450	0.491909	-0.291912
WBGene00000451	4.46674	4.44439
WBGene00000452	4.10626	3.90231
WBGene00000453	7.98249	7.83835
WBGene00000454	2.50359	3.97753
WBGene00000455	6.21154	6.11544
WBGene00000457	6.19724	6.21523
WBGene00000458	7.37452	7.71601
WBGene00000459	12.8658	12.7312
WBGene00000460	10.5778	10.8663
WBGene00000461	8.05345	8.39345
WBGene00000462	8.86206	8.85647
WBGene00000463	7.62463	8.22323
WBGene00000464	12.4492	12.4082
WBGene00000465	16.6108	16.0299
WBGene00000466	11.8081	11.8622
WBGene00000467	11.6369	11.5956
WBGene00000468	4.29292	2.59573
WBGene00000469	7.24548	5.49425
WBGene00000472	14.2831	13.8742
WBGene00000473	16.6276	16.2425
WBGene00000474	15.1925	14.9978
WBGene00000475	14.4935	14.2786
WBGene00000476	5.76963	6.45043
WBGene00000477	5.91429	6.56074
WBGene00000478	7.73811	7.83299
WBGene00000479	16.8771	16.5952
WBGene00000480	12.7017	12.7251
WBGene00000481	5.71644	6.8842
WBGene00000482	11.3111	11.7671
WBGene00000483	1.08114	0.404548
WBGene00000484	3.82256	3.2672
WBGene00000485	6.58968	7.00941
WBGene00000487	2.31804	-0.291912
WBGene00000488	3.9808	4.91771
WBGene00000490	5.1629	5.07939
WBGene00000491	5.06857	4.85596
WBGene00000492	4.81403	5.76994
WBGene00000493	5.5571	5.19951
WBGene00000496	14.7496	14.3824
WBGene00000497	9.37041	8.61828
WBGene00000498	12.2231	11.9898
WBGene00000499	9.39182	8.65962
WBGene00000500	11.7849	11.994
WBGene00000501	5.2884	6.53898
WBGene00000502	11.9119	11.8
WBGene00000503	10.161	11.0562
WBGene00000506	10.2548	10.2672
WBGene00000507	11.3118	11.1482
WBGene00000508	11.5046	11.2779
WBGene00000509	11.6466	11.5379
WBGene00000510	6.70808	6.56017
WBGene00000511	6.66913	7.03187
WBGene00000512	8.99389	9.09697
WBGene00000513	1.49191	0.372054
WBGene00000514	8.16007	8.42337
WBGene00000515	9.31963	9.53336
WBGene00000516	7.82272	7.14324
WBGene00000517	11.5971	11.4199
WBGene00000518	7.03514	7.39028
WBGene00000519	11.9044	11.7395
WBGene00000520	11.8421	11.8983
WBGene00000521	5.1745	-0.291912
WBGene00000522	9.32641	8.77845
WBGene00000523	6.12405	6.25442
WBGene00000524	6.75073	6.54925
WBGene00000525	4.13037	4.1424
WBGene00000526	6.27338	6.68336
WBGene00000527	11.154	10.974
WBGene00000528	10.4234	10.8082
WBGene00000529	5.27031	6.6887
WBGene00000530	10.5752	10.6455
WBGene00000531	6.3157	7.24191
WBGene00000532	12.4735	12.3085
WBGene00000533	11.4489	11.4137
WBGene00000534	11.8849	12.0335
WBGene00000535	9.69913	10.2314
WBGene00000536	9.91049	10.0206
WBGene00000537	11.6335	11.3412
WBGene00000539	8.03664	8.23301
WBGene00000540	9.36643	9.60511
WBGene00000541	8.85229	8.88776
WBGene00000542	12.851	12.9723
WBGene00000543	11.2885	11.1402
WBGene00000544	5.43941	5.03096
WBGene00000545	9.83606	10.1415
WBGene00000546	6.13562	5.97319
WBGene00000547	12.213	12.1201
WBGene00000548	12.877	12.7874
WBGene00000549	12.0605	11.8892
WBGene00000550	14.0659	13.6054
WBGene00000551	5.87709	3.07245
WBGene00000552	13.8147	13.829
WBGene00000553	6.66443	6.84834
WBGene00000554	9.94238	10.091
WBGene00000555	-0.291912	-0.291912
WBGene00000556	4.88472	3.81425
WBGene00000557	4.95472	5.07376
WBGene00000558	5.72685	8.31464
WBGene00000559	-0.291912	1.35522
WBGene00000560	-0.291912	1.98141
WBGene00000561	4.83007	4.80978
WBGene00000562	6.0137	6.6382
WBGene00000563	-1.42923	3.1841
WBGene00000564	11.993	11.9082
WBGene00000565	11.4248	11.3579
WBGene00000566	12.0049	11.9047
WBGene00000567	13.5394	13.4682
WBGene00000583	6.38283	6.68473
WBGene00000584	5.68802	5.54039
WBGene00000585	12.0607	11.97
WBGene00000591	10.3294	10.4383
WBGene00000592	11.0831	10.8241
WBGene00000593	-0.291912	1.01355
WBGene00000594	4.8219	4.5271
WBGene00000596	6.14867	7.01582
WBGene00000597	13.9743	14.7004
WBGene00000598	0.570768	-0.670087
WBGene00000599	8.28716	8.12282
WBGene00000601	7.20059	8.06686
WBGene00000602	6.54338	7.62436
WBGene00000603	6.81646	8.07281
WBGene00000606	4.09525	6.93873
WBGene00000608	14.6896	15.0837
WBGene00000609	15.0396	15.5617
WBGene00000610	4.026	1.67212
WBGene00000611	7.56753	7.53442
WBGene00000612	2.20413	-0.670087
WBGene00000613	-0.291912	-0.670087
WBGene00000615	7.30117	8.88137
WBGene00000616	8.57799	9.23014
WBGene00000617	1.50148	3.23939
WBGene00000618	1.69696	2.00578
WBGene00000620	4.44663	4.84151
WBGene00000621	-0.291912	1.413
WBGene00000622	3.29176	3.39252
WBGene00000623	1.53188	2.65184
WBGene00000625	6.83227	7.31589
WBGene00000626	5.03445	7.61193
WBGene00000627	-0.291912	-0.291912
WBGene00000628	-0.291912	-0.291912
WBGene00000629	-0.291912	-1.587
WBGene00000630	4.9282	5.46843
WBGene00000631	-0.508091	0.329913
WBGene00000632	-0.291912	-0.291912
WBGene00000633	-0.291912	-0.291912
WBGene00000634	-0.508091	3.58321
WBGene00000636	5.13394	7.35794
WBGene00000637	2.32763	1.73806
WBGene00000638	5.86539	7.65824
WBGene00000639	4.38736	8.52175
WBGene00000640	2.6077	2.54748
WBGene00000641	7.13875	6.15426
WBGene00000642	-0.291912	-1.587
WBGene00000644	5.98995	5.96014
WBGene00000645	3.51519	4.89435
WBGene00000646	-0.291912	2.52793
WBGene00000647	6.3946	8.66121
WBGene00000648	0.491909	0.970794
WBGene00000649	5.64159	9.41809
WBGene00000650	8.89989	4.12754
WBGene00000651	-0.291912	-0.291912
WBGene00000652	8.95195	7.95702
WBGene00000653	7.64062	8.82776
WBGene00000654	-0.291912	0.420816
WBGene00000655	2.69418	4.33302
WBGene00000656	14.3374	14.2398
WBGene00000657	10.9769	11.708
WBGene00000658	2.72626	2.00838
WBGene00000659	4.09716	4.79327
WBGene00000660	0.570768	-0.291912
WBGene00000661	-0.429232	3.00088
WBGene00000662	2.59112	-0.291912
WBGene00000663	5.19611	7.29756
WBGene00000664	4.01759	3.98925
WBGene00000665	3.35016	4.0693
WBGene00000666	4.35163	6.19905
WBGene00000667	9.15233	9.45925
WBGene00000668	14.4792	14.3943
WBGene00000669	9.76481	9.18931
WBGene00000670	13.0285	12.5407
WBGene00000671	9.18111	8.60024
WBGene00000672	7.18997	8.04282
WBGene00000673	13.2651	13.2059
WBGene00000674	7.79305	6.52593
WBGene00000675	14.7496	14.7271
WBGene00000676	-0.291912	0.416912
WBGene00000677	13.1387	12.8369
WBGene00000678	6.49896	8.0015
WBGene00000679	1.86414	0.380096
WBGene00000680	14.1975	14.5929
WBGene00000681	8.10534	7.92851
WBGene00000682	1.07687	-0.670087
WBGene00000683	6.39865	7.24682
WBGene00000684	3.50835	5.61515
WBGene00000685	5.8167	6.05617
WBGene00000687	5.46992	5.74779
WBGene00000688	0.155731	-0.291912
WBGene00000689	4.57583	2.69881
WBGene00000690	3.68465	4.96608
WBGene00000691	4.44582	4.83094
WBGene00000692	9.25982	9.08813
WBGene00000693	15.426	15.6882
WBGene00000694	4.77893	6.99736
WBGene00000695	7.03596	2.56284
WBGene00000696	15.26	15.9081
WBGene00000697	2.21353	1.97079
WBGene00000698	15.1591	15.7225
WBGene00000699	8.162	8.91236
WBGene00000700	-0.291912	-0.291912
WBGene00000701	-0.291912	-0.291912
WBGene00000702	-0.291912	1.32991
WBGene00000703	11.7943	12.6328
WBGene00000704	6.24124	7.0793
WBGene00000705	4.09735	3.45217
WBGene00000706	2.21482	1.51872
WBGene00000707	7.55393	8.55482
WBGene00000708	10.8126	11.5742
WBGene00000709	1.55452	1.35522
WBGene00000710	4.69202	4.2746
WBGene00000711	5.46485	8.87021
WBGene00000712	11.8083	12.4185
WBGene00000713	15.4209	15.8491
WBGene00000714	5.11995	4.6495
WBGene00000715	11.6604	11.6089
WBGene00000716	14.1519	13.8041
WBGene00000717	8.74631	8.78184
WBGene00000718	5.02326	6.61918
WBGene00000719	6.70204	7.55515
WBGene00000720	8.16408	8.48238
WBGene00000722	6.20257	6.26219
WBGene00000723	6.52137	7.54414
WBGene00000724	1.07687	1.22226
WBGene00000725	-0.291912	2.60987
WBGene00000726	8.28078	9.17544
WBGene00000727	5.62392	6.42146
WBGene00000728	9.96391	9.48315
WBGene00000729	3.22897	4.14943
WBGene00000730	4.33203	5.33903
WBGene00000731	6.76242	4.25851
WBGene00000732	10.2921	10.6866
WBGene00000733	13.7095	13.5714
WBGene00000734	6.53748	8.2199
WBGene00000735	5.8187	7.6509
WBGene00000736	3.0302	2.62119
WBGene00000737	-0.291912	-0.291912
WBGene00000738	9.02574	-0.291912
WBGene00000739	10.336	9.77931
WBGene00000740	7.39236	7.57488
WBGene00000741	5.7818	6.00664
WBGene00000742	4.31418	4.79978
WBGene00000743	4.10336	5.53186
WBGene00000744	-0.291912	0.329913
WBGene00000745	4.51453	1.66885
WBGene00000746	2.12992	4.81213
WBGene00000747	3.57029	3.85719
WBGene00000748	4.9454	8.03272
WBGene00000749	4.66632	4.28661
WBGene00000750	3.21998	3.82991
WBGene00000751	14.5031	14.8808
WBGene00000752	12.4742	12.4661
WBGene00000753	5.87626	6.858
WBGene00000754	15.0416	15.5671
WBGene00000755	3.51282	3.65694
WBGene00000756	-0.291912	-0.291912
WBGene00000757	14.3482	14.8748
WBGene00000758	-0.291912	-0.291912
WBGene00000759	4.2633	4.76109
WBGene00000760	1.83249	3.19807
WBGene00000761	10.4393	10.2505
WBGene00000762	10.1476	10.1595
WBGene00000763	9.69507	9.71554
WBGene00000764	9.44618	9.54167
WBGene00000765	11.2765	11.4186
WBGene00000766	10.2595	10.0567
WBGene00000767	12.0502	11.651
WBGene00000768	8.69801	7.93171
WBGene00000770	11.6769	11.3722
WBGene00000771	5.64453	5.90946
WBGene00000772	13.4808	13.2115
WBGene00000773	11.9552	11.8468
WBGene00000774	11.3903	11.3929
WBGene00000775	6.87554	7.06985
WBGene00000776	15.9633	15.7645
WBGene00000777	13.0302	13.1196
WBGene00000778	6.97414	6.57185
WBGene00000779	12.3773	12.0221
WBGene00000780	9.57142	10.3292
WBGene00000781	15.8105	16.5435
WBGene00000782	-0.495337	2.16616
WBGene00000783	7.89938	7.99334
WBGene00000784	15.2693	14.8171
WBGene00000785	13.3522	13.3997
WBGene00000786	14.7801	14.8946
WBGene00000787	10.7567	10.5149
WBGene00000788	13.4565	13.6283
WBGene00000789	10.4554	10.3518
WBGene00000792	8.83025	8.43206
WBGene00000793	10.6666	11.3336
WBGene00000794	12.5375	12.5352
WBGene00000795	9.48692	9.28613
WBGene00000796	12.8359	12.6265
WBGene00000797	9.17745	9.46146
WBGene00000798	9.79166	9.99335
WBGene00000799	9.23787	9.728
WBGene00000800	13.3069	13.0965
WBGene00000801	7.98657	7.83299
WBGene00000802	15.0444	15.1284
WBGene00000803	10.3627	10.523
WBGene00000804	11.8818	11.9191
WBGene00000812	12.0323	11.8353
WBGene00000813	12.0608	12.1294
WBGene00000814	12.4312	12.5929
WBGene00000815	12.1145	12.2082
WBGene00000816	12.1126	12.1764
WBGene00000817	12.005	11.8857
WBGene00000818	11.8559	11.7299
WBGene00000819	5.59692	5.42741
WBGene00000820	4.05806	4.16266
WBGene00000821	-0.495337	1.97079
WBGene00000822	12.2117	11.9923
WBGene00000829	15.5078	15.026
WBGene00000830	8.79673	9.2744
WBGene00000831	11.4799	11.6651
WBGene00000832	9.49019	9.64716
WBGene00000833	14.7616	14.804
WBGene00000834	12.468	12.3216
WBGene00000835	10.1458	10.0522
WBGene00000836	13.0762	13.1136
WBGene00000837	13.4742	13.4621
WBGene00000838	13.5793	13.5483
WBGene00000839	12.2369	12.1807
WBGene00000840	11.9901	11.9793
WBGene00000841	6.18423	6.8976
WBGene00000843	12.1159	12.1776
WBGene00000845	7.87773	7.88566
WBGene00000846	12.2999	12.0675
WBGene00000851	0.491909	-0.291912
WBGene00000853	6.24998	3.13826
WBGene00000854	11.536	11.4876
WBGene00000857	7.55791	7.41125
WBGene00000858	6.79124	6.13769
WBGene00000859	-0.291912	-0.291912
WBGene00000860	-0.291912	-0.291912
WBGene00000861	-0.291912	0.948524
WBGene00000862	1.08114	3.80035
WBGene00000863	12.2885	12.0567
WBGene00000864	4.77094	4.85695
WBGene00000865	14.0258	14.0014
WBGene00000866	13.0771	12.9583
WBGene00000867	13.7413	13.6595
WBGene00000868	15.3204	15.2422
WBGene00000869	13.9923	13.8892
WBGene00000870	9.01005	9.15219
WBGene00000871	13.0311	12.6744
WBGene00000872	12.171	12.1519
WBGene00000874	12.4541	12.3253
WBGene00000875	13.3215	13.2155
WBGene00000876	12.057	11.9821
WBGene00000877	12.1374	12.0032
WBGene00000878	7.22668	7.4031
WBGene00000879	13.3286	13.2761
WBGene00000880	11.5827	11.7094
WBGene00000881	13.5306	13.3605
WBGene00000882	8.71431	8.50123
WBGene00000883	15.8295	15.6502
WBGene00000884	9.95159	10.4551
WBGene00000885	11.1616	11.0798
WBGene00000886	10.476	10.7034
WBGene00000887	10.2399	10.2191
WBGene00000888	10.7307	10.9285
WBGene00000889	11.8831	11.8042
WBGene00000890	11.4971	11.461
WBGene00000891	11.8056	11.8239
WBGene00000892	11.2506	11.2928
WBGene00000893	5.1066	4.69553
WBGene00000894	14.0671	14.0399
WBGene00000895	5.03343	5.66781
WBGene00000896	12.2018	12.2293
WBGene00000897	10.6708	10.7911
WBGene00000898	13.1485	13.3078
WBGene00000899	10.0156	10.596
WBGene00000900	10.8582	10.8789
WBGene00000901	11.2023	10.7147
WBGene00000902	4.72866	4.27493
WBGene00000903	5.95912	7.31315
WBGene00000904	9.17016	10.1601
WBGene00000905	5.62228	5.3387
WBGene00000906	4.01573	5.27203
WBGene00000907	3.98052	4.41067
WBGene00000908	9.4199	9.53185
WBGene00000910	9.08778	9.98718
WBGene00000911	13.0187	13.033
WBGene00000912	12.9843	12.7846
WBGene00000913	14.9409	14.9232
WBGene00000914	10.1635	9.97185
WBGene00000915	17.6353	17.2954
WBGene00000917	10.6554	10.6647
WBGene00000920	4.96997	6.64743
WBGene00000923	12.0076	11.8518
WBGene00000928	8.53639	6.30275
WBGene00000929	9.71978	9.88712
WBGene00000930	1.8534	4.36769
WBGene00000931	13.8102	13.4436
WBGene00000932	1.98848	-0.0514759
WBGene00000933	11.3183	11.1926
WBGene00000934	4.0773	4.47537
WBGene00000935	14.0913	13.8532
WBGene00000936	7.80758	7.91192
WBGene00000937	11.3376	11.1421
WBGene00000938	12.4508	12.4374
WBGene00000939	13.1879	13.1692
WBGene00000940	10.9306	10.9571
WBGene00000941	10.9952	10.9744
WBGene00000942	11.3584	10.9218
WBGene00000950	6.65082	6.91064
WBGene00000951	5.44835	5.99713
WBGene00000952	4.84543	4.5131
WBGene00000953	4.23216	4.26353
WBGene00000955	6.0218	6.29491
WBGene00000958	7.60038	7.26103
WBGene00000959	9.94006	10.0604
WBGene00000960	2.71488	2.86915
WBGene00000961	10.1667	9.88973
WBGene00000962	14.4677	14.3901
WBGene00000963	9.32141	10.7749
WBGene00000964	8.41054	8.54339
WBGene00000965	11.3858	11.5879
WBGene00000966	7.63764	8.07804
WBGene00000967	10.9163	10.6492
WBGene00000968	6.61892	6.87615
WBGene00000969	7.02685	6.83784
WBGene00000970	11.8952	11.9941
WBGene00000971	7.42251	6.5845
WBGene00000972	3.1012	5.09042
WBGene00000973	9.45468	9.51384
WBGene00000974	10.2127	10.4114
WBGene00000975	11.2868	11.4434
WBGene00000976	12.0288	11.9783
WBGene00000977	8.6103	8.9528
WBGene00000978	1.86662	5.63357
WBGene00000979	5.60049	4.58878
WBGene00000980	9.5056	9.44408
WBGene00000981	10.1065	10.6192
WBGene00000982	9.75924	10.1722
WBGene00000983	9.45733	9.44071
WBGene00000984	9.25648	9.52494
WBGene00000985	12.4256	12.4514
WBGene00000986	4.65338	6.25857
WBGene00000987	11.3813	11.1672
WBGene00000988	9.58229	9.87114
WBGene00000989	4.9681	4.10218
WBGene00000990	8.3467	8.0952
WBGene00000991	12.3596	12.253
WBGene00000992	7.00068	7.25356
WBGene00000993	9.61434	9.66609
WBGene00000994	11.5733	11.5319
WBGene00000995	11.4733	11.7412
WBGene00000996	11.8129	11.8377
WBGene00000998	10.5983	9.67812
WBGene00001000	12.3947	12.0263
WBGene00001001	12.4309	12.1633
WBGene00001002	12.1097	12.0679
WBGene00001005	13.7517	13.7713
WBGene00001006	11.1596	10.775
WBGene00001007	12.0005	11.7658
WBGene00001008	10.4374	10.7727
WBGene00001016	12.2646	12.0864
WBGene00001017	12.8925	12.847
WBGene00001018	11.6509	11.8476
WBGene00001019	12.0497	11.9218
WBGene00001020	11.3144	11.2455
WBGene00001021	8.85322	9.04895
WBGene00001022	10.0319	10.0677
WBGene00001023	14.3385	14.224
WBGene00001025	10.5159	10.8456
WBGene00001026	12.3118	12.1564
WBGene00001027	11.6479	11.5248
WBGene00001028	11.4637	11.4284
WBGene00001029	13.6819	13.5644
WBGene00001030	13.9934	14.0457
WBGene00001031	13.7537	13.5621
WBGene00001032	10.0829	10.2518
WBGene00001033	10.2762	10.4095
WBGene00001034	11.5716	11.7547
WBGene00001035	11.5527	11.6399
WBGene00001036	10.3334	10.377
WBGene00001037	14.0689	13.9185
WBGene00001038	13.0043	12.9603
WBGene00001039	8.81899	9.51706
WBGene00001040	11.9423	11.8374
WBGene00001041	11.9451	11.8815
WBGene00001042	8.61836	8.70834
WBGene00001043	12.0399	11.9203
WBGene00001044	9.76268	9.87663
WBGene00001045	9.98741	10.2312
WBGene00001046	11.1183	10.9665
WBGene00001047	13.1638	13.1083
WBGene00001048	11.0214	11.2513
WBGene00001049	11.8732	11.7169
WBGene00001050	10.5036	10.2187
WBGene00001051	12.9	12.9409
WBGene00001052	5.54065	5.81391
WBGene00001053	6.82964	6.60433
WBGene00001054	7.06986	7.17778
WBGene00001055	10.4927	10.5538
WBGene00001056	13.7042	13.5854
WBGene00001057	12.0098	11.8812
WBGene00001058	13.4348	13.397
WBGene00001059	6.55089	6.53774
WBGene00001060	11.8551	11.6467
WBGene00001061	12.5949	12.5248
WBGene00001062	0.491909	1.65184
WBGene00001063	6.70851	5.44966
WBGene00001064	7.69388	4.65366
WBGene00001065	7.51948	4.32991
WBGene00001066	6.00376	8.62179
WBGene00001067	5.58931	8.42596
WBGene00001068	5.63784	4.98325
WBGene00001069	7.46639	4.85361
WBGene00001070	2.30839	4.41203
WBGene00001071	4.42794	5.42923
WBGene00001072	9.23337	7.73328
WBGene00001073	12.3103	12.1312
WBGene00001074	5.60783	8.57392
WBGene00001075	10.8655	7.45342
WBGene00001076	11.1119	8.00579
WBGene00001077	9.67245	9.67657
WBGene00001078	8.48245	8.69163
WBGene00001079	1.50466	3.70134
WBGene00001080	12.2353	12.1216
WBGene00001081	11.7846	12.1293
WBGene00001082	10.8247	10.9994
WBGene00001085	12.9482	12.6767
WBGene00001086	11.4492	11.6819
WBGene00001087	12.4144	12.514
WBGene00001088	12.5368	12.1276
WBGene00001089	11.0033	10.6621
WBGene00001090	11.8446	11.7182
WBGene00001091	10.1237	10.5451
WBGene00001092	11.7105	11.7152
WBGene00001093	13.243	13.0827
WBGene00001094	13.6036	13.4491
WBGene00001095	10.6565	10.6885
WBGene00001096	-0.508091	-0.670087
WBGene00001099	10.7706	10.9346
WBGene00001101	10.3076	10.1802
WBGene00001102	12.4497	12.3518
WBGene00001103	4.36409	6.43671
WBGene00001104	8.16921	9.48598
WBGene00001105	6.46907	5.19839
WBGene00001106	-0.291912	0.372054
WBGene00001107	1.82659	3.44423
WBGene00001108	5.86909	1.42859
WBGene00001109	4.04339	1.97611
WBGene00001110	11.5155	11.239
WBGene00001111	4.0905	2.91455
WBGene00001112	12.4951	12.374
WBGene00001113	8.24808	8.29239
WBGene00001115	8.183	7.97116
WBGene00001116	7.53412	7.52068
WBGene00001117	5.51171	5.71518
WBGene00001118	6.53075	6.87842
WBGene00001119	7.57122	7.25017
WBGene00001121	4.50993	4.16325
WBGene00001122	5.77793	6.12548
WBGene00001123	7.11657	6.16635
WBGene00001127	4.19955	4.60175
WBGene00001129	2.85381	3.40863
WBGene00001130	12.0805	12.1606
WBGene00001131	11.0639	10.6615
WBGene00001132	10.6598	10.5816
WBGene00001133	2.82996	3.03334
WBGene00001134	12.9055	12.6776
WBGene00001135	5.15622	5.57311
WBGene00001136	4.19061	3.80658
WBGene00001137	15.1138	14.9433
WBGene00001145	9.40899	9.82041
WBGene00001147	0.491909	2.54095
WBGene00001148	10.2742	10.0914
WBGene00001149	12.0964	12.2373
WBGene00001150	6.49977	7.05156
WBGene00001151	10.2686	10.2759
WBGene00001152	7.75152	8.24721
WBGene00001153	11.7144	11.7146
WBGene00001154	10.9957	10.8818
WBGene00001155	12.0653	12.3838
WBGene00001156	11.5082	11.5883
WBGene00001157	8.80352	9.16823
WBGene00001158	8.55157	9.5189
WBGene00001159	5.71479	6.29696
WBGene00001160	12.5993	12.901
WBGene00001161	11.8262	11.8512
WBGene00001162	10.4956	10.4547
WBGene00001163	7.43629	6.44223
WBGene00001164	7.75607	7.70057
WBGene00001165	8.81793	9.07075
WBGene00001166	13.3336	13.222
WBGene00001167	17.7632	17.4286
WBGene00001168	18.863	18.3217
WBGene00001169	13.4075	12.8672
WBGene00001170	5.51532	5.83294
WBGene00001171	6.11856	6.71094
WBGene00001172	10.6686	11.7039
WBGene00001173	13.8739	13.8817
WBGene00001174	5.24544	5.28546
WBGene00001175	8.16292	8.48254
WBGene00001177	11.7327	11.8405
WBGene00001178	10.5744	10.7353
WBGene00001179	9.58342	9.76594
WBGene00001182	7.7293	7.26853
WBGene00001184	8.54434	9.62764
WBGene00001185	2.9729	3.97136
WBGene00001186	11.0581	11.221
WBGene00001187	9.42323	9.21037
WBGene00001188	7.27487	7.06821
WBGene00001189	10.3902	11.2363
WBGene00001190	6.49023	6.74981
WBGene00001193	9.78593	9.65418
WBGene00001194	13.2212	13.1366
WBGene00001196	12.2737	11.6806
WBGene00001202	6.47124	6.42922
WBGene00001204	4.65589	4.9576
WBGene00001207	7.11811	7.14867
WBGene00001208	10.8741	11.1762
WBGene00001209	14.4205	14.2487
WBGene00001210	7.51806	4.65751
WBGene00001211	3.6781	4.24334
WBGene00001214	12.7076	12.5346
WBGene00001215	12.6498	12.4792
WBGene00001223	1.86167	-0.291912
WBGene00001224	12.0808	11.7378
WBGene00001225	13.6803	13.3369
WBGene00001226	14.2449	13.909
WBGene00001227	13.5318	13.2403
WBGene00001228	12.981	12.8004
WBGene00001229	12.712	12.7038
WBGene00001230	12.6178	12.3068
WBGene00001231	12.7025	12.4394
WBGene00001232	12.9132	12.6119
WBGene00001233	12.2166	12.0775
WBGene00001234	12.0868	11.796
WBGene00001235	10.662	10.8694
WBGene00001236	11.1231	11.0534
WBGene00001237	1.07687	2.99102
WBGene00001239	13.3759	13.2831
WBGene00001240	12.6587	11.9105
WBGene00001241	11.7991	11.5252
WBGene00001242	5.2633	5.21751
WBGene00001243	12.0311	11.28
WBGene00001244	11.4779	10.0437
WBGene00001245	4.21466	3.7592
WBGene00001246	4.53292	4.56457
WBGene00001247	8.43567	8.25771
WBGene00001248	7.94453	7.93249
WBGene00001249	8.85825	8.95837
WBGene00001250	8.24072	7.41287
WBGene00001251	8.85035	9.00502
WBGene00001252	4.42989	4.38125
WBGene00001253	7.28931	6.81003
WBGene00001258	13.4437	13.4954
WBGene00001259	14.2262	14.1317
WBGene00001262	12.9819	12.9473
WBGene00001263	13.7826	13.4696
WBGene00001281	12.1783	11.9321
WBGene00001284	12.3885	12.162
WBGene00001303	13.1375	12.985
WBGene00001309	11.8914	11.6844
WBGene00001310	3.77182	5.34179
WBGene00001311	4.59944	4.29203
WBGene00001320	12.8791	12.6877
WBGene00001324	11.9351	11.7058
WBGene00001325	10.4424	10.5956
WBGene00001328	12.2146	11.7588
WBGene00001329	12.6219	12.7995
WBGene00001330	11.0758	10.5158
WBGene00001331	10.7295	10.9573
WBGene00001332	11.4021	11.4609
WBGene00001333	14.0405	13.8728
WBGene00001334	11.8505	11.888
WBGene00001335	9.43321	9.46852
WBGene00001336	13.4	13.258
WBGene00001337	13.9901	13.7709
WBGene00001338	10.0394	10.1978
WBGene00001340	12.0751	11.9706
WBGene00001345	9.34892	10.4203
WBGene00001352	12.9703	12.8811
WBGene00001358	9.72545	9.80774
WBGene00001365	11.2948	11.0993
WBGene00001366	8.87503	9.20387
WBGene00001368	8.47489	8.50129
WBGene00001371	9.99115	10.0002
WBGene00001372	12.1263	11.858
WBGene00001373	3.77028	4.31208
WBGene00001374	5.91657	6.85889
WBGene00001377	7.54577	7.85175
WBGene00001385	13.6385	13.44
WBGene00001386	16.2214	15.9817
WBGene00001387	5.55747	3.30893
WBGene00001388	3.25339	2.5593
WBGene00001389	5.87314	7.18997
WBGene00001390	10.8606	11.0454
WBGene00001391	7.50673	8.65368
WBGene00001392	9.75595	11.6151
WBGene00001393	13.5643	13.6416
WBGene00001394	14.1203	14.4654
WBGene00001395	13.0988	13.4654
WBGene00001396	13.2465	13.6109
WBGene00001397	5.26642	3.8388
WBGene00001398	12.7686	12.882
WBGene00001399	9.57013	9.27204
WBGene00001400	4.36365	2.30787
WBGene00001401	10.1718	9.63741
WBGene00001402	10.0417	9.58031
WBGene00001403	9.44923	9.0005
WBGene00001404	12.2374	12.1412
WBGene00001405	12.1152	12.0075
WBGene00001406	10.2533	10.2319
WBGene00001410	6.80663	7.05803
WBGene00001411	11.9744	11.7792
WBGene00001412	12.6697	12.5156
WBGene00001413	11.47	11.5474
WBGene00001414	6.15487	5.79934
WBGene00001423	14.6802	14.2772
WBGene00001424	4.51046	4.28447
WBGene00001425	9.15194	9.64842
WBGene00001426	12.0891	12.2553
WBGene00001427	14.0088	13.8347
WBGene00001428	8.29443	8.40087
WBGene00001429	4.1598	2.99817
WBGene00001430	9.10549	8.65325
WBGene00001431	13.8106	13.6611
WBGene00001432	6.63123	6.63743
WBGene00001433	6.46698	6.60192
WBGene00001434	5.97531	5.61169
WBGene00001435	8.54304	9.08487
WBGene00001436	8.10227	8.81709
WBGene00001437	5.23556	6.24296
WBGene00001438	5.11516	5.67614
WBGene00001439	9.91067	10.8565
WBGene00001440	5.65951	6.01739
WBGene00001441	9.57938	10.4118
WBGene00001442	1.52148	2.58092
WBGene00001443	12.6775	12.5273
WBGene00001444	7.52386	9.05502
WBGene00001445	6.0941	6.87451
WBGene00001446	7.02229	8.74508
WBGene00001447	6.30616	6.87099
WBGene00001448	6.50054	7.59373
WBGene00001449	8.53743	9.23288
WBGene00001450	7.02125	7.60542
WBGene00001451	6.57644	7.16163
WBGene00001452	8.08754	9.5006
WBGene00001453	8.54022	8.89029
WBGene00001454	7.19164	8.48716
WBGene00001455	7.4719	8.2155
WBGene00001456	6.05959	7.82719
WBGene00001457	8.1234	9.51346
WBGene00001458	6.87953	7.76677
WBGene00001459	7.46614	8.04726
WBGene00001460	6.50812	8.41816
WBGene00001461	7.6012	9.14582
WBGene00001462	5.86755	7.43687
WBGene00001463	6.35002	6.27108
WBGene00001464	5.19111	6.32648
WBGene00001465	7.68069	8.01976
WBGene00001466	5.50491	5.75521
WBGene00001468	5.67539	4.83806
WBGene00001470	11.2629	11.4073
WBGene00001475	8.39235	7.13674
WBGene00001476	8.75626	8.99046
WBGene00001477	5.10007	4.92431
WBGene00001478	7.19061	6.91609
WBGene00001479	9.46443	9.7577
WBGene00001480	8.87472	9.07608
WBGene00001481	9.92638	9.89164
WBGene00001482	10.7561	10.6372
WBGene00001483	3.30748	3.64023
WBGene00001484	9.79915	10.0973
WBGene00001485	11.46	11.3839
WBGene00001486	9.48625	9.71265
WBGene00001487	4.77609	4.54191
WBGene00001488	13.1226	12.9343
WBGene00001489	9.58256	9.56073
WBGene00001490	8.27085	8.35176
WBGene00001491	12.5714	12.3588
WBGene00001492	8.89162	8.90144
WBGene00001493	12.6345	12.8649
WBGene00001494	7.82699	8.13029
WBGene00001495	6.94937	7.40832
WBGene00001496	11.7016	12.2137
WBGene00001497	13.0727	12.8281
WBGene00001498	13.0512	12.7924
WBGene00001499	12.4866	12.1732
WBGene00001500	9.40036	10.0275
WBGene00001501	13.0473	13.2567
WBGene00001502	13.2203	13.3284
WBGene00001503	13.3254	13.1683
WBGene00001505	8.4197	8.459
WBGene00001506	4.93322	5.40162
WBGene00001507	5.91806	6.01906
WBGene00001508	7.48513	7.40508
WBGene00001509	12.0942	12.027
WBGene00001510	12.6186	12.4975
WBGene00001511	13.2295	13.2058
WBGene00001512	4.42794	4.9916
WBGene00001513	12.6482	12.3559
WBGene00001514	12.8547	12.6539
WBGene00001515	7.07728	7.07674
WBGene00001516	11.0791	11.0013
WBGene00001517	5.63254	6.52447
WBGene00001518	6.69916	7.02701
WBGene00001519	6.41931	5.8636
WBGene00001520	11.5174	11.476
WBGene00001522	8.75604	9.07861
WBGene00001523	10.3699	10.9277
WBGene00001526	12.2124	12.1071
WBGene00001527	12.2815	12.335
WBGene00001529	0.570768	0.970794
WBGene00001530	-0.291912	2.13727
WBGene00001531	2.69	4.31965
WBGene00001532	3.42194	2.57191
WBGene00001533	-0.291912	2.00318
WBGene00001534	1.98166	1.96506
WBGene00001535	3.61286	4.99782
WBGene00001536	5.45337	5.97645
WBGene00001537	6.68316	8.14438
WBGene00001538	10.0759	9.99774
WBGene00001539	-0.291912	0.380096
WBGene00001540	-0.291912	-0.587002
WBGene00001541	4.58893	6.28115
WBGene00001542	-0.291912	2.36569
WBGene00001543	4.94939	6.02881
WBGene00001544	5.10312	5.8114
WBGene00001545	1.6886	-0.670087
WBGene00001546	5.15121	6.90116
WBGene00001547	5.69516	5.85982
WBGene00001548	4.37382	5.53495
WBGene00001549	1.07687	0.380096
WBGene00001550	1.07687	2.71686
WBGene00001551	4.74694	4.05363
WBGene00001552	4.14834	4.87724
WBGene00001553	4.37208	3.84935
WBGene00001554	3.33641	2.8135
WBGene00001555	5.46003	4.91812
WBGene00001556	3.84695	4.24215
WBGene00001557	4.56599	4.66306
WBGene00001558	13.8266	13.9372
WBGene00001559	9.17793	9.41671
WBGene00001560	11.3544	11.5426
WBGene00001561	13.0535	13.2642
WBGene00001562	12.2112	12.2445
WBGene00001563	12.7364	12.7004
WBGene00001564	13.1368	14.5171
WBGene00001565	11.5264	11.6371
WBGene00001566	11.4698	11.3176
WBGene00001568	12.5958	12.4162
WBGene00001569	12.1062	12.1578
WBGene00001570	8.60863	5.45799
WBGene00001571	12.1319	11.7637
WBGene00001572	8.86574	8.5631
WBGene00001574	12.8104	12.6975
WBGene00001575	0.0768718	3.09013
WBGene00001577	8.54105	8.96769
WBGene00001578	10.1583	9.883
WBGene00001579	11.7079	11.8627
WBGene00001580	12.6235	12.2024
WBGene00001581	13.7557	13.4387
WBGene00001582	13.0817	12.9439
WBGene00001583	10.296	10.3756
WBGene00001584	12.5543	12.4553
WBGene00001585	10.7655	10.7904
WBGene00001586	3.41041	4.15813
WBGene00001587	3.11338	4.69738
WBGene00001588	4.34212	5.09685
WBGene00001589	11.952	11.8101
WBGene00001590	9.94935	9.88737
WBGene00001591	10.2304	11.214
WBGene00001592	7.1043	7.78167
WBGene00001593	3.10783	3.39153
WBGene00001594	5.50227	5.99995
WBGene00001595	15.8289	15.4915
WBGene00001596	13.8727	13.9397
WBGene00001597	14.1643	14.0282
WBGene00001598	14.1891	13.8943
WBGene00001599	13.542	13.5224
WBGene00001600	11.8212	11.5996
WBGene00001601	12.9948	12.7856
WBGene00001602	9.00693	9.10592
WBGene00001603	6.93199	6.79996
WBGene00001604	14.0297	14.0488
WBGene00001605	2.35016	2.7105
WBGene00001606	13.9394	13.6277
WBGene00001607	14.933	14.6658
WBGene00001608	4.12924	5.57773
WBGene00001609	13.6534	13.3848
WBGene00001612	4.97003	5.13606
WBGene00001613	5.06113	4.96444
WBGene00001614	-0.508091	3.1562
WBGene00001615	6.23691	7.43069
WBGene00001616	5.66842	6.38642
WBGene00001617	8.21675	9.47157
WBGene00001618	1.81895	4.08238
WBGene00001619	2.59037	2.11825
WBGene00001620	10.7315	11.4122
WBGene00001621	6.40814	7.56266
WBGene00001622	8.33932	8.4316
WBGene00001623	8.92613	9.25493
WBGene00001624	5.26247	6.47014
WBGene00001625	4.40575	5.78854
WBGene00001626	-0.495337	3.8352
WBGene00001627	8.66853	8.5209
WBGene00001628	12.1466	12.0166
WBGene00001629	10.9248	10.9666
WBGene00001630	11.9569	11.8663
WBGene00001631	9.59936	9.83981
WBGene00001632	12.5738	12.3657
WBGene00001633	8.4853	8.98094
WBGene00001635	12.1152	11.9163
WBGene00001636	7.77617	8.00312
WBGene00001637	7.47632	7.49648
WBGene00001638	9.67389	10.0921
WBGene00001639	6.05197	6.33298
WBGene00001640	-0.508091	0.97611
WBGene00001642	-0.291912	-0.291912
WBGene00001643	3.07901	2.55015
WBGene00001644	7.09126	7.11523
WBGene00001645	12.4716	12.386
WBGene00001646	6.72221	6.97502
WBGene00001647	12.9501	12.6402
WBGene00001648	13.3482	13.2924
WBGene00001649	10.6239	11.0847
WBGene00001650	10.1807	9.2195
WBGene00001651	11.2056	11.3982
WBGene00001653	12.5781	12.5195
WBGene00001660	10.8708	10.8305
WBGene00001661	11.5115	11.5612
WBGene00001662	11.8174	11.7665
WBGene00001663	6.22218	6.51511
WBGene00001664	3.08679	4.4191
WBGene00001665	4.34942	5.18577
WBGene00001666	5.70866	6.33944
WBGene00001667	2.73984	1.68889
WBGene00001668	-1.49534	1.97876
WBGene00001669	7.25565	7.69583
WBGene00001670	3.21288	3.70958
WBGene00001671	5.02977	6.00091
WBGene00001672	3.91578	4.82858
WBGene00001673	3.09209	3.17462
WBGene00001674	6.0402	6.42351
WBGene00001675	1.53809	2.85602
WBGene00001676	3.82362	4.45164
WBGene00001677	3.5571	4.87126
WBGene00001678	11.674	11.5751
WBGene00001679	13.4894	13.3866
WBGene00001680	8.52138	8.52901
WBGene00001681	5.2395	4.11665
WBGene00001682	10.7904	10.781
WBGene00001683	14.1215	13.8888
WBGene00001684	12.0632	12.4189
WBGene00001685	12.6399	12.8497
WBGene00001686	13.4053	13.1139
WBGene00001687	5.26117	5.13635
WBGene00001688	9.92872	9.90807
WBGene00001689	10.6216	10.3803
WBGene00001690	5.58706	6.13211
WBGene00001691	4.51322	4.19785
WBGene00001692	10.8949	11.4808
WBGene00001693	5.33544	5.38204
WBGene00001694	10.2602	10.6721
WBGene00001695	5.26687	5.03692
WBGene00001696	0.861668	-0.0185944
WBGene00001697	-0.291912	-0.291912
WBGene00001698	0.570768	1.3801
WBGene00001699	7.11476	7.21075
WBGene00001700	4.87637	4.83661
WBGene00001701	3.18986	2.40455
WBGene00001702	7.06847	7.37333
WBGene00001703	6.63905	7.00698
WBGene00001704	1.29926	-0.291912
WBGene00001705	4.01899	1.98141
WBGene00001706	-0.291912	0.997961
WBGene00001707	7.65967	7.69031
WBGene00001708	10.5759	10.5316
WBGene00001709	8.41088	8.68351
WBGene00001710	2.14288	3.05999
WBGene00001711	3.34485	2.83211
WBGene00001712	-0.291912	0.428592
WBGene00001713	8.73005	8.7982
WBGene00001714	5.03345	4.35894
WBGene00001715	2.81384	-0.291912
WBGene00001716	6.75773	5.08638
WBGene00001717	4.6314	5.24362
WBGene00001718	-0.291912	0.420816
WBGene00001719	5.85744	4.98089
WBGene00001720	1.08963	-0.670087
WBGene00001721	0.504663	1.35114
WBGene00001722	-0.291912	0.428592
WBGene00001723	4.51506	5.10352
WBGene00001724	5.91602	4.5113
WBGene00001725	7.81706	7.96807
WBGene00001726	3.0977	2.66163
WBGene00001727	5.19565	4.74547
WBGene00001728	-0.291912	-0.291912
WBGene00001729	-0.291912	0.380096
WBGene00001730	4.70556	3.92267
WBGene00001731	2.86167	4.19399
WBGene00001732	-0.291912	-0.291912
WBGene00001733	-0.291912	-0.571408
WBGene00001734	1.08539	0.970794
WBGene00001735	2.85878	3.99732
WBGene00001736	3.31231	2.87998
WBGene00001737	-0.291912	-0.291912
WBGene00001739	2.09665	-0.291912
WBGene00001740	9.91075	10.031
WBGene00001743	12.1625	12.2067
WBGene00001744	13.4007	13.1426
WBGene00001745	9.10335	9.08682
WBGene00001746	12.6285	12.6028
WBGene00001747	13.3727	13.2858
WBGene00001748	14.2494	13.9897
WBGene00001749	13.1454	13.3906
WBGene00001750	2.83396	3.19
WBGene00001751	3.53499	4.7197
WBGene00001752	6.13083	7.40485
WBGene00001753	8.62083	9.98426
WBGene00001754	7.90022	8.63512
WBGene00001755	12.5477	12.9092
WBGene00001756	3.08361	1.98688
WBGene00001757	5.6327	4.68995
WBGene00001758	8.57389	10.2191
WBGene00001759	4.84005	4.86876
WBGene00001760	6.37357	7.05708
WBGene00001761	8.14189	9.38625
WBGene00001762	-0.291912	3.56209
WBGene00001763	6.59484	7.32763
WBGene00001764	6.50425	6.98157
WBGene00001765	2.95869	0.329913
WBGene00001766	1.07687	-1.57141
WBGene00001767	-0.291912	3.79212
WBGene00001768	9.91787	12.0527
WBGene00001769	3.9241	3.72106
WBGene00001770	6.88419	6.58556
WBGene00001771	-0.291912	3.00038
WBGene00001772	6.43358	7.2672
WBGene00001773	0.570768	0.981406
WBGene00001774	9.12095	9.07971
WBGene00001775	10.3956	10.5267
WBGene00001776	9.28273	10.0814
WBGene00001777	5.98815	5.68652
WBGene00001778	3.63418	5.48167
WBGene00001779	2.97443	3.02749
WBGene00001780	4.55888	4.72659
WBGene00001781	7.79376	5.48507
WBGene00001782	0.4983	5.53277
WBGene00001783	4.22945	6.70224
WBGene00001784	9.84505	10.0664
WBGene00001785	-0.291912	-0.571408
WBGene00001786	5.74391	5.5834
WBGene00001787	7.72488	8.07244
WBGene00001788	3.95966	4.69547
WBGene00001789	2.10364	7.10367
WBGene00001790	8.91181	9.52224
WBGene00001791	7.77371	7.7427
WBGene00001792	7.75912	6.53577
WBGene00001793	13.5069	13.4949
WBGene00001794	12.4618	12.7405
WBGene00001795	11.1772	11.4424
WBGene00001796	6.94874	7.9831
WBGene00001803	5.96965	6.84185
WBGene00001804	1.49191	1.37608
WBGene00001805	5.3948	4.34554
WBGene00001806	2.13198	2.97326
WBGene00001808	10.7468	10.6795
WBGene00001811	8.56611	8.35241
WBGene00001812	12.2505	11.9112
WBGene00001813	12.1295	11.8594
WBGene00001814	10.1753	10.0442
WBGene00001815	11.7638	11.6572
WBGene00001816	10.4378	10.1988
WBGene00001817	8.63696	8.75632
WBGene00001819	9.65208	9.11867
WBGene00001820	7.93156	8.3529
WBGene00001821	7.59313	7.72249
WBGene00001823	9.55745	9.91656
WBGene00001824	9.92564	8.37542
WBGene00001827	13.6181	13.5576
WBGene00001828	7.90259	5.3873
WBGene00001829	13.9416	13.815
WBGene00001830	13.242	13.1381
WBGene00001831	11.8916	11.672
WBGene00001832	12.8829	12.5616
WBGene00001833	12.7875	12.8293
WBGene00001834	13.2123	13.1316
WBGene00001835	11.1715	11.1376
WBGene00001836	11.9644	11.7384
WBGene00001837	10.7319	11.1764
WBGene00001838	10.7552	10.7558
WBGene00001839	6.07739	5.98289
WBGene00001840	14.6606	14.5636
WBGene00001841	1.6886	2.65311
WBGene00001842	3.88788	5.33765
WBGene00001843	11.357	11.9699
WBGene00001844	9.56604	9.94964
WBGene00001851	12.739	12.8934
WBGene00001852	7.76607	8.65964
WBGene00001853	11.0234	10.9508
WBGene00001854	9.08861	9.4701
WBGene00001855	13.8431	13.3952
WBGene00001856	13.1257	12.9183
WBGene00001857	2.76786	4.61417
WBGene00001858	9.40185	4.86841
WBGene00001859	4.81051	4.54072
WBGene00001860	13.6114	13.5001
WBGene00001862	12.0811	12.0838
WBGene00001863	10.6561	10.3177
WBGene00001864	9.63913	9.84034
WBGene00001865	11.7223	11.5235
WBGene00001867	11.2102	11.2926
WBGene00001869	12.3948	12.2434
WBGene00001872	10.635	10.5176
WBGene00001874	12.9533	12.6794
WBGene00001875	1.8509	4.67234
WBGene00001876	4.77017	4.95518
WBGene00001877	5.33285	5.59787
WBGene00001878	2.51755	3.40053
WBGene00001879	4.13198	5.08288
WBGene00001880	6.10939	5.76276
WBGene00001881	5.20488	4.89626
WBGene00001882	3.81083	4.28862
WBGene00001883	-0.291912	-1.57141
WBGene00001884	-0.508091	-1.67009
WBGene00001885	-0.291912	-0.0851243
WBGene00001886	-0.5017	-0.291912
WBGene00001887	-0.291912	-1.57141
WBGene00001888	-0.508091	-1.67009
WBGene00001889	-0.429232	-0.0851243
WBGene00001890	-0.5017	-0.291912
WBGene00001891	2.82828	3.29043
WBGene00001892	2.82532	4.46127
WBGene00001893	-0.291912	-0.291912
WBGene00001898	10.5491	10.5335
WBGene00001899	2.11684	1.70547
WBGene00001900	-0.291912	-0.291912
WBGene00001901	0.13403	-1.67009
WBGene00001902	-0.291912	-1.67009
WBGene00001904	-0.291912	-0.670087
WBGene00001905	3.67646	5.25452
WBGene00001906	6.76057	7.31504
WBGene00001909	10.5225	10.75
WBGene00001910	9.2629	9.519
WBGene00001911	10.3372	10.8106
WBGene00001912	6.20304	6.72131
WBGene00001913	-0.495337	-0.291912
WBGene00001914	6.17029	6.62526
WBGene00001915	9.56468	9.80305
WBGene00001916	1.07687	0.329913
WBGene00001917	-0.291912	-0.291912
WBGene00001918	-0.291912	-0.587002
WBGene00001919	3.01024	2.07939
WBGene00001920	-0.495337	0.00317737
WBGene00001921	4.57722	3.5612
WBGene00001922	8.14228	7.57612
WBGene00001923	0.13403	-1.67009
WBGene00001924	-0.291912	-1.67009
WBGene00001926	-0.291912	-0.291912
WBGene00001927	-0.291912	-0.291912
WBGene00001929	3.83963	3.46777
WBGene00001930	-0.429232	1.22226
WBGene00001931	4.68364	4.28932
WBGene00001932	3.99734	4.65254
WBGene00001933	7.44844	7.42104
WBGene00001934	8.20952	8.22934
WBGene00001935	8.36101	8.29118
WBGene00001936	7.557	7.38877
WBGene00001937	7.16248	6.56278
WBGene00001938	6.65906	6.79102
WBGene00001939	3.66631	2.83818
WBGene00001940	5.443	4.30163
WBGene00001941	7.86541	7.4282
WBGene00001942	9.72622	9.51776
WBGene00001943	-0.291912	1.42471
WBGene00001944	3.0184	3.75522
WBGene00001945	9.1527	9.35984
WBGene00001946	13.0378	12.9927
WBGene00001947	3.58788	4.37299
WBGene00001948	6.4728	6.02445
WBGene00001949	10.4233	10.5124
WBGene00001950	7.28426	7.57906
WBGene00001951	1.82659	2.17346
WBGene00001952	3.74455	3.94717
WBGene00001953	4.89365	4.70912
WBGene00001954	-0.291912	1.70226
WBGene00001955	10.6311	10.7892
WBGene00001956	4.94208	4.31168
WBGene00001957	0.531878	2.1922
WBGene00001958	5.64633	6.01108
WBGene00001959	-0.291912	-0.291912
WBGene00001960	4.9455	4.77729
WBGene00001961	0.538094	0.97611
WBGene00001962	2.81384	-0.291912
WBGene00001963	6.29614	6.49907
WBGene00001964	3.76587	4.92994
WBGene00001965	-0.495337	3.48879
WBGene00001966	-0.495337	4.49944
WBGene00001967	-1.49534	1.20843
WBGene00001968	1.86662	2.8665
WBGene00001971	14.271	14.05
WBGene00001972	12.3363	12.2712
WBGene00001973	13.3899	13.317
WBGene00001974	12.8155	12.8986
WBGene00001975	11.6944	11.655
WBGene00001976	9.29899	9.47417
WBGene00001977	13.8786	13.3878
WBGene00001978	12.9505	12.6593
WBGene00001979	12.6151	12.242
WBGene00001980	13.4221	13.262
WBGene00001981	6.47776	7.05338
WBGene00001983	12.7132	12.4783
WBGene00001984	4.26766	3.63243
WBGene00001985	10.9282	10.941
WBGene00001986	6.02362	5.5193
WBGene00001987	5.18138	4.62288
WBGene00001988	4.05228	3.99036
WBGene00001989	4.75769	5.50113
WBGene00001990	3.53421	3.2562
WBGene00001991	6.28119	6.2548
WBGene00001992	1.4983	3.35522
WBGene00001993	12.3522	13.1331
WBGene00001994	11.7271	12.255
WBGene00001995	7.66067	7.86668
WBGene00001996	11.863	11.8085
WBGene00001997	10.3635	10.1084
WBGene00001998	11.3798	11.2498
WBGene00001999	14.5089	14.3222
WBGene00002000	14.2561	14.2699
WBGene00002001	12.554	12.514
WBGene00002002	11.0357	11.0562
WBGene00002003	11.889	11.7211
WBGene00002004	12.39	12.2127
WBGene00002005	17.4988	17.2216
WBGene00002006	5.85957	5.83585
WBGene00002007	14.5622	14.7463
WBGene00002008	14.0565	13.9279
WBGene00002010	14.8962	14.535
WBGene00002011	8.70282	9.95143
WBGene00002012	5.36065	4.89842
WBGene00002013	5.46762	6.68054
WBGene00002015	2.36712	3.63604
WBGene00002016	7.53211	8.69282
WBGene00002017	3.01135	3.37407
WBGene00002018	7.69081	8.57209
WBGene00002019	3.56267	3.54466
WBGene00002020	3.07417	2.13727
WBGene00002021	9.06965	9.17872
WBGene00002023	11.1955	11.2585
WBGene00002024	11.2052	11.3211
WBGene00002025	14.6294	14.2423
WBGene00002026	9.29372	9.12554
WBGene00002027	14.5995	14.4082
WBGene00002028	11.6419	11.6094
WBGene00002029	9.20803	9.31978
WBGene00002030	5.15331	6.80333
WBGene00002031	9.2594	9.3699
WBGene00002032	11.8877	11.7951
WBGene00002033	11.3473	11.2819
WBGene00002034	12.192	11.9726
WBGene00002035	12.4398	12.2766
WBGene00002036	13.3349	13.0262
WBGene00002037	10.3046	9.98289
WBGene00002038	11.0074	11.2178
WBGene00002039	9.47435	8.79
WBGene00002040	9.50924	8.9762
WBGene00002041	10.5031	11.0352
WBGene00002042	9.93087	10.1682
WBGene00002043	11.6349	11.2875
WBGene00002044	10.8948	10.7551
WBGene00002045	15.5278	15.4377
WBGene00002046	11.5784	11.6262
WBGene00002047	12.7122	12.6026
WBGene00002048	10.3024	10.8758
WBGene00002050	9.68437	10.4553
WBGene00002051	7.26391	1.71185
WBGene00002052	10.2507	10.3661
WBGene00002053	11.4087	11.6619
WBGene00002054	12.28	12.0505
WBGene00002055	8.0066	7.18881
WBGene00002056	12.8011	12.2728
WBGene00002057	8.82794	8.62414
WBGene00002058	8.77247	7.90559
WBGene00002059	13.1095	12.936
WBGene00002060	9.97352	10.1254
WBGene00002061	14.0266	13.795
WBGene00002062	7.9132	8.15624
WBGene00002063	8.60298	8.19853
WBGene00002064	14.4571	14.1267
WBGene00002065	12.0357	11.8804
WBGene00002066	15.063	14.8204
WBGene00002067	8.8453	8.31909
WBGene00002068	13.1769	13.039
WBGene00002069	8.66734	9.37719
WBGene00002070	13.1487	12.9573
WBGene00002071	10.6725	10.8194
WBGene00002072	12.9237	12.8983
WBGene00002073	14.7183	14.3939
WBGene00002074	14.0105	13.961
WBGene00002075	13.4078	13.3873
WBGene00002076	13.5944	13.3791
WBGene00002077	15.0963	14.6025
WBGene00002078	14.6604	14.7388
WBGene00002079	13.8435	13.6736
WBGene00002080	12.9786	12.7047
WBGene00002081	10.6912	10.5951
WBGene00002083	15.1571	14.8359
WBGene00002084	4.68208	5.81808
WBGene00002085	3.92607	1.32991
WBGene00002086	4.72367	5.05264
WBGene00002087	6.45891	8.33756
WBGene00002088	4.66099	5.18467
WBGene00002089	4.31834	6.5932
WBGene00002090	7.96147	7.97211
WBGene00002091	3.11754	1.66885
WBGene00002092	0.570768	1.7443
WBGene00002093	2.13198	2.98028
WBGene00002094	2.15573	2.54274
WBGene00002095	5.14359	4.2637
WBGene00002097	2.33894	0.914876
WBGene00002098	-0.291912	-0.291912
WBGene00002099	-0.291912	-1.57141
WBGene00002100	6.50726	7.76424
WBGene00002101	4.76205	6.14274
WBGene00002102	-0.291912	-0.291912
WBGene00002103	-0.291912	-0.291912
WBGene00002104	-0.291912	-0.291912
WBGene00002105	3.1234	2.67212
WBGene00002106	4.95249	4.2348
WBGene00002107	3.33061	5.19182
WBGene00002108	1.08539	-0.571408
WBGene00002109	3.11684	6.1449
WBGene00002110	5.67357	5.59074
WBGene00002111	3.68044	5.3905
WBGene00002112	3.07185	4.33019
WBGene00002113	3.24614	3.97126
WBGene00002114	1.50466	0.692126
WBGene00002115	-0.291912	-0.0514759
WBGene00002116	-0.291912	3.03692
WBGene00002117	7.14021	7.36025
WBGene00002118	0.531878	3.26937
WBGene00002119	3.21773	-0.0851243
WBGene00002120	3.84361	4.82301
WBGene00002123	7.55063	7.19737
WBGene00002124	10.5065	10.7463
WBGene00002125	11.7244	11.9815
WBGene00002127	8.65397	8.51031
WBGene00002128	5.55856	6.67296
WBGene00002129	9.71174	9.60542
WBGene00002130	12.277	12.4633
WBGene00002131	10.2033	10.0913
WBGene00002132	8.10103	8.23026
WBGene00002133	9.24056	9.38628
WBGene00002134	10.0718	10.1752
WBGene00002135	9.612	9.72512
WBGene00002136	12.6725	12.6339
WBGene00002137	9.6649	9.41087
WBGene00002138	9.63813	9.74479
WBGene00002139	8.6956	8.73891
WBGene00002140	4.48943	2.84277
WBGene00002141	4.87545	5.01102
WBGene00002142	4.21272	4.10934
WBGene00002143	10.6116	10.4057
WBGene00002144	12.5007	12.3322
WBGene00002146	8.07618	8.1842
WBGene00002147	12.7735	12.7369
WBGene00002148	12.9887	12.7637
WBGene00002149	4.76367	5.02029
WBGene00002150	4.63658	5.45318
WBGene00002151	7.15373	7.54329
WBGene00002152	13.7868	13.5793
WBGene00002153	12.5497	12.3974
WBGene00002162	13.5995	13.579
WBGene00002163	7.4193	8.71569
WBGene00002169	13.7222	13.686
WBGene00002173	11.5244	11.0735
WBGene00002174	10.4366	10.3336
WBGene00002175	10.1796	10.3072
WBGene00002176	7.03107	7.66926
WBGene00002177	4.93416	4.17021
WBGene00002178	6.50005	6.59129
WBGene00002179	9.14676	8.9687
WBGene00002180	10.22	9.93875
WBGene00002181	8.24631	7.88451
WBGene00002182	6.33375	6.34967
WBGene00002183	12.7837	12.6903
WBGene00002184	6.54906	6.64055
WBGene00002185	11.1628	11.1115
WBGene00002186	6.28461	6.37772
WBGene00002187	9.51959	9.72756
WBGene00002188	4.45391	6.77696
WBGene00002189	10.8209	11.0394
WBGene00002190	11.7655	11.7475
WBGene00002191	13.5105	13.5399
WBGene00002192	13.7356	13.6731
WBGene00002193	4.85702	5.31545
WBGene00002194	2.50466	4.22242
WBGene00002195	5.04012	5.91476
WBGene00002196	13.0832	12.7997
WBGene00002198	7.42519	7.35698
WBGene00002199	3.45514	4.89203
WBGene00002200	6.66472	7.72882
WBGene00002201	13.2515	13.0805
WBGene00002202	14.068	14.1056
WBGene00002203	11.2582	11.6571
WBGene00002204	3.23599	4.51092
WBGene00002205	1.87727	2.21778
WBGene00002206	2.71169	3.26503
WBGene00002207	11.3126	11.3646
WBGene00002208	4.42655	4.15246
WBGene00002210	9.43359	9.67636
WBGene00002211	4.07499	6.13735
WBGene00002212	5.29621	4.13767
WBGene00002213	8.85714	8.87779
WBGene00002214	13.0699	12.9237
WBGene00002215	10.6152	10.8545
WBGene00002216	8.65225	8.86243
WBGene00002217	10.2115	10.5156
WBGene00002218	4.07837	4.48434
WBGene00002219	12.9855	12.5435
WBGene00002220	8.99026	9.19974
WBGene00002221	11.5858	11.1658
WBGene00002222	7.57779	7.06382
WBGene00002223	12.8769	12.772
WBGene00002224	5.63314	5.27787
WBGene00002225	13.1581	12.6495
WBGene00002226	13.0535	12.7754
WBGene00002227	4.09454	4.47803
WBGene00002228	13.0106	12.6799
WBGene00002229	13.8568	13.4612
WBGene00002230	9.62444	9.49546
WBGene00002231	13.3005	13.2132
WBGene00002232	11.1084	12.0647
WBGene00002233	6.04308	6.55622
WBGene00002234	8.16871	8.54215
WBGene00002235	7.34866	7.22552
WBGene00002238	14.5664	14.2702
WBGene00002239	9.26137	9.4385
WBGene00002240	11.6857	11.7049
WBGene00002241	11.9684	11.9477
WBGene00002242	5.47135	6.24856
WBGene00002243	7.07702	5.95388
WBGene00002244	13.7162	13.4726
WBGene00002245	12.7653	12.5085
WBGene00002246	3.78256	5.30569
WBGene00002247	11.9194	11.5894
WBGene00002248	10.0041	9.73817
WBGene00002249	13.1507	12.9683
WBGene00002250	13.8724	13.7838
WBGene00002251	13.2658	13.0979
WBGene00002252	5.85114	6.35832
WBGene00002253	10.1399	11.1415
WBGene00002254	12.9043	13.2454
WBGene00002255	10.2368	10.1934
WBGene00002256	10.4142	10.5955
WBGene00002257	9.29193	8.94571
WBGene00002258	11.9648	11.9181
WBGene00002259	9.14076	8.9472
WBGene00002260	3.95676	3.72513
WBGene00002261	10.3588	10.3157
WBGene00002262	10.6571	10.5247
WBGene00002263	13.8824	14.128
WBGene00002264	13.7016	13.6001
WBGene00002265	12.8037	13.4349
WBGene00002266	9.60179	9.34289
WBGene00002267	9.89787	10.4191
WBGene00002268	12.3609	12.1888
WBGene00002269	12.5194	12.3173
WBGene00002270	5.25616	4.64793
WBGene00002271	11.7332	11.5746
WBGene00002272	11.1737	11.1583
WBGene00002273	11.7684	11.8903
WBGene00002274	9.09844	9.40472
WBGene00002275	11.9341	11.7263
WBGene00002276	12.1392	12.1762
WBGene00002278	10.7584	10.8533
WBGene00002280	14.4784	14.0096
WBGene00002282	6.70896	6.01332
WBGene00002295	11.7193	11.9333
WBGene00002297	12.942	12.9256
WBGene00002299	9.73557	9.82749
WBGene00002324	10.4972	10.4483
WBGene00002335	12.179	12.1236
WBGene00002344	14.6698	14.6101
WBGene00002348	10.2329	12.1586
WBGene00002363	13.9531	13.85
WBGene00002368	12.3606	12.2321
WBGene00002393	3.67081	3.69519
WBGene00002497	9.31288	8.93
WBGene00002583	13.5389	13.5918
WBGene00002601	5.10382	5.22691
WBGene00002632	10.5513	10.743
WBGene00002637	14.1018	14.0456
WBGene00002694	13.5159	13.4647
WBGene00002696	12.7968	12.6436
WBGene00002717	13.8687	13.7388
WBGene00002783	13.0414	12.8787
WBGene00002804	12.1893	11.9844
WBGene00002827	7.56822	6.64833
WBGene00002845	15.4445	15.3195
WBGene00002850	13.5681	13.3574
WBGene00002855	12.5141	12.6992
WBGene00002879	12.6017	12.3437
WBGene00002881	8.32936	7.69288
WBGene00002889	13.4375	13.4712
WBGene00002891	13.0064	12.9579
WBGene00002915	11.8645	11.4003
WBGene00002957	12.6154	12.4538
WBGene00002974	6.61914	5.41601
WBGene00002975	5.30761	4.78535
WBGene00002976	6.01293	5.80828
WBGene00002977	8.67862	8.63015
WBGene00002978	14.461	14.1071
WBGene00002979	10.4953	10.7915
WBGene00002980	13.8562	14.575
WBGene00002981	12.5772	13.03
WBGene00002982	10.3601	10.4558
WBGene00002983	7.2782	6.35654
WBGene00002985	13.0385	12.9481
WBGene00002986	10.5824	10.344
WBGene00002987	5.00129	4.04369
WBGene00002988	6.40129	6.80204
WBGene00002989	8.12595	7.7166
WBGene00002990	8.85343	9.17665
WBGene00002991	7.97398	7.76459
WBGene00002992	11.4568	11.3595
WBGene00002994	13.0264	12.7825
WBGene00002996	10.6079	10.5471
WBGene00002997	8.72071	9.26176
WBGene00002998	12.3491	12.0269
WBGene00002999	11.3507	11.2292
WBGene00003000	6.91295	7.16861
WBGene00003001	8.57436	9.24932
WBGene00003002	13.5885	13.3566
WBGene00003003	8.82644	8.49686
WBGene00003006	8.22687	7.96439
WBGene00003007	8.11962	7.94586
WBGene00003008	4.65504	4.70627
WBGene00003009	13.2855	13.2002
WBGene00003010	11.4652	11.1987
WBGene00003011	9.95454	10.0038
WBGene00003012	12.1244	11.9354
WBGene00003014	11.0848	11.0944
WBGene00003015	6.9839	7.52472
WBGene00003017	5.35919	5.26937
WBGene00003018	4.17515	3.37123
WBGene00003019	7.45741	7.87418
WBGene00003020	12.8837	12.7296
WBGene00003021	12.9701	12.6471
WBGene00003022	11.5699	11.6052
WBGene00003024	7.89744	7.78526
WBGene00003025	12.8546	12.6747
WBGene00003026	14.7568	14.5395
WBGene00003029	5.70625	5.20267
WBGene00003030	13.156	13.0401
WBGene00003031	4.48574	5.45515
WBGene00003033	4.78331	4.71488
WBGene00003034	12.27	12.2036
WBGene00003035	10.7323	10.63
WBGene00003036	13.636	13.6406
WBGene00003037	12.3975	12.1895
WBGene00003038	10.0247	10.2599
WBGene00003039	-0.291912	0.412998
WBGene00003040	11.7367	11.7857
WBGene00003041	11.9863	12.0113
WBGene00003043	12.2818	12.1952
WBGene00003044	11.3308	11.2919
WBGene00003045	10.0425	10.0137
WBGene00003046	6.75175	7.48255
WBGene00003047	12.299	12.2944
WBGene00003048	12.1309	12.1726
WBGene00003052	14.1091	13.9566
WBGene00003053	12.3167	12.4526
WBGene00003055	10.4735	10.6293
WBGene00003056	9.25069	9.20918
WBGene00003057	5.19434	5.61734
WBGene00003058	-0.508091	-0.291912
WBGene00003059	10.9409	10.9287
WBGene00003060	12.5235	12.6192
WBGene00003061	11.5984	11.677
WBGene00003062	12.7637	12.4652
WBGene00003063	13.152	12.8947
WBGene00003064	11.2683	11.458
WBGene00003065	11.4758	11.3949
WBGene00003066	11.6182	11.5486
WBGene00003067	9.6788	8.08153
WBGene00003068	10.8045	11.0291
WBGene00003071	11.6885	12.1762
WBGene00003072	11.2145	11.6856
WBGene00003073	13.8792	13.7
WBGene00003074	11.3132	11.2528
WBGene00003075	4.94705	4.08843
WBGene00003076	11.2548	11.3396
WBGene00003077	10.599	10.622
WBGene00003078	9.92239	10.0109
WBGene00003079	10.4599	10.1286
WBGene00003080	9.67129	9.53178
WBGene00003081	10.8844	10.8544
WBGene00003082	11.4482	11.2502
WBGene00003083	12.374	12.301
WBGene00003084	10.3848	10.5862
WBGene00003085	14.3391	14.1833
WBGene00003086	12.6251	12.5355
WBGene00003087	10.1953	10.308
WBGene00003088	-0.291912	-0.291912
WBGene00003089	7.12487	7.18729
WBGene00003090	12.5923	11.9508
WBGene00003091	9.21505	7.4935
WBGene00003092	3.25577	5.64019
WBGene00003093	13.2483	13.177
WBGene00003094	9.02715	9.08604
WBGene00003095	10.7505	10.2053
WBGene00003096	12.9118	12.7379
WBGene00003097	12.9068	12.5958
WBGene00003098	-0.291912	-0.571408
WBGene00003099	5.68856	6.26806
WBGene00003100	4.21773	4.55429
WBGene00003102	5.47587	5.57339
WBGene00003104	4.93867	5.12896
WBGene00003106	4.0984	4.83011
WBGene00003107	9.06662	9.00785
WBGene00003111	10.3394	10.3665
WBGene00003112	6.27725	6.41334
WBGene00003114	-0.291912	-1.57141
WBGene00003119	11.7274	11.5011
WBGene00003123	12.3935	12.3005
WBGene00003124	7.79325	7.71183
WBGene00003129	11.2584	11.212
WBGene00003130	13.2466	12.7936
WBGene00003132	13.2742	13.0227
WBGene00003133	13.0458	13.0133
WBGene00003134	12.0533	11.8888
WBGene00003136	11.8293	11.7644
WBGene00003142	10.3665	10.5931
WBGene00003143	7.1598	6.66285
WBGene00003144	13.1564	13.0205
WBGene00003148	12.7377	12.5216
WBGene00003149	10.4302	10.8368
WBGene00003150	14.383	14.2697
WBGene00003151	12.4363	13.1026
WBGene00003153	14.0885	13.9317
WBGene00003154	14.1638	14.0802
WBGene00003155	14.0183	14.03
WBGene00003156	13.8204	13.6637
WBGene00003157	13.8432	13.8407
WBGene00003158	13.8166	13.7432
WBGene00003159	14.3051	14.2848
WBGene00003160	12.5367	12.4441
[truncated: 23,662 more rows]

## Sheet: SF8A Summary Statistics PRISM
Best-fit values
Slope	0.9811
Y-intercept	0.182
X-intercept	-0.1855
1/slope	1.019
Std. Error
Slope	0.001276
Y-intercept	0.008848
95% Confidence Intervals
Slope	0.9786 to 0.9836
Y-intercept	0.1647 to 0.1994
X-intercept	-0.2036 to -0.1675
Goodness of Fit
R squared	0.9584
Sy.x	0.9746
Is slope significantly non-zero?
F	590874
DFn, DFd	1, 25659
P value	<0.0001
Deviation from zero?	Significant
Equation	Y = 0.9811*X + 0.1820
Data
Number of X values	25661
Maximum number of Y replicates	1
Total number of values	25661
Number of missing values	0

## Sheet: SF8BCDEF
comparison	gene	log2FoldChange	-log10_pValue		comparison	gene	log2FoldChange	-log10_pValue		comparison	gene	log2FoldChange	-log10_pValue		comparison	gene	log2FoldChange	-log10_pValue
E. coli OP50 vs KTM	WBGene00022040	8.09814	225.444		E. coli OP50 vs E. coli HT115	WBGene00010062	4.46754	39.3198		E. coli OP50 vs A. tropicalis	WBGene00017301	-2.45458	162.244		E. coli OP50 vs KTM-M	WBGene00010055	-2.1188	110.947
E. coli OP50 vs KTM	WBGene00010062	9.23159	190.993		E. coli OP50 vs E. coli HT115	WBGene00007872	9.53774	17.3446		E. coli OP50 vs A. tropicalis	WBGene00010062	8.73693	150.482		E. coli OP50 vs KTM-M	WBGene00017301	-1.99874	108.121
E. coli OP50 vs KTM	WBGene00017301	-2.05687	153.232		E. coli OP50 vs E. coli HT115	WBGene00017301	-0.756085	16.5325		E. coli OP50 vs A. tropicalis	WBGene00010055	-2.03937	103.863		E. coli OP50 vs KTM-M	WBGene00010062	7.24111	103.455
E. coli OP50 vs KTM	WBGene00010055	-1.89243	119.642		E. coli OP50 vs E. coli HT115	WBGene00006404	-1.68151	14.1982		E. coli OP50 vs A. tropicalis	WBGene00004062	-4.92694	99.1861		E. coli OP50 vs KTM-M	WBGene00001155	-2.27187	67.8631
E. coli OP50 vs KTM	WBGene00010769	4.52305	111.668		E. coli OP50 vs E. coli HT115	WBGene00019730	-1.55129	13.8608		E. coli OP50 vs A. tropicalis	WBGene00002263	2.30366	94.5605		E. coli OP50 vs KTM-M	WBGene00015623	-5.65928	48.6506
E. coli OP50 vs KTM	WBGene00004062	-4.228	101.443		E. coli OP50 vs E. coli HT115	WBGene00009048	-2.58072	13.8293		E. coli OP50 vs A. tropicalis	WBGene00007947	-5.0993	85.3144		E. coli OP50 vs KTM-M	WBGene00007330	-1.27554	47.5959
E. coli OP50 vs KTM	WBGene00008220	4.14684	92.7769		E. coli OP50 vs E. coli HT115	WBGene00019234	-4.23909	13.4323		E. coli OP50 vs A. tropicalis	WBGene00018138	-9.55136	84.3831		E. coli OP50 vs KTM-M	WBGene00012608	-4.63297	43.3086
E. coli OP50 vs KTM	WBGene00018342	2.70532	92.2502		E. coli OP50 vs E. coli HT115	WBGene00008298	-2.30142	13.2229		E. coli OP50 vs A. tropicalis	WBGene00001155	-2.47419	80.3757		E. coli OP50 vs KTM-M	WBGene00009334	-3.20448	42.4999
E. coli OP50 vs KTM	WBGene00000213	7.47087	90.3349		E. coli OP50 vs E. coli HT115	WBGene00012585	-2.11678	12.5619		E. coli OP50 vs A. tropicalis	WBGene00021768	-4.34708	80.2642		E. coli OP50 vs KTM-M	WBGene00004062	-2.92985	37.7604
E. coli OP50 vs KTM	WBGene00003704	-4.35976	87.069		E. coli OP50 vs E. coli HT115	WBGene00017071	1.42284	12.3594		E. coli OP50 vs A. tropicalis	WBGene00006351	-2.35531	73.0411		E. coli OP50 vs KTM-M	WBGene00018393	-2.25946	35.2622
E. coli OP50 vs KTM	WBGene00007947	-4.21572	84.872		E. coli OP50 vs E. coli HT115	WBGene00010659	1.91929	12.1632		E. coli OP50 vs A. tropicalis	WBGene00011487	-7.1576	66.4534		E. coli OP50 vs KTM-M	WBGene00003704	-3.06679	33.6474
E. coli OP50 vs KTM	WBGene00001155	-2.19211	84.2807		E. coli OP50 vs E. coli HT115	WBGene00004114	-2.4351	11.9765		E. coli OP50 vs A. tropicalis	WBGene00004987	4.25726	65.7869		E. coli OP50 vs KTM-M	WBGene00007947	-2.94114	32.4029
E. coli OP50 vs KTM	WBGene00018343	4.28867	80.9804		E. coli OP50 vs E. coli HT115	WBGene00015623	-2.47669	11.996		E. coli OP50 vs A. tropicalis	WBGene00000656	-4.23475	65.6904		E. coli OP50 vs KTM-M	WBGene00016061	2.42852	31.8695
E. coli OP50 vs KTM	WBGene00019368	3.29732	72.3094		E. coli OP50 vs E. coli HT115	WBGene00010055	-0.665154	12.0148		E. coli OP50 vs A. tropicalis	WBGene00000988	-4.23418	58.512		E. coli OP50 vs KTM-M	WBGene00008694	-1.48054	31.6078
E. coli OP50 vs KTM	WBGene00006636	3.28044	71.2298		E. coli OP50 vs E. coli HT115	WBGene00007330	-0.604488	11.4538		E. coli OP50 vs A. tropicalis	WBGene00010769	3.72494	57.6478		E. coli OP50 vs KTM-M	WBGene00008436	-3.70247	31.4529
E. coli OP50 vs KTM	WBGene00018393	-2.74351	68.5362		E. coli OP50 vs E. coli HT115	WBGene00009706	-6.04047	11.3602		E. coli OP50 vs A. tropicalis	WBGene00018811	-2.68136	56.8292		E. coli OP50 vs KTM-M	WBGene00008220	2.72832	31.0034
E. coli OP50 vs KTM	WBGene00005003	3.97318	68.0199		E. coli OP50 vs E. coli HT115	WBGene00000176	-1.78758	11.0329		E. coli OP50 vs A. tropicalis	WBGene00000668	-5.27711	53.3542		E. coli OP50 vs KTM-M	WBGene00000983	2.29164	29.0625
E. coli OP50 vs KTM	WBGene00004993	3.55836	66.8169		E. coli OP50 vs E. coli HT115	WBGene00044554	-3.332	10.8233		E. coli OP50 vs A. tropicalis	WBGene00008220	3.57949	52.7985		E. coli OP50 vs KTM-M	WBGene00011487	-4.34384	27.8685
E. coli OP50 vs KTM	WBGene00015623	-5.39426	64.8509		E. coli OP50 vs E. coli HT115	WBGene00013074	-3.62078	10.565		E. coli OP50 vs A. tropicalis	WBGene00021160	-3.66968	52.1933		E. coli OP50 vs KTM-M	WBGene00017565	-3.49663	26.6002
E. coli OP50 vs KTM	WBGene00011487	-5.76117	62.9845		E. coli OP50 vs E. coli HT115	WBGene00015933	2.12397	10.5374		E. coli OP50 vs A. tropicalis	WBGene00001500	5.70953	51.8701		E. coli OP50 vs KTM-M	WBGene00020182	-2.99719	26.4568
E. coli OP50 vs KTM	WBGene00014057	2.5848	62.0176		E. coli OP50 vs E. coli HT115	WBGene00008694	-0.819825	10.3372		E. coli OP50 vs A. tropicalis	WBGene00010063	2.58427	50.5189		E. coli OP50 vs KTM-M	WBGene00022040	3.02394	26.4133
E. coli OP50 vs KTM	WBGene00019473	-3.71456	56.661		E. coli OP50 vs E. coli HT115	WBGene00016424	1.64483	10.2074		E. coli OP50 vs A. tropicalis	WBGene00009430	-2.67953	49.9283		E. coli OP50 vs KTM-M	WBGene00018342	1.637	26.1238
E. coli OP50 vs KTM	WBGene00009430	-2.40732	54.637		E. coli OP50 vs E. coli HT115	WBGene00011870	-2.65906	10.2061		E. coli OP50 vs A. tropicalis	WBGene00007330	-1.28871	48.784		E. coli OP50 vs KTM-M	WBGene00009048	-3.58162	25.4518
E. coli OP50 vs KTM	WBGene00000212	3.24889	54.1826		E. coli OP50 vs E. coli HT115	WBGene00017336	-2.44841	10.032		E. coli OP50 vs A. tropicalis	WBGene00021167	5.83986	43.4475		E. coli OP50 vs KTM-M	WBGene00000213	4.43678	25.413
E. coli OP50 vs KTM	WBGene00004987	3.28026	51.9256		E. coli OP50 vs E. coli HT115	WBGene00000213	2.69515	9.7731		E. coli OP50 vs A. tropicalis	WBGene00003704	-3.4507	42.3434		E. coli OP50 vs KTM-M	WBGene00010769	2.38964	24.2416
E. coli OP50 vs KTM	WBGene00008694	-1.60664	49.2656		E. coli OP50 vs E. coli HT115	WBGene00021236	2.40833	9.75619		E. coli OP50 vs A. tropicalis	WBGene00015623	-4.96705	41.9531		E. coli OP50 vs KTM-M	WBGene00012947	5.71805	24.177
E. coli OP50 vs KTM	WBGene00009215	6.26678	49.2215		E. coli OP50 vs E. coli HT115	WBGene00019479	0.769543	9.7664		E. coli OP50 vs A. tropicalis	WBGene00017334	3.61338	41.705		E. coli OP50 vs KTM-M	WBGene00019473	-2.73923	23.9841
E. coli OP50 vs KTM	WBGene00000988	-3.2511	46.7654		E. coli OP50 vs E. coli HT115	WBGene00015400	-1.43807	9.71371		E. coli OP50 vs A. tropicalis	WBGene00001243	-3.50081	41.1053		E. coli OP50 vs KTM-M	WBGene00018760	2.91479	23.607
E. coli OP50 vs KTM	WBGene00003095	4.98535	46.5627		E. coli OP50 vs E. coli HT115	WBGene00020862	-2.06617	9.49335		E. coli OP50 vs A. tropicalis	WBGene00012608	-4.48524	40.7621		E. coli OP50 vs KTM-M	WBGene00015756	1.79279	22.805
E. coli OP50 vs KTM	WBGene00007112	2.26963	43.0871		E. coli OP50 vs E. coli HT115	WBGene00015692	-2.17301	9.46333		E. coli OP50 vs A. tropicalis	WBGene00022040	3.70919	40.5584		E. coli OP50 vs KTM-M	WBGene00017658	-6.4252	21.9771
E. coli OP50 vs KTM	WBGene00015756	2.16187	42.8488		E. coli OP50 vs E. coli HT115	WBGene00000780	-1.62933	9.38465		E. coli OP50 vs A. tropicalis	WBGene00011850	2.42638	40.3697		E. coli OP50 vs KTM-M	WBGene00000114	-1.34022	21.4308
E. coli OP50 vs KTM	WBGene00007330	-1.04206	42.7809		E. coli OP50 vs E. coli HT115	WBGene00011540	-1.56714	9.25499		E. coli OP50 vs A. tropicalis	WBGene00000983	2.65663	39.0489		E. coli OP50 vs KTM-M	WBGene00020516	-1.73191	20.8289
E. coli OP50 vs KTM	WBGene00013007	-4.85175	41.1316		E. coli OP50 vs E. coli HT115	WBGene00012085	-1.27189	9.09803		E. coli OP50 vs A. tropicalis	WBGene00019472	3.56604	39.0319		E. coli OP50 vs KTM-M	WBGene00009430	-1.64537	19.8506
E. coli OP50 vs KTM	WBGene00013947	-2.80027	38.5754		E. coli OP50 vs E. coli HT115	WBGene00011668	-4.31583	9.0661		E. coli OP50 vs A. tropicalis	WBGene00015141	-2.10134	38.7439		E. coli OP50 vs KTM-M	WBGene00009785	-2.53428	19.8072
E. coli OP50 vs KTM	WBGene00009773	5.99	37.8373		E. coli OP50 vs E. coli HT115	WBGene00017431	-1.04045	8.99751		E. coli OP50 vs A. tropicalis	WBGene00008341	2.6444	38.449		E. coli OP50 vs KTM-M	WBGene00019730	-1.83631	18.8925
E. coli OP50 vs KTM	WBGene00012608	-3.72789	37.7368		E. coli OP50 vs E. coli HT115	WBGene00015532	2.69325	8.93658		E. coli OP50 vs A. tropicalis	WBGene00001156	-2.59491	37.8032		E. coli OP50 vs KTM-M	WBGene00008936	-1.58005	18.8252
E. coli OP50 vs KTM	WBGene00011798	5.7155	37.4246		E. coli OP50 vs E. coli HT115	WBGene00011190	2.26277	8.89366		E. coli OP50 vs A. tropicalis	WBGene00001774	-2.42299	37.1884		E. coli OP50 vs KTM-M	WBGene00019368	1.87863	18.3817
E. coli OP50 vs KTM	WBGene00009877	3.03449	37.2604		E. coli OP50 vs E. coli HT115	WBGene00016667	-4.16698	8.78236		E. coli OP50 vs A. tropicalis	WBGene00015295	2.39169	36.2165		E. coli OP50 vs KTM-M	WBGene00021236	3.34291	18.3219
E. coli OP50 vs KTM	WBGene00018055	2.95689	37.112		E. coli OP50 vs E. coli HT115	WBGene00018971	2.53237	8.48571		E. coli OP50 vs A. tropicalis	WBGene00000608	-3.29872	36.1079		E. coli OP50 vs KTM-M	WBGene00015400	-2.00525	18.0804
E. coli OP50 vs KTM	WBGene00001500	4.20436	36.5122		E. coli OP50 vs E. coli HT115	WBGene00014136	1.47827	8.42752		E. coli OP50 vs A. tropicalis	WBGene00000693	-2.69016	36.0411		E. coli OP50 vs KTM-M	WBGene00018138	-4.15285	18.0185
E. coli OP50 vs KTM	WBGene00017703	-4.41761	36.0856		E. coli OP50 vs E. coli HT115	WBGene00009638	-2.46598	8.43663		E. coli OP50 vs A. tropicalis	WBGene00011798	6.31738	35.7845		E. coli OP50 vs KTM-M	WBGene00006636	1.84205	17.6889
E. coli OP50 vs KTM	WBGene00008621	3.24432	35.9934		E. coli OP50 vs E. coli HT115	WBGene00000175	-1.2892	8.36294		E. coli OP50 vs A. tropicalis	WBGene00219316	2.48309	35.7639		E. coli OP50 vs KTM-M	WBGene00019495	2.26853	17.5508
E. coli OP50 vs KTM	WBGene00017658	-7.20097	35.8808		E. coli OP50 vs E. coli HT115	WBGene00011586	-2.39552	8.37455		E. coli OP50 vs A. tropicalis	WBGene00001240	-3.36694	35.636		E. coli OP50 vs KTM-M	WBGene00003691	-2.33149	17.4033
E. coli OP50 vs KTM	WBGene00004986	2.33727	35.8595		E. coli OP50 vs E. coli HT115	WBGene00008985	2.61353	8.36101		E. coli OP50 vs A. tropicalis	WBGene00019780	1.57021	35.054		E. coli OP50 vs KTM-M	WBGene00002026	-6.64717	17.1066
E. coli OP50 vs KTM	WBGene00021167	4.72901	35.8297		E. coli OP50 vs E. coli HT115	WBGene00001786	3.04998	8.36238		E. coli OP50 vs A. tropicalis	WBGene00008936	-2.18512	35.0141		E. coli OP50 vs KTM-M	WBGene00017755	-3.71324	17.0182
E. coli OP50 vs KTM	WBGene00009048	-3.67309	35.6347		E. coli OP50 vs E. coli HT115	WBGene00010368	-2.42462	8.33101		E. coli OP50 vs A. tropicalis	WBGene00018393	-2.2373	34.892		E. coli OP50 vs KTM-M	WBGene00000988	-2.20567	16.775
E. coli OP50 vs KTM	WBGene00018731	5.34925	35.4863		E. coli OP50 vs E. coli HT115	WBGene00007507	-1.9517	8.29971		E. coli OP50 vs A. tropicalis	WBGene00020509	1.71827	34.7457		E. coli OP50 vs KTM-M	WBGene00019029	3.08925	16.5047
E. coli OP50 vs KTM	WBGene00011801	5.12913	34.9013		E. coli OP50 vs E. coli HT115	WBGene00020954	-1.21428	8.22618		E. coli OP50 vs A. tropicalis	WBGene00012404	3.2673	34.5588		E. coli OP50 vs KTM-M	WBGene00016942	-4.44362	16.3513
E. coli OP50 vs KTM	WBGene00008593	3.43844	33.435		E. coli OP50 vs E. coli HT115	WBGene00009386	-2.69727	8.11498		E. coli OP50 vs A. tropicalis	WBGene00002183	-1.33024	34.4143		E. coli OP50 vs KTM-M	WBGene00015894	-7.56594	16.2981
E. coli OP50 vs KTM	WBGene00018138	-4.86713	32.2553		E. coli OP50 vs E. coli HT115	WBGene00022858	-0.742918	8.01867		E. coli OP50 vs A. tropicalis	WBGene00020516	-2.2405	34.1748		E. coli OP50 vs KTM-M	WBGene00012130	-1.5491	15.899
E. coli OP50 vs KTM	WBGene00000781	4.60189	31.9296		E. coli OP50 vs E. coli HT115	WBGene00000528	-0.967106	7.91535		E. coli OP50 vs A. tropicalis	WBGene00019368	2.5448	33.1831		E. coli OP50 vs KTM-M	WBGene00014092	-2.25577	15.8109
E. coli OP50 vs KTM	WBGene00016061	2.1023	31.7664		E. coli OP50 vs E. coli HT115	WBGene00011462	-3.7184	7.86737		E. coli OP50 vs A. tropicalis	WBGene00021743	-2.89185	32.9028		E. coli OP50 vs KTM-M	WBGene00016943	-9.10233	15.7741
E. coli OP50 vs KTM	WBGene00009429	-12.5909	31.4917		E. coli OP50 vs E. coli HT115	WBGene00018823	1.31131	7.80842		E. coli OP50 vs A. tropicalis	WBGene00009787	-5.63162	32.8202		E. coli OP50 vs KTM-M	WBGene00019322	-1.07116	15.678
E. coli OP50 vs KTM	WBGene00018760	2.94204	31.3271		E. coli OP50 vs E. coli HT115	WBGene00006979	-4.04302	7.78851		E. coli OP50 vs A. tropicalis	WBGene00008694	-1.504	32.7165		E. coli OP50 vs KTM-M	WBGene00009706	-10.9052	15.6531
E. coli OP50 vs KTM	WBGene00009334	-2.32274	30.8784		E. coli OP50 vs E. coli HT115	WBGene00015786	-2.63125	7.65743		E. coli OP50 vs A. tropicalis	WBGene00009895	3.59916	32.3614		E. coli OP50 vs KTM-M	WBGene00008829	-4.34077	15.5724
E. coli OP50 vs KTM	WBGene00017962	-3.62949	30.8031		E. coli OP50 vs E. coli HT115	WBGene00045411	4.03283	7.63821		E. coli OP50 vs A. tropicalis	WBGene00000675	-2.88879	32.1948		E. coli OP50 vs KTM-M	WBGene00022951	-1.51648	15.5602
E. coli OP50 vs KTM	WBGene00008634	2.75241	30.2946		E. coli OP50 vs E. coli HT115	WBGene00000298	-1.28669	7.57098		E. coli OP50 vs A. tropicalis	WBGene00000752	-2.98767	32.1916		E. coli OP50 vs KTM-M	WBGene00000212	1.9417	15.267
E. coli OP50 vs KTM	WBGene00009902	-3.24714	29.2954		E. coli OP50 vs E. coli HT115	WBGene00001523	-1.20265	7.54844		E. coli OP50 vs A. tropicalis	WBGene00014054	-0.900144	32.1626		E. coli OP50 vs KTM-M	WBGene00007565	-2.27042	15.1862
E. coli OP50 vs KTM	WBGene00009213	9.22983	28.9593		E. coli OP50 vs E. coli HT115	WBGene00008803	-1.49787	7.50499		E. coli OP50 vs A. tropicalis	WBGene00011330	2.44945	31.6728		E. coli OP50 vs KTM-M	WBGene00001500	3.03076	15.0811
E. coli OP50 vs KTM	WBGene00017881	-1.9204	28.7265		E. coli OP50 vs E. coli HT115	WBGene00014132	2.72626	7.49487		E. coli OP50 vs A. tropicalis	WBGene00004986	2.50432	31.1752		E. coli OP50 vs KTM-M	WBGene00009156	-3.84455	14.5123
E. coli OP50 vs KTM	WBGene00009192	1.30595	28.0609		E. coli OP50 vs E. coli HT115	WBGene00012184	-0.993508	7.41921		E. coli OP50 vs A. tropicalis	WBGene00013007	-8.21013	30.9884		E. coli OP50 vs KTM-M	WBGene00007140	4.03757	14.4616
E. coli OP50 vs KTM	WBGene00019495	2.51149	27.7491		E. coli OP50 vs E. coli HT115	WBGene00014697	-1.15772	7.40039		E. coli OP50 vs A. tropicalis	WBGene00004993	2.76894	30.9783		E. coli OP50 vs KTM-M	WBGene00008602	-5.53241	14.3364
E. coli OP50 vs KTM	WBGene00019322	-1.24889	27.7217		E. coli OP50 vs E. coli HT115	WBGene00009396	1.1786	7.39691		E. coli OP50 vs A. tropicalis	WBGene00009902	-3.98682	30.9337		E. coli OP50 vs KTM-M	WBGene00009429	-6.25874	14.2808
E. coli OP50 vs KTM	WBGene00015695	-2.50966	27.7024		E. coli OP50 vs E. coli HT115	WBGene00009049	-1.33284	7.36861		E. coli OP50 vs A. tropicalis	WBGene00015044	3.66985	30.6361		E. coli OP50 vs KTM-M	WBGene00044692	-4.24212	14.1825
E. coli OP50 vs KTM	WBGene00021011	4.64526	27.5735		E. coli OP50 vs E. coli HT115	WBGene00021263	2.07958	7.30298		E. coli OP50 vs A. tropicalis	WBGene00015756	2.06912	30.3558		E. coli OP50 vs KTM-M	WBGene00011119	-1.16213	14.1322
E. coli OP50 vs KTM	WBGene00020326	7.42289	27.4948		E. coli OP50 vs E. coli HT115	WBGene00017500	3.26889	7.30449		E. coli OP50 vs A. tropicalis	WBGene00000733	-4.32918	29.8255		E. coli OP50 vs KTM-M	WBGene00009221	-7.76589	14.1126
E. coli OP50 vs KTM	WBGene00011321	5.23291	27.3152		E. coli OP50 vs E. coli HT115	WBGene00000799	-1.15139	7.27823		E. coli OP50 vs A. tropicalis	WBGene00000213	4.80429	29.7119		E. coli OP50 vs KTM-M	WBGene00020917	-2.00711	13.9957
E. coli OP50 vs KTM	WBGene00012130	-1.74125	26.5937		E. coli OP50 vs E. coli HT115	WBGene00012416	-2.31019	7.27111		E. coli OP50 vs A. tropicalis	WBGene00016027	-4.68227	29.6859		E. coli OP50 vs KTM-M	WBGene00016022	2.50255	13.9284
E. coli OP50 vs KTM	WBGene00008829	-4.90631	26.2152		E. coli OP50 vs E. coli HT115	WBGene00003480	1.73626	7.21582		E. coli OP50 vs A. tropicalis	WBGene00020022	-2.29347	29.3628		E. coli OP50 vs KTM-M	WBGene00015613	-3.58589	13.6713
E. coli OP50 vs KTM	WBGene00021224	-6.8011	26.1631		E. coli OP50 vs E. coli HT115	WBGene00000723	-1.97041	7.15716		E. coli OP50 vs A. tropicalis	WBGene00004930	-1.23577	28.7542		E. coli OP50 vs KTM-M	WBGene00020741	4.21938	13.5941
E. coli OP50 vs KTM	WBGene00003618	2.29383	26.0015		E. coli OP50 vs E. coli HT115	WBGene00015402	-3.94666	7.09962		E. coli OP50 vs A. tropicalis	WBGene00016061	2.28951	28.44		E. coli OP50 vs KTM-M	WBGene00044694	-3.85005	13.5768
E. coli OP50 vs KTM	WBGene00019105	4.51084	25.9689		E. coli OP50 vs E. coli HT115	WBGene00017426	-2.79083	7.09307		E. coli OP50 vs A. tropicalis	WBGene00018343	2.88754	28.3444		E. coli OP50 vs KTM-M	WBGene00005003	1.98398	13.4775
E. coli OP50 vs KTM	WBGene00000983	1.89428	25.9498		E. coli OP50 vs E. coli HT115	WBGene00003759	-1.2881	7.07076		E. coli OP50 vs A. tropicalis	WBGene00014472	2.55455	28.308		E. coli OP50 vs KTM-M	WBGene00020073	-3.9508	13.2748
E. coli OP50 vs KTM	WBGene00015894	-8.36066	25.9504		E. coli OP50 vs E. coli HT115	WBGene00019232	-2.91899	7.07047		E. coli OP50 vs A. tropicalis	WBGene00013238	-0.93554	28.2853		E. coli OP50 vs KTM-M	WBGene00013508	-3.42661	13.2366
E. coli OP50 vs KTM	WBGene00004235	-1.26704	25.9303		E. coli OP50 vs E. coli HT115	WBGene00007812	-0.797528	7.05892		E. coli OP50 vs A. tropicalis	WBGene00013654	-1.85849	28.1185		E. coli OP50 vs KTM-M	WBGene00017500	4.48759	13.2212
E. coli OP50 vs KTM	WBGene00019742	-2.67591	25.4216		E. coli OP50 vs E. coli HT115	WBGene00012113	-0.974596	7.04713		E. coli OP50 vs A. tropicalis	WBGene00001395	2.07078	27.8626		E. coli OP50 vs KTM-M	WBGene00017881	-1.47484	13.1693
E. coli OP50 vs KTM	WBGene00018811	-1.52873	25.3096		E. coli OP50 vs E. coli HT115	WBGene00017124	-2.0067	7.04209		E. coli OP50 vs A. tropicalis	WBGene00011801	5.23321	27.8345		E. coli OP50 vs KTM-M	WBGene00017490	3.68177	13.1393
E. coli OP50 vs KTM	WBGene00017336	-3.46817	25.2501		E. coli OP50 vs E. coli HT115	WBGene00017663	-1.42717	7.03199		E. coli OP50 vs A. tropicalis	WBGene00012680	-3.83594	27.8144		E. coli OP50 vs KTM-M	WBGene00000188	-3.09328	13.1183
E. coli OP50 vs KTM	WBGene00012664	2.16219	25.2092		E. coli OP50 vs E. coli HT115	WBGene00010985	-1.17111	6.96798		E. coli OP50 vs A. tropicalis	WBGene00010943	1.64733	27.4205		E. coli OP50 vs KTM-M	WBGene00014258	-0.808608	13.0569
E. coli OP50 vs KTM	WBGene00015887	-1.77866	24.9106		E. coli OP50 vs E. coli HT115	WBGene00003756	-2.26696	6.92743		E. coli OP50 vs A. tropicalis	WBGene00022645	-5.0225	27.374		E. coli OP50 vs KTM-M	WBGene00002016	-6.70679	13.0235
E. coli OP50 vs KTM	WBGene00018910	-6.75331	24.7305		E. coli OP50 vs E. coli HT115	WBGene00017501	3.9544	6.82742		E. coli OP50 vs A. tropicalis	WBGene00017962	-3.97885	26.8389		E. coli OP50 vs KTM-M	WBGene00016809	2.60264	12.8759
E. coli OP50 vs KTM	WBGene00003689	3.82523	24.6088		E. coli OP50 vs E. coli HT115	WBGene00020884	-1.214	6.79607		E. coli OP50 vs A. tropicalis	WBGene00008499	1.72972	26.7796		E. coli OP50 vs KTM-M	WBGene00021458	-3.09438	12.8612
E. coli OP50 vs KTM	WBGene00000784	2.85644	24.3363		E. coli OP50 vs E. coli HT115	WBGene00003744	-1.32635	6.78431		E. coli OP50 vs A. tropicalis	WBGene00003055	-1.91038	26.7326		E. coli OP50 vs KTM-M	WBGene00011801	3.49902	12.8642
E. coli OP50 vs KTM	WBGene00015759	2.19936	24.1911		E. coli OP50 vs E. coli HT115	WBGene00012947	2.96942	6.78423		E. coli OP50 vs A. tropicalis	WBGene00016052	3.63231	26.4506		E. coli OP50 vs KTM-M	WBGene00003727	-4.14333	12.761
E. coli OP50 vs KTM	WBGene00000218	1.50247	23.9562		E. coli OP50 vs E. coli HT115	WBGene00004222	-1.15475	6.78455		E. coli OP50 vs A. tropicalis	WBGene00021805	9.17751	26.4265		E. coli OP50 vs KTM-M	WBGene00009692	-6.89059	12.7654
E. coli OP50 vs KTM	WBGene00003828	1.2895	23.5476		E. coli OP50 vs E. coli HT115	WBGene00020317	-1.68225	6.77797		E. coli OP50 vs A. tropicalis	WBGene00008560	-3.08657	26.336		E. coli OP50 vs KTM-M	WBGene00015512	-0.962477	12.7013
E. coli OP50 vs KTM	WBGene00020881	8.15982	23.4762		E. coli OP50 vs E. coli HT115	WBGene00004236	-3.15458	6.74909		E. coli OP50 vs A. tropicalis	WBGene00010049	1.51458	26.3334		E. coli OP50 vs KTM-M	WBGene00007507	-2.45441	12.6025
E. coli OP50 vs KTM	WBGene00011190	-3.59669	23.2427		E. coli OP50 vs E. coli HT115	WBGene00021886	1.23994	6.70199		E. coli OP50 vs A. tropicalis	WBGene00016332	2.23066	26.205		E. coli OP50 vs KTM-M	WBGene00010063	1.26489	12.5001
E. coli OP50 vs KTM	WBGene00044719	4.48634	23.1467		E. coli OP50 vs E. coli HT115	WBGene00021043	-0.939597	6.70024		E. coli OP50 vs A. tropicalis	WBGene00006518	-0.961002	26.1532		E. coli OP50 vs KTM-M	WBGene00018343	1.88187	12.4733
E. coli OP50 vs KTM	WBGene00001395	1.62837	23.0865		E. coli OP50 vs E. coli HT115	WBGene00018519	-0.778982	6.71763		E. coli OP50 vs A. tropicalis	WBGene00004189	-0.960772	26.1071		E. coli OP50 vs KTM-M	WBGene00019435	1.56386	12.4457
E. coli OP50 vs KTM	WBGene00008205	-1.65208	23.0715		E. coli OP50 vs E. coli HT115	WBGene00017979	-0.771695	6.70807		E. coli OP50 vs A. tropicalis	WBGene00008596	2.10993	25.9439		E. coli OP50 vs KTM-M	WBGene00021576	-3.26168	12.3924
E. coli OP50 vs KTM	WBGene00017071	1.70771	22.9343		E. coli OP50 vs E. coli HT115	WBGene00019355	-2.82522	6.69912		E. coli OP50 vs A. tropicalis	WBGene00019205	1.16595	25.8717		E. coli OP50 vs KTM-M	WBGene00020989	-2.98864	12.3781
E. coli OP50 vs KTM	WBGene00000219	1.32325	22.9056		E. coli OP50 vs E. coli HT115	WBGene00020183	1.2484	6.64022		E. coli OP50 vs A. tropicalis	WBGene00000212	2.52889	25.5349		E. coli OP50 vs KTM-M	WBGene00015610	-3.91499	12.2799
E. coli OP50 vs KTM	WBGene00010660	-1.49415	22.3885		E. coli OP50 vs E. coli HT115	WBGene00018393	-0.921311	6.62627		E. coli OP50 vs A. tropicalis	WBGene00016943	-11.8869	25.4552		E. coli OP50 vs KTM-M	WBGene00017874	-1.39163	12.2534
E. coli OP50 vs KTM	WBGene00002183	-0.916888	22.1954		E. coli OP50 vs E. coli HT115	WBGene00019818	-6.96188	6.56501		E. coli OP50 vs A. tropicalis	WBGene00009773	5.59957	25.4509		E. coli OP50 vs KTM-M	WBGene00003658	-2.17365	12.222
E. coli OP50 vs KTM	WBGene00010049	1.19467	21.9092		E. coli OP50 vs E. coli HT115	WBGene00001684	-0.873374	6.55042		E. coli OP50 vs A. tropicalis	WBGene00019550	-5.24433	25.2497		E. coli OP50 vs KTM-M	WBGene00018437	-4.1445	12.2171
E. coli OP50 vs KTM	WBGene00014138	-1.61439	21.8775		E. coli OP50 vs E. coli HT115	WBGene00009087	-3.91906	6.54617		E. coli OP50 vs A. tropicalis	WBGene00009663	1.55143	25.1411		E. coli OP50 vs KTM-M	WBGene00004236	-4.77317	12.1967
E. coli OP50 vs KTM	WBGene00018643	-8.94181	21.8303		E. coli OP50 vs E. coli HT115	WBGene00000698	-1.73358	6.5368		E. coli OP50 vs A. tropicalis	WBGene00018760	3.00761	25.1308		E. coli OP50 vs KTM-M	WBGene00021468	-3.32108	12.0977
E. coli OP50 vs KTM	WBGene00000114	-1.16908	21.75		E. coli OP50 vs E. coli HT115	WBGene00001685	-0.746665	6.52689		E. coli OP50 vs A. tropicalis	WBGene00019495	2.72477	25.1119		E. coli OP50 vs KTM-M	WBGene00002018	-6.92689	12.0627
E. coli OP50 vs KTM	WBGene00015141	-1.32988	21.6214		E. coli OP50 vs E. coli HT115	WBGene00016535	-1.70011	6.516		E. coli OP50 vs A. tropicalis	WBGene00003485	-2.64851	25.0567		E. coli OP50 vs KTM-M	WBGene00020537	-3.83248	12.0401
E. coli OP50 vs KTM	WBGene00014136	2.11501	21.4103		E. coli OP50 vs E. coli HT115	WBGene00021239	0.67067	6.51749		E. coli OP50 vs A. tropicalis	WBGene00012015	-1.01862	24.9671		E. coli OP50 vs KTM-M	WBGene00008634	1.94704	11.9838
E. coli OP50 vs KTM	WBGene00017582	2.08586	21.3717		E. coli OP50 vs E. coli HT115	WBGene00001592	-1.43167	6.50196		E. coli OP50 vs A. tropicalis	WBGene00009048	-3.53095	24.9412		E. coli OP50 vs KTM-M	WBGene00022349	-3.87	11.9239
E. coli OP50 vs KTM	WBGene00010063	1.45249	21.2298		E. coli OP50 vs E. coli HT115	WBGene00020200	-1.12886	6.49469		E. coli OP50 vs A. tropicalis	WBGene00014000	1.89698	24.8779		E. coli OP50 vs KTM-M	WBGene00014046	9.5102	11.9061
E. coli OP50 vs KTM	WBGene00020516	-1.50453	21.1405		E. coli OP50 vs E. coli HT115	WBGene00015780	-1.03653	6.47933		E. coli OP50 vs A. tropicalis	WBGene00000114	-1.44741	24.8593		E. coli OP50 vs KTM-M	WBGene00016307	-3.92486	11.8792
E. coli OP50 vs KTM	WBGene00004990	1.19241	21.1113		E. coli OP50 vs E. coli HT115	WBGene00014258	-0.552188	6.47808		E. coli OP50 vs A. tropicalis	WBGene00012907	0.877402	24.521		E. coli OP50 vs KTM-M	WBGene00002183	-0.761417	11.8537
E. coli OP50 vs KTM	WBGene00044468	2.10494	20.9927		E. coli OP50 vs E. coli HT115	WBGene00021055	1.47577	6.46122		E. coli OP50 vs A. tropicalis	WBGene00000716	-3.31542	24.4783		E. coli OP50 vs KTM-M	WBGene00000503	-3.18025	11.8136
E. coli OP50 vs KTM	WBGene00006351	-1.06186	20.8751		E. coli OP50 vs E. coli HT115	WBGene00017362	-0.886469	6.42722		E. coli OP50 vs A. tropicalis	WBGene00011076	-4.84317	24.2545		E. coli OP50 vs KTM-M	WBGene00011938	-1.34476	11.8049
E. coli OP50 vs KTM	WBGene00010064	-2.31537	20.7784		E. coli OP50 vs E. coli HT115	WBGene00004119	-2.51992	6.40972		E. coli OP50 vs A. tropicalis	WBGene00006636	2.14991	24.0688		E. coli OP50 vs KTM-M	WBGene00004814	-2.88831	11.7974
E. coli OP50 vs KTM	WBGene00020182	-2.15835	20.7759		E. coli OP50 vs E. coli HT115	WBGene00007517	-2.97923	6.38545		E. coli OP50 vs A. tropicalis	WBGene00011119	-1.52939	23.8735		E. coli OP50 vs KTM-M	WBGene00017244	-0.858973	11.7863
E. coli OP50 vs KTM	WBGene00008097	6.1354	20.6716		E. coli OP50 vs E. coli HT115	WBGene00011244	-3.04549	6.38766		E. coli OP50 vs A. tropicalis	WBGene00008205	-1.93558	23.6846		E. coli OP50 vs KTM-M	WBGene00009691	-5.57011	11.7066
E. coli OP50 vs KTM	WBGene00000541	2.09456	20.6606		E. coli OP50 vs E. coli HT115	WBGene00016628	-2.63971	6.37963		E. coli OP50 vs A. tropicalis	WBGene00018342	1.54566	23.4377		E. coli OP50 vs KTM-M	WBGene00044066	-3.9234	11.6243
E. coli OP50 vs KTM	WBGene00021820	0.999315	20.5425		E. coli OP50 vs E. coli HT115	WBGene00009929	-2.89515	6.37244		E. coli OP50 vs A. tropicalis	WBGene00195189	-2.93185	23.2601		E. coli OP50 vs KTM-M	WBGene00021913	-2.65067	11.6135
E. coli OP50 vs KTM	WBGene00019902	2.0709	20.1368		E. coli OP50 vs E. coli HT115	WBGene00008084	-2.15041	6.36981		E. coli OP50 vs A. tropicalis	WBGene00002259	2.70344	23.2452		E. coli OP50 vs KTM-M	WBGene00009677	-3.26915	11.5936
E. coli OP50 vs KTM	WBGene00001623	2.32143	20.0993		E. coli OP50 vs E. coli HT115	WBGene00009388	-1.84009	6.36471		E. coli OP50 vs A. tropicalis	WBGene00021645	-3.08221	23.2313		E. coli OP50 vs KTM-M	WBGene00017093	2.2846	11.583
E. coli OP50 vs KTM	WBGene00016052	2.73811	19.9123		E. coli OP50 vs E. coli HT115	WBGene00077692	-3.45157	6.35446		E. coli OP50 vs A. tropicalis	WBGene00000751	-2.31348	22.9909		E. coli OP50 vs KTM-M	WBGene00019471	-3.1686	11.5025
E. coli OP50 vs KTM	WBGene00007140	4.24119	19.889		E. coli OP50 vs E. coli HT115	WBGene00007751	-1.21326	6.32965		E. coli OP50 vs A. tropicalis	WBGene00001391	4.38073	22.9711		E. coli OP50 vs KTM-M	WBGene00003786	-1.01306	11.5027
E. coli OP50 vs KTM	WBGene00009226	6.71806	19.8859		E. coli OP50 vs E. coli HT115	WBGene00017537	-1.46319	6.32705		E. coli OP50 vs A. tropicalis	WBGene00007358	6.2533	22.9531		E. coli OP50 vs KTM-M	WBGene00000463	-2.69886	11.3911
E. coli OP50 vs KTM	WBGene00022645	-3.63231	19.6093		E. coli OP50 vs E. coli HT115	WBGene00011185	-1.52397	6.33709		E. coli OP50 vs A. tropicalis	WBGene00015894	-9.14014	22.4413		E. coli OP50 vs KTM-M	WBGene00019956	-4.07095	11.3645
E. coli OP50 vs KTM	WBGene00044107	-2.67242	19.567		E. coli OP50 vs E. coli HT115	WBGene00022572	3.78075	6.32933		E. coli OP50 vs A. tropicalis	WBGene00022201	-1.22007	22.3152		E. coli OP50 vs KTM-M	WBGene00018606	-3.08376	11.3596
E. coli OP50 vs KTM	WBGene00021772	2.666	19.5085		E. coli OP50 vs E. coli HT115	WBGene00044213	2.53174	6.31887		E. coli OP50 vs A. tropicalis	WBGene00001599	-0.781139	22.2706		E. coli OP50 vs KTM-M	WBGene00010234	-1.86369	11.3185
E. coli OP50 vs KTM	WBGene00013946	-1.67466	19.385		E. coli OP50 vs E. coli HT115	WBGene00014057	-0.964208	6.3204		E. coli OP50 vs A. tropicalis	WBGene00006650	4.11819	22.2668		E. coli OP50 vs KTM-M	WBGene00019234	-3.84267	11.2347
E. coli OP50 vs KTM	WBGene00010834	-1.85814	19.3289		E. coli OP50 vs E. coli HT115	WBGene00017490	2.48286	6.30528		E. coli OP50 vs A. tropicalis	WBGene00011397	2.8115	22.0773		E. coli OP50 vs KTM-M	WBGene00008205	-1.30473	11.2125
E. coli OP50 vs KTM	WBGene00021805	7.53196	19.3243		E. coli OP50 vs E. coli HT115	WBGene00004179	0.858349	6.29039		E. coli OP50 vs A. tropicalis	WBGene00000597	-2.35539	22.0673		E. coli OP50 vs KTM-M	WBGene00004815	-3.07985	11.1736
E. coli OP50 vs KTM	WBGene00009706	-6.96784	19.2754		E. coli OP50 vs E. coli HT115	WBGene00015340	4.87973	6.26273		E. coli OP50 vs A. tropicalis	WBGene00000609	-2.36041	21.744		E. coli OP50 vs KTM-M	WBGene00020799	-1.68899	11.102
E. coli OP50 vs KTM	WBGene00007807	-4.10703	19.2181		E. coli OP50 vs E. coli HT115	WBGene00016892	-1.6258	6.26557		E. coli OP50 vs A. tropicalis	WBGene00000713	-2.09671	21.6275		E. coli OP50 vs KTM-M	WBGene00011330	1.41366	11.068
E. coli OP50 vs KTM	WBGene00010116	1.73645	19.0767		E. coli OP50 vs E. coli HT115	WBGene00005003	1.31108	6.25529		E. coli OP50 vs A. tropicalis	WBGene00018488	-2.0416	21.5464		E. coli OP50 vs KTM-M	WBGene00017499	3.93075	11.0413
E. coli OP50 vs KTM	WBGene00008436	-2.41647	19.0312		E. coli OP50 vs E. coli HT115	WBGene00017621	-1.93149	6.24726		E. coli OP50 vs A. tropicalis	WBGene00045399	-2.38454	21.4615		E. coli OP50 vs KTM-M	WBGene00018400	1.47082	11.0307
E. coli OP50 vs KTM	WBGene00017867	2.30392	19.0203		E. coli OP50 vs E. coli HT115	WBGene00020058	-1.85884	6.23103		E. coli OP50 vs A. tropicalis	WBGene00000698	-3.26121	21.2994		E. coli OP50 vs KTM-M	WBGene00007963	1.44148	11.0157
E. coli OP50 vs KTM	WBGene00008584	-5.33923	18.9187		E. coli OP50 vs E. coli HT115	WBGene00008393	-0.903792	6.21602		E. coli OP50 vs A. tropicalis	WBGene00001598	-1.356	21.2959		E. coli OP50 vs KTM-M	WBGene00011475	-3.11651	10.9956
E. coli OP50 vs KTM	WBGene00020878	2.29742	18.8284		E. coli OP50 vs E. coli HT115	WBGene00004023	-1.65879	6.18433		E. coli OP50 vs A. tropicalis	WBGene00020326	7.23048	21.2458		E. coli OP50 vs KTM-M	WBGene00018249	0.72699	10.9624
E. coli OP50 vs KTM	WBGene00002262	-0.774597	18.7651		E. coli OP50 vs E. coli HT115	WBGene00010137	-1.49611	6.16431		E. coli OP50 vs A. tropicalis	WBGene00011894	4.00612	21.2392		E. coli OP50 vs KTM-M	WBGene00023209	-0.789106	10.9583
E. coli OP50 vs KTM	WBGene00010034	2.83892	18.6479		E. coli OP50 vs E. coli HT115	WBGene00003566	-1.51443	6.16318		E. coli OP50 vs A. tropicalis	WBGene00011167	4.2625	21.1881		E. coli OP50 vs KTM-M	WBGene00003519	-1.48481	10.9394
E. coli OP50 vs KTM	WBGene00019029	2.8918	18.4118		E. coli OP50 vs E. coli HT115	WBGene00013477	-1.03621	6.14299		E. coli OP50 vs A. tropicalis	WBGene00011803	-1.82273	21.1823		E. coli OP50 vs KTM-M	WBGene00019742	-1.97451	10.9276
E. coli OP50 vs KTM	WBGene00019830	-2.70704	18.3042		E. coli OP50 vs E. coli HT115	WBGene00021146	-0.887015	6.11342		E. coli OP50 vs A. tropicalis	WBGene00016020	-1.02186	20.905		E. coli OP50 vs KTM-M	WBGene00021463	-3.3605	10.9033
E. coli OP50 vs KTM	WBGene00019435	1.66678	18.2744		E. coli OP50 vs E. coli HT115	WBGene00006220	-0.987076	6.08875		E. coli OP50 vs A. tropicalis	WBGene00020166	-1.01202	20.7861		E. coli OP50 vs KTM-M	WBGene00009089	-3.24385	10.7941
E. coli OP50 vs KTM	WBGene00020869	1.72056	18.2765		E. coli OP50 vs E. coli HT115	WBGene00014006	-1.84865	6.08713		E. coli OP50 vs A. tropicalis	WBGene00001694	-2.00405	20.7155		E. coli OP50 vs KTM-M	WBGene00009518	2.17174	10.7758
E. coli OP50 vs KTM	WBGene00009895	2.31926	18.1693		E. coli OP50 vs E. coli HT115	WBGene00021805	4.2727	6.09458		E. coli OP50 vs A. tropicalis	WBGene00012130	-1.7709	20.6812		E. coli OP50 vs KTM-M	WBGene00021542	-4.38824	10.7477
E. coli OP50 vs KTM	WBGene00017434	2.5521	18.1405		E. coli OP50 vs E. coli HT115	WBGene00009475	-1.1448	6.08824		E. coli OP50 vs A. tropicalis	WBGene00020366	1.14022	20.6516		E. coli OP50 vs KTM-M	WBGene00004335	-3.78018	10.7343
E. coli OP50 vs KTM	WBGene00005444	-5.29443	18.1258		E. coli OP50 vs E. coli HT115	WBGene00017498	3.86188	6.07858		E. coli OP50 vs A. tropicalis	WBGene00000966	1.83982	20.6517		E. coli OP50 vs KTM-M	WBGene00021167	2.84915	10.7001
E. coli OP50 vs KTM	WBGene00011330	1.58761	18.0563		E. coli OP50 vs E. coli HT115	WBGene00015059	-2.4854	6.07652		E. coli OP50 vs A. tropicalis	WBGene00001164	-2.78625	20.4738		E. coli OP50 vs KTM-M	WBGene00044696	1.277	10.6938
E. coli OP50 vs KTM	WBGene00010988	-1.00736	17.8587		E. coli OP50 vs E. coli HT115	WBGene00006588	-1.25353	6.05537		E. coli OP50 vs A. tropicalis	WBGene00015887	-1.85746	20.472		E. coli OP50 vs KTM-M	WBGene00014132	3.28194	10.6774
E. coli OP50 vs KTM	WBGene00013118	1.25696	17.8414		E. coli OP50 vs E. coli HT115	WBGene00011844	3.26556	6.05497		E. coli OP50 vs A. tropicalis	WBGene00017582	2.343	20.3881		E. coli OP50 vs KTM-M	WBGene00001854	-2.15076	10.6675
E. coli OP50 vs KTM	WBGene00020952	-1.684	17.7711		E. coli OP50 vs E. coli HT115	WBGene00019411	-1.14615	6.04825		E. coli OP50 vs A. tropicalis	WBGene00044107	-3.19645	20.2342		E. coli OP50 vs KTM-M	WBGene00018436	-5.57348	10.6461
E. coli OP50 vs KTM	WBGene00019730	-1.52642	17.7365		E. coli OP50 vs E. coli HT115	WBGene00014092	-1.33138	6.04457		E. coli OP50 vs A. tropicalis	WBGene00019831	0.950652	20.2331		E. coli OP50 vs KTM-M	WBGene00009212	-1.76384	10.6394
E. coli OP50 vs KTM	WBGene00008596	1.51386	17.6283		E. coli OP50 vs E. coli HT115	WBGene00021167	2.09927	6.04065		E. coli OP50 vs A. tropicalis	WBGene00014138	-1.79238	20.1786		E. coli OP50 vs KTM-M	WBGene00008784	-2.15552	10.5306
E. coli OP50 vs KTM	WBGene00015512	-0.978665	17.2458		E. coli OP50 vs E. coli HT115	WBGene00014955	3.2726	6.03904		E. coli OP50 vs A. tropicalis	WBGene00003497	-1.5778	20.0507		E. coli OP50 vs KTM-M	WBGene00003480	2.12849	10.5281
E. coli OP50 vs KTM	WBGene00006588	-1.90417	17.1597		E. coli OP50 vs E. coli HT115	WBGene00012428	-1.67779	6.03057		E. coli OP50 vs A. tropicalis	WBGene00013083	-2.46774	19.6638		E. coli OP50 vs KTM-M	WBGene00019700	-3.06433	10.5123
E. coli OP50 vs KTM	WBGene00007358	4.85176	17.1186		E. coli OP50 vs E. coli HT115	WBGene00010084	-0.737347	6.01937		E. coli OP50 vs A. tropicalis	WBGene00003214	-0.949348	19.56		E. coli OP50 vs KTM-M	WBGene00008925	-1.69865	10.4359
E. coli OP50 vs KTM	WBGene00011119	-1.10824	17.0869		E. coli OP50 vs E. coli HT115	WBGene00016095	-1.40786	5.9874		E. coli OP50 vs A. tropicalis	WBGene00018602	1.90197	19.5266		E. coli OP50 vs KTM-M	WBGene00020962	-1.58323	10.4073
E. coli OP50 vs KTM	WBGene00019644	1.88364	16.9477		E. coli OP50 vs E. coli HT115	WBGene00012383	-0.764232	5.97902		E. coli OP50 vs A. tropicalis	WBGene00012448	5.12615	19.4975		E. coli OP50 vs KTM-M	WBGene00020881	5.52549	10.4077
E. coli OP50 vs KTM	WBGene00007362	-3.1056	16.9384		E. coli OP50 vs E. coli HT115	WBGene00019039	-3.65278	5.97707		E. coli OP50 vs A. tropicalis	WBGene00010988	-1.21672	19.4446		E. coli OP50 vs KTM-M	WBGene00011185	-2.00575	10.3566
E. coli OP50 vs KTM	WBGene00045305	-3.38914	16.8899		E. coli OP50 vs E. coli HT115	WBGene00010085	-0.725878	5.96521		E. coli OP50 vs A. tropicalis	WBGene00020741	5.07822	19.4398		E. coli OP50 vs KTM-M	WBGene00004987	1.62889	10.2949
E. coli OP50 vs KTM	WBGene00019234	-4.09914	16.8763		E. coli OP50 vs E. coli HT115	WBGene00010065	-1.09196	5.93162		E. coli OP50 vs A. tropicalis	WBGene00018293	-3.37103	19.3544		E. coli OP50 vs KTM-M	WBGene00004258	-0.786321	10.2683
E. coli OP50 vs KTM	WBGene00010659	-2.10714	16.7389		E. coli OP50 vs E. coli HT115	WBGene00018491	-0.357239	5.93253		E. coli OP50 vs A. tropicalis	WBGene00004256	-1.52551	19.3278		E. coli OP50 vs KTM-M	WBGene00006760	-1.58487	10.1826
E. coli OP50 vs KTM	WBGene00013101	4.60398	16.5647		E. coli OP50 vs E. coli HT115	WBGene00002211	-4.00809	5.92569		E. coli OP50 vs A. tropicalis	WBGene00022072	-3.50322	19.3122		E. coli OP50 vs KTM-M	WBGene00001898	-3.01468	10.1658
E. coli OP50 vs KTM	WBGene00013481	-1.38701	16.5044		E. coli OP50 vs E. coli HT115	WBGene00020140	-3.76373	5.92052		E. coli OP50 vs A. tropicalis	WBGene00014669	1.92101	19.2952		E. coli OP50 vs KTM-M	WBGene00010058	-5.87412	10.0734
E. coli OP50 vs KTM	WBGene00014000	1.31878	16.2402		E. coli OP50 vs E. coli HT115	WBGene00008203	-4.3734	5.90466		E. coli OP50 vs A. tropicalis	WBGene00000673	-3.4667	19.2214		E. coli OP50 vs KTM-M	WBGene00015887	-1.27298	10.054
E. coli OP50 vs KTM	WBGene00010296	-2.41462	16.2378		E. coli OP50 vs E. coli HT115	WBGene00014954	3.19792	5.90587		E. coli OP50 vs A. tropicalis	WBGene00019914	-1.71222	19.169		E. coli OP50 vs KTM-M	WBGene00013233	-4.05235	10.031
E. coli OP50 vs KTM	WBGene00018823	-1.69065	16.2157		E. coli OP50 vs E. coli HT115	WBGene00009898	0.894098	5.90502		E. coli OP50 vs A. tropicalis	WBGene00010834	-2.14048	19.104		E. coli OP50 vs KTM-M	WBGene00018403	1.67992	9.96979
E. coli OP50 vs KTM	WBGene00189950	6.0265	16.0868		E. coli OP50 vs E. coli HT115	WBGene00003519	-1.04976	5.894		E. coli OP50 vs A. tropicalis	WBGene00016644	-1.67088	19.0405		E. coli OP50 vs KTM-M	WBGene00001564	-2.97804	9.9583
E. coli OP50 vs KTM	WBGene00012134	1.31943	16.056		E. coli OP50 vs E. coli HT115	WBGene00000188	-1.89496	5.8788		E. coli OP50 vs A. tropicalis	WBGene00020881	7.54155	19.0077		E. coli OP50 vs KTM-M	WBGene00021224	-3.36615	9.94794
E. coli OP50 vs KTM	WBGene00016314	1.98717	15.9548		E. coli OP50 vs E. coli HT115	WBGene00001155	-0.624774	5.86789		E. coli OP50 vs A. tropicalis	WBGene00009840	2.59232	18.9322		E. coli OP50 vs KTM-M	WBGene00007228	1.61614	9.94968
E. coli OP50 vs KTM	WBGene00011596	5.27399	15.8401		E. coli OP50 vs E. coli HT115	WBGene00015887	-0.943681	5.85053		E. coli OP50 vs A. tropicalis	WBGene00010660	-1.57439	18.723		E. coli OP50 vs KTM-M	WBGene00017252	-3.93211	9.94144
E. coli OP50 vs KTM	WBGene00003096	1.22484	15.661		E. coli OP50 vs E. coli HT115	WBGene00009453	-1.03988	5.84094		E. coli OP50 vs A. tropicalis	WBGene00007919	2.98158	18.7202		E. coli OP50 vs KTM-M	WBGene00009903	2.79228	9.91576
E. coli OP50 vs KTM	WBGene00014046	10.6713	15.6604		E. coli OP50 vs E. coli HT115	WBGene00002267	-0.828058	5.81442		E. coli OP50 vs A. tropicalis	WBGene00007748	2.60261	18.7064		E. coli OP50 vs KTM-M	WBGene00014000	1.17003	9.91146
E. coli OP50 vs KTM	WBGene00011397	2.06402	15.5534		E. coli OP50 vs E. coli HT115	WBGene00006863	-1.08793	5.80754		E. coli OP50 vs A. tropicalis	WBGene00007812	-1.34669	18.6496		E. coli OP50 vs KTM-M	WBGene00007811	-1.66616	9.89681
E. coli OP50 vs KTM	WBGene00007677	2.81559	15.5158		E. coli OP50 vs E. coli HT115	WBGene00017080	0.326798	5.8092		E. coli OP50 vs A. tropicalis	WBGene00011128	-0.690977	18.5811		E. coli OP50 vs KTM-M	WBGene00022245	1.50852	9.87962
E. coli OP50 vs KTM	WBGene00002090	2.17331	15.4285		E. coli OP50 vs E. coli HT115	WBGene00003856	-6.72424	5.80154		E. coli OP50 vs A. tropicalis	WBGene00009434	-1.52684	18.4497		E. coli OP50 vs KTM-M	WBGene00020544	-3.40593	9.85439
E. coli OP50 vs KTM	WBGene00012680	-2.30883	15.385		E. coli OP50 vs E. coli HT115	WBGene00015897	-2.85359	5.79008		E. coli OP50 vs A. tropicalis	WBGene00008097	5.92505	18.2623		E. coli OP50 vs KTM-M	WBGene00016578	-4.63802	9.85406
E. coli OP50 vs KTM	WBGene00014258	-0.761505	15.3506		E. coli OP50 vs E. coli HT115	WBGene00010755	-1.17014	5.77899		E. coli OP50 vs A. tropicalis	WBGene00010277	-2.44096	18.214		E. coli OP50 vs KTM-M	WBGene00016088	-3.01469	9.77639
E. coli OP50 vs KTM	WBGene00017364	2.33525	15.3434		E. coli OP50 vs E. coli HT115	WBGene00009637	-2.13837	5.76176		E. coli OP50 vs A. tropicalis	WBGene00009429	-7.25156	18.1698		E. coli OP50 vs KTM-M	WBGene00002054	0.982465	9.74337
E. coli OP50 vs KTM	WBGene00003094	5.79148	15.246		E. coli OP50 vs E. coli HT115	WBGene00000217	0.78197	5.74693		E. coli OP50 vs A. tropicalis	WBGene00014152	1.56213	18.1416		E. coli OP50 vs KTM-M	WBGene00012251	-1.22435	9.73859
E. coli OP50 vs KTM	WBGene00001397	-4.23089	15.1388		E. coli OP50 vs E. coli HT115	WBGene00004157	-1.42439	5.74135		E. coli OP50 vs A. tropicalis	WBGene00021448	-4.72617	18.1086		E. coli OP50 vs KTM-M	WBGene00003096	1.09722	9.73032
E. coli OP50 vs KTM	WBGene00017082	-2.03045	15.0942		E. coli OP50 vs E. coli HT115	WBGene00000190	1.85137	5.72623		E. coli OP50 vs A. tropicalis	WBGene00019644	2.22677	17.9814		E. coli OP50 vs KTM-M	WBGene00009049	-1.5584	9.72936
E. coli OP50 vs KTM	WBGene00013216	-0.979797	14.9131		E. coli OP50 vs E. coli HT115	WBGene00009640	-2.46733	5.72081		E. coli OP50 vs A. tropicalis	WBGene00003959	-3.56412	17.9794		E. coli OP50 vs KTM-M	WBGene00019418	-2.95831	9.7228
E. coli OP50 vs KTM	WBGene00003710	2.1827	14.8776		E. coli OP50 vs E. coli HT115	WBGene00015045	-2.69578	5.71239		E. coli OP50 vs A. tropicalis	WBGene00011932	-1.19018	17.9546		E. coli OP50 vs KTM-M	WBGene00001104	-2.43949	9.67632
E. coli OP50 vs KTM	WBGene00011167	3.27483	14.8402		E. coli OP50 vs E. coli HT115	WBGene00020550	-3.06093	5.70846		E. coli OP50 vs A. tropicalis	WBGene00009645	-1.85818	17.9257		E. coli OP50 vs KTM-M	WBGene00009663	0.953398	9.62312
E. coli OP50 vs KTM	WBGene00018491	-0.507842	14.8271		E. coli OP50 vs E. coli HT115	WBGene00044081	-0.603992	5.70245		E. coli OP50 vs A. tropicalis	WBGene00003618	2.15691	17.8341		E. coli OP50 vs KTM-M	WBGene00019565	-4.86723	9.60158
E. coli OP50 vs KTM	WBGene00021602	1.51558	14.8186		E. coli OP50 vs E. coli HT115	WBGene00009645	-0.990497	5.6916		E. coli OP50 vs A. tropicalis	WBGene00007048	-0.671305	17.8144		E. coli OP50 vs KTM-M	WBGene00019705	-3.984	9.59534
E. coli OP50 vs KTM	WBGene00010058	-5.43496	14.6251		E. coli OP50 vs E. coli HT115	WBGene00019565	-3.62719	5.68423		E. coli OP50 vs A. tropicalis	WBGene00010266	-2.00759	17.7177		E. coli OP50 vs KTM-M	WBGene00008390	2.41224	9.58727
E. coli OP50 vs KTM	WBGene00017964	1.42756	14.5548		E. coli OP50 vs E. coli HT115	WBGene00017089	-1.83077	5.67964		E. coli OP50 vs A. tropicalis	WBGene00010657	-4.15396	17.57		E. coli OP50 vs KTM-M	WBGene00010175	-3.22188	9.58279
E. coli OP50 vs KTM	WBGene00017244	-0.826438	14.4814		E. coli OP50 vs E. coli HT115	WBGene00012753	-3.06184	5.65513		E. coli OP50 vs A. tropicalis	WBGene00000502	-0.798729	17.5649		E. coli OP50 vs KTM-M	WBGene00018910	-3.45797	9.52138
E. coli OP50 vs KTM	WBGene00001604	1.08918	14.4085		E. coli OP50 vs E. coli HT115	WBGene00011167	2.16718	5.64496		E. coli OP50 vs A. tropicalis	WBGene00016407	2.13022	17.5576		E. coli OP50 vs KTM-M	WBGene00017789	-2.18684	9.50593
E. coli OP50 vs KTM	WBGene00017334	1.8261	14.3105		E. coli OP50 vs E. coli HT115	WBGene00012680	-1.53891	5.6391		E. coli OP50 vs A. tropicalis	WBGene00000067	-1.73724	17.4125		E. coli OP50 vs KTM-M	WBGene00004993	1.48876	9.50093
E. coli OP50 vs KTM	WBGene00011660	2.9385	14.2547		E. coli OP50 vs E. coli HT115	WBGene00015197	-1.41114	5.64013		E. coli OP50 vs A. tropicalis	WBGene00001398	1.46855	17.3986		E. coli OP50 vs KTM-M	WBGene00012680	-2.07013	9.45008
E. coli OP50 vs KTM	WBGene00021603	1.58509	14.2428		E. coli OP50 vs E. coli HT115	WBGene00006075	-8.29285	5.63137		E. coli OP50 vs A. tropicalis	WBGene00007112	1.63615	17.3948		E. coli OP50 vs KTM-M	WBGene00020261	-2.37514	9.42243
E. coli OP50 vs KTM	WBGene00009840	1.97877	14.1504		E. coli OP50 vs E. coli HT115	WBGene00219907	-5.92379	5.62031		E. coli OP50 vs A. tropicalis	WBGene00009334	-1.98772	17.3814		E. coli OP50 vs KTM-M	WBGene00004003	1.40513	9.36379
E. coli OP50 vs KTM	WBGene00043062	2.00283	14.1026		E. coli OP50 vs E. coli HT115	WBGene00000785	-0.868744	5.61225		E. coli OP50 vs A. tropicalis	WBGene00007521	-3.34635	17.3667		E. coli OP50 vs KTM-M	WBGene00006588	-1.59317	9.35343
E. coli OP50 vs KTM	WBGene00014252	0.824754	13.9566		E. coli OP50 vs E. coli HT115	WBGene00008032	-1.07151	5.59457		E. coli OP50 vs A. tropicalis	WBGene00018398	-2.19332	17.3553		E. coli OP50 vs KTM-M	WBGene00019414	-5.08009	9.35563
E. coli OP50 vs KTM	WBGene00013083	-1.76013	13.9299		E. coli OP50 vs E. coli HT115	WBGene00019819	-1.16056	5.56822		E. coli OP50 vs A. tropicalis	WBGene00011059	-1.70722	17.3371		E. coli OP50 vs KTM-M	WBGene00019313	-3.016	9.25911
E. coli OP50 vs KTM	WBGene00018184	1.1045	13.8177		E. coli OP50 vs E. coli HT115	WBGene00022093	-2.08631	5.54473		E. coli OP50 vs A. tropicalis	WBGene00022644	-3.32814	17.3344		E. coli OP50 vs KTM-M	WBGene00014003	-2.24026	9.25625
E. coli OP50 vs KTM	WBGene00002199	-3.41909	13.7835		E. coli OP50 vs E. coli HT115	WBGene00017565	-1.48729	5.54617		E. coli OP50 vs A. tropicalis	WBGene00017434	2.80229	17.2953		E. coli OP50 vs KTM-M	WBGene00016027	-2.50902	9.21173
E. coli OP50 vs KTM	WBGene00019780	0.842099	13.7668		E. coli OP50 vs E. coli HT115	WBGene00011438	-5.03997	5.54705		E. coli OP50 vs A. tropicalis	WBGene00007336	1.5751	17.2514		E. coli OP50 vs KTM-M	WBGene00003124	-1.63183	9.20221
E. coli OP50 vs KTM	WBGene00010657	-3.07039	13.653		E. coli OP50 vs E. coli HT115	WBGene00013119	1.03089	5.51531		E. coli OP50 vs A. tropicalis	WBGene00000115	-1.16178	17.2517		E. coli OP50 vs KTM-M	WBGene00005444	-4.14033	9.17173
E. coli OP50 vs KTM	WBGene00010795	2.57389	13.5827		E. coli OP50 vs E. coli HT115	WBGene00001507	-1.60591	5.47118		E. coli OP50 vs A. tropicalis	WBGene00017071	1.68626	17.0606		E. coli OP50 vs KTM-M	WBGene00235272	-3.56241	9.16856
E. coli OP50 vs KTM	WBGene00017840	1.65191	13.4912		E. coli OP50 vs E. coli HT115	WBGene00016018	-1.13645	5.46154		E. coli OP50 vs A. tropicalis	WBGene00020940	1.65315	16.9838		E. coli OP50 vs KTM-M	WBGene00020205	-3.59269	9.09536
E. coli OP50 vs KTM	WBGene00021043	-1.18339	13.4004		E. coli OP50 vs E. coli HT115	WBGene00001446	-2.27682	5.44412		E. coli OP50 vs A. tropicalis	WBGene00010317	-0.695391	16.9463		E. coli OP50 vs KTM-M	WBGene00013499	-1.95148	9.06149
E. coli OP50 vs KTM	WBGene00044315	8.35022	13.3739		E. coli OP50 vs E. coli HT115	WBGene00009226	3.80303	5.44133		E. coli OP50 vs A. tropicalis	WBGene00006925	-3.12802	16.8643		E. coli OP50 vs KTM-M	WBGene00009202	-2.48962	9.05139
E. coli OP50 vs KTM	WBGene00007748	1.89066	13.158		E. coli OP50 vs E. coli HT115	WBGene00008963	-1.47087	5.41554		E. coli OP50 vs A. tropicalis	WBGene00013489	-3.19481	16.8654		E. coli OP50 vs KTM-M	WBGene00016071	-3.80197	8.98431
E. coli OP50 vs KTM	WBGene00009434	-1.09983	13.1316		E. coli OP50 vs E. coli HT115	WBGene00011232	-0.726008	5.40402		E. coli OP50 vs A. tropicalis	WBGene00009226	6.98076	16.8499		E. coli OP50 vs KTM-M	WBGene00019416	-3.88157	8.92542
E. coli OP50 vs KTM	WBGene00013037	1.49175	13.0873		E. coli OP50 vs E. coli HT115	WBGene00009334	-1.05411	5.40342		E. coli OP50 vs A. tropicalis	WBGene00022176	-0.786452	16.8107		E. coli OP50 vs KTM-M	WBGene00018204	-2.53075	8.90625
E. coli OP50 vs KTM	WBGene00019166	1.61237	13.0598		E. coli OP50 vs E. coli HT115	WBGene00009809	-1.23289	5.4017		E. coli OP50 vs A. tropicalis	WBGene00012810	2.31912	16.8086		E. coli OP50 vs KTM-M	WBGene00012582	1.49287	8.88367
E. coli OP50 vs KTM	WBGene00003956	0.865516	13.0429		E. coli OP50 vs E. coli HT115	WBGene00006533	1.06419	5.3806		E. coli OP50 vs A. tropicalis	WBGene00021814	-1.76931	16.7854		E. coli OP50 vs KTM-M	WBGene00020891	-1.79141	8.85832
E. coli OP50 vs KTM	WBGene00011668	-4.51851	13.0095		E. coli OP50 vs E. coli HT115	WBGene00008741	-1.06939	5.37569		E. coli OP50 vs A. tropicalis	WBGene00017719	-1.1597	16.7846		E. coli OP50 vs KTM-M	WBGene00016912	2.24331	8.81551
E. coli OP50 vs KTM	WBGene00022644	-2.4649	12.995		E. coli OP50 vs E. coli HT115	WBGene00022587	2.82471	5.36294		E. coli OP50 vs A. tropicalis	WBGene00018195	2.46379	16.7346		E. coli OP50 vs KTM-M	WBGene00019060	1.47369	8.81077
E. coli OP50 vs KTM	WBGene00017874	-1.23528	12.8755		E. coli OP50 vs E. coli HT115	WBGene00013334	1.11733	5.35023		E. coli OP50 vs A. tropicalis	WBGene00018249	0.899572	16.7101		E. coli OP50 vs KTM-M	WBGene00020311	-0.852623	8.77787
E. coli OP50 vs KTM	WBGene00020774	2.96343	12.842		E. coli OP50 vs E. coli HT115	WBGene00003752	-1.9851	5.34368		E. coli OP50 vs A. tropicalis	WBGene00017718	-2.60801	16.6384		E. coli OP50 vs KTM-M	WBGene00016309	-3.90689	8.73648
E. coli OP50 vs KTM	WBGene00010540	1.0713	12.8136		E. coli OP50 vs E. coli HT115	WBGene00044174	-2.95917	5.34566		E. coli OP50 vs A. tropicalis	WBGene00012324	-1.64882	16.6191		E. coli OP50 vs KTM-M	WBGene00001950	-2.11589	8.72115
E. coli OP50 vs KTM	WBGene00007913	-1.82141	12.7706		E. coli OP50 vs E. coli HT115	WBGene00001444	-1.98503	5.34025		E. coli OP50 vs A. tropicalis	WBGene00000981	1.88184	16.6112		E. coli OP50 vs KTM-M	WBGene00008097	4.08178	8.71386
E. coli OP50 vs KTM	WBGene00019914	-1.1937	12.7469		E. coli OP50 vs E. coli HT115	WBGene00010461	7.97151	5.32701		E. coli OP50 vs A. tropicalis	WBGene00016431	-2.76577	16.6035		E. coli OP50 vs KTM-M	WBGene00017501	4.50895	8.68067
E. coli OP50 vs KTM	WBGene00014152	1.1347	12.7409		E. coli OP50 vs E. coli HT115	WBGene00003891	-0.895002	5.31489		E. coli OP50 vs A. tropicalis	WBGene00019322	-1.09668	16.3996		E. coli OP50 vs KTM-M	WBGene00013699	-3.84996	8.66565
E. coli OP50 vs KTM	WBGene00016845	2.78045	12.6966		E. coli OP50 vs E. coli HT115	WBGene00045412	7.06348	5.31419		E. coli OP50 vs A. tropicalis	WBGene00194769	2.249	16.2328		E. coli OP50 vs KTM-M	WBGene00019952	-8.36493	8.64517
E. coli OP50 vs KTM	WBGene00020311	-0.895716	12.6927		E. coli OP50 vs E. coli HT115	WBGene00016918	-0.720466	5.31076		E. coli OP50 vs A. tropicalis	WBGene00044191	-1.17803	16.1406		E. coli OP50 vs KTM-M	WBGene00017912	-5.23885	8.64683
E. coli OP50 vs KTM	WBGene00017594	1.48137	12.6685		E. coli OP50 vs E. coli HT115	WBGene00007459	2.14612	5.30619		E. coli OP50 vs A. tropicalis	WBGene00007122	-0.710808	16.1381		E. coli OP50 vs KTM-M	WBGene00020788	-1.74349	8.6123
E. coli OP50 vs KTM	WBGene00009980	-0.745368	12.6334		E. coli OP50 vs E. coli HT115	WBGene00018214	-0.851087	5.30478		E. coli OP50 vs A. tropicalis	WBGene00021236	3.1218	16.1221		E. coli OP50 vs KTM-M	WBGene00021544	-0.939167	8.60994
E. coli OP50 vs KTM	WBGene00013074	-3.41042	12.6273		E. coli OP50 vs E. coli HT115	WBGene00006603	-1.21024	5.28293		E. coli OP50 vs A. tropicalis	WBGene00010130	-0.644049	16.0272		E. coli OP50 vs KTM-M	WBGene00019923	-3.12855	8.59147
E. coli OP50 vs KTM	WBGene00009824	-2.56976	12.4648		E. coli OP50 vs E. coli HT115	WBGene00022848	0.782228	5.26359		E. coli OP50 vs A. tropicalis	WBGene00007913	-2.39929	15.8943		E. coli OP50 vs KTM-M	WBGene00004986	1.27233	8.58462
E. coli OP50 vs KTM	WBGene00022256	9.27525	12.4219		E. coli OP50 vs E. coli HT115	WBGene00015573	5.17297	5.25845		E. coli OP50 vs A. tropicalis	WBGene00000005	-1.91634	15.8075		E. coli OP50 vs KTM-M	WBGene00007836	-1.35143	8.56415
E. coli OP50 vs KTM	WBGene00021581	7.26064	12.4099		E. coli OP50 vs E. coli HT115	WBGene00019652	-3.60401	5.25253		E. coli OP50 vs A. tropicalis	WBGene00003815	-0.706846	15.8047		E. coli OP50 vs KTM-M	WBGene00017303	-2.02124	8.55534
E. coli OP50 vs KTM	WBGene00018145	-0.717643	12.3639		E. coli OP50 vs E. coli HT115	WBGene00012291	-0.707894	5.24704		E. coli OP50 vs A. tropicalis	WBGene00017703	-3.13959	15.5969		E. coli OP50 vs KTM-M	WBGene00020611	2.86247	8.55544
E. coli OP50 vs KTM	WBGene00007812	-0.934926	12.3658		E. coli OP50 vs E. coli HT115	WBGene00020672	-1.99203	5.2435		E. coli OP50 vs A. tropicalis	WBGene00012398	4.79277	15.5851		E. coli OP50 vs KTM-M	WBGene00010877	-1.40208	8.51007
E. coli OP50 vs KTM	WBGene00020256	0.961806	12.2897		E. coli OP50 vs E. coli HT115	WBGene00003378	-0.661901	5.23882		E. coli OP50 vs A. tropicalis	WBGene00017303	2.68153	15.5763		E. coli OP50 vs KTM-M	WBGene00010034	2.13127	8.50336
E. coli OP50 vs KTM	WBGene00021565	-3.2166	12.2802		E. coli OP50 vs E. coli HT115	WBGene00004924	-1.32189	5.23118		E. coli OP50 vs A. tropicalis	WBGene00044457	-2.95183	15.4903		E. coli OP50 vs KTM-M	WBGene00008922	-1.87012	8.48624
E. coli OP50 vs KTM	WBGene00009236	3.57314	12.2713		E. coli OP50 vs E. coli HT115	WBGene00044019	-0.893482	5.23303		E. coli OP50 vs A. tropicalis	WBGene00001029	-0.671844	15.4489		E. coli OP50 vs KTM-M	WBGene00007213	-3.13242	8.47709
E. coli OP50 vs KTM	WBGene00013146	2.89344	12.2675		E. coli OP50 vs E. coli HT115	WBGene00010989	1.15246	5.22643		E. coli OP50 vs A. tropicalis	WBGene00013118	1.33299	15.4385		E. coli OP50 vs KTM-M	WBGene00000785	-1.08909	8.45351
E. coli OP50 vs KTM	WBGene00001478	-1.64021	12.2257		E. coli OP50 vs E. coli HT115	WBGene00004219	3.0831	5.21863		E. coli OP50 vs A. tropicalis	WBGene00015042	4.35016	15.4198		E. coli OP50 vs KTM-M	WBGene00019814	-2.96338	8.40541
E. coli OP50 vs KTM	WBGene00016943	-6.86112	12.2195		E. coli OP50 vs E. coli HT115	WBGene00000373	-1.4118	5.218		E. coli OP50 vs A. tropicalis	WBGene00006649	1.71424	15.3603		E. coli OP50 vs KTM-M	WBGene00009236	3.19562	8.35783
E. coli OP50 vs KTM	WBGene00021236	2.41124	12.2007		E. coli OP50 vs E. coli HT115	WBGene00011124	-0.590451	5.21366		E. coli OP50 vs A. tropicalis	WBGene00002891	-1.06086	15.3263		E. coli OP50 vs KTM-M	WBGene00008782	-2.92993	8.35446
E. coli OP50 vs KTM	WBGene00269355	2.36985	12.1514		E. coli OP50 vs E. coli HT115	WBGene00012032	3.80964	5.20902		E. coli OP50 vs A. tropicalis	WBGene00020812	1.08911	15.3113		E. coli OP50 vs KTM-M	WBGene00013906	-1.59998	8.34454
E. coli OP50 vs KTM	WBGene00016883	3.00286	12.142		E. coli OP50 vs E. coli HT115	WBGene00013515	-3.1729	5.18112		E. coli OP50 vs A. tropicalis	WBGene00007677	3.15397	15.2941		E. coli OP50 vs KTM-M	WBGene00011725	1.95938	8.32343
E. coli OP50 vs KTM	WBGene00016013	-4.14898	12.1083		E. coli OP50 vs E. coli HT115	WBGene00010424	-1.11892	5.18225		E. coli OP50 vs A. tropicalis	WBGene00018731	3.97442	15.2816		E. coli OP50 vs KTM-M	WBGene00014697	1.19723	8.30487
E. coli OP50 vs KTM	WBGene00007122	-0.528167	12.1086		E. coli OP50 vs E. coli HT115	WBGene00019015	-3.33764	5.1779		E. coli OP50 vs A. tropicalis	WBGene00009236	4.3394	15.2825		E. coli OP50 vs KTM-M	WBGene00010988	-0.772705	8.29006
E. coli OP50 vs KTM	WBGene00009518	2.01074	12.0554		E. coli OP50 vs E. coli HT115	WBGene00009772	0.312409	5.1821		E. coli OP50 vs A. tropicalis	WBGene00018823	-1.89572	15.2758		E. coli OP50 vs KTM-M	WBGene00019703	-2.90952	8.24161
E. coli OP50 vs KTM	WBGene00194769	1.68375	12.0201		E. coli OP50 vs E. coli HT115	WBGene00003643	-2.23889	5.17782		E. coli OP50 vs A. tropicalis	WBGene00017592	2.27091	15.2718		E. coli OP50 vs KTM-M	WBGene00021602	1.2657	8.17534
E. coli OP50 vs KTM	WBGene00021448	-2.9468	11.9902		E. coli OP50 vs E. coli HT115	WBGene00022547	-6.4851	5.15486		E. coli OP50 vs A. tropicalis	WBGene00017498	6.32567	15.1686		E. coli OP50 vs KTM-M	WBGene00007964	1.04364	8.16835
E. coli OP50 vs KTM	WBGene00019699	3.13295	11.8993		E. coli OP50 vs E. coli HT115	WBGene00003754	-2.19061	5.15038		E. coli OP50 vs A. tropicalis	WBGene00016866	2.53324	15.1441		E. coli OP50 vs KTM-M	WBGene00017498	4.53718	8.15131
E. coli OP50 vs KTM	WBGene00017378	3.42861	11.8673		E. coli OP50 vs E. coli HT115	WBGene00002216	-0.790876	5.1521		E. coli OP50 vs A. tropicalis	WBGene00019510	-1.0358	15.0459		E. coli OP50 vs KTM-M	WBGene00001820	-2.3987	8.14528
E. coli OP50 vs KTM	WBGene00022858	0.78259	11.8244		E. coli OP50 vs E. coli HT115	WBGene00011839	-2.182	5.14455		E. coli OP50 vs A. tropicalis	WBGene00016048	-1.79924	15.0445		E. coli OP50 vs KTM-M	WBGene00022112	-3.25918	8.13815
E. coli OP50 vs KTM	WBGene00019225	0.892531	11.7934		E. coli OP50 vs E. coli HT115	WBGene00011830	-0.904149	5.14519		E. coli OP50 vs A. tropicalis	WBGene00006608	-0.89769	14.9694		E. coli OP50 vs KTM-M	WBGene00017601	-3.1648	8.10464
E. coli OP50 vs KTM	WBGene00006650	2.55163	11.7845		E. coli OP50 vs E. coli HT115	WBGene00007482	-3.71693	5.13682		E. coli OP50 vs A. tropicalis	WBGene00009706	-7.11578	14.9626		E. coli OP50 vs KTM-M	WBGene00018109	-7.50876	8.09552
E. coli OP50 vs KTM	WBGene00015122	0.920336	11.7824		E. coli OP50 vs E. coli HT115	WBGene00008360	-3.54951	5.13186		E. coli OP50 vs A. tropicalis	WBGene00008132	-1.04091	14.9467		E. coli OP50 vs KTM-M	WBGene00012850	-1.20716	8.04275
E. coli OP50 vs KTM	WBGene00010811	1.14956	11.7473		E. coli OP50 vs E. coli HT115	WBGene00017968	-1.11946	5.13001		E. coli OP50 vs A. tropicalis	WBGene00008566	-3.22414	14.9257		E. coli OP50 vs KTM-M	WBGene00016048	-1.28418	8.02492
E. coli OP50 vs KTM	WBGene00021239	0.802082	11.7379		E. coli OP50 vs E. coli HT115	WBGene00019770	-0.451626	5.12575		E. coli OP50 vs A. tropicalis	WBGene00006920	-0.922278	14.8635		E. coli OP50 vs KTM-M	WBGene00014667	0.877003	8.02379
E. coli OP50 vs KTM	WBGene00021590	-2.68941	11.6851		E. coli OP50 vs E. coli HT115	WBGene00007591	-0.700603	5.11955		E. coli OP50 vs A. tropicalis	WBGene00001239	-0.803716	14.8504		E. coli OP50 vs KTM-M	WBGene00044047	-7.73225	8.0226
E. coli OP50 vs KTM	WBGene00019967	-1.91605	11.5022		E. coli OP50 vs E. coli HT115	WBGene00017247	-1.96556	5.12101		E. coli OP50 vs A. tropicalis	WBGene00004810	1.21162	14.8398		E. coli OP50 vs KTM-M	WBGene00020166	-0.606043	7.9339
E. coli OP50 vs KTM	WBGene00219316	1.20256	11.4831		E. coli OP50 vs E. coli HT115	WBGene00004227	-0.954757	5.11849		E. coli OP50 vs A. tropicalis	WBGene00018643	-5.0056	14.7446		E. coli OP50 vs KTM-M	WBGene00003616	-1.57287	7.93043
E. coli OP50 vs KTM	WBGene00016325	-0.860819	11.4259		E. coli OP50 vs E. coli HT115	WBGene00006591	-0.928541	5.10737		E. coli OP50 vs A. tropicalis	WBGene00007130	2.13735	14.7354		E. coli OP50 vs KTM-M	WBGene00017481	-2.34073	7.92051
E. coli OP50 vs KTM	WBGene00011694	-1.9438	11.3808		E. coli OP50 vs E. coli HT115	WBGene00003748	-0.889538	5.10601		E. coli OP50 vs A. tropicalis	WBGene00011733	2.19558	14.7169		E. coli OP50 vs KTM-M	WBGene00020081	-2.95461	7.91568
E. coli OP50 vs KTM	WBGene00012747	1.0699	11.3061		E. coli OP50 vs E. coli HT115	WBGene00004155	5.48644	5.10414		E. coli OP50 vs A. tropicalis	WBGene00000781	3.54335	14.6828		E. coli OP50 vs KTM-M	WBGene00000784	-1.81646	7.87096
E. coli OP50 vs KTM	WBGene00015884	4.65019	11.2861		E. coli OP50 vs E. coli HT115	WBGene00003747	-1.41024	5.09762		E. coli OP50 vs A. tropicalis	WBGene00001852	2.32547	14.6833		E. coli OP50 vs KTM-M	WBGene00004513	-1.82876	7.85572
E. coli OP50 vs KTM	WBGene00010277	-1.60954	11.1579		E. coli OP50 vs E. coli HT115	WBGene00011436	-0.828816	5.09905		E. coli OP50 vs A. tropicalis	WBGene00016458	1.27395	14.6785		E. coli OP50 vs KTM-M	WBGene00007362	-2.37561	7.84669
E. coli OP50 vs KTM	WBGene00020962	-1.40858	11.1306		E. coli OP50 vs E. coli HT115	WBGene00023209	-0.517287	5.09489		E. coli OP50 vs A. tropicalis	WBGene00001441	1.82138	14.6472		E. coli OP50 vs KTM-M	WBGene00022508	0.85478	7.83704
E. coli OP50 vs KTM	WBGene00012819	1.97676	11.114		E. coli OP50 vs E. coli HT115	WBGene00010940	-2.66527	5.09229		E. coli OP50 vs A. tropicalis	WBGene00021420	-0.896883	14.6203		E. coli OP50 vs KTM-M	WBGene00019035	-3.30239	7.8162
E. coli OP50 vs KTM	WBGene00003485	-1.48322	11.1056		E. coli OP50 vs E. coli HT115	WBGene00008603	-1.05179	5.08555		E. coli OP50 vs A. tropicalis	WBGene00020269	-0.747184	14.6093		E. coli OP50 vs KTM-M	WBGene00005291	-2.7503	7.81017
E. coli OP50 vs KTM	WBGene00018594	-1.58872	11.1038		E. coli OP50 vs E. coli HT115	WBGene00009674	-0.401288	5.07031		E. coli OP50 vs A. tropicalis	WBGene00008593	2.52581	14.5774		E. coli OP50 vs KTM-M	WBGene00019239	-3.10684	7.80043
E. coli OP50 vs KTM	WBGene00000775	-1.26681	11.0869		E. coli OP50 vs E. coli HT115	WBGene00008874	-7.06668	5.07014		E. coli OP50 vs A. tropicalis	WBGene00009835	5.27012	14.5397		E. coli OP50 vs KTM-M	WBGene00016359	-2.59307	7.79104
E. coli OP50 vs KTM	WBGene00019779	1.42764	11.0873		E. coli OP50 vs E. coli HT115	WBGene00010617	-0.935063	5.05046		E. coli OP50 vs A. tropicalis	WBGene00004157	2.25976	14.5267		E. coli OP50 vs KTM-M	WBGene00015064	-0.869054	7.74082
E. coli OP50 vs KTM	WBGene00020741	3.36639	11.0805		E. coli OP50 vs E. coli HT115	WBGene00012231	-0.635835	5.05042		E. coli OP50 vs A. tropicalis	WBGene00020909	1.06699	14.4786		E. coli OP50 vs KTM-M	WBGene00004005	0.879283	7.70851
E. coli OP50 vs KTM	WBGene00006609	1.02737	11.0779		E. coli OP50 vs E. coli HT115	WBGene00018268	-1.37516	5.03734		E. coli OP50 vs A. tropicalis	WBGene00045488	-3.87256	14.4446		E. coli OP50 vs KTM-M	WBGene00022382	-2.44923	7.70458
E. coli OP50 vs KTM	WBGene00016664	-2.55923	11.0605		E. coli OP50 vs E. coli HT115	WBGene00008027	-2.26823	5.03086		E. coli OP50 vs A. tropicalis	WBGene00021469	1.72195	14.4217		E. coli OP50 vs KTM-M	WBGene00016325	-0.810944	7.69858
E. coli OP50 vs KTM	WBGene00003786	-0.857989	11.0546		E. coli OP50 vs E. coli HT115	WBGene00009968	-1.74322	5.03168		E. coli OP50 vs A. tropicalis	WBGene00010628	1.46166	14.4201		E. coli OP50 vs KTM-M	WBGene00019704	-3.46372	7.69435
E. coli OP50 vs KTM	WBGene00022490	1.01176	11.0514		E. coli OP50 vs E. coli HT115	WBGene00009785	-1.16543	5.02785		E. coli OP50 vs A. tropicalis	WBGene00001165	1.33358	14.3791		E. coli OP50 vs KTM-M	WBGene00019039	-5.47544	7.68348
E. coli OP50 vs KTM	WBGene00044898	-2.19909	11.0416		E. coli OP50 vs E. coli HT115	WBGene00044489	-4.34239	5.02586		E. coli OP50 vs A. tropicalis	WBGene00014732	6.26799	14.349		E. coli OP50 vs KTM-M	WBGene00018811	-0.935973	7.65943
E. coli OP50 vs KTM	WBGene00008936	-1.02391	11.0368		E. coli OP50 vs E. coli HT115	WBGene00011095	-0.850205	5.0141		E. coli OP50 vs A. tropicalis	WBGene00022765	-0.800671	14.3104		E. coli OP50 vs KTM-M	WBGene00019591	-3.53215	7.65933
E. coli OP50 vs KTM	WBGene00016797	-2.65237	10.9727		E. coli OP50 vs E. coli HT115	WBGene00012293	-1.24394	5.00575		E. coli OP50 vs A. tropicalis	WBGene00019001	-0.583451	14.2772		E. coli OP50 vs KTM-M	WBGene00044798	-4.83319	7.64375
E. coli OP50 vs KTM	WBGene00010133	1.52939	10.9716		E. coli OP50 vs E. coli HT115	WBGene00019837	-1.3086	5.00047		E. coli OP50 vs A. tropicalis	WBGene00019466	1.32836	14.2558		E. coli OP50 vs KTM-M	WBGene00045058	-2.15021	7.64109
E. coli OP50 vs KTM	WBGene00021647	-0.704073	10.92		E. coli OP50 vs E. coli HT115	WBGene00017874	-0.849007	4.98128		E. coli OP50 vs A. tropicalis	WBGene00017433	3.36171	14.2463		E. coli OP50 vs KTM-M	WBGene00010142	-2.16313	7.63011
E. coli OP50 vs KTM	WBGene00015933	-1.89396	10.896		E. coli OP50 vs E. coli HT115	WBGene00007963	0.933795	4.97845		E. coli OP50 vs A. tropicalis	WBGene00020456	2.29561	14.2158		E. coli OP50 vs KTM-M	WBGene00022559	-3.48191	7.60392
E. coli OP50 vs KTM	WBGene00044296	1.19241	10.7566		E. coli OP50 vs E. coli HT115	WBGene00002265	-0.954828	4.9702		E. coli OP50 vs A. tropicalis	WBGene00012139	1.86277	14.1711		E. coli OP50 vs KTM-M	WBGene00011231	-3.57042	7.59616
E. coli OP50 vs KTM	WBGene00001428	-1.18982	10.7294		E. coli OP50 vs E. coli HT115	WBGene00004005	-0.714004	4.96461		E. coli OP50 vs A. tropicalis	WBGene00045411	5.59159	14.1669		E. coli OP50 vs KTM-M	WBGene00022741	-2.23001	7.55731
E. coli OP50 vs KTM	WBGene00015878	3.79468	10.7262		E. coli OP50 vs E. coli HT115	WBGene00014576	0.845815	4.95701		E. coli OP50 vs A. tropicalis	WBGene00004058	-2.13363	14.1633		E. coli OP50 vs KTM-M	WBGene00007455	-1.95565	7.53815
E. coli OP50 vs KTM	WBGene00008583	-1.58516	10.7004		E. coli OP50 vs E. coli HT115	WBGene00010865	-4.12386	4.94445		E. coli OP50 vs A. tropicalis	WBGene00000198	-0.897139	14.1256		E. coli OP50 vs KTM-M	WBGene00020050	0.783789	7.53398
E. coli OP50 vs KTM	WBGene00018803	3.52975	10.6844		E. coli OP50 vs E. coli HT115	WBGene00012123	-2.43832	4.94435		E. coli OP50 vs A. tropicalis	WBGene00016768	1.69626	14.0537		E. coli OP50 vs KTM-M	WBGene00012851	-2.17238	7.512
E. coli OP50 vs KTM	WBGene00014054	-0.435439	10.6611		E. coli OP50 vs E. coli HT115	WBGene00010597	1.9255	4.94451		E. coli OP50 vs A. tropicalis	WBGene00021590	-3.4987	14.0415		E. coli OP50 vs KTM-M	WBGene00000457	-3.80942	7.4783
E. coli OP50 vs KTM	WBGene00019421	10.3244	10.6566		E. coli OP50 vs E. coli HT115	WBGene00003235	-1.08787	4.92929		E. coli OP50 vs A. tropicalis	WBGene00000671	-2.25733	13.9735		E. coli OP50 vs KTM-M	WBGene00001981	-2.29123	7.46646
E. coli OP50 vs KTM	WBGene00018293	-2.0155	10.5834		E. coli OP50 vs E. coli HT115	WBGene00021872	1.33604	4.92741		E. coli OP50 vs A. tropicalis	WBGene00022046	-1.0746	13.9711		E. coli OP50 vs KTM-M	WBGene00003185	0.473822	7.44136
E. coli OP50 vs KTM	WBGene00003610	-1.67256	10.5623		E. coli OP50 vs E. coli HT115	WBGene00004311	-0.740309	4.91916		E. coli OP50 vs A. tropicalis	WBGene00005444	-10.2755	13.9683		E. coli OP50 vs KTM-M	WBGene00011432	-2.92669	7.42314
E. coli OP50 vs KTM	WBGene00018384	1.95336	10.5442		E. coli OP50 vs E. coli HT115	WBGene00020386	-3.29462	4.91937		E. coli OP50 vs A. tropicalis	WBGene00007725	1.85653	13.8856		E. coli OP50 vs KTM-M	WBGene00013583	-3.18471	7.38254
E. coli OP50 vs KTM	WBGene00013986	-1.46133	10.5066		E. coli OP50 vs E. coli HT115	WBGene00018643	1.90948	4.90895		E. coli OP50 vs A. tropicalis	WBGene00001623	2.18171	13.8559		E. coli OP50 vs KTM-M	WBGene00004512	-1.86585	7.3718
E. coli OP50 vs KTM	WBGene00008757	11.61	10.4446		E. coli OP50 vs E. coli HT115	WBGene00004990	0.626678	4.90748		E. coli OP50 vs A. tropicalis	WBGene00015381	1.41978	13.8525		E. coli OP50 vs KTM-M	WBGene00015899	0.668898	7.34469
E. coli OP50 vs KTM	WBGene00006404	-1.23272	10.4412		E. coli OP50 vs E. coli HT115	WBGene00021894	-3.06408	4.8823		E. coli OP50 vs A. tropicalis	WBGene00020158	1.0182	13.8458		E. coli OP50 vs KTM-M	WBGene00000301	-1.83458	7.3346
E. coli OP50 vs KTM	WBGene00020550	3.54997	10.4229		E. coli OP50 vs E. coli HT115	WBGene00012538	-1.30948	4.88042		E. coli OP50 vs A. tropicalis	WBGene00020788	-2.24902	13.8282		E. coli OP50 vs KTM-M	WBGene00009047	-5.67981	7.30718
E. coli OP50 vs KTM	WBGene00086565	3.35427	10.4132		E. coli OP50 vs E. coli HT115	WBGene00017717	-0.933795	4.88164		E. coli OP50 vs A. tropicalis	WBGene00012176	5.64124	13.819		E. coli OP50 vs KTM-M	WBGene00018643	-2.68951	7.2981
E. coli OP50 vs KTM	WBGene00018907	1.72282	10.389		E. coli OP50 vs E. coli HT115	WBGene00016325	-0.622631	4.88655		E. coli OP50 vs A. tropicalis	WBGene00020311	-1.08442	13.8098		E. coli OP50 vs KTM-M	WBGene00015112	-1.76731	7.29852
E. coli OP50 vs KTM	WBGene00015949	1.24929	10.3609		E. coli OP50 vs E. coli HT115	WBGene00014053	-1.75991	4.88226		E. coli OP50 vs A. tropicalis	WBGene00017881	-1.51007	13.7926		E. coli OP50 vs KTM-M	WBGene00013280	-3.74938	7.27671
E. coli OP50 vs KTM	WBGene00008993	-1.82684	10.3344		E. coli OP50 vs E. coli HT115	WBGene00012296	-3.48756	4.87289		E. coli OP50 vs A. tropicalis	WBGene00022122	-1.14954	13.785		E. coli OP50 vs KTM-M	WBGene00011397	1.57299	7.24204
E. coli OP50 vs KTM	WBGene00020649	1.38851	10.2712		E. coli OP50 vs E. coli HT115	WBGene00001794	-0.607156	4.86732		E. coli OP50 vs A. tropicalis	WBGene00015802	-1.25774	13.7703		E. coli OP50 vs KTM-M	WBGene00022557	-2.73451	7.21547
E. coli OP50 vs KTM	WBGene00013900	6.33157	10.2394		E. coli OP50 vs E. coli HT115	WBGene00000979	4.18055	4.86822		E. coli OP50 vs A. tropicalis	WBGene00015913	-6.97336	13.7479		E. coli OP50 vs KTM-M	WBGene00022265	-2.43249	7.20006
E. coli OP50 vs KTM	WBGene00014003	-1.99773	10.1369		E. coli OP50 vs E. coli HT115	WBGene00013499	-1.37665	4.86119		E. coli OP50 vs A. tropicalis	WBGene00018384	2.57709	13.6679		E. coli OP50 vs KTM-M	WBGene00020672	-2.39838	7.18861
E. coli OP50 vs KTM	WBGene00050899	2.81385	10.1199		E. coli OP50 vs E. coli HT115	WBGene00017671	-1.50453	4.85518		E. coli OP50 vs A. tropicalis	WBGene00000986	3.40788	13.6662		E. coli OP50 vs KTM-M	WBGene00004114	1.57088	7.1513
E. coli OP50 vs KTM	WBGene00017834	1.15369	10.0756		E. coli OP50 vs E. coli HT115	WBGene00010769	1.00831	4.85534		E. coli OP50 vs A. tropicalis	WBGene00004373	-0.6573	13.659		E. coli OP50 vs KTM-M	WBGene00017336	-2.03426	7.14814
E. coli OP50 vs KTM	WBGene00003968	1.87191	10.0575		E. coli OP50 vs E. coli HT115	WBGene00002299	-0.519259	4.85102		E. coli OP50 vs A. tropicalis	WBGene00022597	3.14266	13.6385		E. coli OP50 vs KTM-M	WBGene00010240	-7.22998	7.12016
E. coli OP50 vs KTM	WBGene00000115	-0.75405	10.044		E. coli OP50 vs E. coli HT115	WBGene00010209	1.22441	4.83899		E. coli OP50 vs A. tropicalis	WBGene00001028	-0.586067	13.4615		E. coli OP50 vs KTM-M	WBGene00003378	-0.787351	7.12043
E. coli OP50 vs KTM	WBGene00009677	-2.50062	10.035		E. coli OP50 vs E. coli HT115	WBGene00008388	-1.6814	4.83506		E. coli OP50 vs A. tropicalis	WBGene00000715	-3.4417	13.4503		E. coli OP50 vs KTM-M	WBGene00021603	1.25564	7.12311
E. coli OP50 vs KTM	WBGene00000981	1.24988	9.99775		E. coli OP50 vs E. coli HT115	WBGene00044491	-6.5822	4.82409		E. coli OP50 vs A. tropicalis	WBGene00013762	1.2611	13.4377		E. coli OP50 vs KTM-M	WBGene00006547	-2.00232	7.10914
E. coli OP50 vs KTM	WBGene00011753	-2.93874	9.99704		E. coli OP50 vs E. coli HT115	WBGene00020394	-2.29151	4.80842		E. coli OP50 vs A. tropicalis	WBGene00020710	1.1944	13.4315		E. coli OP50 vs KTM-M	WBGene00015759	1.31955	7.07211
E. coli OP50 vs KTM	WBGene00016860	-1.40782	9.98632		E. coli OP50 vs E. coli HT115	WBGene00018731	2.11653	4.78753		E. coli OP50 vs A. tropicalis	WBGene00044719	3.65458	13.3844		E. coli OP50 vs KTM-M	WBGene00019420	-4.22826	7.05165
E. coli OP50 vs KTM	WBGene00015052	3.2501	9.98155		E. coli OP50 vs E. coli HT115	WBGene00004100	-1.83119	4.78072		E. coli OP50 vs A. tropicalis	WBGene00021224	-3.99897	13.3397		E. coli OP50 vs KTM-M	WBGene00003983	-2.57219	7.05185
E. coli OP50 vs KTM	WBGene00010928	-8.62094	9.97773		E. coli OP50 vs E. coli HT115	WBGene00017331	-2.67768	4.77714		E. coli OP50 vs A. tropicalis	WBGene00019932	1.66058	13.2971		E. coli OP50 vs KTM-M	WBGene00010585	-2.65581	7.04897
E. coli OP50 vs KTM	WBGene00008803	-1.50885	9.95837		E. coli OP50 vs E. coli HT115	WBGene00010877	-1.01132	4.77703		E. coli OP50 vs A. tropicalis	WBGene00003658	-2.26437	13.2644		E. coli OP50 vs KTM-M	WBGene00001262	-0.431731	7.01476
E. coli OP50 vs KTM	WBGene00003999	-2.06504	9.92861		E. coli OP50 vs E. coli HT115	WBGene00003749	-1.82076	4.77347		E. coli OP50 vs A. tropicalis	WBGene00008829	-3.86735	13.2247		E. coli OP50 vs KTM-M	WBGene00000449	-3.1228	6.99895
E. coli OP50 vs KTM	WBGene00010274	-2.19791	9.9146		E. coli OP50 vs E. coli HT115	WBGene00017658	-2.49089	4.76495		E. coli OP50 vs A. tropicalis	WBGene00017874	-1.44762	13.2216		E. coli OP50 vs KTM-M	WBGene00019830	-1.86253	6.97749
E. coli OP50 vs KTM	WBGene00013901	-2.94918	9.90199		E. coli OP50 vs E. coli HT115	WBGene00009532	-0.851986	4.7619		E. coli OP50 vs A. tropicalis	WBGene00017734	-0.768117	13.2013		E. coli OP50 vs KTM-M	WBGene00004235	-0.726891	6.96854
E. coli OP50 vs KTM	WBGene00003658	-1.66874	9.89202		E. coli OP50 vs E. coli HT115	WBGene00008233	-1.13022	4.74876		E. coli OP50 vs A. tropicalis	WBGene00006591	-1.56728	13.1857		E. coli OP50 vs KTM-M	WBGene00010887	-1.38752	6.96547
E. coli OP50 vs KTM	WBGene00017734	-0.569416	9.87967		E. coli OP50 vs E. coli HT115	WBGene00016425	1.4871	4.7462		E. coli OP50 vs A. tropicalis	WBGene00006331	1.72684	13.1818		E. coli OP50 vs KTM-M	WBGene00022194	1.36764	6.91809
E. coli OP50 vs KTM	WBGene00015043	-1.70801	9.84637		E. coli OP50 vs E. coli HT115	WBGene00017499	2.48195	4.73593		E. coli OP50 vs A. tropicalis	WBGene00002879	-0.779559	13.1636		E. coli OP50 vs KTM-M	WBGene00019922	-2.36664	6.90709
E. coli OP50 vs KTM	WBGene00009047	-5.43402	9.8309		E. coli OP50 vs E. coli HT115	WBGene00017322	-0.873258	4.72862		E. coli OP50 vs A. tropicalis	WBGene00001754	2.17802	13.1186		E. coli OP50 vs KTM-M	WBGene00004068	0.444121	6.89675
E. coli OP50 vs KTM	WBGene00003643	-2.76333	9.81834		E. coli OP50 vs E. coli HT115	WBGene00009991	3.10406	4.7272		E. coli OP50 vs A. tropicalis	WBGene00011879	-2.90367	13.0149		E. coli OP50 vs KTM-M	WBGene00003613	1.79913	6.88814
E. coli OP50 vs KTM	WBGene00016027	-2.24272	9.79246		E. coli OP50 vs E. coli HT115	WBGene00001622	-0.85834	4.72205		E. coli OP50 vs A. tropicalis	WBGene00010638	-0.796288	13.0027		E. coli OP50 vs KTM-M	WBGene00010105	-3.44061	6.8651
E. coli OP50 vs KTM	WBGene00012538	-1.66134	9.75531		E. coli OP50 vs E. coli HT115	WBGene00000713	-0.921443	4.71785		E. coli OP50 vs A. tropicalis	WBGene00018802	-0.614376	13.0015		E. coli OP50 vs KTM-M	WBGene00020543	-3.38397	6.84392
E. coli OP50 vs KTM	WBGene00012612	9.07097	9.75379		E. coli OP50 vs E. coli HT115	WBGene00007357	-0.946281	4.71402		E. coli OP50 vs A. tropicalis	WBGene00017417	-1.76023	12.9914		E. coli OP50 vs KTM-M	WBGene00018055	1.39806	6.83766
E. coli OP50 vs KTM	WBGene00007455	-1.93625	9.6549		E. coli OP50 vs E. coli HT115	WBGene00009096	-1.87048	4.68434		E. coli OP50 vs A. tropicalis	WBGene00015941	-0.932003	12.9322		E. coli OP50 vs KTM-M	WBGene00009306	0.744253	6.83328
E. coli OP50 vs KTM	WBGene00016942	-2.53653	9.60708		E. coli OP50 vs E. coli HT115	WBGene00020589	-1.94737	4.6817		E. coli OP50 vs A. tropicalis	WBGene00016918	-1.17088	12.9002		E. coli OP50 vs KTM-M	WBGene00017698	-1.65784	6.82702
E. coli OP50 vs KTM	WBGene00001685	-0.798035	9.59943		E. coli OP50 vs E. coli HT115	WBGene00021975	-0.960344	4.68069		E. coli OP50 vs A. tropicalis	WBGene00013025	-0.793196	12.8907		E. coli OP50 vs KTM-M	WBGene00019921	-6.93203	6.78352
E. coli OP50 vs KTM	WBGene00016884	2.24614	9.59108		E. coli OP50 vs E. coli HT115	WBGene00009291	-2.22178	4.67976		E. coli OP50 vs A. tropicalis	WBGene00003877	-2.73057	12.8874		E. coli OP50 vs KTM-M	WBGene00010123	-3.95734	6.76759
E. coli OP50 vs KTM	WBGene00012404	1.47894	9.58032		E. coli OP50 vs E. coli HT115	WBGene00007450	-3.11017	4.66974		E. coli OP50 vs A. tropicalis	WBGene00010150	1.00073	12.8597		E. coli OP50 vs KTM-M	WBGene00017249	-4.1182	6.74184
E. coli OP50 vs KTM	WBGene00011932	-0.735749	9.57313		E. coli OP50 vs E. coli HT115	WBGene00019160	-1.60069	4.66936		E. coli OP50 vs A. tropicalis	WBGene00009215	3.59272	12.8295		E. coli OP50 vs KTM-M	WBGene00020139	1.07608	6.72545
E. coli OP50 vs KTM	WBGene00017485	-3.08636	9.56673		E. coli OP50 vs E. coli HT115	WBGene00011486	-1.37798	4.6642		E. coli OP50 vs A. tropicalis	WBGene00009189	-0.618206	12.8149		E. coli OP50 vs KTM-M	WBGene00011642	0.550989	6.71965
E. coli OP50 vs KTM	WBGene00009952	-0.509896	9.5647		E. coli OP50 vs E. coli HT115	WBGene00001789	-7.08776	4.64867		E. coli OP50 vs A. tropicalis	WBGene00018466	2.85377	12.7604		E. coli OP50 vs KTM-M	WBGene00006902	-2.91723	6.71973
E. coli OP50 vs KTM	WBGene00045207	5.07195	9.54852		E. coli OP50 vs E. coli HT115	WBGene00012688	-3.9171	4.64422		E. coli OP50 vs A. tropicalis	WBGene00013703	-0.541265	12.7351		E. coli OP50 vs KTM-M	WBGene00013086	-1.74638	6.70463
E. coli OP50 vs KTM	WBGene00044728	2.31934	9.51475		E. coli OP50 vs E. coli HT115	WBGene00009097	-2.52278	4.6342		E. coli OP50 vs A. tropicalis	WBGene00017964	1.53349	12.7253		E. coli OP50 vs KTM-M	WBGene00235267	-2.8028	6.70082
E. coli OP50 vs KTM	WBGene00019232	-2.96491	9.50016		E. coli OP50 vs E. coli HT115	WBGene00006914	-0.873315	4.62946		E. coli OP50 vs A. tropicalis	WBGene00015350	1.45452	12.661		E. coli OP50 vs KTM-M	WBGene00018489	-2.59965	6.69347
E. coli OP50 vs KTM	WBGene00014132	2.83755	9.47137		E. coli OP50 vs E. coli HT115	WBGene00007811	-1.08995	4.62273		E. coli OP50 vs A. tropicalis	WBGene00019654	-3.10016	12.6439		E. coli OP50 vs KTM-M	WBGene00011234	-2.72899	6.68847
E. coli OP50 vs KTM	WBGene00017948	-1.52738	9.47056		E. coli OP50 vs E. coli HT115	WBGene00016907	0.686941	4.62406		E. coli OP50 vs A. tropicalis	WBGene00044772	5.46907	12.627		E. coli OP50 vs KTM-M	WBGene00007182	-2.64062	6.64891
E. coli OP50 vs KTM	WBGene00009835	3.6956	9.38224		E. coli OP50 vs E. coli HT115	WBGene00022396	2.26366	4.61107		E. coli OP50 vs A. tropicalis	WBGene00011753	-3.85139	12.6072		E. coli OP50 vs KTM-M	WBGene00013230	-3.04462	6.61851
E. coli OP50 vs KTM	WBGene00021057	0.782548	9.37604		E. coli OP50 vs E. coli HT115	WBGene00014088	-0.950033	4.60422		E. coli OP50 vs A. tropicalis	WBGene00010015	-0.830718	12.6013		E. coli OP50 vs KTM-M	WBGene00044693	-3.32614	6.61842
E. coli OP50 vs KTM	WBGene00008542	1.30989	9.3732		E. coli OP50 vs E. coli HT115	WBGene00010148	-3.26009	4.59353		E. coli OP50 vs A. tropicalis	WBGene00019284	2.18218	12.5456		E. coli OP50 vs KTM-M	WBGene00012149	-0.857109	6.61766
E. coli OP50 vs KTM	WBGene00010123	-4.03057	9.3543		E. coli OP50 vs E. coli HT115	WBGene00021645	-1.2645	4.59236		E. coli OP50 vs A. tropicalis	WBGene00011800	2.45903	12.4732		E. coli OP50 vs KTM-M	WBGene00016886	-6.52495	6.59916
E. coli OP50 vs KTM	WBGene00020082	-0.578696	9.34303		E. coli OP50 vs E. coli HT115	WBGene00016499	-1.68961	4.59225		E. coli OP50 vs A. tropicalis	WBGene00007963	1.53621	12.4575		E. coli OP50 vs KTM-M	WBGene00012518	2.90842	6.59382
E. coli OP50 vs KTM	WBGene00016022	1.76306	9.32508		E. coli OP50 vs E. coli HT115	WBGene00000370	-0.718116	4.57699		E. coli OP50 vs A. tropicalis	WBGene00018250	-2.52625	12.4243		E. coli OP50 vs KTM-M	WBGene00001538	0.79133	6.57991
E. coli OP50 vs KTM	WBGene00014092	-1.45789	9.28745		E. coli OP50 vs E. coli HT115	WBGene00010835	3.34361	4.57073		E. coli OP50 vs A. tropicalis	WBGene00021371	2.65768	12.4065		E. coli OP50 vs KTM-M	WBGene00010657	-2.38821	6.57573
E. coli OP50 vs KTM	WBGene00020587	-1.96201	9.25674		E. coli OP50 vs E. coli HT115	WBGene00004131	-0.364972	4.5728		E. coli OP50 vs A. tropicalis	WBGene00001523	1.54683	12.4058		E. coli OP50 vs KTM-M	WBGene00008043	-3.77576	6.56754
E. coli OP50 vs KTM	WBGene00012968	1.43657	9.25393		E. coli OP50 vs E. coli HT115	WBGene00011918	-3.60962	4.57332		E. coli OP50 vs A. tropicalis	WBGene00010422	3.02108	12.3972		E. coli OP50 vs KTM-M	WBGene00014669	1.08106	6.55641
E. coli OP50 vs KTM	WBGene00010684	2.61228	9.07785		E. coli OP50 vs E. coli HT115	WBGene00019605	-1.23487	4.57042		E. coli OP50 vs A. tropicalis	WBGene00018910	-4.02748	12.3938		E. coli OP50 vs KTM-M	WBGene00010116	1.13089	6.55528
E. coli OP50 vs KTM	WBGene00009778	4.17717	9.07752		E. coli OP50 vs E. coli HT115	WBGene00000986	-1.98869	4.56905		E. coli OP50 vs A. tropicalis	WBGene00013311	-1.01872	12.3839		E. coli OP50 vs KTM-M	WBGene00022490	0.878541	6.54906
E. coli OP50 vs KTM	WBGene00014472	1.21632	9.04288		E. coli OP50 vs E. coli HT115	WBGene00011706	-1.26737	4.56025		E. coli OP50 vs A. tropicalis	WBGene00021975	-1.66525	12.3762		E. coli OP50 vs KTM-M	WBGene00008542	1.23998	6.55058
E. coli OP50 vs KTM	WBGene00016644	-0.964287	9.0348		E. coli OP50 vs E. coli HT115	WBGene00017246	-2.08635	4.56033		E. coli OP50 vs A. tropicalis	WBGene00009626	-2.38946	12.3715		E. coli OP50 vs KTM-M	WBGene00006938	-2.38689	6.54885
E. coli OP50 vs KTM	WBGene00007422	-3.17478	8.97746		E. coli OP50 vs E. coli HT115	WBGene00011683	-2.71434	4.55417		E. coli OP50 vs A. tropicalis	WBGene00021873	4.30293	12.3443		E. coli OP50 vs KTM-M	WBGene00018766	-2.97631	6.54464
E. coli OP50 vs KTM	WBGene00010334	1.52536	8.95577		E. coli OP50 vs E. coli HT115	WBGene00008333	-1.26001	4.55037		E. coli OP50 vs A. tropicalis	WBGene00003778	4.4771	12.2811		E. coli OP50 vs KTM-M	WBGene00016457	-2.01253	6.5358
E. coli OP50 vs KTM	WBGene00008499	0.85024	8.9364		E. coli OP50 vs E. coli HT115	WBGene00010370	-0.823061	4.54813		E. coli OP50 vs A. tropicalis	WBGene00018603	-3.83557	12.2774		E. coli OP50 vs KTM-M	WBGene00008944	-2.20222	6.52539
E. coli OP50 vs KTM	WBGene00001633	-1.35786	8.93238		E. coli OP50 vs E. coli HT115	WBGene00020017	4.26849	4.53318		E. coli OP50 vs A. tropicalis	WBGene00008040	1.42185	12.2394		E. coli OP50 vs KTM-M	WBGene00017485	-2.92772	6.51357
E. coli OP50 vs KTM	WBGene00021321	1.13451	8.91284		E. coli OP50 vs E. coli HT115	WBGene00020908	-0.635505	4.53108		E. coli OP50 vs A. tropicalis	WBGene00015512	-0.941911	12.2223		E. coli OP50 vs KTM-M	WBGene00004999	0.910753	6.51586
E. coli OP50 vs KTM	WBGene00015196	-1.61297	8.89204		E. coli OP50 vs E. coli HT115	WBGene00006688	-6.71238	4.53139		E. coli OP50 vs A. tropicalis	WBGene00007283	1.49494	12.2099		E. coli OP50 vs KTM-M	WBGene00021293	-2.32619	6.51473
E. coli OP50 vs KTM	WBGene00015355	-1.84852	8.88462		E. coli OP50 vs E. coli HT115	WBGene00003936	-0.565673	4.52479		E. coli OP50 vs A. tropicalis	WBGene00006917	-0.701797	12.1522		E. coli OP50 vs KTM-M	WBGene00000120	-1.12026	6.51054
E. coli OP50 vs KTM	WBGene00017565	-1.66627	8.86215		E. coli OP50 vs E. coli HT115	WBGene00011708	-1.92032	4.5203		E. coli OP50 vs A. tropicalis	WBGene00000677	-3.16675	12.1429		E. coli OP50 vs KTM-M	WBGene00016520	-1.65447	6.49252
E. coli OP50 vs KTM	WBGene00021645	-1.57591	8.85761		E. coli OP50 vs E. coli HT115	WBGene00021909	-1.17391	4.51896		E. coli OP50 vs A. tropicalis	WBGene00001692	-1.88959	12.1361		E. coli OP50 vs KTM-M	WBGene00019470	-3.14887	6.46281
E. coli OP50 vs KTM	WBGene00016892	-1.69837	8.85508		E. coli OP50 vs E. coli HT115	WBGene00000752	-1.03998	4.51382		E. coli OP50 vs A. tropicalis	WBGene00015104	-0.551466	12.111		E. coli OP50 vs KTM-M	WBGene00044719	2.53444	6.44703
E. coli OP50 vs KTM	WBGene00016594	0.921753	8.81232		E. coli OP50 vs E. coli HT115	WBGene00008841	-2.46379	4.50951		E. coli OP50 vs A. tropicalis	WBGene00007455	-2.52604	12.106		E. coli OP50 vs KTM-M	WBGene00010808	-2.71028	6.4416
E. coli OP50 vs KTM	WBGene00000083	-1.15218	8.81038		E. coli OP50 vs E. coli HT115	WBGene00045416	2.32769	4.50214		E. coli OP50 vs A. tropicalis	WBGene00001775	-1.02934	12.1068		E. coli OP50 vs KTM-M	WBGene00021516	-2.37067	6.43922
E. coli OP50 vs KTM	WBGene00219592	2.17203	8.72951		E. coli OP50 vs E. coli HT115	WBGene00005832	3.10397	4.50244		E. coli OP50 vs A. tropicalis	WBGene00012007	-2.10379	12.0946		E. coli OP50 vs KTM-M	WBGene00020169	-0.431924	6.4226
E. coli OP50 vs KTM	WBGene00000557	-2.2628	8.72865		E. coli OP50 vs E. coli HT115	WBGene00016434	1.08844	4.49554		E. coli OP50 vs A. tropicalis	WBGene00001744	-0.797932	12.0708		E. coli OP50 vs KTM-M	WBGene00019914	-0.950995	6.41757
E. coli OP50 vs KTM	WBGene00018448	3.98094	8.71897		E. coli OP50 vs E. coli HT115	WBGene00000608	-1.08124	4.49448		E. coli OP50 vs A. tropicalis	WBGene00022515	1.14117	12.0618		E. coli OP50 vs KTM-M	WBGene00017408	-5.8	6.34998
E. coli OP50 vs KTM	WBGene00008014	4.12752	8.6777		E. coli OP50 vs E. coli HT115	WBGene00015920	0.335435	4.48545		E. coli OP50 vs A. tropicalis	WBGene00020455	2.15395	12.0567		E. coli OP50 vs KTM-M	WBGene00020557	-0.624862	6.33988
E. coli OP50 vs KTM	WBGene00235352	1.82957	8.64743		E. coli OP50 vs E. coli HT115	WBGene00016511	-0.494959	4.4771		E. coli OP50 vs A. tropicalis	WBGene00018341	-0.667256	12.0327		E. coli OP50 vs KTM-M	WBGene00018746	-2.40977	6.33819
E. coli OP50 vs KTM	WBGene00007973	1.90819	8.63952		E. coli OP50 vs E. coli HT115	WBGene00018522	-0.549005	4.47474		E. coli OP50 vs A. tropicalis	WBGene00016558	-1.29181	12.0212		E. coli OP50 vs KTM-M	WBGene00019801	-0.523647	6.33545
E. coli OP50 vs KTM	WBGene00000373	-1.61209	8.62458		E. coli OP50 vs E. coli HT115	WBGene00022497	1.08045	4.47326		E. coli OP50 vs A. tropicalis	WBGene00013931	-2.01882	11.993		E. coli OP50 vs KTM-M	WBGene00013866	1.0707	6.32699
E. coli OP50 vs KTM	WBGene00004999	0.918177	8.5986		E. coli OP50 vs E. coli HT115	WBGene00009218	0.741349	4.46633		E. coli OP50 vs A. tropicalis	WBGene00009877	1.93465	11.9859		E. coli OP50 vs KTM-M	WBGene00010928	-8.47801	6.32175
E. coli OP50 vs KTM	WBGene00018225	1.54747	8.57923		E. coli OP50 vs E. coli HT115	WBGene00021207	-3.71972	4.4651		E. coli OP50 vs A. tropicalis	WBGene00006063	2.09258	11.975		E. coli OP50 vs KTM-M	WBGene00004819	-2.28677	6.30262
E. coli OP50 vs KTM	WBGene00009637	2.1944	8.57609		E. coli OP50 vs E. coli HT115	WBGene00004258	-0.496195	4.46333		E. coli OP50 vs A. tropicalis	WBGene00008572	1.38606	11.975		E. coli OP50 vs KTM-M	WBGene00015042	2.73314	6.30092
E. coli OP50 vs KTM	WBGene00003626	0.918674	8.57311		E. coli OP50 vs E. coli HT115	WBGene00015117	-3.97658	4.45734		E. coli OP50 vs A. tropicalis	WBGene00009352	-0.641696	11.9569		E. coli OP50 vs KTM-M	WBGene00007097	3.07254	6.30085
E. coli OP50 vs KTM	WBGene00010953	-2.36937	8.55296		E. coli OP50 vs E. coli HT115	WBGene00020881	3.53663	4.45146		E. coli OP50 vs A. tropicalis	WBGene00018413	1.98202	11.9519		E. coli OP50 vs KTM-M	WBGene00020756	-1.03838	6.25386
E. coli OP50 vs KTM	WBGene00003727	-2.78135	8.54729		E. coli OP50 vs E. coli HT115	WBGene00019572	-0.787207	4.44353		E. coli OP50 vs A. tropicalis	WBGene00007108	-0.623969	11.9318		E. coli OP50 vs KTM-M	WBGene00012664	1.18671	6.25451
E. coli OP50 vs KTM	WBGene00017691	1.0862	8.47859		E. coli OP50 vs E. coli HT115	WBGene00018532	-0.718278	4.43929		E. coli OP50 vs A. tropicalis	WBGene00022599	-0.778145	11.9318		E. coli OP50 vs KTM-M	WBGene00019105	2.43327	6.24508
E. coli OP50 vs KTM	WBGene00007919	1.71099	8.46706		E. coli OP50 vs E. coli HT115	WBGene00009488	1.18381	4.43677		E. coli OP50 vs A. tropicalis	WBGene00012659	-0.559995	11.9142		E. coli OP50 vs KTM-M	WBGene00018448	3.76129	6.24294
E. coli OP50 vs KTM	WBGene00019550	-2.25807	8.44389		E. coli OP50 vs E. coli HT115	WBGene00014091	-1.66129	4.42858		E. coli OP50 vs A. tropicalis	WBGene00012217	-1.99139	11.8961		E. coli OP50 vs KTM-M	WBGene00020362	-5.31954	6.21763
E. coli OP50 vs KTM	WBGene00011849	0.666058	8.43118		E. coli OP50 vs E. coli HT115	WBGene00003604	-1.28687	4.42874		E. coli OP50 vs A. tropicalis	WBGene00018184	1.17187	11.8883		E. coli OP50 vs KTM-M	WBGene00021050	-1.00786	6.21591
E. coli OP50 vs KTM	WBGene00016435	-1.03529	8.41275		E. coli OP50 vs E. coli HT115	WBGene00000257	0.358072	4.42945		E. coli OP50 vs A. tropicalis	WBGene00022893	1.55527	11.8737		E. coli OP50 vs KTM-M	WBGene00017667	-1.4248	6.21254
E. coli OP50 vs KTM	WBGene00001684	-0.866471	8.39859		E. coli OP50 vs E. coli HT115	WBGene00005833	6.59241	4.42401		E. coli OP50 vs A. tropicalis	WBGene00018271	-0.700715	11.8497		E. coli OP50 vs KTM-M	WBGene00021773	-4.15023	6.2132
E. coli OP50 vs KTM	WBGene00000214	0.937072	8.39807		E. coli OP50 vs E. coli HT115	WBGene00001796	-1.54889	4.42173		E. coli OP50 vs A. tropicalis	WBGene00020135	1.42875	11.8466		E. coli OP50 vs KTM-M	WBGene00000186	0.42228	6.2031
E. coli OP50 vs KTM	WBGene00013035	0.890595	8.38808		E. coli OP50 vs E. coli HT115	WBGene00006383	0.375015	4.41547		E. coli OP50 vs A. tropicalis	WBGene00018101	1.28552	11.8055		E. coli OP50 vs KTM-M	WBGene00019748	-0.822954	6.19736
E. coli OP50 vs KTM	WBGene00020166	-0.540032	8.38447		E. coli OP50 vs E. coli HT115	WBGene00044339	-2.0644	4.41822		E. coli OP50 vs A. tropicalis	WBGene00006489	-0.632798	11.7857		E. coli OP50 vs KTM-M	WBGene00007196	0.773335	6.19509
E. coli OP50 vs KTM	WBGene00019932	1.13179	8.36539		E. coli OP50 vs E. coli HT115	WBGene00016782	-2.50089	4.41649		E. coli OP50 vs A. tropicalis	WBGene00021336	1.89951	11.7685		E. coli OP50 vs KTM-M	WBGene00003939	-3.50094	6.19449
E. coli OP50 vs KTM	WBGene00010050	-1.21858	8.33199		E. coli OP50 vs E. coli HT115	WBGene00001399	-2.32847	4.42003		E. coli OP50 vs A. tropicalis	WBGene00014454	1.71535	11.7555		E. coli OP50 vs KTM-M	WBGene00219491	-4.67971	6.15504
E. coli OP50 vs KTM	WBGene00016877	-3.19977	8.33071		E. coli OP50 vs E. coli HT115	WBGene00001591	-1.12282	4.41721		E. coli OP50 vs A. tropicalis	WBGene00016607	-0.852672	11.7487		E. coli OP50 vs KTM-M	WBGene00011003	-1.68484	6.14593
E. coli OP50 vs KTM	WBGene00004000	-1.98636	8.32036		E. coli OP50 vs E. coli HT115	WBGene00008436	-1.25821	4.41471		E. coli OP50 vs A. tropicalis	WBGene00020774	3.20443	11.7497		E. coli OP50 vs KTM-M	WBGene00012538	-1.49249	6.14076
E. coli OP50 vs KTM	WBGene00021975	-1.14228	8.30319		E. coli OP50 vs E. coli HT115	WBGene00012257	5.74948	4.4134		E. coli OP50 vs A. tropicalis	WBGene00001453	1.49888	11.746		E. coli OP50 vs KTM-M	WBGene00020354	-2.0836	6.13569
E. coli OP50 vs KTM	WBGene00015802	-0.827448	8.28512		E. coli OP50 vs E. coli HT115	WBGene00044175	-2.52401	4.4104		E. coli OP50 vs A. tropicalis	WBGene00020938	1.98114	11.7237		E. coli OP50 vs KTM-M	WBGene00014136	1.24757	6.10974
E. coli OP50 vs KTM	WBGene00020590	3.56264	8.27218		E. coli OP50 vs E. coli HT115	WBGene00008375	1.13915	4.41071		E. coli OP50 vs A. tropicalis	WBGene00007195	-0.66191	11.6922		E. coli OP50 vs KTM-M	WBGene00018101	-0.915921	6.11024
E. coli OP50 vs KTM	WBGene00021835	-1.03659	8.27056		E. coli OP50 vs E. coli HT115	WBGene00015131	-1.15471	4.39429		E. coli OP50 vs A. tropicalis	WBGene00021253	1.50642	11.6872		E. coli OP50 vs KTM-M	WBGene00014057	0.888727	6.08713
E. coli OP50 vs KTM	WBGene00007890	-1.91883	8.24512		E. coli OP50 vs E. coli HT115	WBGene00011891	-0.839515	4.39358		E. coli OP50 vs A. tropicalis	WBGene00011821	2.18159	11.6798		E. coli OP50 vs KTM-M	WBGene00007047	0.598097	6.08344
E. coli OP50 vs KTM	WBGene00008366	2.11547	8.21648		E. coli OP50 vs E. coli HT115	WBGene00000775	-0.87332	4.39008		E. coli OP50 vs A. tropicalis	WBGene00003162	-0.712163	11.6632		E. coli OP50 vs KTM-M	WBGene00017253	-3.07481	6.08355
E. coli OP50 vs KTM	WBGene00009898	-0.932056	8.20763		E. coli OP50 vs E. coli HT115	WBGene00001392	-2.14533	4.38497		E. coli OP50 vs A. tropicalis	WBGene00000539	-2.23104	11.6502		E. coli OP50 vs KTM-M	WBGene00016298	-4.1191	6.07482
E. coli OP50 vs KTM	WBGene00021635	1.09483	8.17991		E. coli OP50 vs E. coli HT115	WBGene00020374	1.03656	4.37735		E. coli OP50 vs A. tropicalis	WBGene00003730	-1.6721	11.5682		E. coli OP50 vs KTM-M	WBGene00016786	-3.82471	6.05394
E. coli OP50 vs KTM	WBGene00016866	1.58201	8.15339		E. coli OP50 vs E. coli HT115	WBGene00011392	-1.1203	4.37737		E. coli OP50 vs A. tropicalis	WBGene00009805	7.55087	11.5519		E. coli OP50 vs KTM-M	WBGene00017343	-3.43394	6.05438
E. coli OP50 vs KTM	WBGene00020756	-1.02901	8.14731		E. coli OP50 vs E. coli HT115	WBGene00077543	0.948393	4.37341		E. coli OP50 vs A. tropicalis	WBGene00013765	-0.566898	11.509		E. coli OP50 vs KTM-M	WBGene00017431	-0.836453	6.03784
E. coli OP50 vs KTM	WBGene00015350	0.995738	8.14343		E. coli OP50 vs E. coli HT115	WBGene00005291	-1.83276	4.37366		E. coli OP50 vs A. tropicalis	WBGene00006530	-1.55185	11.4892		E. coli OP50 vs KTM-M	WBGene00019043	-3.99312	6.02839
E. coli OP50 vs KTM	WBGene00020880	7.7828	8.13936		E. coli OP50 vs E. coli HT115	WBGene00004932	-1.31685	4.36805		E. coli OP50 vs A. tropicalis	WBGene00003626	1.23	11.472		E. coli OP50 vs KTM-M	WBGene00010825	-2.50359	6.01301
E. coli OP50 vs KTM	WBGene00013866	1.06542	8.13618		E. coli OP50 vs E. coli HT115	WBGene00077701	-1.29323	4.36836		E. coli OP50 vs A. tropicalis	WBGene00006512	-0.677105	11.4436		E. coli OP50 vs KTM-M	WBGene00010681	-1.05519	6.0104
E. coli OP50 vs KTM	WBGene00004096	0.878197	8.12144		E. coli OP50 vs E. coli HT115	WBGene00000705	6.58976	4.36593		E. coli OP50 vs A. tropicalis	WBGene00007617	-0.775773	11.4382		E. coli OP50 vs KTM-M	WBGene00002274	1.21602	6.00005
E. coli OP50 vs KTM	WBGene00016450	1.70629	8.10988		E. coli OP50 vs E. coli HT115	WBGene00002048	-0.878799	4.35985		E. coli OP50 vs A. tropicalis	WBGene00002025	-1.00554	11.4318		E. coli OP50 vs KTM-M	WBGene00014157	-2.82854	6.00112
E. coli OP50 vs KTM	WBGene00009435	0.390224	8.09593		E. coli OP50 vs E. coli HT115	WBGene00019428	-0.786377	4.35669		E. coli OP50 vs A. tropicalis	WBGene00011495	3.17813	11.4246		E. coli OP50 vs KTM-M	WBGene00000245	-1.32678	5.9795
E. coli OP50 vs KTM	WBGene00017093	1.65727	8.08734		E. coli OP50 vs E. coli HT115	WBGene00001059	-1.64203	4.35076		E. coli OP50 vs A. tropicalis	WBGene00003968	2.29319	11.421		E. coli OP50 vs KTM-M	WBGene00017592	1.37281	5.97344
E. coli OP50 vs KTM	WBGene00009237	1.2163	8.08619		E. coli OP50 vs E. coli HT115	WBGene00009243	-1.10563	4.34699		E. coli OP50 vs A. tropicalis	WBGene00011486	2.14912	11.4171		E. coli OP50 vs KTM-M	WBGene00004816	-2.4828	5.95261
E. coli OP50 vs KTM	WBGene00015042	2.79853	8.05821		E. coli OP50 vs E. coli HT115	WBGene00015809	0.360566	4.342		E. coli OP50 vs A. tropicalis	WBGene00010540	1.15783	11.416		E. coli OP50 vs KTM-M	WBGene00001434	-3.3394	5.9486
E. coli OP50 vs KTM	WBGene00009595	1.42994	8.05586		E. coli OP50 vs E. coli HT115	WBGene00001452	-1.62934	4.33059		E. coli OP50 vs A. tropicalis	WBGene00007660	4.5354	11.4109		E. coli OP50 vs KTM-M	WBGene00001906	-1.78322	5.94125
E. coli OP50 vs KTM	WBGene00021028	2.05922	8.05235		E. coli OP50 vs E. coli HT115	WBGene00044907	2.04465	4.32575		E. coli OP50 vs A. tropicalis	WBGene00001385	-1.31127	11.4021		E. coli OP50 vs KTM-M	WBGene00011733	-1.36281	5.93562
E. coli OP50 vs KTM	WBGene00009187	-0.501166	8.05237		E. coli OP50 vs E. coli HT115	WBGene00020040	7.31258	4.32421		E. coli OP50 vs A. tropicalis	WBGene00017490	3.40937	11.3809		E. coli OP50 vs KTM-M	WBGene00022413	0.875111	5.91758
E. coli OP50 vs KTM	WBGene00011486	1.55357	8.05375		E. coli OP50 vs E. coli HT115	WBGene00022657	-3.05448	4.3247		E. coli OP50 vs A. tropicalis	WBGene00016340	3.74404	11.3637		E. coli OP50 vs KTM-M	WBGene00044197	-3.30155	5.91608
E. coli OP50 vs KTM	WBGene00011212	1.4848	8.0538		E. coli OP50 vs E. coli HT115	WBGene00006810	-0.437323	4.31385		E. coli OP50 vs A. tropicalis	WBGene00011522	1.61151	11.3293		E. coli OP50 vs KTM-M	WBGene00003959	-1.90221	5.91027
E. coli OP50 vs KTM	WBGene00007228	1.25163	8.05081		E. coli OP50 vs E. coli HT115	WBGene00012253	0.650588	4.3112		E. coli OP50 vs A. tropicalis	WBGene00001068	-4.30045	11.3088		E. coli OP50 vs KTM-M	WBGene00009606	0.665429	5.90112
E. coli OP50 vs KTM	WBGene00015469	-0.766903	8.04686		E. coli OP50 vs E. coli HT115	WBGene00002271	0.872629	4.30859		E. coli OP50 vs A. tropicalis	WBGene00008666	1.35925	11.3061		E. coli OP50 vs KTM-M	WBGene00018458	-5.7823	5.88
E. coli OP50 vs KTM	WBGene00017329	-1.12718	8.04397		E. coli OP50 vs E. coli HT115	WBGene00021185	-1.93716	4.30314		E. coli OP50 vs A. tropicalis	WBGene00012113	1.24824	11.2927		E. coli OP50 vs KTM-M	WBGene00012065	-4.68291	5.86351
E. coli OP50 vs KTM	WBGene00016558	-0.893087	8.02303		E. coli OP50 vs E. coli HT115	WBGene00019280	-0.829929	4.30271		E. coli OP50 vs A. tropicalis	WBGene00011694	-2.25374	11.2851		E. coli OP50 vs KTM-M	WBGene00018427	1.92509	5.85685
E. coli OP50 vs KTM	WBGene00010904	-1.39695	8.01078		E. coli OP50 vs E. coli HT115	WBGene00050957	-1.38011	4.30052		E. coli OP50 vs A. tropicalis	WBGene00004493	-0.99205	11.2702		E. coli OP50 vs KTM-M	WBGene00018021	-2.50131	5.85121
E. coli OP50 vs KTM	WBGene00018702	-1.37734	8.01102		E. coli OP50 vs E. coli HT115	WBGene00000609	-0.981424	4.30128		E. coli OP50 vs A. tropicalis	WBGene00020115	-0.536649	11.2494		E. coli OP50 vs KTM-M	WBGene00006603	-1.28078	5.83983
E. coli OP50 vs KTM	WBGene00013080	1.87238	8.01013		E. coli OP50 vs E. coli HT115	WBGene00009597	-5.24971	4.29878		E. coli OP50 vs A. tropicalis	WBGene00016653	-0.670956	11.2352		E. coli OP50 vs KTM-M	WBGene00206519	-3.13377	5.83218
E. coli OP50 vs KTM	WBGene00015514	-1.17646	8.00541		E. coli OP50 vs E. coli HT115	WBGene00008028	-2.99906	4.29686		E. coli OP50 vs A. tropicalis	WBGene00009057	-1.7157	11.2199		E. coli OP50 vs KTM-M	WBGene00011668	-3.353	5.82405
E. coli OP50 vs KTM	WBGene00012312	3.93834	7.98063		E. coli OP50 vs E. coli HT115	WBGene00008245	-5.8578	4.29398		E. coli OP50 vs A. tropicalis	WBGene00015122	1.02343	11.1891		E. coli OP50 vs KTM-M	WBGene00011102	-0.826354	5.81496
E. coli OP50 vs KTM	WBGene00017331	-3.06486	7.90265		E. coli OP50 vs E. coli HT115	WBGene00000115	-0.543554	4.28572		E. coli OP50 vs A. tropicalis	WBGene00010684	3.25199	11.1888		E. coli OP50 vs KTM-M	WBGene00009546	-2.47667	5.80917
E. coli OP50 vs KTM	WBGene00009433	-1.63906	7.89267		E. coli OP50 vs E. coli HT115	WBGene00008376	4.73863	4.28144		E. coli OP50 vs A. tropicalis	WBGene00000237	0.98739	11.1818		E. coli OP50 vs KTM-M	WBGene00021082	1.38129	5.80044
E. coli OP50 vs KTM	WBGene00009836	8.22936	7.87016		E. coli OP50 vs E. coli HT115	WBGene00012130	-0.742354	4.27808		E. coli OP50 vs A. tropicalis	WBGene00001241	-0.747492	11.1644		E. coli OP50 vs KTM-M	WBGene00017840	1.2035	5.79467
E. coli OP50 vs KTM	WBGene00045399	-1.19936	7.84554		E. coli OP50 vs E. coli HT115	WBGene00014947	0.883154	4.27626		E. coli OP50 vs A. tropicalis	WBGene00002232	1.93514	11.1637		E. coli OP50 vs KTM-M	WBGene00018280	1.39044	5.77985
E. coli OP50 vs KTM	WBGene00012518	2.83525	7.8459		E. coli OP50 vs E. coli HT115	WBGene00010772	-0.820046	4.27028		E. coli OP50 vs A. tropicalis	WBGene00011364	1.95906	11.1622		E. coli OP50 vs KTM-M	WBGene00016728	1.3207	5.76982
E. coli OP50 vs KTM	WBGene00010646	-1.03221	7.8439		E. coli OP50 vs E. coli HT115	WBGene00007155	-0.768936	4.26968		E. coli OP50 vs A. tropicalis	WBGene00001157	1.31797	11.125		E. coli OP50 vs KTM-M	WBGene00017208	-3.63024	5.74305
E. coli OP50 vs KTM	WBGene00002054	0.756608	7.83573		E. coli OP50 vs E. coli HT115	WBGene00009577	-1.69755	4.26839		E. coli OP50 vs A. tropicalis	WBGene00010274	-2.73192	11.1082		E. coli OP50 vs KTM-M	WBGene00014117	0.53781	5.73948
E. coli OP50 vs KTM	WBGene00003607	-1.08719	7.80568		E. coli OP50 vs E. coli HT115	WBGene00003369	-1.01287	4.25632		E. coli OP50 vs A. tropicalis	WBGene00044696	1.29964	11.0556		E. coli OP50 vs KTM-M	WBGene00077531	-3.70924	5.73123
E. coli OP50 vs KTM	WBGene00008926	0.673589	7.80647		E. coli OP50 vs E. coli HT115	WBGene00019205	-0.445728	4.25048		E. coli OP50 vs A. tropicalis	WBGene00008412	1.15215	10.998		E. coli OP50 vs KTM-M	WBGene00003695	-1.05409	5.72419
E. coli OP50 vs KTM	WBGene00018724	1.62864	7.80101		E. coli OP50 vs E. coli HT115	WBGene00020649	-0.99341	4.24228		E. coli OP50 vs A. tropicalis	WBGene00007352	-0.638998	10.9576		E. coli OP50 vs KTM-M	WBGene00014097	0.52237	5.72023
E. coli OP50 vs KTM	WBGene00009789	-2.39931	7.76676		E. coli OP50 vs E. coli HT115	WBGene00001631	-0.772803	4.2416		E. coli OP50 vs A. tropicalis	WBGene00014017	0.714446	10.9011		E. coli OP50 vs KTM-M	WBGene00021054	-2.64108	5.7111
E. coli OP50 vs KTM	WBGene00008799	-1.71642	7.72797		E. coli OP50 vs E. coli HT115	WBGene00013579	-1.04499	4.24226		E. coli OP50 vs A. tropicalis	WBGene00016942	-3.2206	10.8908		E. coli OP50 vs KTM-M	WBGene00010219	-3.26288	5.70952
E. coli OP50 vs KTM	WBGene00020917	-1.24637	7.71729		E. coli OP50 vs E. coli HT115	WBGene00020661	-2.41285	4.24133		E. coli OP50 vs A. tropicalis	WBGene00019748	1.11196	10.8717		E. coli OP50 vs KTM-M	WBGene00009697	-1.90945	5.70498
E. coli OP50 vs KTM	WBGene00020611	2.37281	7.7023		E. coli OP50 vs E. coli HT115	WBGene00022206	-0.425753	4.23811		E. coli OP50 vs A. tropicalis	WBGene00017378	3.60939	10.8642		E. coli OP50 vs KTM-M	WBGene00010790	-2.96412	5.69314
E. coli OP50 vs KTM	WBGene00219308	3.02175	7.6981		E. coli OP50 vs E. coli HT115	WBGene00003055	-0.699845	4.23156		E. coli OP50 vs A. tropicalis	WBGene00004825	1.03106	10.8436		E. coli OP50 vs KTM-M	WBGene00003643	-2.37948	5.69175
E. coli OP50 vs KTM	WBGene00016670	7.84186	7.69062		E. coli OP50 vs E. coli HT115	WBGene00017376	-3.12554	4.2311		E. coli OP50 vs A. tropicalis	WBGene00013677	-0.602774	10.8402		E. coli OP50 vs KTM-M	WBGene00016671	-2.19	5.68608
E. coli OP50 vs KTM	WBGene00017433	2.14677	7.67391		E. coli OP50 vs E. coli HT115	WBGene00020195	-0.829738	4.21785		E. coli OP50 vs A. tropicalis	WBGene00021920	-0.562273	10.8351		E. coli OP50 vs KTM-M	WBGene00194891	4.78957	5.67367
E. coli OP50 vs KTM	WBGene00022861	1.23004	7.65352		E. coli OP50 vs E. coli HT115	WBGene00017244	-0.485045	4.21841		E. coli OP50 vs A. tropicalis	WBGene00010405	-0.620041	10.8167		E. coli OP50 vs KTM-M	WBGene00020208	0.400477	5.66098
E. coli OP50 vs KTM	WBGene00021146	-0.863679	7.62643		E. coli OP50 vs E. coli HT115	WBGene00003751	-1.35392	4.20814		E. coli OP50 vs A. tropicalis	WBGene00022252	-1.49133	10.8104		E. coli OP50 vs KTM-M	WBGene00004131	-0.412876	5.64713
E. coli OP50 vs KTM	WBGene00016237	1.22348	7.61579		E. coli OP50 vs E. coli HT115	WBGene00019489	-1.03531	4.20744		E. coli OP50 vs A. tropicalis	WBGene00015551	1.00787	10.8057		E. coli OP50 vs KTM-M	WBGene00020952	-1.04626	5.645
E. coli OP50 vs KTM	WBGene00013898	1.61172	7.59221		E. coli OP50 vs E. coli HT115	WBGene00011556	-1.5516	4.20335		E. coli OP50 vs A. tropicalis	WBGene00007440	3.92217	10.7843		E. coli OP50 vs KTM-M	WBGene00014054	-0.355749	5.6431
E. coli OP50 vs KTM	WBGene00020882	6.49466	7.58168		E. coli OP50 vs E. coli HT115	WBGene00007660	2.67701	4.19908		E. coli OP50 vs A. tropicalis	WBGene00017306	2.1615	10.783		E. coli OP50 vs KTM-M	WBGene00015045	2.22535	5.64007
E. coli OP50 vs KTM	WBGene00044772	3.6413	7.57137		E. coli OP50 vs E. coli HT115	WBGene00004096	-0.707477	4.19798		E. coli OP50 vs A. tropicalis	WBGene00020340	-0.964667	10.7756		E. coli OP50 vs KTM-M	WBGene00001853	-0.908872	5.63064
E. coli OP50 vs KTM	WBGene00017490	2.40341	7.55474		E. coli OP50 vs E. coli HT115	WBGene00018543	1.905	4.19446		E. coli OP50 vs A. tropicalis	WBGene00008354	-2.46481	10.7664		E. coli OP50 vs KTM-M	WBGene00008066	-5.80453	5.62338
E. coli OP50 vs KTM	WBGene00007388	-1.07968	7.53262		E. coli OP50 vs E. coli HT115	WBGene00020164	0.863772	4.18923		E. coli OP50 vs A. tropicalis	WBGene00016174	1.23018	10.7657		E. coli OP50 vs KTM-M	WBGene00219907	-6.60866	5.61956
E. coli OP50 vs KTM	WBGene00001404	-0.494658	7.52841		E. coli OP50 vs E. coli HT115	WBGene00013654	0.653648	4.18666		E. coli OP50 vs A. tropicalis	WBGene00008173	-0.935967	10.7621		E. coli OP50 vs KTM-M	WBGene00010101	-2.973	5.61256
E. coli OP50 vs KTM	WBGene00011578	2.21053	7.48675		E. coli OP50 vs E. coli HT115	WBGene00012007	-1.15648	4.17021		E. coli OP50 vs A. tropicalis	WBGene00019823	-0.51834	10.7458		E. coli OP50 vs KTM-M	WBGene00014138	-0.894979	5.59406
E. coli OP50 vs KTM	WBGene00012911	0.99499	7.48126		E. coli OP50 vs E. coli HT115	WBGene00001461	-1.65081	4.16062		E. coli OP50 vs A. tropicalis	WBGene00017012	0.865321	10.7461		E. coli OP50 vs KTM-M	WBGene00020315	-1.12342	5.58891
E. coli OP50 vs KTM	WBGene00017498	3.75622	7.46802		E. coli OP50 vs E. coli HT115	WBGene00000287	-2.88788	4.15939		E. coli OP50 vs A. tropicalis	WBGene00017500	4.01667	10.7372		E. coli OP50 vs KTM-M	WBGene00021645	-1.41587	5.58963
E. coli OP50 vs KTM	WBGene00001794	-0.666931	7.46686		E. coli OP50 vs E. coli HT115	WBGene00009839	-2.0876	4.15358		E. coli OP50 vs A. tropicalis	WBGene00020329	3.01015	10.7372		E. coli OP50 vs KTM-M	WBGene00010876	-3.63552	5.58549
E. coli OP50 vs KTM	WBGene00019565	-3.6409	7.43704		E. coli OP50 vs E. coli HT115	WBGene00044049	-0.805216	4.15447		E. coli OP50 vs A. tropicalis	WBGene00022334	1.91857	10.7243		E. coli OP50 vs KTM-M	WBGene00008584	-3.1492	5.58292
E. coli OP50 vs KTM	WBGene00000752	-1.18928	7.43251		E. coli OP50 vs E. coli HT115	WBGene00004908	-0.725977	4.15115		E. coli OP50 vs A. tropicalis	WBGene00021647	-0.805955	10.7247		E. coli OP50 vs KTM-M	WBGene00000522	0.917514	5.58148
E. coli OP50 vs KTM	WBGene00020456	1.40479	7.40057		E. coli OP50 vs E. coli HT115	WBGene00006634	-0.812962	4.14618		E. coli OP50 vs A. tropicalis	WBGene00016325	-0.963348	10.7199		E. coli OP50 vs KTM-M	WBGene00011798	2.38355	5.57957
E. coli OP50 vs KTM	WBGene00017500	2.90434	7.40025		E. coli OP50 vs E. coli HT115	WBGene00007913	-1.12711	4.14918		E. coli OP50 vs A. tropicalis	WBGene00008644	1.80505	10.6996		E. coli OP50 vs KTM-M	WBGene00015884	3.49266	5.57306
E. coli OP50 vs KTM	WBGene00010545	1.14643	7.38986		E. coli OP50 vs E. coli HT115	WBGene00014732	3.25619	4.14746		E. coli OP50 vs A. tropicalis	WBGene00020068	-0.686192	10.6982		E. coli OP50 vs KTM-M	WBGene00021053	-2.53011	5.5731
E. coli OP50 vs KTM	WBGene00045411	3.5619	7.37579		E. coli OP50 vs E. coli HT115	WBGene00018199	-1.42424	4.14667		E. coli OP50 vs A. tropicalis	WBGene00021857	-0.638658	10.6905		E. coli OP50 vs KTM-M	WBGene00021805	4.08809	5.5654
E. coli OP50 vs KTM	WBGene00011938	-0.893695	7.3583		E. coli OP50 vs E. coli HT115	WBGene00002089	-3.06598	4.14678		E. coli OP50 vs A. tropicalis	WBGene00010624	-0.686009	10.6733		E. coli OP50 vs KTM-M	WBGene00019815	-2.44249	5.53428
E. coli OP50 vs KTM	WBGene00015471	0.973371	7.35071		E. coli OP50 vs E. coli HT115	WBGene00001478	-1.03683	4.1366		E. coli OP50 vs A. tropicalis	WBGene00017283	-0.685018	10.6486		E. coli OP50 vs KTM-M	WBGene00010104	-4.28057	5.53237
E. coli OP50 vs KTM	WBGene00000799	0.971245	7.34638		E. coli OP50 vs E. coli HT115	WBGene00007947	-0.953407	4.13405		E. coli OP50 vs A. tropicalis	WBGene00003572	-2.57071	10.6324		E. coli OP50 vs KTM-M	WBGene00012778	-2.16265	5.52988
E. coli OP50 vs KTM	WBGene00007591	-0.738721	7.31046		E. coli OP50 vs E. coli HT115	WBGene00012256	4.70307	4.12912		E. coli OP50 vs A. tropicalis	WBGene00013557	-0.598248	10.6216		E. coli OP50 vs KTM-M	WBGene00009696	-1.89217	5.52056
E. coli OP50 vs KTM	WBGene00007516	-0.76157	7.28096		E. coli OP50 vs E. coli HT115	WBGene00016161	-4.39869	4.12908		E. coli OP50 vs A. tropicalis	WBGene00006724	-0.661671	10.6019		E. coli OP50 vs KTM-M	WBGene00018444	-4.19829	5.51875
E. coli OP50 vs KTM	WBGene00017205	7.8696	7.24835		E. coli OP50 vs E. coli HT115	WBGene00006583	-1.81452	4.12684		E. coli OP50 vs A. tropicalis	WBGene00021277	-0.784205	10.599		E. coli OP50 vs KTM-M	WBGene00006519	0.434655	5.50933
E. coli OP50 vs KTM	WBGene00019656	-0.570376	7.23857		E. coli OP50 vs E. coli HT115	WBGene00020891	-1.16852	4.12291		E. coli OP50 vs A. tropicalis	WBGene00006912	-1.00765	10.5969		E. coli OP50 vs KTM-M	WBGene00016119	-2.11701	5.49928
E. coli OP50 vs KTM	WBGene00007404	1.98229	7.23444		E. coli OP50 vs E. coli HT115	WBGene00000696	-0.932371	4.11028		E. coli OP50 vs A. tropicalis	WBGene00000831	1.31042	10.5967		E. coli OP50 vs KTM-M	WBGene00010660	-0.81012	5.49199
E. coli OP50 vs KTM	WBGene00011006	-0.767687	7.22962		E. coli OP50 vs E. coli HT115	WBGene00044680	1.44539	4.10134		E. coli OP50 vs A. tropicalis	WBGene00010833	-3.03954	10.5804		E. coli OP50 vs KTM-M	WBGene00021774	-2.85342	5.491
E. coli OP50 vs KTM	WBGene00011953	0.822421	7.19035		E. coli OP50 vs E. coli HT115	WBGene00000712	-3.06004	4.10314		E. coli OP50 vs A. tropicalis	WBGene00020649	1.62506	10.5777		E. coli OP50 vs KTM-M	WBGene00044371	-2.753	5.49139
E. coli OP50 vs KTM	WBGene00016180	2.7997	7.17709		E. coli OP50 vs E. coli HT115	WBGene00003090	0.882534	4.10154		E. coli OP50 vs A. tropicalis	WBGene00001713	-2.00741	10.5176		E. coli OP50 vs KTM-M	WBGene00021557	-2.50852	5.48952
E. coli OP50 vs KTM	WBGene00004258	-0.558914	7.14631		E. coli OP50 vs E. coli HT115	WBGene00007055	-0.720906	4.09911		E. coli OP50 vs A. tropicalis	WBGene00015476	2.39995	10.5112		E. coli OP50 vs KTM-M	WBGene00044907	2.33616	5.4869
E. coli OP50 vs KTM	WBGene00011128	-0.358202	7.13308		E. coli OP50 vs E. coli HT115	WBGene00014000	-0.723639	4.09615		E. coli OP50 vs A. tropicalis	WBGene00008514	-0.620133	10.4976		E. coli OP50 vs KTM-M	WBGene00013100	-3.07085	5.48657
E. coli OP50 vs KTM	WBGene00000979	4.84347	7.12921		E. coli OP50 vs E. coli HT115	WBGene00014090	-0.819072	4.0897		E. coli OP50 vs A. tropicalis	WBGene00004441	-0.79333	10.4933		E. coli OP50 vs KTM-M	WBGene00016880	-2.83868	5.47882
E. coli OP50 vs KTM	WBGene00017361	1.54878	7.12096		E. coli OP50 vs E. coli HT115	WBGene00021602	0.862719	4.08777		E. coli OP50 vs A. tropicalis	WBGene00010659	-1.89633	10.4904		E. coli OP50 vs KTM-M	WBGene00018037	0.517682	5.47326
E. coli OP50 vs KTM	WBGene00012149	-0.769963	7.0918		E. coli OP50 vs E. coli HT115	WBGene00009292	2.51901	4.07958		E. coli OP50 vs A. tropicalis	WBGene00006617	-0.625594	10.4829		E. coli OP50 vs KTM-M	WBGene00015607	-3.12712	5.4726
E. coli OP50 vs KTM	WBGene00008258	-0.937492	7.06207		E. coli OP50 vs E. coli HT115	WBGene00015293	-1.38414	4.06639		E. coli OP50 vs A. tropicalis	WBGene00022851	-0.547879	10.4795		E. coli OP50 vs KTM-M	WBGene00016425	1.61144	5.47127
E. coli OP50 vs KTM	WBGene00015045	2.20003	7.0555		E. coli OP50 vs E. coli HT115	WBGene00018271	-0.388168	4.06148		E. coli OP50 vs A. tropicalis	WBGene00019259	-0.633268	10.4673		E. coli OP50 vs KTM-M	WBGene00012085	-0.960674	5.46446
E. coli OP50 vs KTM	WBGene00003214	-0.476092	7.04846		E. coli OP50 vs E. coli HT115	WBGene00021893	-1.04273	4.0539		E. coli OP50 vs A. tropicalis	WBGene00013898	2.20883	10.4641		E. coli OP50 vs KTM-M	WBGene00017211	-3.34061	5.4614
E. coli OP50 vs KTM	WBGene00001752	-2.73188	7.02528		E. coli OP50 vs E. coli HT115	WBGene00004450	0.817372	4.0568		E. coli OP50 vs A. tropicalis	WBGene00019162	-0.786089	10.4524		E. coli OP50 vs KTM-M	WBGene00022822	0.582904	5.45687
E. coli OP50 vs KTM	WBGene00012324	-0.883558	7.02384		E. coli OP50 vs E. coli HT115	WBGene00014793	-1.03564	4.05289		E. coli OP50 vs A. tropicalis	WBGene00012554	1.48246	10.4441		E. coli OP50 vs KTM-M	WBGene00016714	-1.59124	5.45047
E. coli OP50 vs KTM	WBGene00001391	2.03985	7.02093		E. coli OP50 vs E. coli HT115	WBGene00019645	-0.463724	4.05242		E. coli OP50 vs A. tropicalis	WBGene00021635	1.43741	10.4447		E. coli OP50 vs KTM-M	WBGene00011706	-1.40898	5.44551
E. coli OP50 vs KTM	WBGene00219216	1.91518	7.00354		E. coli OP50 vs E. coli HT115	WBGene00000920	-2.10108	4.05417		E. coli OP50 vs A. tropicalis	WBGene00004302	-0.541839	10.443		E. coli OP50 vs KTM-M	WBGene00008317	-0.417987	5.42726
E. coli OP50 vs KTM	WBGene00003093	1.14033	7.00399		E. coli OP50 vs E. coli HT115	WBGene00015942	-0.80483	4.05566		E. coli OP50 vs A. tropicalis	WBGene00003914	-0.604538	10.4344		E. coli OP50 vs KTM-M	WBGene00021816	-0.372907	5.41033
E. coli OP50 vs KTM	WBGene00014761	2.0708	6.97359		E. coli OP50 vs E. coli HT115	WBGene00019300	-1.4074	4.04981		E. coli OP50 vs A. tropicalis	WBGene00020932	-0.624243	10.4336		E. coli OP50 vs KTM-M	WBGene00008677	-1.06206	5.39839
E. coli OP50 vs KTM	WBGene00008394	0.847698	6.95929		E. coli OP50 vs E. coli HT115	WBGene00001621	-1.63736	4.04809		E. coli OP50 vs A. tropicalis	WBGene00009899	1.8045	10.4272		E. coli OP50 vs KTM-M	WBGene00011229	-1.75785	5.3943
E. coli OP50 vs KTM	WBGene00021624	2.85826	6.9466		E. coli OP50 vs E. coli HT115	WBGene00019885	-2.53029	4.05008		E. coli OP50 vs A. tropicalis	WBGene00011713	-0.931017	10.4251		E. coli OP50 vs KTM-M	WBGene00010128	-2.8948	5.3923
E. coli OP50 vs KTM	WBGene00012213	1.08296	6.94183		E. coli OP50 vs E. coli HT115	WBGene00016312	-6.68831	4.04817		E. coli OP50 vs A. tropicalis	WBGene00012491	2.31424	10.4221		E. coli OP50 vs KTM-M	WBGene00016892	-1.49528	5.38019
E. coli OP50 vs KTM	WBGene00000597	-1.09961	6.93531		E. coli OP50 vs E. coli HT115	WBGene00013999	-3.23432	4.04621		E. coli OP50 vs A. tropicalis	WBGene00017658	-3.86976	10.4042		E. coli OP50 vs KTM-M	WBGene00020609	3.07403	5.37654
E. coli OP50 vs KTM	WBGene00002274	1.13911	6.88		E. coli OP50 vs E. coli HT115	WBGene00009803	-1.53337	4.04489		E. coli OP50 vs A. tropicalis	WBGene00001303	-0.7295	10.4019		E. coli OP50 vs KTM-M	WBGene00004150	1.90526	5.3389
E. coli OP50 vs KTM	WBGene00019965	-1.02903	6.85936		E. coli OP50 vs E. coli HT115	WBGene00007675	1.08569	4.04213		E. coli OP50 vs A. tropicalis	WBGene00001244	-3.31395	10.3731		E. coli OP50 vs KTM-M	WBGene00019799	0.559981	5.33462
E. coli OP50 vs KTM	WBGene00013587	-1.10343	6.85031		E. coli OP50 vs E. coli HT115	WBGene00009533	-1.72781	4.04079		E. coli OP50 vs A. tropicalis	WBGene00015803	-1.01308	10.3694		E. coli OP50 vs KTM-M	WBGene00008483	2.09415	5.3351
E. coli OP50 vs KTM	WBGene00010083	0.983545	6.83023		E. coli OP50 vs E. coli HT115	WBGene00017315	-5.59007	4.03835		E. coli OP50 vs A. tropicalis	WBGene00010780	-0.616545	10.3679		E. coli OP50 vs KTM-M	WBGene00021719	-3.42336	5.32048
E. coli OP50 vs KTM	WBGene00008040	0.904001	6.80969		E. coli OP50 vs E. coli HT115	WBGene00008987	-1.1289	4.02969		E. coli OP50 vs A. tropicalis	WBGene00016995	-0.678919	10.3531		E. coli OP50 vs KTM-M	WBGene00011977	-1.22367	5.28553
E. coli OP50 vs KTM	WBGene00019100	-1.08451	6.802		E. coli OP50 vs E. coli HT115	WBGene00006685	-1.26455	4.02849		E. coli OP50 vs A. tropicalis	WBGene00003786	0.95491	10.3519		E. coli OP50 vs KTM-M	WBGene00009840	1.3321	5.27311
E. coli OP50 vs KTM	WBGene00004988	0.868488	6.79968		E. coli OP50 vs E. coli HT115	WBGene00194695	2.00443	4.02873		E. coli OP50 vs A. tropicalis	WBGene00050899	3.2628	10.347		E. coli OP50 vs KTM-M	WBGene00009434	-0.773346	5.27166
E. coli OP50 vs KTM	WBGene00004898	0.900263	6.78019		E. coli OP50 vs E. coli HT115	WBGene00018340	-1.83512	4.02702		E. coli OP50 vs A. tropicalis	WBGene00000105	0.809656	10.3361		E. coli OP50 vs KTM-M	WBGene00045498	-2.29529	5.2678
E. coli OP50 vs KTM	WBGene00013650	1.41438	6.77724		E. coli OP50 vs E. coli HT115	WBGene00010473	-2.13363	4.02485		E. coli OP50 vs A. tropicalis	WBGene00000097	-0.743158	10.332		E. coli OP50 vs KTM-M	WBGene00010049	0.641283	5.26656
E. coli OP50 vs KTM	WBGene00014244	-0.841534	6.76209		E. coli OP50 vs E. coli HT115	WBGene00011800	-1.39803	4.02484		E. coli OP50 vs A. tropicalis	WBGene00001478	-1.73896	10.3221		E. coli OP50 vs KTM-M	WBGene00020665	-2.3583	5.26123
E. coli OP50 vs KTM	WBGene00017501	3.40651	6.75599		E. coli OP50 vs E. coli HT115	WBGene00007584	-3.21399	4.0175		E. coli OP50 vs A. tropicalis	WBGene00008905	5.31165	10.3101		E. coli OP50 vs KTM-M	WBGene00014064	-1.83336	5.26033
E. coli OP50 vs KTM	WBGene00008923	-0.781783	6.75093		E. coli OP50 vs E. coli HT115	WBGene00019092	-2.03053	4.01399		E. coli OP50 vs A. tropicalis	WBGene00010058	-5.28343	10.2914		E. coli OP50 vs KTM-M	WBGene00006557	-3.2704	5.25433
E. coli OP50 vs KTM	WBGene00017756	-2.08643	6.74899		E. coli OP50 vs E. coli HT115	WBGene00001457	-1.46231	4.00831		E. coli OP50 vs A. tropicalis	WBGene00018400	1.4131	10.2748		E. coli OP50 vs KTM-M	WBGene00043062	1.35027	5.25019
E. coli OP50 vs KTM	WBGene00018400	0.981056	6.74665		E. coli OP50 vs E. coli HT115	WBGene00010727	-0.748388	4.00742		E. coli OP50 vs A. tropicalis	WBGene00007228	1.6421	10.2711		E. coli OP50 vs KTM-M	WBGene00017908	-1.41803	5.24488
E. coli OP50 vs KTM	WBGene00004157	1.3026	6.73331		E. coli OP50 vs E. coli HT115	WBGene00021518	1.08899	4.00336		E. coli OP50 vs A. tropicalis	WBGene00015413	-0.727744	10.264		E. coli OP50 vs KTM-M	WBGene00004798	0.625458	5.23558
E. coli OP50 vs KTM	WBGene00020660	-1.91443	6.72925		E. coli OP50 vs E. coli HT115	WBGene00020054	-2.93304	3.99719		E. coli OP50 vs A. tropicalis	WBGene00017759	-0.716082	10.256		E. coli OP50 vs KTM-M	WBGene00017135	-2.15658	5.23706
E. coli OP50 vs KTM	WBGene00009450	-0.680288	6.72374		E. coli OP50 vs E. coli HT115	WBGene00010742	1.62862	3.99007		E. coli OP50 vs A. tropicalis	WBGene00007564	-0.726617	10.2536		E. coli OP50 vs KTM-M	WBGene00219803	1.02265	5.23605
E. coli OP50 vs KTM	WBGene00008486	-1.76778	6.69834		E. coli OP50 vs E. coli HT115	WBGene00012648	2.18927	3.98809		E. coli OP50 vs A. tropicalis	WBGene00000879	-0.476438	10.2485		E. coli OP50 vs KTM-M	WBGene00009297	-2.40388	5.23217
E. coli OP50 vs KTM	WBGene00015476	1.63152	6.68603		E. coli OP50 vs E. coli HT115	WBGene00001479	-0.877524	3.98827		E. coli OP50 vs A. tropicalis	WBGene00008506	-0.617925	10.2476		E. coli OP50 vs KTM-M	WBGene00007365	-2.03649	5.21981
E. coli OP50 vs KTM	WBGene00008644	1.22844	6.6614		E. coli OP50 vs E. coli HT115	WBGene00021446	-1.36798	3.98278		E. coli OP50 vs A. tropicalis	WBGene00018769	-0.596232	10.2462		E. coli OP50 vs KTM-M	WBGene00003595	-3.23287	5.21562
E. coli OP50 vs KTM	WBGene00020981	1.0276	6.65254		E. coli OP50 vs E. coli HT115	WBGene00017835	6.03986	3.97787		E. coli OP50 vs A. tropicalis	WBGene00021869	-0.908548	10.2207		E. coli OP50 vs KTM-M	WBGene00077570	-3.67769	5.19995
E. coli OP50 vs KTM	WBGene00009049	-1.08703	6.65071		E. coli OP50 vs E. coli HT115	WBGene00001227	0.410871	3.97189		E. coli OP50 vs A. tropicalis	WBGene00003093	1.61613	10.2194		E. coli OP50 vs KTM-M	WBGene00022076	-1.46719	5.18873
E. coli OP50 vs KTM	WBGene00016335	0.797188	6.65079		E. coli OP50 vs E. coli HT115	WBGene00018134	-2.71425	3.95924		E. coli OP50 vs A. tropicalis	WBGene00022314	3.86373	10.2164		E. coli OP50 vs KTM-M	WBGene00012064	-6.22079	5.1884
E. coli OP50 vs KTM	WBGene00007393	2.81308	6.63566		E. coli OP50 vs E. coli HT115	WBGene00017970	-1.20906	3.95469		E. coli OP50 vs A. tropicalis	WBGene00010453	1.49966	10.2145		E. coli OP50 vs KTM-M	WBGene00018898	-0.617475	5.18597
E. coli OP50 vs KTM	WBGene00012909	-0.984199	6.63494		E. coli OP50 vs E. coli HT115	WBGene00011971	-0.83456	3.95179		E. coli OP50 vs A. tropicalis	WBGene00000136	-1.99686	10.2092		E. coli OP50 vs KTM-M	WBGene00020947	-1.9893	5.18527
E. coli OP50 vs KTM	WBGene00016669	7.78748	6.63318		E. coli OP50 vs E. coli HT115	WBGene00004233	2.81402	3.94147		E. coli OP50 vs A. tropicalis	WBGene00004755	-0.52824	10.1942		E. coli OP50 vs KTM-M	WBGene00020948	0.47131	5.18681
E. coli OP50 vs KTM	WBGene00021612	10.1414	6.63209		E. coli OP50 vs E. coli HT115	WBGene00012908	0.424436	3.94011		E. coli OP50 vs A. tropicalis	WBGene00010794	-0.590216	10.1896		E. coli OP50 vs KTM-M	WBGene00013127	0.463405	5.17914
E. coli OP50 vs KTM	WBGene00010128	-2.77901	6.61993		E. coli OP50 vs E. coli HT115	WBGene00007996	6.50151	3.93905		E. coli OP50 vs A. tropicalis	WBGene00013882	1.34456	10.1759		E. coli OP50 vs KTM-M	WBGene00002069	-1.28708	5.17409
E. coli OP50 vs KTM	WBGene00019164	0.990159	6.60599		E. coli OP50 vs E. coli HT115	WBGene00015265	-2.66837	3.93222		E. coli OP50 vs A. tropicalis	WBGene00022610	-1.39022	10.1727		E. coli OP50 vs KTM-M	WBGene00004221	-1.31702	5.17087
E. coli OP50 vs KTM	WBGene00020280	-1.2277	6.59312		E. coli OP50 vs E. coli HT115	WBGene00022125	-1.275	3.92775		E. coli OP50 vs A. tropicalis	WBGene00002008	-0.619417	10.1697		E. coli OP50 vs KTM-M	WBGene00013155	-3.26532	5.1654
E. coli OP50 vs KTM	WBGene00018153	1.5498	6.58087		E. coli OP50 vs E. coli HT115	WBGene00020883	-0.923368	3.91839		E. coli OP50 vs A. tropicalis	WBGene00016894	1.40617	10.1685		E. coli OP50 vs KTM-M	WBGene00000217	0.735376	5.14852
E. coli OP50 vs KTM	WBGene00007257	-1.34657	6.57962		E. coli OP50 vs E. coli HT115	WBGene00015683	1.21351	3.91854		E. coli OP50 vs A. tropicalis	WBGene00000984	1.25559	10.122		E. coli OP50 vs KTM-M	WBGene00010106	-4.45112	5.14499
E. coli OP50 vs KTM	WBGene00014164	-1.26019	6.57898		E. coli OP50 vs E. coli HT115	WBGene00001692	-1.00996	3.91219		E. coli OP50 vs A. tropicalis	WBGene00019168	-0.827996	10.1178		E. coli OP50 vs KTM-M	WBGene00009877	1.22132	5.14202
E. coli OP50 vs KTM	WBGene00003559	-0.363045	6.57196		E. coli OP50 vs E. coli HT115	WBGene00011846	-1.61037	3.91169		E. coli OP50 vs A. tropicalis	WBGene00011006	-1.06218	10.0491		E. coli OP50 vs KTM-M	WBGene00012880	-1.07873	5.13499
E. coli OP50 vs KTM	WBGene00018906	2.5698	6.57082		E. coli OP50 vs E. coli HT115	WBGene00020786	-0.745764	3.90899		E. coli OP50 vs A. tropicalis	WBGene00011362	5.03697	10.0487		E. coli OP50 vs KTM-M	WBGene00012013	-2.30513	5.12756
E. coli OP50 vs KTM	WBGene00012467	3.79864	6.56404		E. coli OP50 vs E. coli HT115	WBGene00015044	-1.23494	3.90614		E. coli OP50 vs A. tropicalis	WBGene00002053	-1.13851	10.0429		E. coli OP50 vs KTM-M	WBGene00021709	-0.778224	5.1219
E. coli OP50 vs KTM	WBGene00004989	1.35454	6.55808		E. coli OP50 vs E. coli HT115	WBGene00219326	-3.77284	3.90756		E. coli OP50 vs A. tropicalis	WBGene00009789	-3.29258	10.0331		E. coli OP50 vs KTM-M	WBGene00016550	-6.81882	5.10214
E. coli OP50 vs KTM	WBGene00010791	4.3616	6.54508		E. coli OP50 vs E. coli HT115	WBGene00022743	-0.813104	3.90668		E. coli OP50 vs A. tropicalis	WBGene00044811	3.58426	10.0329		E. coli OP50 vs KTM-M	WBGene00017140	-2.16589	5.09766
E. coli OP50 vs KTM	WBGene00002258	-0.849743	6.51617		E. coli OP50 vs E. coli HT115	WBGene00015005	-4.52624	3.90783		E. coli OP50 vs A. tropicalis	WBGene00018952	1.37247	10.0209		E. coli OP50 vs KTM-M	WBGene00009743	-1.51839	5.09532
E. coli OP50 vs KTM	WBGene00050904	2.07837	6.51198		E. coli OP50 vs E. coli HT115	WBGene00011573	-1.68904	3.90437		E. coli OP50 vs A. tropicalis	WBGene00019547	1.89137	10.014		E. coli OP50 vs KTM-M	WBGene00008233	-1.17984	5.09335
E. coli OP50 vs KTM	WBGene00000111	1.21657	6.49406		E. coli OP50 vs E. coli HT115	WBGene00004486	0.446218	3.89928		E. coli OP50 vs A. tropicalis	WBGene00002261	1.10534	10.004		E. coli OP50 vs KTM-M	WBGene00006473	-0.453017	5.09181
E. coli OP50 vs KTM	WBGene00009903	1.98041	6.49167		E. coli OP50 vs E. coli HT115	WBGene00006725	0.623653	3.89263		E. coli OP50 vs A. tropicalis	WBGene00001247	-1.539	9.99664		E. coli OP50 vs KTM-M	WBGene00016636	0.69764	5.08381
E. coli OP50 vs KTM	WBGene00015400	-0.995823	6.46091		E. coli OP50 vs E. coli HT115	WBGene00001172	-1.03908	3.89235		E. coli OP50 vs A. tropicalis	WBGene00002980	1.24267	9.98922		E. coli OP50 vs KTM-M	WBGene00015163	1.09681	5.08404
E. coli OP50 vs KTM	WBGene00001149	-0.485616	6.45826		E. coli OP50 vs E. coli HT115	WBGene00050956	-4.34053	3.89279		E. coli OP50 vs A. tropicalis	WBGene00015486	-0.523194	9.98459		E. coli OP50 vs KTM-M	WBGene00007384	-1.49395	5.07774
E. coli OP50 vs KTM	WBGene00004088	0.353654	6.44531		E. coli OP50 vs E. coli HT115	WBGene00004120	2.56531	3.8828		E. coli OP50 vs A. tropicalis	WBGene00006588	-1.64826	9.98208		E. coli OP50 vs KTM-M	WBGene00194658	-6.72027	5.07472
E. coli OP50 vs KTM	WBGene00017480	-0.442914	6.44164		E. coli OP50 vs E. coli HT115	WBGene00013297	-0.547569	3.87975		E. coli OP50 vs A. tropicalis	WBGene00021146	-1.16315	9.96942		E. coli OP50 vs KTM-M	WBGene00010540	-0.762848	5.07174
E. coli OP50 vs KTM	WBGene00011364	1.2582	6.39032		E. coli OP50 vs E. coli HT115	WBGene00000703	-2.9756	3.87565		E. coli OP50 vs A. tropicalis	WBGene00010177	1.3382	9.93807		E. coli OP50 vs KTM-M	WBGene00269419	-3.10487	5.05832
E. coli OP50 vs KTM	WBGene00011166	1.18746	6.38922		E. coli OP50 vs E. coli HT115	WBGene00013577	-0.341064	3.87604		E. coli OP50 vs A. tropicalis	WBGene00007068	1.03924	9.93523		E. coli OP50 vs KTM-M	WBGene00022256	5.92468	5.04248
E. coli OP50 vs KTM	WBGene00008915	1.12564	6.38238		E. coli OP50 vs E. coli HT115	WBGene00016644	0.688202	3.87472		E. coli OP50 vs A. tropicalis	WBGene00021835	-1.32591	9.91905		E. coli OP50 vs KTM-M	WBGene00077664	-4.30363	5.03986
E. coli OP50 vs KTM	WBGene00045461	1.40506	6.36559		E. coli OP50 vs E. coli HT115	WBGene00019782	-2.15325	3.86959		E. coli OP50 vs A. tropicalis	WBGene00003053	0.571788	9.91766		E. coli OP50 vs KTM-M	WBGene00015399	-3.00913	5.03104
E. coli OP50 vs KTM	WBGene00003124	-1.13405	6.36148		E. coli OP50 vs E. coli HT115	WBGene00019591	-2.16133	3.86968		E. coli OP50 vs A. tropicalis	WBGene00007402	-2.22307	9.91263		E. coli OP50 vs KTM-M	WBGene00007807	-2.28058	5.03036
E. coli OP50 vs KTM	WBGene00018729	1.78961	6.35936		E. coli OP50 vs E. coli HT115	WBGene00014157	-2.01911	3.86821		E. coli OP50 vs A. tropicalis	WBGene00011109	-0.611753	9.91063		E. coli OP50 vs KTM-M	WBGene00016003	-1.844	5.02943
E. coli OP50 vs KTM	WBGene00000726	1.5554	6.3452		E. coli OP50 vs E. coli HT115	WBGene00012898	1.96886	3.86468		E. coli OP50 vs A. tropicalis	WBGene00000933	-0.545841	9.89717		E. coli OP50 vs KTM-M	WBGene00015172	-1.66429	5.02083
E. coli OP50 vs KTM	WBGene00021709	-0.751489	6.33945		E. coli OP50 vs E. coli HT115	WBGene00008356	-1.63078	3.86149		E. coli OP50 vs A. tropicalis	WBGene00007811	1.65031	9.89442		E. coli OP50 vs KTM-M	WBGene00020007	-1.28208	5.02195
E. coli OP50 vs KTM	WBGene00007946	-2.57805	6.32705		E. coli OP50 vs E. coli HT115	WBGene00013083	-0.999575	3.86212		E. coli OP50 vs A. tropicalis	WBGene00018874	1.43512	9.89213		E. coli OP50 vs KTM-M	WBGene00011167	2.05359	5.02071
E. coli OP50 vs KTM	WBGene00003654	0.888576	6.29301		E. coli OP50 vs E. coli HT115	WBGene00010320	-1.69287	3.86149		E. coli OP50 vs A. tropicalis	WBGene00019719	0.682431	9.87612		E. coli OP50 vs KTM-M	WBGene00020374	1.12069	5.01953
E. coli OP50 vs KTM	WBGene00001768	2.50552	6.27366		E. coli OP50 vs E. coli HT115	WBGene00000522	0.743238	3.85373		E. coli OP50 vs A. tropicalis	WBGene00021286	-0.746596	9.87145		E. coli OP50 vs KTM-M	WBGene00010495	-1.78305	5.01544
E. coli OP50 vs KTM	WBGene00012592	-1.41337	6.24737		E. coli OP50 vs E. coli HT115	WBGene00010595	-1.23795	3.85393		E. coli OP50 vs A. tropicalis	WBGene00011213	3.32162	9.85599		E. coli OP50 vs KTM-M	WBGene00007122	-0.377044	5.01146
E. coli OP50 vs KTM	WBGene00000118	0.561899	6.23927		E. coli OP50 vs E. coli HT115	WBGene00018692	-2.17658	3.85009		E. coli OP50 vs A. tropicalis	WBGene00021396	2.0058	9.85081		E. coli OP50 vs KTM-M	WBGene00044720	-0.633098	5.00654
E. coli OP50 vs KTM	WBGene00021237	1.2735	6.23351		E. coli OP50 vs E. coli HT115	WBGene00011948	5.03604	3.8441		E. coli OP50 vs A. tropicalis	WBGene00010723	3.0164	9.84749		E. coli OP50 vs KTM-M	WBGene00020542	-3.89925	5.00099
E. coli OP50 vs KTM	WBGene00022252	-0.950486	6.2323		E. coli OP50 vs E. coli HT115	WBGene00010928	-5.00431	3.84373		E. coli OP50 vs A. tropicalis	WBGene00003710	2.00516	9.82788		E. coli OP50 vs KTM-M	WBGene00015369	-1.14659	4.99897
E. coli OP50 vs KTM	WBGene00000656	-1.06132	6.22347		E. coli OP50 vs E. coli HT115	WBGene00004421	0.503572	3.84259		E. coli OP50 vs A. tropicalis	WBGene00016172	1.0625	9.8279		E. coli OP50 vs KTM-M	WBGene00008138	-2.08667	4.99483
E. coli OP50 vs KTM	WBGene00007550	1.72794	6.22021		E. coli OP50 vs E. coli HT115	WBGene00009796	0.658211	3.84032		E. coli OP50 vs A. tropicalis	WBGene00017440	-1.13639	9.79724		E. coli OP50 vs KTM-M	WBGene00016172	0.739595	4.97838
E. coli OP50 vs KTM	WBGene00004005	0.679511	6.21075		E. coli OP50 vs E. coli HT115	WBGene00019138	1.20636	3.83636		E. coli OP50 vs A. tropicalis	WBGene00013880	-0.560197	9.795		E. coli OP50 vs KTM-M	WBGene00009375	-1.4942	4.97399
E. coli OP50 vs KTM	WBGene00044287	3.36152	6.16283		E. coli OP50 vs E. coli HT115	WBGene00012659	0.296803	3.83316		E. coli OP50 vs A. tropicalis	WBGene00016883	3.04755	9.77871		E. coli OP50 vs KTM-M	WBGene00003377	-3.35836	4.96201
E. coli OP50 vs KTM	WBGene00021872	-1.31923	6.16159		E. coli OP50 vs E. coli HT115	WBGene00016781	-2.33876	3.83155		E. coli OP50 vs A. tropicalis	WBGene00014199	1.59308	9.76374		E. coli OP50 vs KTM-M	WBGene00016547	-3.82843	4.96112
E. coli OP50 vs KTM	WBGene00016893	0.718872	6.15735		E. coli OP50 vs E. coli HT115	WBGene00014046	5.21602	3.82993		E. coli OP50 vs A. tropicalis	WBGene00022792	-0.536405	9.75996		E. coli OP50 vs KTM-M	WBGene00020464	0.539244	4.95627
E. coli OP50 vs KTM	WBGene00017092	3.31671	6.15351		E. coli OP50 vs E. coli HT115	WBGene00003616	-1.04225	3.82783		E. coli OP50 vs A. tropicalis	WBGene00009486	7.04919	9.75967		E. coli OP50 vs KTM-M	WBGene00010196	1.00047	4.95063
E. coli OP50 vs KTM	WBGene00011517	1.69377	6.14326		E. coli OP50 vs E. coli HT115	WBGene00019111	-1.4659	3.82623		E. coli OP50 vs A. tropicalis	WBGene00008597	5.08034	9.74462		E. coli OP50 vs KTM-M	WBGene00020541	-4.32046	4.94421
E. coli OP50 vs KTM	WBGene00003238	0.848486	6.14073		E. coli OP50 vs E. coli HT115	WBGene00012686	-2.35327	3.82574		E. coli OP50 vs A. tropicalis	WBGene00017304	0.819338	9.73552		E. coli OP50 vs KTM-M	WBGene00000040	-0.702412	4.94153
E. coli OP50 vs KTM	WBGene00012582	1.06621	6.11647		E. coli OP50 vs E. coli HT115	WBGene00011393	-0.790156	3.82845		E. coli OP50 vs A. tropicalis	WBGene00016664	-2.78857	9.72983		E. coli OP50 vs KTM-M	WBGene00010120	-1.77348	4.94224
E. coli OP50 vs KTM	WBGene00008597	3.65475	6.11054		E. coli OP50 vs E. coli HT115	WBGene00008435	-0.991123	3.82622		E. coli OP50 vs A. tropicalis	WBGene00014252	0.783602	9.72542		E. coli OP50 vs KTM-M	WBGene00012021	-1.2794	4.9417
E. coli OP50 vs KTM	WBGene00011076	-1.7951	6.10045		E. coli OP50 vs E. coli HT115	WBGene00016531	-0.978262	3.82384		E. coli OP50 vs A. tropicalis	WBGene00044094	-0.717665	9.704		E. coli OP50 vs KTM-M	WBGene00007904	-1.47914	4.93817
E. coli OP50 vs KTM	WBGene00022270	-1.29983	6.09014		E. coli OP50 vs E. coli HT115	WBGene00023068	1.19188	3.82318		E. coli OP50 vs A. tropicalis	WBGene00015403	-1.76856	9.70423		E. coli OP50 vs KTM-M	WBGene00001752	-2.5947	4.92422
E. coli OP50 vs KTM	WBGene00000831	0.84001	6.08293		E. coli OP50 vs E. coli HT115	WBGene00023502	-2.67274	3.82029		E. coli OP50 vs A. tropicalis	WBGene00017834	1.30411	9.69267		E. coli OP50 vs KTM-M	WBGene00019232	-2.38272	4.91999
E. coli OP50 vs KTM	WBGene00022673	0.316376	6.07807		E. coli OP50 vs E. coli HT115	WBGene00014152	-0.693307	3.81852		E. coli OP50 vs A. tropicalis	WBGene00011977	1.69255	9.68356		E. coli OP50 vs KTM-M	WBGene00013698	-1.98006	4.91249
E. coli OP50 vs KTM	WBGene00020617	1.50229	6.0743		E. coli OP50 vs E. coli HT115	WBGene00010268	-1.4809	3.81898		E. coli OP50 vs A. tropicalis	WBGene00007973	2.30428	9.67507		E. coli OP50 vs KTM-M	WBGene00018236	-3.02392	4.90407
E. coli OP50 vs KTM	WBGene00004256	-0.699962	6.07219		E. coli OP50 vs E. coli HT115	WBGene00006464	1.8795	3.81736		E. coli OP50 vs A. tropicalis	WBGene00194908	-4.1985	9.67423		E. coli OP50 vs KTM-M	WBGene00019041	-3.41528	4.89913
E. coli OP50 vs KTM	WBGene00003411	-0.508207	6.05544		E. coli OP50 vs E. coli HT115	WBGene00003991	-1.02705	3.80883		E. coli OP50 vs A. tropicalis	WBGene00022010	1.65802	9.6638		E. coli OP50 vs KTM-M	WBGene00009952	-0.406438	4.87653
E. coli OP50 vs KTM	WBGene00019116	1.2352	6.05596		E. coli OP50 vs E. coli HT115	WBGene00001714	3.62117	3.80678		E. coli OP50 vs A. tropicalis	WBGene00007507	-2.11923	9.66103		E. coli OP50 vs KTM-M	WBGene00019034	-7.22959	4.87408
E. coli OP50 vs KTM	WBGene00022345	3.68429	6.03581		E. coli OP50 vs E. coli HT115	WBGene00007454	3.08519	3.80434		E. coli OP50 vs A. tropicalis	WBGene00000229	-0.612671	9.66148		E. coli OP50 vs KTM-M	WBGene00013867	0.891086	4.86452
E. coli OP50 vs KTM	WBGene00020340	0.604084	6.03607		E. coli OP50 vs E. coli HT115	WBGene00013879	-5.64316	3.79756		E. coli OP50 vs A. tropicalis	WBGene00011321	3.40166	9.6613		E. coli OP50 vs KTM-M	WBGene00015439	5.19481	4.85593
E. coli OP50 vs KTM	WBGene00015609	0.854633	6.03697		E. coli OP50 vs E. coli HT115	WBGene00018701	-0.370897	3.79068		E. coli OP50 vs A. tropicalis	WBGene00021772	2.08319	9.65473		E. coli OP50 vs KTM-M	WBGene00022593	-0.706251	4.85137
E. coli OP50 vs KTM	WBGene00015464	-1.00958	6.02874		E. coli OP50 vs E. coli HT115	WBGene00019461	-3.47575	3.79048		E. coli OP50 vs A. tropicalis	WBGene00011334	-0.639937	9.64463		E. coli OP50 vs KTM-M	WBGene00022572	3.27937	4.84365
E. coli OP50 vs KTM	WBGene00011844	-3.25703	6.00715		E. coli OP50 vs E. coli HT115	WBGene00016414	-4.31221	3.78805		E. coli OP50 vs A. tropicalis	WBGene00018718	-1.10813	9.6319		E. coli OP50 vs KTM-M	WBGene00016546	-3.00072	4.84033
E. coli OP50 vs KTM	WBGene00045412	7.14225	6.00263		E. coli OP50 vs E. coli HT115	WBGene00001858	4.55521	3.7866		E. coli OP50 vs A. tropicalis	WBGene00019105	3.08055	9.63108		E. coli OP50 vs KTM-M	WBGene00007211	-2.38746	4.8353
E. coli OP50 vs KTM	WBGene00019294	0.799814	5.9967		E. coli OP50 vs E. coli HT115	WBGene00017912	-2.05604	3.78556		E. coli OP50 vs A. tropicalis	WBGene00010339	-1.00937	9.62931		E. coli OP50 vs KTM-M	WBGene00001310	-2.96805	4.81857
E. coli OP50 vs KTM	WBGene00014941	-1.495	5.99078		E. coli OP50 vs E. coli HT115	WBGene00007175	-0.535759	3.78298		E. coli OP50 vs A. tropicalis	WBGene00002045	-0.527174	9.59741		E. coli OP50 vs KTM-M	WBGene00015776	-1.08054	4.81501
E. coli OP50 vs KTM	WBGene00008594	-1.65413	5.98932		E. coli OP50 vs E. coli HT115	WBGene00010673	1.9579	3.76961		E. coli OP50 vs A. tropicalis	WBGene00006921	-0.765302	9.59456		E. coli OP50 vs KTM-M	WBGene00016424	1.0943	4.81099
E. coli OP50 vs KTM	WBGene00019146	2.53802	5.98443		E. coli OP50 vs E. coli HT115	WBGene00012929	0.246168	3.77163		E. coli OP50 vs A. tropicalis	WBGene00012716	-0.619495	9.58988		E. coli OP50 vs KTM-M	WBGene00016025	-5.72817	4.81006
E. coli OP50 vs KTM	WBGene00008905	3.50651	5.97261		E. coli OP50 vs E. coli HT115	WBGene00018986	-1.36483	3.77083		E. coli OP50 vs A. tropicalis	WBGene00013737	-0.527001	9.57267		E. coli OP50 vs KTM-M	WBGene00007642	-2.1837	4.81111
E. coli OP50 vs KTM	WBGene00000005	-0.951477	5.96692		E. coli OP50 vs E. coli HT115	WBGene00015024	-2.78731	3.76964		E. coli OP50 vs A. tropicalis	WBGene00007414	1.86651	9.56346		E. coli OP50 vs KTM-M	WBGene00007070	-1.03973	4.81228
E. coli OP50 vs KTM	WBGene00003162	-0.427914	5.96067		E. coli OP50 vs E. coli HT115	WBGene00007551	-2.24194	3.77132		E. coli OP50 vs A. tropicalis	WBGene00002125	1.2156	9.56139		E. coli OP50 vs KTM-M	WBGene00008803	-1.16874	4.81017
E. coli OP50 vs KTM	WBGene00019466	0.717905	5.96031		E. coli OP50 vs E. coli HT115	WBGene00003071	-0.712802	3.76679		E. coli OP50 vs A. tropicalis	WBGene00007533	-1.11529	9.53219		E. coli OP50 vs KTM-M	WBGene00001976	-1.34398	4.79813
E. coli OP50 vs KTM	WBGene00003982	-0.650139	5.95103		E. coli OP50 vs E. coli HT115	WBGene00000133	-1.56721	3.76111		E. coli OP50 vs A. tropicalis	WBGene00012522	-0.450073	9.51827		E. coli OP50 vs KTM-M	WBGene00007617	-0.481633	4.79195
E. coli OP50 vs KTM	WBGene00018656	-0.712255	5.92008		E. coli OP50 vs E. coli HT115	WBGene00008031	-1.80225	3.75721		E. coli OP50 vs A. tropicalis	WBGene00023485	1.90803	9.51244		E. coli OP50 vs KTM-M	WBGene00015878	2.7439	4.78828
E. coli OP50 vs KTM	WBGene00000996	-0.349313	5.90401		E. coli OP50 vs E. coli HT115	WBGene00014202	-0.251268	3.75687		E. coli OP50 vs A. tropicalis	WBGene00044206	3.50276	9.50333		E. coli OP50 vs KTM-M	WBGene00018103	-2.36572	4.78743
E. coli OP50 vs KTM	WBGene00010041	0.808199	5.90302		E. coli OP50 vs E. coli HT115	WBGene00004484	0.512879	3.75588		E. coli OP50 vs A. tropicalis	WBGene00007855	1.05657	9.4903		E. coli OP50 vs KTM-M	WBGene00007992	-3.84751	4.77891
E. coli OP50 vs KTM	WBGene00001523	0.896999	5.89449		E. coli OP50 vs E. coli HT115	WBGene00021818	-0.838976	3.75289		E. coli OP50 vs A. tropicalis	WBGene00044898	-2.38995	9.48207		E. coli OP50 vs KTM-M	WBGene00021180	-3.00842	4.76908
E. coli OP50 vs KTM	WBGene00006926	0.53	5.84865		E. coli OP50 vs E. coli HT115	WBGene00019875	-0.934016	3.7475		E. coli OP50 vs A. tropicalis	WBGene00006914	-1.29808	9.47745		E. coli OP50 vs KTM-M	WBGene00010231	-0.415088	4.76751
E. coli OP50 vs KTM	WBGene00009859	6.765	5.84746		E. coli OP50 vs E. coli HT115	WBGene00000915	0.444189	3.74818		E. coli OP50 vs A. tropicalis	WBGene00022076	1.9444	9.46741		E. coli OP50 vs KTM-M	WBGene00017083	-1.62399	4.76498
E. coli OP50 vs KTM	WBGene00020940	0.834369	5.8461		E. coli OP50 vs E. coli HT115	WBGene00016054	-3.66718	3.74416		E. coli OP50 vs A. tropicalis	WBGene00021464	2.22466	9.46153		E. coli OP50 vs KTM-M	WBGene00017663	-1.14694	4.75562
E. coli OP50 vs KTM	WBGene00009674	-0.375649	5.83729		E. coli OP50 vs E. coli HT115	WBGene00017868	-1.73607	3.74447		E. coli OP50 vs A. tropicalis	WBGene00014132	3.06427	9.45223		E. coli OP50 vs KTM-M	WBGene00021020	-0.628148	4.75467
E. coli OP50 vs KTM	WBGene00012824	2.77853	5.8225		E. coli OP50 vs E. coli HT115	WBGene00009724	-1.39322	3.74529		E. coli OP50 vs A. tropicalis	WBGene00001233	-0.568955	9.44171		E. coli OP50 vs KTM-M	WBGene00011232	-0.674676	4.74337
E. coli OP50 vs KTM	WBGene00018886	1.54846	5.82172		E. coli OP50 vs E. coli HT115	WBGene00006582	-1.01278	3.7428		E. coli OP50 vs A. tropicalis	WBGene00002054	0.963978	9.41857		E. coli OP50 vs KTM-M	WBGene00012240	-1.60338	4.73859
E. coli OP50 vs KTM	WBGene00002232	1.17626	5.82016		E. coli OP50 vs E. coli HT115	WBGene00011289	-2.14922	3.74173		E. coli OP50 vs A. tropicalis	WBGene00013690	-0.616232	9.41656		E. coli OP50 vs KTM-M	WBGene00012139	-1.04178	4.73564
E. coli OP50 vs KTM	WBGene00008229	0.755052	5.8201		E. coli OP50 vs E. coli HT115	WBGene00013854	-2.61186	3.74111		E. coli OP50 vs A. tropicalis	WBGene00013866	1.32759	9.40356		E. coli OP50 vs KTM-M	WBGene00015580	0.651156	4.73111
E. coli OP50 vs KTM	WBGene00044206	2.36647	5.81918		E. coli OP50 vs E. coli HT115	WBGene00044468	0.950139	3.73883		E. coli OP50 vs A. tropicalis	WBGene00007317	2.06554	9.39693		E. coli OP50 vs KTM-M	WBGene00012899	-1.54934	4.71977
E. coli OP50 vs KTM	WBGene00017201	-1.3887	5.81631		E. coli OP50 vs E. coli HT115	WBGene00020223	-2.90734	3.73761		E. coli OP50 vs A. tropicalis	WBGene00012825	1.46518	9.39262		E. coli OP50 vs KTM-M	WBGene00009662	0.842749	4.71585
E. coli OP50 vs KTM	WBGene00043702	1.48656	5.81098		E. coli OP50 vs E. coli HT115	WBGene00021160	0.85449	3.73384		E. coli OP50 vs A. tropicalis	WBGene00022047	0.93716	9.38753		E. coli OP50 vs KTM-M	WBGene00021966	-1.85031	4.71456
E. coli OP50 vs KTM	WBGene00020185	-0.390671	5.80826		E. coli OP50 vs E. coli HT115	WBGene00004703	0.421458	3.73409		E. coli OP50 vs A. tropicalis	WBGene00010522	2.16847	9.37078		E. coli OP50 vs KTM-M	WBGene00000723	1.4624	4.71115
E. coli OP50 vs KTM	WBGene00020698	2.01404	5.77047		E. coli OP50 vs E. coli HT115	WBGene00020315	-0.891038	3.73274		E. coli OP50 vs A. tropicalis	WBGene00086565	3.59078	9.37104		E. coli OP50 vs KTM-M	WBGene00016669	6.99494	4.7081
E. coli OP50 vs KTM	WBGene00021503	-1.04633	5.74495		E. coli OP50 vs E. coli HT115	WBGene00021128	-0.698329	3.73254		E. coli OP50 vs A. tropicalis	WBGene00000111	1.70668	9.3665		E. coli OP50 vs KTM-M	WBGene00021048	-1.19189	4.70482
E. coli OP50 vs KTM	WBGene00008922	-1.30174	5.73882		E. coli OP50 vs E. coli HT115	WBGene00003934	-0.632115	3.72273		E. coli OP50 vs A. tropicalis	WBGene00012312	4.66832	9.33405		E. coli OP50 vs KTM-M	WBGene00011006	-0.698991	4.70107
E. coli OP50 vs KTM	WBGene00018952	0.883904	5.72291		E. coli OP50 vs E. coli HT115	WBGene00011019	-1.63271	3.72161		E. coli OP50 vs A. tropicalis	WBGene00016335	1.10145	9.33093		E. coli OP50 vs KTM-M	WBGene00044768	-3.15379	4.69911
E. coli OP50 vs KTM	WBGene00017303	1.35649	5.72203		E. coli OP50 vs E. coli HT115	WBGene00007071	-0.962142	3.71392		E. coli OP50 vs A. tropicalis	WBGene00021952	-0.67644	9.32314		E. coli OP50 vs KTM-M	WBGene00006727	0.382113	4.69777
E. coli OP50 vs KTM	WBGene00019187	-1.2413	5.70807		E. coli OP50 vs E. coli HT115	WBGene00004492	0.741845	3.7123		E. coli OP50 vs A. tropicalis	WBGene00012149	-1.03186	9.30919		E. coli OP50 vs KTM-M	WBGene00018215	-2.65594	4.69809
E. coli OP50 vs KTM	WBGene00022471	-0.510849	5.69614		E. coli OP50 vs E. coli HT115	WBGene00016084	0.512519	3.70871		E. coli OP50 vs A. tropicalis	WBGene00015461	-0.671637	9.30784		E. coli OP50 vs KTM-M	WBGene00045416	2.38508	4.69452
E. coli OP50 vs KTM	WBGene00044191	-0.570441	5.6944		E. coli OP50 vs E. coli HT115	WBGene00008848	0.400148	3.70911		E. coli OP50 vs A. tropicalis	WBGene00021587	4.62352	9.2802		E. coli OP50 vs KTM-M	WBGene00019311	-1.81973	4.69374
E. coli OP50 vs KTM	WBGene00044280	2.31427	5.69343		E. coli OP50 vs E. coli HT115	WBGene00021619	-4.42208	3.70617		E. coli OP50 vs A. tropicalis	WBGene00021779	-2.27791	9.24515		E. coli OP50 vs KTM-M	WBGene00004222	-0.93968	4.68811
E. coli OP50 vs KTM	WBGene00001208	0.719672	5.68885		E. coli OP50 vs E. coli HT115	WBGene00001395	-0.697545	3.70236		E. coli OP50 vs A. tropicalis	WBGene00001134	-0.579783	9.22696		E. coli OP50 vs KTM-M	WBGene00000788	-0.622168	4.68558
E. coli OP50 vs KTM	WBGene00006591	-0.851869	5.68442		E. coli OP50 vs E. coli HT115	WBGene00006535	-2.02149	3.70293		E. coli OP50 vs A. tropicalis	WBGene00016594	1.09064	9.22395		E. coli OP50 vs KTM-M	WBGene00077441	-3.99063	4.68218
E. coli OP50 vs KTM	WBGene00014001	-0.448596	5.67323		E. coli OP50 vs E. coli HT115	WBGene00016061	0.760875	3.69837		E. coli OP50 vs A. tropicalis	WBGene00000554	0.750183	9.22129		E. coli OP50 vs KTM-M	WBGene00019797	-3.34025	4.67322
E. coli OP50 vs KTM	WBGene00001774	-0.745981	5.66751		E. coli OP50 vs E. coli HT115	WBGene00016201	-0.866173	3.69745		E. coli OP50 vs A. tropicalis	WBGene00011756	1.8387	9.22035		E. coli OP50 vs KTM-M	WBGene00000670	2.09069	4.66751
E. coli OP50 vs KTM	WBGene00001713	-1.22973	5.64385		E. coli OP50 vs E. coli HT115	WBGene00018538	-2.65492	3.69166		E. coli OP50 vs A. tropicalis	WBGene00020160	1.7523	9.20705		E. coli OP50 vs KTM-M	WBGene00022851	-0.352268	4.66572
E. coli OP50 vs KTM	WBGene00010189	3.37074	5.63211		E. coli OP50 vs E. coli HT115	WBGene00001674	-1.3427	3.68999		E. coli OP50 vs A. tropicalis	WBGene00009311	2.22865	9.20171		E. coli OP50 vs KTM-M	WBGene00017724	0.753386	4.65264
E. coli OP50 vs KTM	WBGene00003628	0.952107	5.62382		E. coli OP50 vs E. coli HT115	WBGene00001687	-1.66317	3.68423		E. coli OP50 vs A. tropicalis	WBGene00013074	-3.33284	9.19866		E. coli OP50 vs KTM-M	WBGene00013216	-0.599742	4.64637
E. coli OP50 vs KTM	WBGene00020455	1.24604	5.61195		E. coli OP50 vs E. coli HT115	WBGene00009863	-6.17621	3.68506		E. coli OP50 vs A. tropicalis	WBGene00018354	1.67095	9.18768		E. coli OP50 vs KTM-M	WBGene00002855	-0.392163	4.64333
E. coli OP50 vs KTM	WBGene00010370	-0.801317	5.60703		E. coli OP50 vs E. coli HT115	WBGene00012812	-0.995212	3.6839		E. coli OP50 vs A. tropicalis	WBGene00016599	1.37208	9.18437		E. coli OP50 vs KTM-M	WBGene00017262	1.35842	4.64351
E. coli OP50 vs KTM	WBGene00020938	1.1525	5.60382		E. coli OP50 vs E. coli HT115	WBGene00020989	-1.46162	3.68059		E. coli OP50 vs A. tropicalis	WBGene00013986	-1.57214	9.18061		E. coli OP50 vs KTM-M	WBGene00013958	-0.493568	4.63352
E. coli OP50 vs KTM	WBGene00020528	-2.7022	5.58979		E. coli OP50 vs E. coli HT115	WBGene00004234	-1.14446	3.67995		E. coli OP50 vs A. tropicalis	WBGene00012531	1.33873	9.17921		E. coli OP50 vs KTM-M	WBGene00014615	-3.81635	4.63391
E. coli OP50 vs KTM	WBGene00012727	4.4832	5.58655		E. coli OP50 vs E. coli HT115	WBGene00004439	0.54794	3.67913		E. coli OP50 vs A. tropicalis	WBGene00010070	-1.46172	9.17443		E. coli OP50 vs KTM-M	WBGene00012182	0.570403	4.62098
E. coli OP50 vs KTM	WBGene00022233	0.595152	5.57531		E. coli OP50 vs E. coli HT115	WBGene00044383	6.8697	3.67726		E. coli OP50 vs A. tropicalis	WBGene00012361	-0.682288	9.17022		E. coli OP50 vs KTM-M	WBGene00019042	-3.13736	4.60045
E. coli OP50 vs KTM	WBGene00007142	-1.15535	5.57093		E. coli OP50 vs E. coli HT115	WBGene00010961	1.01537	3.67575		E. coli OP50 vs A. tropicalis	WBGene00045261	1.14104	9.16951		E. coli OP50 vs KTM-M	WBGene00000561	-5.05749	4.59268
E. coli OP50 vs KTM	WBGene00000112	-0.530995	5.55771		E. coli OP50 vs E. coli HT115	WBGene00021157	-1.64623	3.67443		E. coli OP50 vs A. tropicalis	WBGene00077490	3.96684	9.17052		E. coli OP50 vs KTM-M	WBGene00016013	-2.74439	4.58894
E. coli OP50 vs KTM	WBGene00019668	3.51167	5.5412		E. coli OP50 vs E. coli HT115	WBGene00016893	0.618122	3.67385		E. coli OP50 vs A. tropicalis	WBGene00021296	0.910684	9.1482		E. coli OP50 vs KTM-M	WBGene00016080	-2.75389	4.58657
E. coli OP50 vs KTM	WBGene00011450	3.32948	5.54188		E. coli OP50 vs E. coli HT115	WBGene00019742	-1.03853	3.67241		E. coli OP50 vs A. tropicalis	WBGene00012866	1.35949	9.14733		E. coli OP50 vs KTM-M	WBGene00021464	1.49702	4.57894
E. coli OP50 vs KTM	WBGene00003678	0.966753	5.53568		E. coli OP50 vs E. coli HT115	WBGene00009983	4.75828	3.67088		E. coli OP50 vs A. tropicalis	WBGene00008995	-0.722821	9.14615		E. coli OP50 vs KTM-M	WBGene00019666	0.487314	4.57783
E. coli OP50 vs KTM	WBGene00020374	1.02643	5.53481		E. coli OP50 vs E. coli HT115	WBGene00001730	5.24521	3.66639		E. coli OP50 vs A. tropicalis	WBGene00002199	-3.16884	9.12761		E. coli OP50 vs KTM-M	WBGene00010083	-0.921082	4.5758
E. coli OP50 vs KTM	WBGene00019249	-0.605378	5.53007		E. coli OP50 vs E. coli HT115	WBGene00004444	0.662723	3.66687		E. coli OP50 vs A. tropicalis	WBGene00012144	2.29016	9.09918		E. coli OP50 vs KTM-M	WBGene00012922	-1.77707	4.57181
E. coli OP50 vs KTM	WBGene00008341	0.825389	5.52756		E. coli OP50 vs E. coli HT115	WBGene00009340	-0.730213	3.66671		E. coli OP50 vs A. tropicalis	WBGene00014987	-0.840573	9.09754		E. coli OP50 vs KTM-M	WBGene00004818	-2.06022	4.56232
E. coli OP50 vs KTM	WBGene00008038	1.66603	5.50632		E. coli OP50 vs E. coli HT115	WBGene00004510	0.255397	3.66851		E. coli OP50 vs A. tropicalis	WBGene00014046	8.24262	9.0982		E. coli OP50 vs KTM-M	WBGene00001855	0.670004	4.56196
E. coli OP50 vs KTM	WBGene00000175	-0.885644	5.50427		E. coli OP50 vs E. coli HT115	WBGene00015993	3.80026	3.66334		E. coli OP50 vs A. tropicalis	WBGene00000149	0.873005	9.08045		E. coli OP50 vs KTM-M	WBGene00015265	-4.83646	4.5582
E. coli OP50 vs KTM	WBGene00010503	0.803218	5.50395		E. coli OP50 vs E. coli HT115	WBGene00004321	-0.805339	3.6632		E. coli OP50 vs A. tropicalis	WBGene00020687	-0.575984	9.07115		E. coli OP50 vs KTM-M	WBGene00000620	3.37936	4.55704
E. coli OP50 vs KTM	WBGene00005001	0.765794	5.48857		E. coli OP50 vs E. coli HT115	WBGene00009973	-0.614926	3.65907		E. coli OP50 vs A. tropicalis	WBGene00000515	-0.888995	9.04887		E. coli OP50 vs KTM-M	WBGene00018754	-2.89262	4.55491
E. coli OP50 vs KTM	WBGene00003707	1.76063	5.48498		E. coli OP50 vs E. coli HT115	WBGene00020917	-0.94587	3.65775		E. coli OP50 vs A. tropicalis	WBGene00001337	-0.648092	9.03984		E. coli OP50 vs KTM-M	WBGene00019249	-0.627269	4.54826
E. coli OP50 vs KTM	WBGene00012428	-1.37178	5.46171		E. coli OP50 vs E. coli HT115	WBGene00001604	-0.591755	3.65305		E. coli OP50 vs A. tropicalis	WBGene00050904	2.83744	9.03297		E. coli OP50 vs KTM-M	WBGene00011049	-1.793	4.52688
E. coli OP50 vs KTM	WBGene00019411	0.89909	5.45859		E. coli OP50 vs E. coli HT115	WBGene00013588	-2.02346	3.65341		E. coli OP50 vs A. tropicalis	WBGene00020891	-1.80855	9.03188		E. coli OP50 vs KTM-M	WBGene00013875	-0.946191	4.52392
E. coli OP50 vs KTM	WBGene00000116	-0.927581	5.45492		E. coli OP50 vs E. coli HT115	WBGene00020235	0.474502	3.64821		E. coli OP50 vs A. tropicalis	WBGene00013217	-0.616136	9.02553		E. coli OP50 vs KTM-M	WBGene00015865	-2.21179	4.52156
E. coli OP50 vs KTM	WBGene00006518	-0.358217	5.4554		E. coli OP50 vs E. coli HT115	WBGene00016269	-0.925549	3.64946		E. coli OP50 vs A. tropicalis	WBGene00003059	-0.701352	9.00899		E. coli OP50 vs KTM-M	WBGene00022320	-6.19869	4.52023
E. coli OP50 vs KTM	WBGene00015399	-2.56224	5.45437		E. coli OP50 vs E. coli HT115	WBGene00022849	-2.14741	3.64849		E. coli OP50 vs A. tropicalis	WBGene00000970	0.668333	8.99932		E. coli OP50 vs KTM-M	WBGene00021514	-0.450815	4.51809
E. coli OP50 vs KTM	WBGene00044213	2.05087	5.44889		E. coli OP50 vs E. coli HT115	WBGene00006651	3.66758	3.64987		E. coli OP50 vs A. tropicalis	WBGene00017800	-0.592278	8.98252		E. coli OP50 vs KTM-M	WBGene00020361	-3.49633	4.51164
E. coli OP50 vs KTM	WBGene00022497	-1.04773	5.44326		E. coli OP50 vs E. coli HT115	WBGene00012442	-2.13605	3.64177		E. coli OP50 vs A. tropicalis	WBGene00045305	-2.77659	8.96834		E. coli OP50 vs KTM-M	WBGene00013403	-3.07564	4.50035
E. coli OP50 vs KTM	WBGene00001244	-2.01385	5.44232		E. coli OP50 vs E. coli HT115	WBGene00000233	-1.18418	3.6418		E. coli OP50 vs A. tropicalis	WBGene00004418	-0.698012	8.95104		E. coli OP50 vs KTM-M	WBGene00011105	2.31451	4.49829
E. coli OP50 vs KTM	WBGene00004003	0.905055	5.43907		E. coli OP50 vs E. coli HT115	WBGene00006675	-1.05388	3.63995		E. coli OP50 vs A. tropicalis	WBGene00045412	9.36595	8.94981		E. coli OP50 vs KTM-M	WBGene00003517	-1.40612	4.4952
E. coli OP50 vs KTM	WBGene00003647	-1.16409	5.43265		E. coli OP50 vs E. coli HT115	WBGene00022042	0.446917	3.63887		E. coli OP50 vs A. tropicalis	WBGene00019854	1.69818	8.93724		E. coli OP50 vs KTM-M	WBGene00004677	-1.71435	4.49241
E. coli OP50 vs KTM	WBGene00017677	2.72365	5.42914		E. coli OP50 vs E. coli HT115	WBGene00044434	-5.89303	3.63935		E. coli OP50 vs A. tropicalis	WBGene00021466	-0.578098	8.92734		E. coli OP50 vs KTM-M	WBGene00010368	-1.6753	4.48371
E. coli OP50 vs KTM	WBGene00001591	1.08346	5.42671		E. coli OP50 vs E. coli HT115	WBGene00011869	-1.59805	3.63744		E. coli OP50 vs A. tropicalis	WBGene00012713	-0.668845	8.91736		E. coli OP50 vs KTM-M	WBGene00006593	0.380595	4.48375
E. coli OP50 vs KTM	WBGene00012880	-0.957833	5.42221		E. coli OP50 vs E. coli HT115	WBGene00019207	-0.451078	3.63791		E. coli OP50 vs A. tropicalis	WBGene00000002	1.67427	8.85992		E. coli OP50 vs KTM-M	WBGene00004930	-0.453906	4.47861
E. coli OP50 vs KTM	WBGene00018725	2.21457	5.41724		E. coli OP50 vs E. coli HT115	WBGene00009215	1.79144	3.63196		E. coli OP50 vs A. tropicalis	WBGene00022642	-1.36535	8.858		E. coli OP50 vs KTM-M	WBGene00000979	4.00267	4.46619
E. coli OP50 vs KTM	WBGene00017258	0.975254	5.41493		E. coli OP50 vs E. coli HT115	WBGene00021136	-1.47548	3.62504		E. coli OP50 vs A. tropicalis	WBGene00006626	-0.751234	8.85107		E. coli OP50 vs KTM-M	WBGene00021160	-0.953223	4.45642
E. coli OP50 vs KTM	WBGene00013639	0.898656	5.41092		E. coli OP50 vs E. coli HT115	WBGene00015393	-1.15853	3.6214		E. coli OP50 vs A. tropicalis	WBGene00004878	2.42525	8.83126		E. coli OP50 vs KTM-M	WBGene00020449	1.98077	4.44722
E. coli OP50 vs KTM	WBGene00019298	1.34727	5.40947		E. coli OP50 vs E. coli HT115	WBGene00004093	0.44183	3.61892		E. coli OP50 vs A. tropicalis	WBGene00002265	1.30872	8.81943		E. coli OP50 vs KTM-M	WBGene00021943	0.636356	4.43508
E. coli OP50 vs KTM	WBGene00020879	1.85069	5.40247		E. coli OP50 vs E. coli HT115	WBGene00022874	-5.76555	3.61573		E. coli OP50 vs A. tropicalis	WBGene00020784	0.61805	8.81769		E. coli OP50 vs KTM-M	WBGene00017986	0.529235	4.4317
E. coli OP50 vs KTM	WBGene00020453	0.868382	5.39819		E. coli OP50 vs E. coli HT115	WBGene00007197	-0.853379	3.61153		E. coli OP50 vs A. tropicalis	WBGene00006510	-0.573709	8.81335		E. coli OP50 vs KTM-M	WBGene00018144	-1.37021	4.42993
E. coli OP50 vs KTM	WBGene00009984	1.98193	5.39118		E. coli OP50 vs E. coli HT115	WBGene00004491	0.625227	3.60751		E. coli OP50 vs A. tropicalis	WBGene00001501	0.800876	8.80827		E. coli OP50 vs KTM-M	WBGene00012634	-5.84318	4.42678
E. coli OP50 vs KTM	WBGene00022683	-1.31825	5.38339		E. coli OP50 vs E. coli HT115	WBGene00012778	-1.65798	3.60642		E. coli OP50 vs A. tropicalis	WBGene00000219	0.920799	8.80887		E. coli OP50 vs KTM-M	WBGene00011128	-0.316899	4.42098
E. coli OP50 vs KTM	WBGene00000693	-0.846176	5.37854		E. coli OP50 vs E. coli HT115	WBGene00017998	3.74263	3.59845		E. coli OP50 vs A. tropicalis	WBGene00007282	0.79028	8.802		E. coli OP50 vs KTM-M	WBGene00004817	1.04486	4.41978
E. coli OP50 vs KTM	WBGene00012311	5.66843	5.37524		E. coli OP50 vs E. coli HT115	WBGene00003080	0.723967	3.59847		E. coli OP50 vs A. tropicalis	WBGene00011596	4.38411	8.79811		E. coli OP50 vs KTM-M	WBGene00044417	-5.28519	4.41888
E. coli OP50 vs KTM	WBGene00012184	-0.715981	5.37523		E. coli OP50 vs E. coli HT115	WBGene00001456	-2.08873	3.59761		E. coli OP50 vs A. tropicalis	WBGene00007516	-0.975772	8.78407		E. coli OP50 vs KTM-M	WBGene00020613	4.02763	4.40908
E. coli OP50 vs KTM	WBGene00044402	-2.05188	5.37061		E. coli OP50 vs E. coli HT115	WBGene00001164	-1.00489	3.59637		E. coli OP50 vs A. tropicalis	WBGene00002244	-0.711133	8.78325		E. coli OP50 vs KTM-M	WBGene00008963	-1.31091	4.40121
E. coli OP50 vs KTM	WBGene00019001	-0.296675	5.36596		E. coli OP50 vs E. coli HT115	WBGene00017850	-1.87761	3.59686		E. coli OP50 vs A. tropicalis	WBGene00018710	0.749215	8.78243		E. coli OP50 vs KTM-M	WBGene00022258	-1.19465	4.39745
E. coli OP50 vs KTM	WBGene00014770	6.42835	5.36138		E. coli OP50 vs E. coli HT115	WBGene00019184	3.28856	3.59359		E. coli OP50 vs A. tropicalis	WBGene00010440	0.853574	8.77129		E. coli OP50 vs KTM-M	WBGene00016020	-0.438679	4.39437
E. coli OP50 vs KTM	WBGene00021075	2.11113	5.35468		E. coli OP50 vs E. coli HT115	WBGene00011680	-0.462469	3.59045		E. coli OP50 vs A. tropicalis	WBGene00044660	5.65927	8.76865		E. coli OP50 vs KTM-M	WBGene00008688	-0.443318	4.39075
E. coli OP50 vs KTM	WBGene00000680	-0.826903	5.33094		E. coli OP50 vs E. coli HT115	WBGene00016310	-1.16592	3.58501		E. coli OP50 vs A. tropicalis	WBGene00219275	-0.950353	8.75858		E. coli OP50 vs KTM-M	WBGene00016506	-2.00326	4.38852
E. coli OP50 vs KTM	WBGene00002203	0.597951	5.32551		E. coli OP50 vs E. coli HT115	WBGene00021675	-0.864961	3.57725		E. coli OP50 vs A. tropicalis	WBGene00000680	-1.2552	8.75601		E. coli OP50 vs KTM-M	WBGene00020869	0.915842	4.38567
E. coli OP50 vs KTM	WBGene00016332	0.828846	5.3247		E. coli OP50 vs E. coli HT115	WBGene00004143	0.336692	3.57946		E. coli OP50 vs A. tropicalis	WBGene00000181	-0.627487	8.75162		E. coli OP50 vs KTM-M	WBGene00012916	-1.61507	4.38037
E. coli OP50 vs KTM	WBGene00020115	-0.308403	5.32005		E. coli OP50 vs E. coli HT115	WBGene00010630	-1.52862	3.57798		E. coli OP50 vs A. tropicalis	WBGene00017565	-1.91337	8.75151		E. coli OP50 vs KTM-M	WBGene00013234	-2.71231	4.37448
E. coli OP50 vs KTM	WBGene00006685	-1.27629	5.31923		E. coli OP50 vs E. coli HT115	WBGene00077570	-2.59615	3.57704		E. coli OP50 vs A. tropicalis	WBGene00002001	-0.441867	8.74263		E. coli OP50 vs KTM-M	WBGene00016308	-5.58073	4.37055
E. coli OP50 vs KTM	WBGene00023500	-0.972717	5.31684		E. coli OP50 vs E. coli HT115	WBGene00019289	-1.06606	3.58035		E. coli OP50 vs A. tropicalis	WBGene00009991	4.29834	8.73867		E. coli OP50 vs KTM-M	WBGene00013650	-1.3139	4.36493
E. coli OP50 vs KTM	WBGene00011556	-1.52836	5.31431		E. coli OP50 vs E. coli HT115	WBGene00004440	0.574833	3.57804		E. coli OP50 vs A. tropicalis	WBGene00006675	-1.73466	8.73317		E. coli OP50 vs KTM-M	WBGene00003998	-1.09552	4.35181
E. coli OP50 vs KTM	WBGene00019743	-1.52358	5.31275		E. coli OP50 vs E. coli HT115	WBGene00005931	5.15328	3.57264		E. coli OP50 vs A. tropicalis	WBGene00018724	1.97735	8.71874		E. coli OP50 vs KTM-M	WBGene00021861	-2.63238	4.34662
E. coli OP50 vs KTM	WBGene00019890	-0.353617	5.30002		E. coli OP50 vs E. coli HT115	WBGene00005602	-1.3984	3.57113		E. coli OP50 vs A. tropicalis	WBGene00015695	-1.55706	8.71079		E. coli OP50 vs KTM-M	WBGene00012782	0.539069	4.33132
E. coli OP50 vs KTM	WBGene00015896	-1.79807	5.29772		E. coli OP50 vs E. coli HT115	WBGene00009383	-2.24839	3.56873		E. coli OP50 vs A. tropicalis	WBGene00020437	-0.366931	8.70857		E. coli OP50 vs KTM-M	WBGene00009539	-2.10076	4.33086
E. coli OP50 vs KTM	WBGene00006473	-0.397975	5.29441		E. coli OP50 vs E. coli HT115	WBGene00013497	-0.793018	3.56656		E. coli OP50 vs A. tropicalis	WBGene00019978	-3.18134	8.70092		E. coli OP50 vs KTM-M	WBGene00014732	3.34625	4.32563
E. coli OP50 vs KTM	WBGene00009453	-0.850958	5.29358		E. coli OP50 vs E. coli HT115	WBGene00206373	-2.40498	3.56621		E. coli OP50 vs A. tropicalis	WBGene00000155	-0.478645	8.67294		E. coli OP50 vs KTM-M	WBGene00219655	-2.93008	4.31559
E. coli OP50 vs KTM	WBGene00018603	-1.98935	5.28838		E. coli OP50 vs E. coli HT115	WBGene00017041	0.919802	3.56238		E. coli OP50 vs A. tropicalis	WBGene00015172	-2.25539	8.66998		E. coli OP50 vs KTM-M	WBGene00016545	-2.55534	4.30575
E. coli OP50 vs KTM	WBGene00015823	0.702323	5.28578		E. coli OP50 vs E. coli HT115	WBGene00015280	0.642773	3.55892		E. coli OP50 vs A. tropicalis	WBGene00000669	-3.23049	8.66083		E. coli OP50 vs KTM-M	WBGene00006382	-0.257407	4.30078
E. coli OP50 vs KTM	WBGene00009785	-1.03371	5.28033		E. coli OP50 vs E. coli HT115	WBGene00002221	0.523369	3.54669		E. coli OP50 vs A. tropicalis	WBGene00003689	2.51807	8.66034		E. coli OP50 vs KTM-M	WBGene00016664	-1.74712	4.29257
E. coli OP50 vs KTM	WBGene00011232	-0.620502	5.27912		E. coli OP50 vs E. coli HT115	WBGene00020531	-3.64782	3.54465		E. coli OP50 vs A. tropicalis	WBGene00015613	2.41793	8.66082		E. coli OP50 vs KTM-M	WBGene00010809	-0.347421	4.29265
E. coli OP50 vs KTM	WBGene00020158	0.522444	5.26981		E. coli OP50 vs E. coli HT115	WBGene00019406	-2.84248	3.53585		E. coli OP50 vs A. tropicalis	WBGene00008123	-1.68674	8.65361		E. coli OP50 vs KTM-M	WBGene00016822	0.649522	4.29182
E. coli OP50 vs KTM	WBGene00008876	0.441931	5.25301		E. coli OP50 vs E. coli HT115	WBGene00009859	5.40175	3.5309		E. coli OP50 vs A. tropicalis	WBGene00004422	-0.727663	8.64997		E. coli OP50 vs KTM-M	WBGene00010782	3.52553	4.27098
E. coli OP50 vs KTM	WBGene00021834	0.691461	5.25233		E. coli OP50 vs E. coli HT115	WBGene00014262	-0.801099	3.53159		E. coli OP50 vs A. tropicalis	WBGene00015046	5.73129	8.64796		E. coli OP50 vs KTM-M	WBGene00001309	0.371471	4.26696
E. coli OP50 vs KTM	WBGene00021797	1.26449	5.24686		E. coli OP50 vs E. coli HT115	WBGene00012149	-0.599882	3.53117		E. coli OP50 vs A. tropicalis	WBGene00012463	0.9266	8.64365		E. coli OP50 vs KTM-M	WBGene00009020	-2.81531	4.26652
E. coli OP50 vs KTM	WBGene00044743	0.941728	5.24472		E. coli OP50 vs E. coli HT115	WBGene00000017	-2.77923	3.53002		E. coli OP50 vs A. tropicalis	WBGene00005023	-0.502563	8.62964		E. coli OP50 vs KTM-M	WBGene00011660	-1.86405	4.2585
E. coli OP50 vs KTM	WBGene00021587	3.16771	5.23623		E. coli OP50 vs E. coli HT115	WBGene00020593	-1.63056	3.52902		E. coli OP50 vs A. tropicalis	WBGene00010044	-0.640165	8.62927		E. coli OP50 vs KTM-M	WBGene00010102	-6.24094	4.25909
E. coli OP50 vs KTM	WBGene00016874	-1.21517	5.22137		E. coli OP50 vs E. coli HT115	WBGene00013639	-0.821072	3.52469		E. coli OP50 vs A. tropicalis	WBGene00005552	-0.725798	8.60117		E. coli OP50 vs KTM-M	WBGene00009980	-0.47476	4.24917
E. coli OP50 vs KTM	WBGene00015449	-4.50443	5.2215		E. coli OP50 vs E. coli HT115	WBGene00019839	3.9792	3.5236		E. coli OP50 vs A. tropicalis	WBGene00011352	-0.56543	8.59561		E. coli OP50 vs KTM-M	WBGene00016178	0.505771	4.24779
E. coli OP50 vs KTM	WBGene00003099	3.68211	5.21891		E. coli OP50 vs E. coli HT115	WBGene00007604	-1.7074	3.52375		E. coli OP50 vs A. tropicalis	WBGene00009319	-0.611201	8.58487		E. coli OP50 vs KTM-M	WBGene00008408	-0.427745	4.23924
E. coli OP50 vs KTM	WBGene00001674	-1.40882	5.20161		E. coli OP50 vs E. coli HT115	WBGene00000545	-0.447499	3.51516		E. coli OP50 vs A. tropicalis	WBGene00021021	-0.62578	8.58224		E. coli OP50 vs KTM-M	WBGene00010684	1.94759	4.23668
E. coli OP50 vs KTM	WBGene00009311	1.42901	5.19605		E. coli OP50 vs E. coli HT115	WBGene00007516	-0.583151	3.51531		E. coli OP50 vs A. tropicalis	WBGene00008707	-1.54334	8.5732		E. coli OP50 vs KTM-M	WBGene00007332	0.443917	4.23549
E. coli OP50 vs KTM	WBGene00019549	4.89387	5.19055		E. coli OP50 vs E. coli HT115	WBGene00019324	-0.941273	3.50656		E. coli OP50 vs A. tropicalis	WBGene00021354	-1.60321	8.55449		E. coli OP50 vs KTM-M	WBGene00001149	-0.442303	4.22475
E. coli OP50 vs KTM	WBGene00011826	-1.7452	5.18644		E. coli OP50 vs E. coli HT115	WBGene00020611	1.74686	3.50692		E. coli OP50 vs A. tropicalis	WBGene00012293	-1.68031	8.52846		E. coli OP50 vs KTM-M	WBGene00013410	-3.18258	4.22236
E. coli OP50 vs KTM	WBGene00011181	0.767261	5.18515		E. coli OP50 vs E. coli HT115	WBGene00010879	-0.45918	3.50604		E. coli OP50 vs A. tropicalis	WBGene00006309	2.43717	8.5261		E. coli OP50 vs KTM-M	WBGene00011144	-0.320886	4.21913
E. coli OP50 vs KTM	WBGene00012011	3.65241	5.164		E. coli OP50 vs E. coli HT115	WBGene00011156	0.737774	3.50313		E. coli OP50 vs A. tropicalis	WBGene00000196	-0.523982	8.52358		E. coli OP50 vs KTM-M	WBGene00007913	-1.13993	4.20474
E. coli OP50 vs KTM	WBGene00016025	-3.60225	5.15806		E. coli OP50 vs E. coli HT115	WBGene00004434	0.384032	3.49643		E. coli OP50 vs A. tropicalis	WBGene00019968	6.48079	8.51706		E. coli OP50 vs KTM-M	WBGene00219590	-6.4018	4.20433
E. coli OP50 vs KTM	WBGene00008032	-0.884614	5.1437		E. coli OP50 vs E. coli HT115	WBGene00017069	0.947851	3.49375		E. coli OP50 vs A. tropicalis	WBGene00018950	-0.638762	8.51021		E. coli OP50 vs KTM-M	WBGene00001708	0.494477	4.19852
E. coli OP50 vs KTM	WBGene00009945	0.900178	5.14041		E. coli OP50 vs E. coli HT115	WBGene00012750	-1.51748	3.49401		E. coli OP50 vs A. tropicalis	WBGene00018568	1.81306	8.50901		E. coli OP50 vs KTM-M	WBGene00013905	-1.11361	4.18483
E. coli OP50 vs KTM	WBGene00013238	-0.324485	5.13692		E. coli OP50 vs E. coli HT115	WBGene00015790	-2.3261	3.49335		E. coli OP50 vs A. tropicalis	WBGene00002024	-0.946944	8.50757		E. coli OP50 vs KTM-M	WBGene00003645	0.918892	4.18347
E. coli OP50 vs KTM	WBGene00012491	1.38312	5.12822		E. coli OP50 vs E. coli HT115	WBGene00020329	1.64165	3.4932		E. coli OP50 vs A. tropicalis	WBGene00011361	0.963298	8.50356		E. coli OP50 vs KTM-M	WBGene00009088	-2.28669	4.17401
E. coli OP50 vs KTM	WBGene00008753	6.74211	5.12695		E. coli OP50 vs E. coli HT115	WBGene00012850	-0.747895	3.49117		E. coli OP50 vs A. tropicalis	WBGene00011282	-0.630588	8.49868		E. coli OP50 vs KTM-M	WBGene00017771	-1.70333	4.17148
E. coli OP50 vs KTM	WBGene00000136	-1.17781	5.12609		E. coli OP50 vs E. coli HT115	WBGene00022754	-2.83456	3.48946		E. coli OP50 vs A. tropicalis	WBGene00011239	-0.591882	8.49305		E. coli OP50 vs KTM-M	WBGene00003559	0.324031	4.1673
E. coli OP50 vs KTM	WBGene00015172	-1.44839	5.11748		E. coli OP50 vs E. coli HT115	WBGene00002253	-1.00523	3.48795		E. coli OP50 vs A. tropicalis	WBGene00008934	-0.634027	8.48666		E. coli OP50 vs KTM-M	WBGene00020758	-1.41969	4.15998
E. coli OP50 vs KTM	WBGene00000761	-0.456119	5.11764		E. coli OP50 vs E. coli HT115	WBGene00011018	5.05887	3.48639		E. coli OP50 vs A. tropicalis	WBGene00018862	-1.06137	8.47689		E. coli OP50 vs KTM-M	WBGene00021072	-5.66784	4.158
E. coli OP50 vs KTM	WBGene00015080	2.79008	5.11226		E. coli OP50 vs E. coli HT115	WBGene00008925	-0.919096	3.4852		E. coli OP50 vs A. tropicalis	WBGene00014213	0.981753	8.47602		E. coli OP50 vs KTM-M	WBGene00014165	-0.385096	4.15439
E. coli OP50 vs KTM	WBGene00022643	1.96113	5.10535		E. coli OP50 vs E. coli HT115	WBGene00185014	-1.05925	3.48407		E. coli OP50 vs A. tropicalis	WBGene00020120	-2.00121	8.46509		E. coli OP50 vs KTM-M	WBGene00012930	0.382038	4.14723
E. coli OP50 vs KTM	WBGene00010453	0.906687	5.10005		E. coli OP50 vs E. coli HT115	WBGene00019090	-2.59478	3.47867		E. coli OP50 vs A. tropicalis	WBGene00019947	0.489416	8.46438		E. coli OP50 vs KTM-M	WBGene00000190	1.55611	4.14567
E. coli OP50 vs KTM	WBGene00017103	1.04716	5.09522		E. coli OP50 vs E. coli HT115	WBGene00019921	-2.58948	3.47625		E. coli OP50 vs A. tropicalis	WBGene00017436	-1.32339	8.45764		E. coli OP50 vs KTM-M	WBGene00013816	-3.85128	4.14374
E. coli OP50 vs KTM	WBGene00010516	1.23998	5.0943		E. coli OP50 vs E. coli HT115	WBGene00018042	4.00261	3.47514		E. coli OP50 vs A. tropicalis	WBGene00000784	1.88322	8.45244		E. coli OP50 vs KTM-M	WBGene00007394	-0.741924	4.14077
E. coli OP50 vs KTM	WBGene00017499	2.27309	5.09		E. coli OP50 vs E. coli HT115	WBGene00008865	-0.770282	3.47295		E. coli OP50 vs A. tropicalis	WBGene00007550	2.33768	8.44934		E. coli OP50 vs KTM-M	WBGene00010158	-4.7544	4.13344
E. coli OP50 vs KTM	WBGene00020445	-1.38342	5.05825		E. coli OP50 vs E. coli HT115	WBGene00020651	-1.35706	3.4715		E. coli OP50 vs A. tropicalis	WBGene00020098	-0.67656	8.4434		E. coli OP50 vs KTM-M	WBGene00003473	-7.21791	4.12791
E. coli OP50 vs KTM	WBGene00011112	-2.46237	5.04369		E. coli OP50 vs E. coli HT115	WBGene00003015	-0.905042	3.47067		E. coli OP50 vs A. tropicalis	WBGene00018764	0.476741	8.43474		E. coli OP50 vs KTM-M	WBGene00004820	-0.91413	4.1159
E. coli OP50 vs KTM	WBGene00008511	-1.81255	5.03274		E. coli OP50 vs E. coli HT115	WBGene00016677	-0.83771	3.4678		E. coli OP50 vs A. tropicalis	WBGene00004916	-0.583706	8.427		E. coli OP50 vs KTM-M	WBGene00017263	0.519081	4.1138
E. coli OP50 vs KTM	WBGene00006493	-0.381005	5.03244		E. coli OP50 vs E. coli HT115	WBGene00005643	-1.41479	3.46691		E. coli OP50 vs A. tropicalis	WBGene00011849	0.766274	8.42586		E. coli OP50 vs KTM-M	WBGene00014206	-1.93728	4.11088
E. coli OP50 vs KTM	WBGene00019748	0.63104	5.02022		E. coli OP50 vs E. coli HT115	WBGene00006861	-0.696621	3.4603		E. coli OP50 vs A. tropicalis	WBGene00000175	-1.29355	8.41974		E. coli OP50 vs KTM-M	WBGene00006545	-2.94439	4.10474
E. coli OP50 vs KTM	WBGene00003645	0.88568	5.02024		E. coli OP50 vs E. coli HT115	WBGene00017864	-0.381621	3.46119		E. coli OP50 vs A. tropicalis	WBGene00019232	-3.212	8.41271		E. coli OP50 vs KTM-M	WBGene00018242	-3.83925	4.10352
E. coli OP50 vs KTM	WBGene00021340	0.593268	5.01708		E. coli OP50 vs E. coli HT115	WBGene00011524	3.13906	3.46021		E. coli OP50 vs A. tropicalis	WBGene00016947	-0.588862	8.40974		E. coli OP50 vs KTM-M	WBGene00018104	-2.06942	4.09767
E. coli OP50 vs KTM	WBGene00010833	-1.63871	5.00806		E. coli OP50 vs E. coli HT115	WBGene00010628	-0.690039	3.4592		E. coli OP50 vs A. tropicalis	WBGene00001006	1.4373	8.4086		E. coli OP50 vs KTM-M	WBGene00012557	0.983873	4.09135
E. coli OP50 vs KTM	WBGene00001038	-0.321372	5.00799		E. coli OP50 vs E. coli HT115	WBGene00008707	-0.927083	3.45587		E. coli OP50 vs A. tropicalis	WBGene00022042	-0.714293	8.39977		E. coli OP50 vs KTM-M	WBGene00016558	-0.710839	4.09181
E. coli OP50 vs KTM	WBGene00012013	1.90135	4.99811		E. coli OP50 vs E. coli HT115	WBGene00010827	-0.874955	3.45068		E. coli OP50 vs A. tropicalis	WBGene00018426	-0.516032	8.38795		E. coli OP50 vs KTM-M	WBGene00021979	-2.79976	4.08991
E. coli OP50 vs KTM	WBGene00019986	0.607831	4.99883		E. coli OP50 vs E. coli HT115	WBGene00017292	-3.34409	3.45127		E. coli OP50 vs A. tropicalis	WBGene00017541	1.15678	8.38267		E. coli OP50 vs KTM-M	WBGene00020082	-0.42333	4.08868
E. coli OP50 vs KTM	WBGene00003564	0.423579	4.9977		E. coli OP50 vs E. coli HT115	WBGene00023067	0.925205	3.44596		E. coli OP50 vs A. tropicalis	WBGene00013091	2.22122	8.36666		E. coli OP50 vs KTM-M	WBGene00000984	0.763121	4.08244
E. coli OP50 vs KTM	WBGene00011213	1.99233	4.98868		E. coli OP50 vs E. coli HT115	WBGene00000657	-2.97481	3.44288		E. coli OP50 vs A. tropicalis	WBGene00012467	4.85577	8.36586		E. coli OP50 vs KTM-M	WBGene00000221	-0.701425	4.08135
E. coli OP50 vs KTM	WBGene00019208	-2.1875	4.98807		E. coli OP50 vs E. coli HT115	WBGene00013657	-3.39489	3.44115		E. coli OP50 vs A. tropicalis	WBGene00020756	-1.21013	8.35068		E. coli OP50 vs KTM-M	WBGene00009861	-3.457	4.0668
E. coli OP50 vs KTM	WBGene00013497	-0.827783	4.97679		E. coli OP50 vs E. coli HT115	WBGene00012910	1.71517	3.44171		E. coli OP50 vs A. tropicalis	WBGene00021026	-0.888031	8.34133		E. coli OP50 vs KTM-M	WBGene00017312	-2.33657	4.06527
E. coli OP50 vs KTM	WBGene00009057	-0.945251	4.97162		E. coli OP50 vs E. coli HT115	WBGene00005269	-5.82649	3.44028		E. coli OP50 vs A. tropicalis	WBGene00012880	-1.40862	8.3335		E. coli OP50 vs KTM-M	WBGene00006404	-0.844214	4.06092
E. coli OP50 vs KTM	WBGene00001841	-2.56917	4.96932		E. coli OP50 vs E. coli HT115	WBGene00007989	-2.41765	3.42734		E. coli OP50 vs A. tropicalis	WBGene00015251	0.869823	8.33254		E. coli OP50 vs KTM-M	WBGene00013129	-0.394067	4.05908
E. coli OP50 vs KTM	WBGene00011831	-1.16657	4.96411		E. coli OP50 vs E. coli HT115	WBGene00009531	-0.901834	3.42571		E. coli OP50 vs A. tropicalis	WBGene00015814	-0.712536	8.33048		E. coli OP50 vs KTM-M	WBGene00003689	1.66495	4.05578
E. coli OP50 vs KTM	WBGene00022181	1.81326	4.95951		E. coli OP50 vs E. coli HT115	WBGene00007829	2.98635	3.4258		E. coli OP50 vs A. tropicalis	WBGene00044280	3.23362	8.32523		E. coli OP50 vs KTM-M	WBGene00019464	0.392076	4.03853
E. coli OP50 vs KTM	WBGene00007878	0.668356	4.95631		E. coli OP50 vs E. coli HT115	WBGene00000114	-0.492074	3.42463		E. coli OP50 vs A. tropicalis	WBGene00020016	5.8093	8.31614		E. coli OP50 vs KTM-M	WBGene00003619	0.420642	4.03313
E. coli OP50 vs KTM	WBGene00016191	1.50152	4.95532		E. coli OP50 vs E. coli HT115	WBGene00008948	0.382891	3.42328		E. coli OP50 vs A. tropicalis	WBGene00015326	-0.694889	8.31379		E. coli OP50 vs KTM-M	WBGene00018828	-1.88694	4.03471
E. coli OP50 vs KTM	WBGene00016838	-0.811135	4.94731		E. coli OP50 vs E. coli HT115	WBGene00001065	5.7821	3.4095		E. coli OP50 vs A. tropicalis	WBGene00004798	0.806273	8.29393		E. coli OP50 vs KTM-M	WBGene00044324	0.751117	4.03404
E. coli OP50 vs KTM	WBGene00015597	3.31818	4.94185		E. coli OP50 vs E. coli HT115	WBGene00004416	0.612435	3.40916		E. coli OP50 vs A. tropicalis	WBGene00004037	1.02401	8.28766		E. coli OP50 vs KTM-M	WBGene00004813	-0.986718	4.03365
E. coli OP50 vs KTM	WBGene00013540	1.23033	4.94115		E. coli OP50 vs E. coli HT115	WBGene00014178	3.22983	3.4032		E. coli OP50 vs A. tropicalis	WBGene00017163	-0.70367	8.28283		E. coli OP50 vs KTM-M	WBGene00014144	-1.94466	4.02935
E. coli OP50 vs KTM	WBGene00007402	-1.2927	4.93848		E. coli OP50 vs E. coli HT115	WBGene00006586	-1.07816	3.40039		E. coli OP50 vs A. tropicalis	WBGene00022396	3.12112	8.26746		E. coli OP50 vs KTM-M	WBGene00018106	-5.13832	4.02407
E. coli OP50 vs KTM	WBGene00020954	0.771317	4.93805		E. coli OP50 vs E. coli HT115	WBGene00020242	7.54707	3.40035		E. coli OP50 vs A. tropicalis	WBGene00018903	1.74952	8.25789		E. coli OP50 vs KTM-M	WBGene00003996	-0.785733	4.02018
E. coli OP50 vs KTM	WBGene00007964	0.686088	4.93602		E. coli OP50 vs E. coli HT115	WBGene00020554	2.15354	3.40114		E. coli OP50 vs A. tropicalis	WBGene00009785	-1.53834	8.25767		E. coli OP50 vs KTM-M	WBGene00219452	-4.95861	4.01737
E. coli OP50 vs KTM	WBGene00008446	-0.614139	4.93249		E. coli OP50 vs E. coli HT115	WBGene00017288	0.506771	3.39907		E. coli OP50 vs A. tropicalis	WBGene00013650	1.81142	8.25413		E. coli OP50 vs KTM-M	WBGene00004226	-1.23748	4.00386
E. coli OP50 vs KTM	WBGene00010790	2.34999	4.9287		E. coli OP50 vs E. coli HT115	WBGene00016732	6.73055	3.39495		E. coli OP50 vs A. tropicalis	WBGene00002124	1.32645	8.24767		E. coli OP50 vs KTM-M	WBGene00045275	-4.81924	4.00341
E. coli OP50 vs KTM	WBGene00007141	6.42035	4.92391		E. coli OP50 vs E. coli HT115	WBGene00014138	0.66761	3.39184		E. coli OP50 vs A. tropicalis	WBGene00015878	3.65887	8.24258		E. coli OP50 vs KTM-M	WBGene00014061	-1.64691	4.00291
E. coli OP50 vs KTM	WBGene00001776	1.14868	4.92071		E. coli OP50 vs E. coli HT115	WBGene00018612	0.356589	3.39182		E. coli OP50 vs A. tropicalis	WBGene00002214	-0.566202	8.24016		E. coli OP50 vs KTM-M	WBGene00014143	-2.33677	4.00029
E. coli OP50 vs KTM	WBGene00021598	3.44607	4.91206		E. coli OP50 vs E. coli HT115	WBGene00077441	-2.87975	3.39242		E. coli OP50 vs A. tropicalis	WBGene00015393	1.64089	8.23802		E. coli OP50 vs KTM-M	WBGene00022269	-0.46221	3.99862
E. coli OP50 vs KTM	WBGene00016097	-1.23774	4.90805		E. coli OP50 vs E. coli HT115	WBGene00004455	-6.09863	3.39307		E. coli OP50 vs A. tropicalis	WBGene00009939	1.37193	8.21847		E. coli OP50 vs KTM-M	WBGene00013408	-2.6975	3.99095
E. coli OP50 vs KTM	WBGene00001754	1.11464	4.89559		E. coli OP50 vs E. coli HT115	WBGene00018465	-0.902404	3.39043		E. coli OP50 vs A. tropicalis	WBGene00000392	-0.643259	8.20289		E. coli OP50 vs KTM-M	WBGene00010064	-1.0734	3.97998
E. coli OP50 vs KTM	WBGene00011510	-0.292483	4.88213		E. coli OP50 vs E. coli HT115	WBGene00015711	-5.73473	3.38953		E. coli OP50 vs A. tropicalis	WBGene00008714	-1.62008	8.2029		E. coli OP50 vs KTM-M	WBGene00001025	-0.622285	3.97167
E. coli OP50 vs KTM	WBGene00019233	-3.83592	4.87966		E. coli OP50 vs E. coli HT115	WBGene00013327	-2.24252	3.38532		E. coli OP50 vs A. tropicalis	WBGene00008266	-0.427862	8.19672		E. coli OP50 vs KTM-M	WBGene00021596	0.35573	3.97001
E. coli OP50 vs KTM	WBGene00077761	-0.724175	4.87405		E. coli OP50 vs E. coli HT115	WBGene00000903	-1.73556	3.38524		E. coli OP50 vs A. tropicalis	WBGene00004237	1.20517	8.17817		E. coli OP50 vs KTM-M	WBGene00010320	-1.72918	3.9694
E. coli OP50 vs KTM	WBGene00012144	1.40558	4.87268		E. coli OP50 vs E. coli HT115	WBGene00009274	0.764874	3.38544		E. coli OP50 vs A. tropicalis	WBGene00020999	-0.645904	8.16959		E. coli OP50 vs KTM-M	WBGene00012623	0.945568	3.96007
E. coli OP50 vs KTM	WBGene00017961	1.67934	4.86907		E. coli OP50 vs E. coli HT115	WBGene00016786	-2.66835	3.38386		E. coli OP50 vs A. tropicalis	WBGene00010665	-0.375784	8.15662		E. coli OP50 vs KTM-M	WBGene00017251	-2.21107	3.95519
E. coli OP50 vs KTM	WBGene00008960	2.72076	4.86293		E. coli OP50 vs E. coli HT115	WBGene00021068	-0.526628	3.38126		E. coli OP50 vs A. tropicalis	WBGene00021048	1.60973	8.14033		E. coli OP50 vs KTM-M	WBGene00011846	-1.65419	3.94994
E. coli OP50 vs KTM	WBGene00000696	-0.888043	4.85856		E. coli OP50 vs E. coli HT115	WBGene00004419	0.638599	3.38034		E. coli OP50 vs A. tropicalis	WBGene00009637	2.45175	8.13561		E. coli OP50 vs KTM-M	WBGene00015650	-0.718773	3.94566
E. coli OP50 vs KTM	WBGene00019717	3.37722	4.85577		E. coli OP50 vs E. coli HT115	WBGene00016013	-2.26237	3.37355		E. coli OP50 vs A. tropicalis	WBGene00019473	-1.51362	8.13192		E. coli OP50 vs KTM-M	WBGene00011505	0.505899	3.94282
E. coli OP50 vs KTM	WBGene00020215	-0.913041	4.85455		E. coli OP50 vs E. coli HT115	WBGene00010872	-0.589549	3.37406		E. coli OP50 vs A. tropicalis	WBGene00002274	1.432	8.12709		E. coli OP50 vs KTM-M	WBGene00013278	-1.19396	3.92866
E. coli OP50 vs KTM	WBGene00007833	-1.27487	4.85259		E. coli OP50 vs E. coli HT115	WBGene00011155	0.654234	3.37359		E. coli OP50 vs A. tropicalis	WBGene00020149	-1.06941	8.12241		E. coli OP50 vs KTM-M	WBGene00001249	-0.735826	3.92625
E. coli OP50 vs KTM	WBGene00002044	-0.391057	4.84993		E. coli OP50 vs E. coli HT115	WBGene00020155	-2.08111	3.37216		E. coli OP50 vs A. tropicalis	WBGene00010811	1.08567	8.11959		E. coli OP50 vs KTM-M	WBGene00015930	-0.816736	3.91746
E. coli OP50 vs KTM	WBGene00000754	-0.831002	4.84714		E. coli OP50 vs E. coli HT115	WBGene00003421	0.392352	3.37068		E. coli OP50 vs A. tropicalis	WBGene00007899	2.39145	8.10867		E. coli OP50 vs KTM-M	WBGene00019138	1.22472	3.91096
E. coli OP50 vs KTM	WBGene00012211	0.903893	4.84454		E. coli OP50 vs E. coli HT115	WBGene00020836	-0.915487	3.36966		E. coli OP50 vs A. tropicalis	WBGene00015912	-0.719193	8.10368		E. coli OP50 vs KTM-M	WBGene00002272	0.650345	3.90853
E. coli OP50 vs KTM	WBGene00015391	-0.38856	4.84367		E. coli OP50 vs E. coli HT115	WBGene00000240	-0.873164	3.36723		E. coli OP50 vs A. tropicalis	WBGene00003829	-0.804864	8.10163		E. coli OP50 vs KTM-M	WBGene00008378	0.456565	3.90679
E. coli OP50 vs KTM	WBGene00000195	0.474878	4.83267		E. coli OP50 vs E. coli HT115	WBGene00013181	-0.667321	3.3608		E. coli OP50 vs A. tropicalis	WBGene00015095	-0.566477	8.07976		E. coli OP50 vs KTM-M	WBGene00008848	0.41236	3.90204
E. coli OP50 vs KTM	WBGene00008566	-1.48279	4.82955		E. coli OP50 vs E. coli HT115	WBGene00000111	-0.985555	3.36043		E. coli OP50 vs A. tropicalis	WBGene00010260	-0.54437	8.07689		E. coli OP50 vs KTM-M	WBGene00012512	0.457826	3.89749
E. coli OP50 vs KTM	WBGene00020004	1.08005	4.82728		E. coli OP50 vs E. coli HT115	WBGene00007354	-2.60147	3.3527		E. coli OP50 vs A. tropicalis	WBGene00017336	-2.17086	8.07192		E. coli OP50 vs KTM-M	WBGene00006556	-2.66645	3.89686
E. coli OP50 vs KTM	WBGene00017398	-0.782721	4.82639		E. coli OP50 vs E. coli HT115	WBGene00003497	-0.590925	3.34957		E. coli OP50 vs A. tropicalis	WBGene00016269	1.42013	8.06884		E. coli OP50 vs KTM-M	WBGene00018697	1.17268	3.89546
E. coli OP50 vs KTM	WBGene00009486	4.45214	4.82051		E. coli OP50 vs E. coli HT115	WBGene00019748	-0.579051	3.34978		E. coli OP50 vs A. tropicalis	WBGene00007153	-2.25281	8.06128		E. coli OP50 vs KTM-M	WBGene00270293	-4.21812	3.89385
E. coli OP50 vs KTM	WBGene00009805	4.31205	4.81645		E. coli OP50 vs E. coli HT115	WBGene00013076	-6.31596	3.35057		E. coli OP50 vs A. tropicalis	WBGene00003762	-1.75184	8.05264		E. coli OP50 vs KTM-M	WBGene00000972	-2.57969	3.89114
E. coli OP50 vs KTM	WBGene00015340	3.74422	4.81375		E. coli OP50 vs E. coli HT115	WBGene00023408	-1.13589	3.35082		E. coli OP50 vs A. tropicalis	WBGene00021514	-0.620255	8.04792		E. coli OP50 vs KTM-M	WBGene00007342	-1.73613	3.8894
E. coli OP50 vs KTM	WBGene00019547	1.11166	4.80821		E. coli OP50 vs E. coli HT115	WBGene00019785	-2.84662	3.34647		E. coli OP50 vs A. tropicalis	WBGene00020169	-0.487114	8.04813		E. coli OP50 vs KTM-M	WBGene00004172	0.801565	3.87498
E. coli OP50 vs KTM	WBGene00002259	1.01136	4.80692		E. coli OP50 vs E. coli HT115	WBGene00004426	0.445369	3.34527		E. coli OP50 vs A. tropicalis	WBGene00008385	-0.675364	8.03789		E. coli OP50 vs KTM-M	WBGene00010493	0.496433	3.87519
E. coli OP50 vs KTM	WBGene00015047	0.740225	4.80468		E. coli OP50 vs E. coli HT115	WBGene00017613	-1.67809	3.34347		E. coli OP50 vs A. tropicalis	WBGene00017423	1.471	8.03613		E. coli OP50 vs KTM-M	WBGene00014199	-0.966215	3.87647
E. coli OP50 vs KTM	WBGene00023432	0.942847	4.7984		E. coli OP50 vs E. coli HT115	WBGene00015629	-3.94961	3.3376		E. coli OP50 vs A. tropicalis	WBGene00015284	1.6785	8.02619		E. coli OP50 vs KTM-M	WBGene00012404	1.03193	3.87473
E. coli OP50 vs KTM	WBGene00220000	-6.50556	4.78311		E. coli OP50 vs E. coli HT115	WBGene00044260	-2.00761	3.33707		E. coli OP50 vs A. tropicalis	WBGene00009212	1.47041	8.02674		E. coli OP50 vs KTM-M	WBGene00004453	1.25286	3.86878
E. coli OP50 vs KTM	WBGene00020891	-1.10069	4.78225		E. coli OP50 vs E. coli HT115	WBGene00003980	-0.735047	3.3327		E. coli OP50 vs A. tropicalis	WBGene00019017	-1.37372	8.02564		E. coli OP50 vs KTM-M	WBGene00016237	-1.03943	3.86773
E. coli OP50 vs KTM	WBGene00004789	0.698042	4.78123							E. coli OP50 vs A. tropicalis	WBGene00022722	-0.547834	8.01673		E. coli OP50 vs KTM-M	WBGene00016594	-0.672962	3.86415
E. coli OP50 vs KTM	WBGene00008296	-0.897587	4.78041							E. coli OP50 vs A. tropicalis	WBGene00013906	1.51655	8.01598		E. coli OP50 vs KTM-M	WBGene00007168	0.308212	3.85901
E. coli OP50 vs KTM	WBGene00021779	-1.36074	4.77648							E. coli OP50 vs A. tropicalis	WBGene00020208	0.483564	8.0115		E. coli OP50 vs KTM-M	WBGene00011615	0.45187	3.85028
E. coli OP50 vs KTM	WBGene00009431	-1.88013	4.77343							E. coli OP50 vs A. tropicalis	WBGene00009187	-0.576631	7.99962		E. coli OP50 vs KTM-M	WBGene00019417	-3.61302	3.8421
E. coli OP50 vs KTM	WBGene00003530	-0.937679	4.77109							E. coli OP50 vs A. tropicalis	WBGene00021603	-1.46937	7.99869		E. coli OP50 vs KTM-M	WBGene00023245	-2.50429	3.84112
E. coli OP50 vs KTM	WBGene00011699	2.71743	4.76891							E. coli OP50 vs A. tropicalis	WBGene00000283	-1.29527	7.99801		E. coli OP50 vs KTM-M	WBGene00015080	2.65278	3.8403
E. coli OP50 vs KTM	WBGene00009787	-1.71913	4.76454							E. coli OP50 vs A. tropicalis	WBGene00008565	-1.24331	7.99622		E. coli OP50 vs KTM-M	WBGene00014016	0.350117	3.83761
E. coli OP50 vs KTM	WBGene00003497	-0.625973	4.75726							E. coli OP50 vs A. tropicalis	WBGene00003831	-0.51433	7.99233		E. coli OP50 vs KTM-M	WBGene00009237	0.925564	3.83758
E. coli OP50 vs KTM	WBGene00011445	1.2162	4.74862							E. coli OP50 vs A. tropicalis	WBGene00019673	-0.735539	7.9901		E. coli OP50 vs KTM-M	WBGene00018207	-1.38738	3.83689
E. coli OP50 vs KTM	WBGene00019284	1.12557	4.74067							E. coli OP50 vs A. tropicalis	WBGene00007071	-1.4783	7.97909		E. coli OP50 vs KTM-M	WBGene00021647	-0.456029	3.83452
E. coli OP50 vs KTM	WBGene00017126	-1.16691	4.73274							E. coli OP50 vs A. tropicalis	WBGene00015369	1.43389	7.97701		E. coli OP50 vs KTM-M	WBGene00003865	0.442514	3.83234
E. coli OP50 vs KTM	WBGene00022413	0.668899	4.72935							E. coli OP50 vs A. tropicalis	WBGene00013340	-0.555507	7.97002		E. coli OP50 vs KTM-M	WBGene00003765	1.23045	3.82988
E. coli OP50 vs KTM	WBGene00007848	-0.610695	4.72739							E. coli OP50 vs A. tropicalis	WBGene00013080	2.15229	7.95199		E. coli OP50 vs KTM-M	WBGene00020878	1.12036	3.827
E. coli OP50 vs KTM	WBGene00020148	-0.97944	4.72765							E. coli OP50 vs A. tropicalis	WBGene00022196	1.56667	7.95064		E. coli OP50 vs KTM-M	WBGene00195034	-4.08244	3.82428
E. coli OP50 vs KTM	WBGene00017436	-0.826367	4.72451							E. coli OP50 vs A. tropicalis	WBGene00010077	-0.61127	7.94954		E. coli OP50 vs KTM-M	WBGene00016453	-1.16137	3.82402
E. coli OP50 vs KTM	WBGene00022115	0.266979	4.72311							E. coli OP50 vs A. tropicalis	WBGene00009850	1.66866	7.9389		E. coli OP50 vs KTM-M	WBGene00014761	1.68405	3.81993
E. coli OP50 vs KTM	WBGene00044660	3.65819	4.7126							E. coli OP50 vs A. tropicalis	WBGene00017969	-1.1785	7.92559		E. coli OP50 vs KTM-M	WBGene00019100	-0.908086	3.81959
E. coli OP50 vs KTM	WBGene00011800	1.26363	4.70818							E. coli OP50 vs A. tropicalis	WBGene00002262	-0.562905	7.91968		E. coli OP50 vs KTM-M	WBGene00011362	2.96757	3.81772
E. coli OP50 vs KTM	WBGene00018200	1.52067	4.68721							E. coli OP50 vs A. tropicalis	WBGene00018934	-0.62205	7.91856		E. coli OP50 vs KTM-M	WBGene00007561	0.395494	3.81286
E. coli OP50 vs KTM	WBGene00016219	-0.979936	4.68036							E. coli OP50 vs A. tropicalis	WBGene00007650	0.691749	7.91129		E. coli OP50 vs KTM-M	WBGene00002056	0.809929	3.80883
E. coli OP50 vs KTM	WBGene00002055	-1.43693	4.68013							E. coli OP50 vs A. tropicalis	WBGene00016874	-1.77439	7.90693		E. coli OP50 vs KTM-M	WBGene00001684	-0.643194	3.8078
E. coli OP50 vs KTM	WBGene00019507	1.98263	4.66977							E. coli OP50 vs A. tropicalis	WBGene00002253	1.58446	7.89504		E. coli OP50 vs KTM-M	WBGene00016189	-1.42383	3.80311
E. coli OP50 vs KTM	WBGene00007841	-1.53269	4.66379							E. coli OP50 vs A. tropicalis	WBGene00010047	0.925182	7.88687		E. coli OP50 vs KTM-M	WBGene00004703	0.425831	3.79879
E. coli OP50 vs KTM	WBGene00007605	-1.93095	4.6569							E. coli OP50 vs A. tropicalis	WBGene00018744	-2.508	7.88454		E. coli OP50 vs KTM-M	WBGene00011501	0.50188	3.79779
E. coli OP50 vs KTM	WBGene00018700	0.301943	4.65506							E. coli OP50 vs A. tropicalis	WBGene00019666	0.656059	7.88176		E. coli OP50 vs KTM-M	WBGene00021035	0.517939	3.79564
E. coli OP50 vs KTM	WBGene00011821	1.16435	4.65331							E. coli OP50 vs A. tropicalis	WBGene00017686	-0.531619	7.87731		E. coli OP50 vs KTM-M	WBGene00000802	-0.396464	3.7946
E. coli OP50 vs KTM	WBGene00019831	0.371829	4.64598							E. coli OP50 vs A. tropicalis	WBGene00008399	-0.506116	7.87241		E. coli OP50 vs KTM-M	WBGene00012581	-1.92439	3.79167
E. coli OP50 vs KTM	WBGene00000221	-0.652253	4.64063							E. coli OP50 vs A. tropicalis	WBGene00013073	2.28085	7.86695		E. coli OP50 vs KTM-M	WBGene00010134	-0.721121	3.78272
E. coli OP50 vs KTM	WBGene00004024	0.623543	4.62876							E. coli OP50 vs A. tropicalis	WBGene00012747	1.01397	7.86351		E. coli OP50 vs KTM-M	WBGene00020817	-1.66723	3.78052
E. coli OP50 vs KTM	WBGene00012717	0.729819	4.62355							E. coli OP50 vs A. tropicalis	WBGene00012886	2.38843	7.85993		E. coli OP50 vs KTM-M	WBGene00002275	0.423545	3.78081
E. coli OP50 vs KTM	WBGene00009221	-3.53176	4.61951							E. coli OP50 vs A. tropicalis	WBGene00006464	2.79223	7.85473		E. coli OP50 vs KTM-M	WBGene00086555	-3.46586	3.77632
E. coli OP50 vs KTM	WBGene00016500	0.961282	4.61495							E. coli OP50 vs A. tropicalis	WBGene00012184	-1.02232	7.84137		E. coli OP50 vs KTM-M	WBGene00003657	-2.43932	3.76768
E. coli OP50 vs KTM	WBGene00001506	2.75656	4.61152							E. coli OP50 vs A. tropicalis	WBGene00001105	3.12832	7.83992		E. coli OP50 vs KTM-M	WBGene00021081	5.82323	3.76273
E. coli OP50 vs KTM	WBGene00018755	1.05147	4.59504							E. coli OP50 vs A. tropicalis	WBGene00009560	2.43096	7.82165		E. coli OP50 vs KTM-M	WBGene00004078	0.368779	3.75698
E. coli OP50 vs KTM	WBGene00017382	2.64435	4.59286							E. coli OP50 vs A. tropicalis	WBGene00012134	1.03459	7.81656		E. coli OP50 vs KTM-M	WBGene00008499	0.606254	3.75711
E. coli OP50 vs KTM	WBGene00001493	0.5026	4.56966							E. coli OP50 vs A. tropicalis	WBGene00015569	1.5025	7.80517		E. coli OP50 vs KTM-M	WBGene00000857	-1.02212	3.75634
E. coli OP50 vs KTM	WBGene00007414	1.09092	4.56679							E. coli OP50 vs A. tropicalis	WBGene00020854	1.58965	7.79134		E. coli OP50 vs KTM-M	WBGene00001646	-1.16248	3.75429
E. coli OP50 vs KTM	WBGene00012525	1.78995	4.56487							E. coli OP50 vs A. tropicalis	WBGene00000218	0.954236	7.77415		E. coli OP50 vs KTM-M	WBGene00009102	-1.39884	3.74975
E. coli OP50 vs KTM	WBGene00010238	0.782389	4.55942							E. coli OP50 vs A. tropicalis	WBGene00010613	1.27888	7.77341		E. coli OP50 vs KTM-M	WBGene00043302	-2.569	3.74706
E. coli OP50 vs KTM	WBGene00002855	-0.335403	4.55481							E. coli OP50 vs A. tropicalis	WBGene00001393	0.625094	7.76651		E. coli OP50 vs KTM-M	WBGene00016411	-0.348425	3.7428
E. coli OP50 vs KTM	WBGene00002053	-0.635788	4.5449							E. coli OP50 vs A. tropicalis	WBGene00018776	-0.457612	7.76362		E. coli OP50 vs KTM-M	WBGene00015326	-0.444671	3.74092
E. coli OP50 vs KTM	WBGene00000705	6.33013	4.54253							E. coli OP50 vs A. tropicalis	WBGene00015518	1.51942	7.7636		E. coli OP50 vs KTM-M	WBGene00017326	-4.70932	3.7384
E. coli OP50 vs KTM	WBGene00008669	0.658375	4.53744							E. coli OP50 vs A. tropicalis	WBGene00008993	-1.81379	7.76161		E. coli OP50 vs KTM-M	WBGene00019001	-0.279292	3.73706
E. coli OP50 vs KTM	WBGene00000535	-0.809539	4.53424							E. coli OP50 vs A. tropicalis	WBGene00014086	-0.387605	7.75601		E. coli OP50 vs KTM-M	WBGene00044073	1.2034	3.7344
E. coli OP50 vs KTM	WBGene00012634	-3.82226	4.53021							E. coli OP50 vs A. tropicalis	WBGene00001497	-0.595359	7.75534		E. coli OP50 vs KTM-M	WBGene00018415	1.11021	3.73376
E. coli OP50 vs KTM	WBGene00021691	0.651376	4.52291							E. coli OP50 vs A. tropicalis	WBGene00022350	-0.459802	7.75474		E. coli OP50 vs KTM-M	WBGene00016663	-1.33111	3.73217
E. coli OP50 vs KTM	WBGene00004155	4.50401	4.52223							E. coli OP50 vs A. tropicalis	WBGene00003238	1.10654	7.74416		E. coli OP50 vs KTM-M	WBGene00004061	0.720988	3.73087
E. coli OP50 vs KTM	WBGene00003844	-0.967618	4.5112							E. coli OP50 vs A. tropicalis	WBGene00012070	5.20764	7.73913		E. coli OP50 vs KTM-M	WBGene00006930	0.478843	3.72931
E. coli OP50 vs KTM	WBGene00022423	0.96373	4.50779							E. coli OP50 vs A. tropicalis	WBGene00013220	1.11838	7.73065		E. coli OP50 vs KTM-M	WBGene00002881	-1.13607	3.72404
E. coli OP50 vs KTM	WBGene00022314	2.19306	4.5034							E. coli OP50 vs A. tropicalis	WBGene00004502	-0.530413	7.72542		E. coli OP50 vs KTM-M	WBGene00016553	-5.25833	3.72051
E. coli OP50 vs KTM	WBGene00009971	-0.952499	4.50015							E. coli OP50 vs A. tropicalis	WBGene00010368	-2.29224	7.72426		E. coli OP50 vs KTM-M	WBGene00017434	1.24377	3.71878
E. coli OP50 vs KTM	WBGene00020895	-0.637144	4.49927							E. coli OP50 vs A. tropicalis	WBGene00017840	1.39818	7.71478		E. coli OP50 vs KTM-M	WBGene00003094	3.04832	3.71531
E. coli OP50 vs KTM	WBGene00010780	-0.336541	4.49667							E. coli OP50 vs A. tropicalis	WBGene00012341	-0.678802	7.69886		E. coli OP50 vs KTM-M	WBGene00006483	0.283097	3.71459
E. coli OP50 vs KTM	WBGene00006692	-1.38143	4.49632							E. coli OP50 vs A. tropicalis	WBGene00020247	-1.55461	7.69792		E. coli OP50 vs KTM-M	WBGene00000541	0.954057	3.71115
E. coli OP50 vs KTM	WBGene00007071	-0.929155	4.49418							E. coli OP50 vs A. tropicalis	WBGene00019285	3.01101	7.69036		E. coli OP50 vs KTM-M	WBGene00003388	-1.4075	3.70124
E. coli OP50 vs KTM	WBGene00013379	-0.362937	4.48287							E. coli OP50 vs A. tropicalis	WBGene00009903	2.43131	7.6872		E. coli OP50 vs KTM-M	WBGene00001208	-0.656881	3.69868
E. coli OP50 vs KTM	WBGene00003997	-0.850885	4.46167							E. coli OP50 vs A. tropicalis	WBGene00003936	-0.759025	7.66925		E. coli OP50 vs KTM-M	WBGene00020125	3.21785	3.69562
E. coli OP50 vs KTM	WBGene00019219	-0.557158	4.45894							E. coli OP50 vs A. tropicalis	WBGene00001601	-0.585796	7.65985		E. coli OP50 vs KTM-M	WBGene00017962	-1.30045	3.69543
E. coli OP50 vs KTM	WBGene00020169	-0.303519	4.45732							E. coli OP50 vs A. tropicalis	WBGene00012018	-0.959319	7.6576		E. coli OP50 vs KTM-M	WBGene00021092	-2.26782	3.69375
E. coli OP50 vs KTM	WBGene00007963	0.762079	4.45371							E. coli OP50 vs A. tropicalis	WBGene00004426	-0.710478	7.65334		E. coli OP50 vs KTM-M	WBGene00206414	-3.88163	3.69381
E. coli OP50 vs KTM	WBGene00022010	0.936206	4.45235							E. coli OP50 vs A. tropicalis	WBGene00004101	-0.518365	7.6505		E. coli OP50 vs KTM-M	WBGene00007890	-1.41394	3.69171
E. coli OP50 vs KTM	WBGene00003941	0.649474	4.45049							E. coli OP50 vs A. tropicalis	WBGene00016585	-1.29918	7.63552		E. coli OP50 vs KTM-M	WBGene00008016	-1.9511	3.69039
E. coli OP50 vs KTM	WBGene00001795	0.58288	4.44551							E. coli OP50 vs A. tropicalis	WBGene00003628	1.29331	7.62679		E. coli OP50 vs KTM-M	WBGene00021505	-1.80011	3.6883
E. coli OP50 vs KTM	WBGene00004875	-0.809413	4.44482							E. coli OP50 vs A. tropicalis	WBGene00012383	0.861094	7.62581		E. coli OP50 vs KTM-M	WBGene00018603	-1.88365	3.6879
E. coli OP50 vs KTM	WBGene00009883	0.994843	4.43985							E. coli OP50 vs A. tropicalis	WBGene00016097	1.7741	7.62291		E. coli OP50 vs KTM-M	WBGene00011190	-1.43427	3.68745
E. coli OP50 vs KTM	WBGene00002979	0.6246	4.43917							E. coli OP50 vs A. tropicalis	WBGene00020834	1.90543	7.62246		E. coli OP50 vs KTM-M	WBGene00018279	5.97459	3.68689
E. coli OP50 vs KTM	WBGene00019515	-1.01293	4.42824							E. coli OP50 vs A. tropicalis	WBGene00015810	-0.631343	7.62145		E. coli OP50 vs KTM-M	WBGene00003474	-3.21587	3.67962
E. coli OP50 vs KTM	WBGene00001694	-0.746591	4.41674							E. coli OP50 vs A. tropicalis	WBGene00013766	-0.7002	7.61741		E. coli OP50 vs KTM-M	WBGene00019436	-1.46007	3.67398
E. coli OP50 vs KTM	WBGene00009224	-0.634563	4.4137							E. coli OP50 vs A. tropicalis	WBGene00019732	2.1908	7.61341		E. coli OP50 vs KTM-M	WBGene00003080	0.733439	3.67095
E. coli OP50 vs KTM	WBGene00000783	-1.13014	4.41031							E. coli OP50 vs A. tropicalis	WBGene00004890	1.34469	7.61062		E. coli OP50 vs KTM-M	WBGene00044567	-2.54767	3.66411
E. coli OP50 vs KTM	WBGene00018217	-0.803849	4.40938							E. coli OP50 vs A. tropicalis	WBGene00013597	-0.355114	7.61032		E. coli OP50 vs KTM-M	WBGene00006926	0.469092	3.66043
E. coli OP50 vs KTM	WBGene00007855	0.605224	4.40685							E. coli OP50 vs A. tropicalis	WBGene00021171	2.85583	7.60507		E. coli OP50 vs KTM-M	WBGene00000393	0.551911	3.65992
E. coli OP50 vs KTM	WBGene00007675	0.999279	4.40105							E. coli OP50 vs A. tropicalis	WBGene00019421	9.18496	7.60443		E. coli OP50 vs KTM-M	WBGene00219316	0.737682	3.65497
E. coli OP50 vs KTM	WBGene00015326	-0.422318	4.40007							E. coli OP50 vs A. tropicalis	WBGene00018174	-1.70619	7.59054		E. coli OP50 vs KTM-M	WBGene00020029	-0.720208	3.65204
E. coli OP50 vs KTM	WBGene00000245	-0.961954	4.39993							E. coli OP50 vs A. tropicalis	WBGene00008148	-0.490554	7.57283		E. coli OP50 vs KTM-M	WBGene00007474	1.32391	3.64417
E. coli OP50 vs KTM	WBGene00006075	-5.00609	4.39857							E. coli OP50 vs A. tropicalis	WBGene00021081	8.49482	7.57158		E. coli OP50 vs KTM-M	WBGene00269355	1.40331	3.64299
E. coli OP50 vs KTM	WBGene00012293	-0.992987	4.3906							E. coli OP50 vs A. tropicalis	WBGene00006662	2.06715	7.56641		E. coli OP50 vs KTM-M	WBGene00010689	-1.93499	3.63822
E. coli OP50 vs KTM	WBGene00007967	0.755805	4.38384							E. coli OP50 vs A. tropicalis	WBGene00235352	1.93842	7.56298		E. coli OP50 vs KTM-M	WBGene00022334	-1.11272	3.63526
E. coli OP50 vs KTM	WBGene00019138	1.14082	4.38116							E. coli OP50 vs A. tropicalis	WBGene00021715	-0.731245	7.56266		E. coli OP50 vs KTM-M	WBGene00022176	-0.339424	3.63506
E. coli OP50 vs KTM	WBGene00008376	4.31999	4.38039							E. coli OP50 vs A. tropicalis	WBGene00009778	4.28595	7.55635		E. coli OP50 vs KTM-M	WBGene00017898	0.496122	3.63522
E. coli OP50 vs KTM	WBGene00004219	2.44863	4.37584							E. coli OP50 vs A. tropicalis	WBGene00020235	0.712054	7.54847		E. coli OP50 vs KTM-M	WBGene00008597	2.99756	3.61727
E. coli OP50 vs KTM	WBGene00007392	1.22402	4.35139							E. coli OP50 vs A. tropicalis	WBGene00004417	-0.56883	7.54782		E. coli OP50 vs KTM-M	WBGene00013693	-0.770923	3.61522
E. coli OP50 vs KTM	WBGene00022856	-0.378981	4.35143							E. coli OP50 vs A. tropicalis	WBGene00021082	1.59488	7.5471		E. coli OP50 vs KTM-M	WBGene00017207	-4.18252	3.61042
E. coli OP50 vs KTM	WBGene00015926	0.638767	4.34457							E. coli OP50 vs A. tropicalis	WBGene00022256	7.29923	7.54522		E. coli OP50 vs KTM-M	WBGene00003219	0.436119	3.60627
E. coli OP50 vs KTM	WBGene00009777	1.30522	4.34499							E. coli OP50 vs A. tropicalis	WBGene00015370	1.95967	7.54464		E. coli OP50 vs KTM-M	WBGene00021165	-1.53457	3.60575
E. coli OP50 vs KTM	WBGene00007840	0.876809	4.33828							E. coli OP50 vs A. tropicalis	WBGene00004024	0.929762	7.54399		E. coli OP50 vs KTM-M	WBGene00020437	-0.22394	3.59683
E. coli OP50 vs KTM	WBGene00003572	-1.33463	4.33515							E. coli OP50 vs A. tropicalis	WBGene00016295	1.97925	7.53971		E. coli OP50 vs KTM-M	WBGene00219374	0.551	3.59701
E. coli OP50 vs KTM	WBGene00015096	-0.47146	4.33524							E. coli OP50 vs A. tropicalis	WBGene00021830	-0.76612	7.53434		E. coli OP50 vs KTM-M	WBGene00017322	0.737886	3.59568
E. coli OP50 vs KTM	WBGene00016511	-0.41969	4.33427							E. coli OP50 vs A. tropicalis	WBGene00044063	-0.552281	7.5338		E. coli OP50 vs KTM-M	WBGene00017982	0.859162	3.59569
E. coli OP50 vs KTM	WBGene00002067	1.43305	4.33101							E. coli OP50 vs A. tropicalis	WBGene00008563	2.42035	7.5294		E. coli OP50 vs KTM-M	WBGene00001157	0.710176	3.59038
E. coli OP50 vs KTM	WBGene00022641	-3.28118	4.33043							E. coli OP50 vs A. tropicalis	WBGene00004990	0.794317	7.52207		E. coli OP50 vs KTM-M	WBGene00007185	0.82684	3.5882
E. coli OP50 vs KTM	WBGene00022178	-0.62079	4.32954							E. coli OP50 vs A. tropicalis	WBGene00004219	3.76289	7.50312		E. coli OP50 vs KTM-M	WBGene00018765	-0.458471	3.58628
E. coli OP50 vs KTM	WBGene00009686	-0.719825	4.32862							E. coli OP50 vs A. tropicalis	WBGene00016118	-0.424167	7.50259		E. coli OP50 vs KTM-M	WBGene00012727	3.85553	3.58463
E. coli OP50 vs KTM	WBGene00010018	1.10405	4.32653							E. coli OP50 vs A. tropicalis	WBGene00021832	-0.547759	7.50049		E. coli OP50 vs KTM-M	WBGene00003071	-0.692784	3.58176
E. coli OP50 vs KTM	WBGene00020699	2.63302	4.32003							E. coli OP50 vs A. tropicalis	WBGene00044061	0.568633	7.49904		E. coli OP50 vs KTM-M	WBGene00020404	0.419071	3.5775
E. coli OP50 vs KTM	WBGene00010266	-0.804446	4.31967							E. coli OP50 vs A. tropicalis	WBGene00010791	5.21808	7.49808		E. coli OP50 vs KTM-M	WBGene00000831	0.717369	3.57398
E. coli OP50 vs KTM	WBGene00000668	-1.19738	4.31757							E. coli OP50 vs A. tropicalis	WBGene00000064	-0.606948	7.49618		E. coli OP50 vs KTM-M	WBGene00015294	0.703423	3.56635
E. coli OP50 vs KTM	WBGene00045338	2.60476	4.31779							E. coli OP50 vs A. tropicalis	WBGene00004860	1.01095	7.49595		E. coli OP50 vs KTM-M	WBGene00015830	-2.79005	3.56192
E. coli OP50 vs KTM	WBGene00006464	1.77311	4.31307							E. coli OP50 vs A. tropicalis	WBGene00043097	1.01891	7.49209		E. coli OP50 vs KTM-M	WBGene00016549	-2.79778	3.56177
E. coli OP50 vs KTM	WBGene00014052	0.790304	4.30599							E. coli OP50 vs A. tropicalis	WBGene00006527	1.02132	7.49103		E. coli OP50 vs KTM-M	WBGene00019687	-2.30354	3.56241
E. coli OP50 vs KTM	WBGene00021939	-0.601835	4.29819							E. coli OP50 vs A. tropicalis	WBGene00010646	-1.16783	7.48879		E. coli OP50 vs KTM-M	WBGene00009658	-1.6218	3.56204
E. coli OP50 vs KTM	WBGene00000733	-1.32113	4.29675							E. coli OP50 vs A. tropicalis	WBGene00012360	-0.538227	7.48849		E. coli OP50 vs KTM-M	WBGene00009354	-0.84323	3.55059
E. coli OP50 vs KTM	WBGene00010368	-1.37729	4.29611							E. coli OP50 vs A. tropicalis	WBGene00012344	-0.530784	7.48263		E. coli OP50 vs KTM-M	WBGene00017361	-1.22527	3.54973
E. coli OP50 vs KTM	WBGene00018765	-0.43937	4.29365							E. coli OP50 vs A. tropicalis	WBGene00010658	-2.24623	7.47445		E. coli OP50 vs KTM-M	WBGene00009370	-0.625416	3.5432
E. coli OP50 vs KTM	WBGene00022821	0.470303	4.29222							E. coli OP50 vs A. tropicalis	WBGene00017780	-1.22169	7.47358		E. coli OP50 vs KTM-M	WBGene00011919	-3.47597	3.54131
E. coli OP50 vs KTM	WBGene00015525	-0.478574	4.2759							E. coli OP50 vs A. tropicalis	WBGene00017501	4.15313	7.46535		E. coli OP50 vs KTM-M	WBGene00009554	-0.38233	3.54141
E. coli OP50 vs KTM	WBGene00000239	-0.782531	4.27501							E. coli OP50 vs A. tropicalis	WBGene00001945	1.14925	7.45517		E. coli OP50 vs KTM-M	WBGene00012908	0.399947	3.53656
E. coli OP50 vs KTM	WBGene00012854	0.637183	4.27425							E. coli OP50 vs A. tropicalis	WBGene00015776	1.35977	7.45327		E. coli OP50 vs KTM-M	WBGene00006493	0.35867	3.53416
E. coli OP50 vs KTM	WBGene00011676	-1.55906	4.27392							E. coli OP50 vs A. tropicalis	WBGene00008971	1.71088	7.45229		E. coli OP50 vs KTM-M	WBGene00019977	1.66783	3.53424
E. coli OP50 vs KTM	WBGene00007660	2.4771	4.26805							E. coli OP50 vs A. tropicalis	WBGene00004423	-1.06401	7.44895		E. coli OP50 vs KTM-M	WBGene00019795	0.735782	3.52853
E. coli OP50 vs KTM	WBGene00012113	0.633513	4.26615							E. coli OP50 vs A. tropicalis	WBGene00219308	3.34598	7.44703		E. coli OP50 vs KTM-M	WBGene00019143	0.652093	3.52753
E. coli OP50 vs KTM	WBGene00009626	-1.14577	4.2634							E. coli OP50 vs A. tropicalis	WBGene00012899	1.85546	7.442		E. coli OP50 vs KTM-M	WBGene00003561	-0.920102	3.52599
E. coli OP50 vs KTM	WBGene00012439	-0.768873	4.26226							E. coli OP50 vs A. tropicalis	WBGene00022096	-3.32046	7.43323		E. coli OP50 vs KTM-M	WBGene00045316	-5.95109	3.52377
E. coli OP50 vs KTM	WBGene00007384	-1.16686	4.26068							E. coli OP50 vs A. tropicalis	WBGene00044761	3.09052	7.4319		E. coli OP50 vs KTM-M	WBGene00016455	-1.84292	3.52138
E. coli OP50 vs KTM	WBGene00013119	0.783914	4.26094							E. coli OP50 vs A. tropicalis	WBGene00019615	1.11141	7.42993		E. coli OP50 vs KTM-M	WBGene00001609	0.3569	3.51739
E. coli OP50 vs KTM	WBGene00013136	-0.78404	4.2584							E. coli OP50 vs A. tropicalis	WBGene00002070	-0.508454	7.42837		E. coli OP50 vs KTM-M	WBGene00001786	1.88694	3.51303
E. coli OP50 vs KTM	WBGene00020315	-0.830935	4.25207							E. coli OP50 vs A. tropicalis	WBGene00015993	5.63007	7.42691		E. coli OP50 vs KTM-M	WBGene00015220	1.54242	3.51142
E. coli OP50 vs KTM	WBGene00009772	0.241749	4.24555							E. coli OP50 vs A. tropicalis	WBGene00021994	-2.28982	7.42616		E. coli OP50 vs KTM-M	WBGene00219422	-4.40314	3.50888
E. coli OP50 vs KTM	WBGene00008714	-0.958454	4.243							E. coli OP50 vs A. tropicalis	WBGene00004014	-0.716677	7.42359		E. coli OP50 vs KTM-M	WBGene00016063	5.47388	3.50633
E. coli OP50 vs KTM	WBGene00001156	0.681966	4.2425							E. coli OP50 vs A. tropicalis	WBGene00003750	1.78633	7.42228		E. coli OP50 vs KTM-M	WBGene00005569	-5.32775	3.50652
E. coli OP50 vs KTM	WBGene00012032	3.01872	4.23984							E. coli OP50 vs A. tropicalis	WBGene00001031	-0.558074	7.41821		E. coli OP50 vs KTM-M	WBGene00019819	-0.889196	3.48932
E. coli OP50 vs KTM	WBGene00015660	-2.00363	4.23862							E. coli OP50 vs A. tropicalis	WBGene00004114	1.59606	7.41303		E. coli OP50 vs KTM-M	WBGene00013404	-4.54303	3.48846
E. coli OP50 vs KTM	WBGene00001852	1.03348	4.23869							E. coli OP50 vs A. tropicalis	WBGene00015868	1.28226	7.41152		E. coli OP50 vs KTM-M	WBGene00017756	-1.65949	3.48534
E. coli OP50 vs KTM	WBGene00018101	0.635901	4.23496							E. coli OP50 vs A. tropicalis	WBGene00008745	0.784575	7.41047		E. coli OP50 vs KTM-M	WBGene00018934	-0.392225	3.47601
E. coli OP50 vs KTM	WBGene00003517	-1.16738	4.21892							E. coli OP50 vs A. tropicalis	WBGene00010795	2.12803	7.40993		E. coli OP50 vs KTM-M	WBGene00022125	-1.19047	3.47544
E. coli OP50 vs KTM	WBGene00016218	-0.794318	4.21616							E. coli OP50 vs A. tropicalis	WBGene00015101	-0.549331	7.4094		E. coli OP50 vs KTM-M	WBGene00001436	-0.951287	3.47274
E. coli OP50 vs KTM	WBGene00000757	-0.742841	4.21512							E. coli OP50 vs A. tropicalis	WBGene00001566	-0.594124	7.40719		E. coli OP50 vs KTM-M	WBGene00020725	-0.685498	3.47296
E. coli OP50 vs KTM	WBGene00001501	0.460862	4.21414							E. coli OP50 vs A. tropicalis	WBGene00003758	0.756826	7.40199		E. coli OP50 vs KTM-M	WBGene00009637	1.52376	3.46837
E. coli OP50 vs KTM	WBGene00003980	0.724851	4.21134							E. coli OP50 vs A. tropicalis	WBGene00015492	0.814336	7.40257		E. coli OP50 vs KTM-M	WBGene00009450	-0.541179	3.46833
E. coli OP50 vs KTM	WBGene00010727	-0.664479	4.19129							E. coli OP50 vs A. tropicalis	WBGene00022593	-0.889456	7.40193		E. coli OP50 vs KTM-M	WBGene00001338	-0.409934	3.46569
E. coli OP50 vs KTM	WBGene00000223	0.214034	4.17576							E. coli OP50 vs A. tropicalis	WBGene00011867	-0.544712	7.39347		E. coli OP50 vs KTM-M	WBGene00000786	-0.441155	3.46425
E. coli OP50 vs KTM	WBGene00013690	-0.339235	4.17562							E. coli OP50 vs A. tropicalis	WBGene00006911	-0.534026	7.39061		E. coli OP50 vs KTM-M	WBGene00012236	0.419589	3.45907
E. coli OP50 vs KTM	WBGene00004930	-0.376985	4.17351							E. coli OP50 vs A. tropicalis	WBGene00010036	-0.579732	7.38969		E. coli OP50 vs KTM-M	WBGene00015340	3.50259	3.45777
E. coli OP50 vs KTM	WBGene00018250	-1.16839	4.16871							E. coli OP50 vs A. tropicalis	WBGene00003588	0.478659	7.38635		E. coli OP50 vs KTM-M	WBGene00009510	-3.60298	3.45105
E. coli OP50 vs KTM	WBGene00003387	1.33902	4.16032							E. coli OP50 vs A. tropicalis	WBGene00008877	-0.504816	7.386		E. coli OP50 vs KTM-M	WBGene00003411	-0.426336	3.44598
E. coli OP50 vs KTM	WBGene00002030	2.16206	4.16063							E. coli OP50 vs A. tropicalis	WBGene00006706	-0.46776	7.384		E. coli OP50 vs KTM-M	WBGene00020774	1.64806	3.44615
E. coli OP50 vs KTM	WBGene00000751	-0.793732	4.15971							E. coli OP50 vs A. tropicalis	WBGene00000516	2.23185	7.38195		E. coli OP50 vs KTM-M	WBGene00011462	-2.30437	3.44538
E. coli OP50 vs KTM	WBGene00002980	0.662558	4.15789							E. coli OP50 vs A. tropicalis	WBGene00009674	-0.493596	7.37329		E. coli OP50 vs KTM-M	WBGene00194674	0.952745	3.44323
E. coli OP50 vs KTM	WBGene00006930	0.441355	4.15602							E. coli OP50 vs A. tropicalis	WBGene00010844	-0.400204	7.36802		E. coli OP50 vs KTM-M	WBGene00017578	0.721292	3.44217
E. coli OP50 vs KTM	WBGene00020397	-0.523518	4.14734							E. coli OP50 vs A. tropicalis	WBGene00018286	2.12785	7.36783		E. coli OP50 vs KTM-M	WBGene00020743	-3.59598	3.44043
E. coli OP50 vs KTM	WBGene00014165	-0.332507	4.1404							E. coli OP50 vs A. tropicalis	WBGene00006936	-0.695404	7.36638		E. coli OP50 vs KTM-M	WBGene00006804	0.37926	3.43709
E. coli OP50 vs KTM	WBGene00009850	1.02244	4.1379							E. coli OP50 vs A. tropicalis	WBGene00021487	-1.59348	7.36652		E. coli OP50 vs KTM-M	WBGene00015755	0.742002	3.43569
E. coli OP50 vs KTM	WBGene00020710	0.552389	4.13803							E. coli OP50 vs A. tropicalis	WBGene00017119	-0.474044	7.36188		E. coli OP50 vs KTM-M	WBGene00002079	0.291507	3.43051
E. coli OP50 vs KTM	WBGene00020022	-0.68801	4.13752							E. coli OP50 vs A. tropicalis	WBGene00004461	-0.525404	7.35652		E. coli OP50 vs KTM-M	WBGene00004622	-1.41504	3.43022
E. coli OP50 vs KTM	WBGene00017923	-0.536829	4.13376							E. coli OP50 vs A. tropicalis	WBGene00009824	-2.22675	7.3536		E. coli OP50 vs KTM-M	WBGene00008730	-0.969455	3.42486
E. coli OP50 vs KTM	WBGene00004373	-0.295106	4.13022							E. coli OP50 vs A. tropicalis	WBGene00000722	-3.90222	7.35379		E. coli OP50 vs KTM-M	WBGene00017726	-1.49712	3.42426
E. coli OP50 vs KTM	WBGene00000872	0.328411	4.11501							E. coli OP50 vs A. tropicalis	WBGene00019247	-0.546906	7.35294		E. coli OP50 vs KTM-M	WBGene00022131	-0.885762	3.42412
E. coli OP50 vs KTM	WBGene00020870	4.68038	4.10517							E. coli OP50 vs A. tropicalis	WBGene00004110	-0.369287	7.35214		E. coli OP50 vs KTM-M	WBGene00019643	-1.21649	3.42541
E. coli OP50 vs KTM	WBGene00000675	-0.825795	4.10222							E. coli OP50 vs A. tropicalis	WBGene00000754	-1.20951	7.34877		E. coli OP50 vs KTM-M	WBGene00219217	-2.07757	3.42279
E. coli OP50 vs KTM	WBGene00020058	-1.23388	4.10198							E. coli OP50 vs A. tropicalis	WBGene00011032	-0.530493	7.34824		E. coli OP50 vs KTM-M	WBGene00006932	-0.375329	3.42359
E. coli OP50 vs KTM	WBGene00016331	0.243091	4.10062							E. coli OP50 vs A. tropicalis	WBGene00000732	-4.03741	7.34526		E. coli OP50 vs KTM-M	WBGene00008825	0.437971	3.42266
E. coli OP50 vs KTM	WBGene00007996	6.20392	4.09547							E. coli OP50 vs A. tropicalis	WBGene00021939	-0.941307	7.32491		E. coli OP50 vs KTM-M	WBGene00007769	-3.3876	3.42119
E. coli OP50 vs KTM	WBGene00022245	-0.802192	4.09317							E. coli OP50 vs A. tropicalis	WBGene00000377	-0.558069	7.32123		E. coli OP50 vs KTM-M	WBGene00019927	-2.4138	3.41805
E. coli OP50 vs KTM	WBGene00045316	-5.13223	4.0874							E. coli OP50 vs A. tropicalis	WBGene00003160	-0.474849	7.32024		E. coli OP50 vs KTM-M	WBGene00006775	-2.76525	3.41687
E. coli OP50 vs KTM	WBGene00021873	2.12014	4.08369							E. coli OP50 vs A. tropicalis	WBGene00000786	-0.672238	7.31265		E. coli OP50 vs KTM-M	WBGene00010044	-0.380707	3.41257
E. coli OP50 vs KTM	WBGene00001399	-1.92466	4.0793							E. coli OP50 vs A. tropicalis	WBGene00003994	-0.715471	7.30786		E. coli OP50 vs KTM-M	WBGene00011805	-0.573452	3.40996
E. coli OP50 vs KTM	WBGene00010047	0.556224	4.07568							E. coli OP50 vs A. tropicalis	WBGene00010579	-0.550014	7.30584		E. coli OP50 vs KTM-M	WBGene00044372	-2.1647	3.40865
E. coli OP50 vs KTM	WBGene00023492	-1.40067	4.07052							E. coli OP50 vs A. tropicalis	WBGene00020423	-0.357073	7.30059		E. coli OP50 vs KTM-M	WBGene00012293	-0.997938	3.40732
E. coli OP50 vs KTM	WBGene00011884	-0.294621	4.06952							E. coli OP50 vs A. tropicalis	WBGene00006670	-2.12465	7.29476		E. coli OP50 vs KTM-M	WBGene00020284	-0.408104	3.40569
E. coli OP50 vs KTM	WBGene00006753	0.38987	4.06627							E. coli OP50 vs A. tropicalis	WBGene00009521	-0.358627	7.29217		E. coli OP50 vs KTM-M	WBGene00194642	0.973444	3.40573
E. coli OP50 vs KTM	WBGene00009643	1.37997	4.06599							E. coli OP50 vs A. tropicalis	WBGene00020499	-0.519546	7.29236		E. coli OP50 vs KTM-M	WBGene00015695	-0.916003	3.39732
E. coli OP50 vs KTM	WBGene00008572	0.662709	4.05633							E. coli OP50 vs A. tropicalis	WBGene00008028	-4.3315	7.28967		E. coli OP50 vs KTM-M	WBGene00014826	0.832702	3.3954
E. coli OP50 vs KTM	WBGene00004108	0.853772	4.04862							E. coli OP50 vs A. tropicalis	WBGene00013146	2.46151	7.28624		E. coli OP50 vs KTM-M	WBGene00015905	0.910449	3.39345
E. coli OP50 vs KTM	WBGene00010878	-0.425542	4.0459							E. coli OP50 vs A. tropicalis	WBGene00008174	-0.693155	7.28354		E. coli OP50 vs KTM-M	WBGene00022378	-0.584592	3.39112
E. coli OP50 vs KTM	WBGene00004315	-0.43897	4.04318							E. coli OP50 vs A. tropicalis	WBGene00006699	-0.523316	7.28003		E. coli OP50 vs KTM-M	WBGene00021797	1.13416	3.38975
E. coli OP50 vs KTM	WBGene00044998	-4.83439	4.03763							E. coli OP50 vs A. tropicalis	WBGene00002013	2.88873	7.27661		E. coli OP50 vs KTM-M	WBGene00006575	-1.01714	3.38715
E. coli OP50 vs KTM	WBGene00001241	-0.36826	4.0343							E. coli OP50 vs A. tropicalis	WBGene00020295	-0.770104	7.2735		E. coli OP50 vs KTM-M	WBGene00007605	-1.85657	3.38562
E. coli OP50 vs KTM	WBGene00009642	1.05618	4.03474							E. coli OP50 vs A. tropicalis	WBGene00010290	1.62401	7.27028		E. coli OP50 vs KTM-M	WBGene00022608	0.966698	3.38466
E. coli OP50 vs KTM	WBGene00021556	-0.812125	4.03184							E. coli OP50 vs A. tropicalis	WBGene00015709	1.31553	7.26261		E. coli OP50 vs KTM-M	WBGene00009824	-1.42758	3.38478
E. coli OP50 vs KTM	WBGene00010111	-0.808695	4.02233							E. coli OP50 vs A. tropicalis	WBGene00004356	0.607466	7.26196		E. coli OP50 vs KTM-M	WBGene00000247	-0.491392	3.38226
E. coli OP50 vs KTM	WBGene00018898	-0.462221	4.01691							E. coli OP50 vs A. tropicalis	WBGene00012824	3.53042	7.25813		E. coli OP50 vs KTM-M	WBGene00007841	-1.48483	3.3774
E. coli OP50 vs KTM	WBGene00003234	0.481077	4.01682							E. coli OP50 vs A. tropicalis	WBGene00010306	-0.554087	7.25455		E. coli OP50 vs KTM-M	WBGene00004990	0.505661	3.37466
E. coli OP50 vs KTM	WBGene00269434	1.17806	4.01134							E. coli OP50 vs A. tropicalis	WBGene00045404	2.80461	7.25278		E. coli OP50 vs KTM-M	WBGene00008755	-3.42629	3.37222
E. coli OP50 vs KTM	WBGene00017979	-0.498885	4.00665							E. coli OP50 vs A. tropicalis	WBGene00019762	-0.350753	7.25107		E. coli OP50 vs KTM-M	WBGene00014233	-1.00236	3.3678
E. coli OP50 vs KTM	WBGene00011404	-0.542568	4.00261							E. coli OP50 vs A. tropicalis	WBGene00007404	2.26174	7.24728		E. coli OP50 vs KTM-M	WBGene00013796	-1.81371	3.36709
E. coli OP50 vs KTM	WBGene00000713	-0.726486	4.00193							E. coli OP50 vs A. tropicalis	WBGene00007392	1.8635	7.24428		E. coli OP50 vs KTM-M	WBGene00011558	0.997244	3.36364
E. coli OP50 vs KTM	WBGene00020557	-0.415008	4.00083							E. coli OP50 vs A. tropicalis	WBGene00013013	2.40385	7.24407		E. coli OP50 vs KTM-M	WBGene00010874	-4.36463	3.36291
E. coli OP50 vs KTM	WBGene00000977	-0.801908	4.0007							E. coli OP50 vs A. tropicalis	WBGene00015920	-0.439116	7.23437		E. coli OP50 vs KTM-M	WBGene00044563	-5.36366	3.35882
E. coli OP50 vs KTM	WBGene00007593	-0.50949	3.99634							E. coli OP50 vs A. tropicalis	WBGene00007536	-1.30295	7.22303		E. coli OP50 vs KTM-M	WBGene00006929	0.417843	3.35858
E. coli OP50 vs KTM	WBGene00020436	-0.876545	3.98043							E. coli OP50 vs A. tropicalis	WBGene00017075	-0.612809	7.21535		E. coli OP50 vs KTM-M	WBGene00016824	0.35548	3.35907
E. coli OP50 vs KTM	WBGene00003407	-0.481077	3.98035							E. coli OP50 vs A. tropicalis	WBGene00019605	1.57771	7.21539		E. coli OP50 vs KTM-M	WBGene00015188	0.291872	3.35751
E. coli OP50 vs KTM	WBGene00007423	-3.77962	3.97951							E. coli OP50 vs A. tropicalis	WBGene00022572	4.0524	7.21411		E. coli OP50 vs KTM-M	WBGene00015410	-0.949387	3.35119
E. coli OP50 vs KTM	WBGene00015822	1.98325	3.97837							E. coli OP50 vs A. tropicalis	WBGene00012934	-0.409258	7.2095		E. coli OP50 vs KTM-M	WBGene00000900	0.356141	3.34882
E. coli OP50 vs KTM	WBGene00021010	2.41043	3.97709							E. coli OP50 vs A. tropicalis	WBGene00015780	-1.09802	7.20283		E. coli OP50 vs KTM-M	WBGene00019955	0.811345	3.34747
E. coli OP50 vs KTM	WBGene00004316	0.8496	3.97651							E. coli OP50 vs A. tropicalis	WBGene00008688	-0.582781	7.19783		E. coli OP50 vs KTM-M	WBGene00044080	-0.654464	3.34546
E. coli OP50 vs KTM	WBGene00021743	-0.790573	3.97208							E. coli OP50 vs A. tropicalis	WBGene00015981	1.46846	7.18864		E. coli OP50 vs KTM-M	WBGene00022370	-1.7431	3.3424
E. coli OP50 vs KTM	WBGene00015814	-0.407839	3.97093							E. coli OP50 vs A. tropicalis	WBGene00012316	-0.59914	7.18854		E. coli OP50 vs KTM-M	WBGene00010503	-0.709994	3.34155
E. coli OP50 vs KTM	WBGene00004061	0.648284	3.97024							E. coli OP50 vs A. tropicalis	WBGene00015577	-1.28073	7.18702		E. coli OP50 vs KTM-M	WBGene00001031	-0.355464	3.33399
E. coli OP50 vs KTM	WBGene00015413	-0.371761	3.96515							E. coli OP50 vs A. tropicalis	WBGene00004788	-0.504564	7.18451		E. coli OP50 vs KTM-M	WBGene00018960	0.384624	3.32188
E. coli OP50 vs KTM	WBGene00022125	-1.10538	3.96382							E. coli OP50 vs A. tropicalis	WBGene00003111	0.974669	7.16718		E. coli OP50 vs KTM-M	WBGene00012011	3.19128	3.31688
E. coli OP50 vs KTM	WBGene00003091	-1.90746	3.96239							E. coli OP50 vs A. tropicalis	WBGene00011510	-0.418132	7.16581		E. coli OP50 vs KTM-M	WBGene00003612	0.432586	3.31595
E. coli OP50 vs KTM	WBGene00008602	-2.25998	3.95493							E. coli OP50 vs A. tropicalis	WBGene00003062	-0.711201	7.16412		E. coli OP50 vs KTM-M	WBGene00003720	-0.901583	3.31298
E. coli OP50 vs KTM	WBGene00007658	1.41023	3.9515							E. coli OP50 vs A. tropicalis	WBGene00018601	7.46166	7.16336		E. coli OP50 vs KTM-M	WBGene00015565	0.349955	3.31132
E. coli OP50 vs KTM	WBGene00185014	-0.982874	3.9463							E. coli OP50 vs A. tropicalis	WBGene00004434	-0.575415	7.15421		E. coli OP50 vs KTM-M	WBGene00013744	-1.97033	3.30967
E. coli OP50 vs KTM	WBGene00020437	-0.204356	3.94468							E. coli OP50 vs A. tropicalis	WBGene00009973	0.891003	7.14223		E. coli OP50 vs KTM-M	WBGene00016722	0.465579	3.30642
E. coli OP50 vs KTM	WBGene00007565	-0.925594	3.94227							E. coli OP50 vs A. tropicalis	WBGene00006734	-0.551806	7.14174		E. coli OP50 vs KTM-M	WBGene00044319	0.400882	3.30666
E. coli OP50 vs KTM	WBGene00009857	3.77495	3.93343							E. coli OP50 vs A. tropicalis	WBGene00003061	-0.488694	7.13801		E. coli OP50 vs KTM-M	WBGene00000771	-2.5229	3.30574
E. coli OP50 vs KTM	WBGene00021055	0.977165	3.93248							E. coli OP50 vs A. tropicalis	WBGene00020761	-0.608437	7.13503		E. coli OP50 vs KTM-M	WBGene00003943	-0.586248	3.30525
E. coli OP50 vs KTM	WBGene00001463	1.45726	3.928							E. coli OP50 vs A. tropicalis	WBGene00019885	3.02154	7.11419		E. coli OP50 vs KTM-M	WBGene00013809	-1.10206	3.30424
E. coli OP50 vs KTM	WBGene00012930	0.320306	3.92006							E. coli OP50 vs A. tropicalis	WBGene00003253	-0.547307	7.09536		E. coli OP50 vs KTM-M	WBGene00016064	2.90786	3.30423
E. coli OP50 vs KTM	WBGene00021430	-0.57613	3.90914							E. coli OP50 vs A. tropicalis	WBGene00019329	1.01735	7.0909		E. coli OP50 vs KTM-M	WBGene00003090	0.777649	3.29547
E. coli OP50 vs KTM	WBGene00006611	2.16808	3.9095							E. coli OP50 vs A. tropicalis	WBGene00010367	-0.488422	7.08678		E. coli OP50 vs KTM-M	WBGene00012063	-3.69196	3.28991
E. coli OP50 vs KTM	WBGene00000673	-1.25623	3.891							E. coli OP50 vs A. tropicalis	WBGene00001563	-0.361887	7.08308		E. coli OP50 vs KTM-M	WBGene00017429	-1.091	3.2882
E. coli OP50 vs KTM	WBGene00022572	2.62239	3.88864							E. coli OP50 vs A. tropicalis	WBGene00000022	-1.18704	7.07715		E. coli OP50 vs KTM-M	WBGene00007677	1.38364	3.28758
E. coli OP50 vs KTM	WBGene00007779	0.657973	3.88758							E. coli OP50 vs A. tropicalis	WBGene00006760	-1.29499	7.06126		E. coli OP50 vs KTM-M	WBGene00019146	2.07442	3.28675
E. coli OP50 vs KTM	WBGene00014005	1.89038	3.88579							E. coli OP50 vs A. tropicalis	WBGene00010279	-0.42885	7.05879		E. coli OP50 vs KTM-M	WBGene00002012	-1.61287	3.28151
E. coli OP50 vs KTM	WBGene00018519	-0.495646	3.88612							E. coli OP50 vs A. tropicalis	WBGene00021820	0.651081	7.0564		E. coli OP50 vs KTM-M	WBGene00019412	-2.37323	3.2804
E. coli OP50 vs KTM	WBGene00022072	-1.24259	3.88486							E. coli OP50 vs A. tropicalis	WBGene00013727	-0.738907	7.05605		E. coli OP50 vs KTM-M	WBGene00009728	-4.85735	3.27717
E. coli OP50 vs KTM	WBGene00004859	0.734794	3.88428							E. coli OP50 vs A. tropicalis	WBGene00000728	-1.54046	7.05657		E. coli OP50 vs KTM-M	WBGene00021726	-1.57498	3.27184
E. coli OP50 vs KTM	WBGene00017283	-0.338649	3.88439							E. coli OP50 vs A. tropicalis	WBGene00000973	0.798579	7.05361		E. coli OP50 vs KTM-M	WBGene00012298	-0.321184	3.26815
E. coli OP50 vs KTM	WBGene00001730	5.08973	3.87779							E. coli OP50 vs A. tropicalis	WBGene00006473	-0.539323	7.05358		E. coli OP50 vs KTM-M	WBGene00013284	0.737327	3.26838
E. coli OP50 vs KTM	WBGene00003388	1.23658	3.87695							E. coli OP50 vs A. tropicalis	WBGene00022734	-0.516518	7.04931		E. coli OP50 vs KTM-M	WBGene00000218	0.585362	3.26752
E. coli OP50 vs KTM	WBGene00021336	0.906818	3.87403							E. coli OP50 vs A. tropicalis	WBGene00000386	-0.491586	7.04166		E. coli OP50 vs KTM-M	WBGene00012238	-2.33451	3.26542
E. coli OP50 vs KTM	WBGene00003943	0.545006	3.87203							E. coli OP50 vs A. tropicalis	WBGene00008216	-3.20507	7.03935		E. coli OP50 vs KTM-M	WBGene00006542	0.327227	3.26472
E. coli OP50 vs KTM	WBGene00017431	-0.560456	3.8691							E. coli OP50 vs A. tropicalis	WBGene00004310	0.887325	7.03678		E. coli OP50 vs KTM-M	WBGene00019214	-4.4079	3.26281
E. coli OP50 vs KTM	WBGene00022078	0.617087	3.86577							E. coli OP50 vs A. tropicalis	WBGene00019234	-2.93163	7.03419		E. coli OP50 vs KTM-M	WBGene00002055	-1.35166	3.26099
E. coli OP50 vs KTM	WBGene00015278	-0.767059	3.86382							E. coli OP50 vs A. tropicalis	WBGene00001423	-0.865029	7.02749		E. coli OP50 vs KTM-M	WBGene00009643	-1.51342	3.26122
E. coli OP50 vs KTM	WBGene00000528	-0.558904	3.86203							E. coli OP50 vs A. tropicalis	WBGene00004235	-0.727038	7.01942		E. coli OP50 vs KTM-M	WBGene00008132	-0.44848	3.26008
E. coli OP50 vs KTM	WBGene00009340	-0.650064	3.85544							E. coli OP50 vs A. tropicalis	WBGene00016330	1.19283	7.01929		E. coli OP50 vs KTM-M	WBGene00020882	4.25876	3.25841
E. coli OP50 vs KTM	WBGene00014202	-0.220728	3.85231							E. coli OP50 vs A. tropicalis	WBGene00003568	1.01009	7.0168		E. coli OP50 vs KTM-M	WBGene00000833	-0.315749	3.25527
E. coli OP50 vs KTM	WBGene00007424	-0.96269	3.84823							E. coli OP50 vs A. tropicalis	WBGene00020915	-0.804228	7.01126		E. coli OP50 vs KTM-M	WBGene00000752	-0.861144	3.25414
E. coli OP50 vs KTM	WBGene00006309	1.38048	3.83491							E. coli OP50 vs A. tropicalis	WBGene00018346	2.41655	7.00186		E. coli OP50 vs KTM-M	WBGene00016345	-2.09264	3.25487
E. coli OP50 vs KTM	WBGene00015216	1.16404	3.82641							E. coli OP50 vs A. tropicalis	WBGene00044728	2.26359	7.00014		E. coli OP50 vs KTM-M	WBGene00019479	-0.423894	3.25398
E. coli OP50 vs KTM	WBGene00008148	-0.289302	3.82303							E. coli OP50 vs A. tropicalis	WBGene00016958	1.39687	6.99624		E. coli OP50 vs KTM-M	WBGene00011207	0.783635	3.25393
E. coli OP50 vs KTM	WBGene00077764	1.35653	3.81582							E. coli OP50 vs A. tropicalis	WBGene00007646	-0.516477	6.98781		E. coli OP50 vs KTM-M	WBGene00002090	1.06806	3.25276
E. coli OP50 vs KTM	WBGene00021789	-0.545683	3.81365							E. coli OP50 vs A. tropicalis	WBGene00019166	1.31982	6.98028		E. coli OP50 vs KTM-M	WBGene00003661	0.415825	3.25261
E. coli OP50 vs KTM	WBGene00001781	3.35843	3.80594							E. coli OP50 vs A. tropicalis	WBGene00001439	1.45223	6.98049		E. coli OP50 vs KTM-M	WBGene00019546	0.864327	3.25054
E. coli OP50 vs KTM	WBGene00000972	-2.14354	3.80582							E. coli OP50 vs A. tropicalis	WBGene00004042	-0.385037	6.97528		E. coli OP50 vs KTM-M	WBGene00019413	-2.73967	3.24859
E. coli OP50 vs KTM	WBGene00020128	-2.15907	3.80495							E. coli OP50 vs A. tropicalis	WBGene00007091	0.800114	6.96536		E. coli OP50 vs KTM-M	WBGene00004228	1.13583	3.24809
E. coli OP50 vs KTM	WBGene00016970	-0.54362	3.80412							E. coli OP50 vs A. tropicalis	WBGene00007757	-0.590625	6.95735		E. coli OP50 vs KTM-M	WBGene00003609	-0.581091	3.24386
E. coli OP50 vs KTM	WBGene00000910	0.935499	3.80261							E. coli OP50 vs A. tropicalis	WBGene00008229	0.957979	6.9443		E. coli OP50 vs KTM-M	WBGene00012199	3.14667	3.24363
E. coli OP50 vs KTM	WBGene00016438	0.926835	3.80041							E. coli OP50 vs A. tropicalis	WBGene00009935	1.85557	6.92522		E. coli OP50 vs KTM-M	WBGene00018145	0.393025	3.24148
E. coli OP50 vs KTM	WBGene00020016	3.28733	3.79829							E. coli OP50 vs A. tropicalis	WBGene00010334	1.51478	6.92208		E. coli OP50 vs KTM-M	WBGene00011692	-1.46144	3.24161
E. coli OP50 vs KTM	WBGene00009146	1.05121	3.79606							E. coli OP50 vs A. tropicalis	WBGene00002083	-0.659484	6.91894		E. coli OP50 vs KTM-M	WBGene00016573	0.371267	3.23691
E. coli OP50 vs KTM	WBGene00012448	1.90657	3.79478							E. coli OP50 vs A. tropicalis	WBGene00013106	0.840494	6.91526		E. coli OP50 vs KTM-M	WBGene00012592	-1.12652	3.2358
E. coli OP50 vs KTM	WBGene00015776	0.806527	3.78197							E. coli OP50 vs A. tropicalis	WBGene00008053	-0.572437	6.91131		E. coli OP50 vs KTM-M	WBGene00001905	-3.1707	3.23476
E. coli OP50 vs KTM	WBGene00006601	-0.287169	3.7812							E. coli OP50 vs A. tropicalis	WBGene00019477	1.61508	6.91034		E. coli OP50 vs KTM-M	WBGene00044168	-6.33457	3.23031
E. coli OP50 vs KTM	WBGene00012212	0.888152	3.77381							E. coli OP50 vs A. tropicalis	WBGene00020698	2.50134	6.90657		E. coli OP50 vs KTM-M	WBGene00001477	-3.75984	3.22659
E. coli OP50 vs KTM	WBGene00001617	1.20977	3.77127							E. coli OP50 vs A. tropicalis	WBGene00016424	-1.40349	6.90083		E. coli OP50 vs KTM-M	WBGene00004110	0.231488	3.22434
E. coli OP50 vs KTM	WBGene00000002	0.912527	3.7679							E. coli OP50 vs A. tropicalis	WBGene00004167	-0.411303	6.89802		E. coli OP50 vs KTM-M	WBGene00007581	-0.283761	3.22054
E. coli OP50 vs KTM	WBGene00019300	1.15927	3.76489							E. coli OP50 vs A. tropicalis	WBGene00009851	0.857738	6.89559		E. coli OP50 vs KTM-M	WBGene00008177	-1.67602	3.21244
E. coli OP50 vs KTM	WBGene00021335	1.6839	3.76502							E. coli OP50 vs A. tropicalis	WBGene00019627	-0.462737	6.89299		E. coli OP50 vs KTM-M	WBGene00022078	-0.642656	3.21039
E. coli OP50 vs KTM	WBGene00021326	1.48526	3.76087							E. coli OP50 vs A. tropicalis	WBGene00021831	-0.450082	6.88988		E. coli OP50 vs KTM-M	WBGene00011391	-0.52221	3.21005
E. coli OP50 vs KTM	WBGene00021070	-0.882639	3.76098							E. coli OP50 vs A. tropicalis	WBGene00014090	1.08073	6.88632		E. coli OP50 vs KTM-M	WBGene00003794	0.321441	3.2095
E. coli OP50 vs KTM	WBGene00021582	6.418	3.75799							E. coli OP50 vs A. tropicalis	WBGene00019470	3.10271	6.88039		E. coli OP50 vs KTM-M	WBGene00019015	-2.44505	3.20832
E. coli OP50 vs KTM	WBGene00021352	0.341057	3.75835							E. coli OP50 vs A. tropicalis	WBGene00007857	-1.48372	6.87577		E. coli OP50 vs KTM-M	WBGene00000498	0.334797	3.20635
E. coli OP50 vs KTM	WBGene00004994	6.12511	3.75291							E. coli OP50 vs A. tropicalis	WBGene00022487	2.50891	6.87241		E. coli OP50 vs KTM-M	WBGene00000981	0.763884	3.20293
E. coli OP50 vs KTM	WBGene00011679	-0.426191	3.75291							E. coli OP50 vs A. tropicalis	WBGene00018333	2.33697	6.86631		E. coli OP50 vs KTM-M	WBGene00007709	0.354112	3.20065
E. coli OP50 vs KTM	WBGene00045275	-3.97102	3.7522							E. coli OP50 vs A. tropicalis	WBGene00018264	3.23629	6.86679		E. coli OP50 vs KTM-M	WBGene00008062	0.457111	3.19841
E. coli OP50 vs KTM	WBGene00016407	0.794562	3.75017							E. coli OP50 vs A. tropicalis	WBGene00018474	-0.36396	6.86658		E. coli OP50 vs KTM-M	WBGene00195077	-2.87737	3.19844
E. coli OP50 vs KTM	WBGene00003097	0.57847	3.74825							E. coli OP50 vs A. tropicalis	WBGene00005712	-1.14734	6.85776		E. coli OP50 vs KTM-M	WBGene00010659	-0.954985	3.19705
E. coli OP50 vs KTM	WBGene00015768	0.88671	3.74302							E. coli OP50 vs A. tropicalis	WBGene00004424	-0.593186	6.8573		E. coli OP50 vs KTM-M	WBGene00018860	-0.712757	3.19643
E. coli OP50 vs KTM	WBGene00015551	0.486179	3.7414							E. coli OP50 vs A. tropicalis	WBGene00011043	-0.738234	6.84929		E. coli OP50 vs KTM-M	WBGene00010759	-1.65901	3.19587
E. coli OP50 vs KTM	WBGene00007867	2.83386	3.73628							E. coli OP50 vs A. tropicalis	WBGene00000209	-0.58179	6.84881
E. coli OP50 vs KTM	WBGene00017759	-0.353609	3.73655							E. coli OP50 vs A. tropicalis	WBGene00020264	-0.646535	6.83699
E. coli OP50 vs KTM	WBGene00020609	2.2022	3.73341							E. coli OP50 vs A. tropicalis	WBGene00003172	1.16843	6.8348
E. coli OP50 vs KTM	WBGene00010150	0.444163	3.73058							E. coli OP50 vs A. tropicalis	WBGene00007000	-0.563508	6.83241
E. coli OP50 vs KTM	WBGene00016786	-2.42941	3.72825							E. coli OP50 vs A. tropicalis	WBGene00020981	1.19577	6.82649
E. coli OP50 vs KTM	WBGene00007691	-2.04482	3.7272							E. coli OP50 vs A. tropicalis	WBGene00019365	1.04169	6.82503
E. coli OP50 vs KTM	WBGene00020562	0.658406	3.72422							E. coli OP50 vs A. tropicalis	WBGene00012295	-1.61131	6.8225
E. coli OP50 vs KTM	WBGene00007725	0.794824	3.72058							E. coli OP50 vs A. tropicalis	WBGene00003753	1.22938	6.81459
E. coli OP50 vs KTM	WBGene00004064	-0.334157	3.7106							E. coli OP50 vs A. tropicalis	WBGene00007689	1.3009	6.81218
E. coli OP50 vs KTM	WBGene00006760	-0.777806	3.6967							E. coli OP50 vs A. tropicalis	WBGene00006787	-1.40842	6.79583
E. coli OP50 vs KTM	WBGene00014206	-1.56317	3.69515							E. coli OP50 vs A. tropicalis	WBGene00016258	-0.490777	6.79341
E. coli OP50 vs KTM	WBGene00007650	0.394138	3.6952							E. coli OP50 vs A. tropicalis	WBGene00017644	1.54799	6.78803
E. coli OP50 vs KTM	WBGene00023209	-0.371764	3.67886							E. coli OP50 vs A. tropicalis	WBGene00002005	-0.557757	6.78681
E. coli OP50 vs KTM	WBGene00016269	0.795325	3.67808							E. coli OP50 vs A. tropicalis	WBGene00045461	1.65216	6.78604
E. coli OP50 vs KTM	WBGene00008221	1.09537	3.6766							E. coli OP50 vs A. tropicalis	WBGene00007890	-1.99892	6.78512
E. coli OP50 vs KTM	WBGene00020389	-0.316732	3.67553							E. coli OP50 vs A. tropicalis	WBGene00050913	-2.91748	6.78086
E. coli OP50 vs KTM	WBGene00016234	-1.00485	3.66652							E. coli OP50 vs A. tropicalis	WBGene00007297	-0.510247	6.77979
E. coli OP50 vs KTM	WBGene00021862	3.23551	3.66364							E. coli OP50 vs A. tropicalis	WBGene00010061	-0.515481	6.77587
E. coli OP50 vs KTM	WBGene00009466	2.0136	3.6639							E. coli OP50 vs A. tropicalis	WBGene00017257	1.46252	6.77593
E. coli OP50 vs KTM	WBGene00044757	1.2604	3.65796							E. coli OP50 vs A. tropicalis	WBGene00004827	1.81394	6.7766
E. coli OP50 vs KTM	WBGene00020704	1.77791	3.65738							E. coli OP50 vs A. tropicalis	WBGene00014941	-1.85591	6.77065
E. coli OP50 vs KTM	WBGene00020681	10.9806	3.65643							E. coli OP50 vs A. tropicalis	WBGene00004476	-0.645678	6.76835
E. coli OP50 vs KTM	WBGene00018990	0.579753	3.65672							E. coli OP50 vs A. tropicalis	WBGene00014078	-0.471299	6.76393
E. coli OP50 vs KTM	WBGene00002146	-0.564436	3.65526							E. coli OP50 vs A. tropicalis	WBGene00001863	-1.44628	6.76362
E. coli OP50 vs KTM	WBGene00007275	1.51831	3.65333							E. coli OP50 vs A. tropicalis	WBGene00008583	-1.42406	6.75982
E. coli OP50 vs KTM	WBGene00010897	0.446482	3.64943							E. coli OP50 vs A. tropicalis	WBGene00271715	-3.2606	6.75462
E. coli OP50 vs KTM	WBGene00021081	5.39494	3.64789							E. coli OP50 vs A. tropicalis	WBGene00020801	1.35404	6.75491
E. coli OP50 vs KTM	WBGene00013329	1.13568	3.64696							E. coli OP50 vs A. tropicalis	WBGene00001976	1.60451	6.74749
E. coli OP50 vs KTM	WBGene00002135	-0.607304	3.64616							E. coli OP50 vs A. tropicalis	WBGene00020467	-0.638262	6.74575
E. coli OP50 vs KTM	WBGene00020873	3.66378	3.64264							E. coli OP50 vs A. tropicalis	WBGene00001581	-1.29593	6.74028
E. coli OP50 vs KTM	WBGene00004222	-0.700134	3.6374							E. coli OP50 vs A. tropicalis	WBGene00022351	-0.462363	6.73751
E. coli OP50 vs KTM	WBGene00018683	2.1906	3.63122							E. coli OP50 vs A. tropicalis	WBGene00004915	-0.422531	6.736
E. coli OP50 vs KTM	WBGene00011307	-1.6878	3.61693							E. coli OP50 vs A. tropicalis	WBGene00014224	-0.868959	6.73331
E. coli OP50 vs KTM	WBGene00011147	-0.765515	3.61606							E. coli OP50 vs A. tropicalis	WBGene00004883	-0.554382	6.73167
E. coli OP50 vs KTM	WBGene00013976	0.808624	3.61562							E. coli OP50 vs A. tropicalis	WBGene00001829	-0.368242	6.72758
E. coli OP50 vs KTM	WBGene00011043	-0.445279	3.61384							E. coli OP50 vs A. tropicalis	WBGene00006786	0.858284	6.71794
E. coli OP50 vs KTM	WBGene00000149	0.45222	3.61165							E. coli OP50 vs A. tropicalis	WBGene00000838	-0.332092	6.71723
E. coli OP50 vs KTM	WBGene00008658	4.3133	3.60585							E. coli OP50 vs A. tropicalis	WBGene00005024	-0.514734	6.70975
E. coli OP50 vs KTM	WBGene00011723	0.656011	3.60517							E. coli OP50 vs A. tropicalis	WBGene00000103	1.64161	6.70537
E. coli OP50 vs KTM	WBGene00015251	0.473275	3.59735							E. coli OP50 vs A. tropicalis	WBGene00012366	0.673195	6.70252
E. coli OP50 vs KTM	WBGene00002025	-0.458284	3.59405							E. coli OP50 vs A. tropicalis	WBGene00017673	4.22215	6.69307
E. coli OP50 vs KTM	WBGene00012987	-0.687812	3.58717							E. coli OP50 vs A. tropicalis	WBGene00016427	0.763604	6.68321
E. coli OP50 vs KTM	WBGene00022396	1.71258	3.58552							E. coli OP50 vs A. tropicalis	WBGene00004504	-0.574736	6.68362
E. coli OP50 vs KTM	WBGene00017146	2.96672	3.58491							E. coli OP50 vs A. tropicalis	WBGene00010845	-0.409506	6.68262
E. coli OP50 vs KTM	WBGene00001387	-3.14622	3.5778							E. coli OP50 vs A. tropicalis	WBGene00004698	-0.433763	6.68188
E. coli OP50 vs KTM	WBGene00001819	-0.713453	3.57611							E. coli OP50 vs A. tropicalis	WBGene00021854	-0.526486	6.67731
E. coli OP50 vs KTM	WBGene00020394	-1.64474	3.57585							E. coli OP50 vs A. tropicalis	WBGene00015297	-0.624353	6.67506
E. coli OP50 vs KTM	WBGene00023501	2.12574	3.56764							E. coli OP50 vs A. tropicalis	WBGene00010629	-0.535279	6.67443
E. coli OP50 vs KTM	WBGene00009177	-0.31258	3.56743							E. coli OP50 vs A. tropicalis	WBGene00014057	0.926648	6.66331
E. coli OP50 vs KTM	WBGene00012257	4.47038	3.56342							E. coli OP50 vs A. tropicalis	WBGene00021060	0.97979	6.65084
E. coli OP50 vs KTM	WBGene00015344	-0.306508	3.56155							E. coli OP50 vs A. tropicalis	WBGene00019246	-0.417201	6.64724
E. coli OP50 vs KTM	WBGene00013934	0.574665	3.55982							E. coli OP50 vs A. tropicalis	WBGene00018485	1.49817	6.64308
E. coli OP50 vs KTM	WBGene00009886	0.386511	3.55712							E. coli OP50 vs A. tropicalis	WBGene00194985	2.10175	6.64174
E. coli OP50 vs KTM	WBGene00020208	0.26619	3.55342							E. coli OP50 vs A. tropicalis	WBGene00021888	-0.510901	6.63358
E. coli OP50 vs KTM	WBGene00001837	0.495855	3.55296							E. coli OP50 vs A. tropicalis	WBGene00001635	-0.461464	6.6334
E. coli OP50 vs KTM	WBGene00006937	-0.292897	3.55105							E. coli OP50 vs A. tropicalis	WBGene00012970	1.06847	6.63196
E. coli OP50 vs KTM	WBGene00022258	-0.885409	3.54867							E. coli OP50 vs A. tropicalis	WBGene00018269	0.785033	6.62825
E. coli OP50 vs KTM	WBGene00044922	-1.84727	3.53649							E. coli OP50 vs A. tropicalis	WBGene00010896	-0.817503	6.62846
E. coli OP50 vs KTM	WBGene00045293	2.12899	3.53429							E. coli OP50 vs A. tropicalis	WBGene00021879	0.81846	6.61531
E. coli OP50 vs KTM	WBGene00021354	-0.839071	3.52865							E. coli OP50 vs A. tropicalis	WBGene00020880	7.22946	6.61228
E. coli OP50 vs KTM	WBGene00020247	-0.861118	3.5294							E. coli OP50 vs A. tropicalis	WBGene00001946	0.508077	6.61134
E. coli OP50 vs KTM	WBGene00018274	1.10509	3.52886							E. coli OP50 vs A. tropicalis	WBGene00017133	2.35703	6.61137
E. coli OP50 vs KTM	WBGene00077690	-0.556172	3.52638							E. coli OP50 vs A. tropicalis	WBGene00010488	0.847002	6.60845
E. coli OP50 vs KTM	WBGene00003773	0.625024	3.523							E. coli OP50 vs A. tropicalis	WBGene00006816	0.601275	6.6074
E. coli OP50 vs KTM	WBGene00007507	-1.03991	3.51439							E. coli OP50 vs A. tropicalis	WBGene00017499	2.97902	6.60499
E. coli OP50 vs KTM	WBGene00018264	2.00103	3.51451							E. coli OP50 vs A. tropicalis	WBGene00012126	-0.491749	6.59134
E. coli OP50 vs KTM	WBGene00016862	-0.797576	3.51459							E. coli OP50 vs A. tropicalis	WBGene00003828	0.754262	6.5881
E. coli OP50 vs KTM	WBGene00010835	2.53197	3.50565							E. coli OP50 vs A. tropicalis	WBGene00003082	-0.756032	6.58697
E. coli OP50 vs KTM	WBGene00022047	0.473792	3.50407							E. coli OP50 vs A. tropicalis	WBGene00000834	-0.404683	6.58643
E. coli OP50 vs KTM	WBGene00050974	4.98916	3.49987							E. coli OP50 vs A. tropicalis	WBGene00012381	1.70427	6.58433
E. coli OP50 vs KTM	WBGene00016095	-0.882985	3.49881							E. coli OP50 vs A. tropicalis	WBGene00001137	-0.496414	6.57957
E. coli OP50 vs KTM	WBGene00018194	-2.42762	3.49721							E. coli OP50 vs A. tropicalis	WBGene00015499	-0.386631	6.57685
E. coli OP50 vs KTM	WBGene00016274	-2.29056	3.49755							E. coli OP50 vs A. tropicalis	WBGene00009276	-0.561565	6.57434
E. coli OP50 vs KTM	WBGene00019104	6.84131	3.49532							E. coli OP50 vs A. tropicalis	WBGene00015648	-0.418681	6.56776
E. coli OP50 vs KTM	WBGene00006914	-0.643133	3.49404							E. coli OP50 vs A. tropicalis	WBGene00001154	-0.476023	6.56702
E. coli OP50 vs KTM	WBGene00000181	-0.324504	3.49145							E. coli OP50 vs A. tropicalis	WBGene00018607	1.44664	6.56558
E. coli OP50 vs KTM	WBGene00020786	0.593517	3.49053							E. coli OP50 vs A. tropicalis	WBGene00019883	-0.433627	6.55344
E. coli OP50 vs KTM	WBGene00000283	-0.700396	3.49002							E. coli OP50 vs A. tropicalis	WBGene00008780	-0.507696	6.55205
E. coli OP50 vs KTM	WBGene00001858	3.77333	3.48876							E. coli OP50 vs A. tropicalis	WBGene00021895	1.13783	6.54603
E. coli OP50 vs KTM	WBGene00020017	3.31412	3.48792							E. coli OP50 vs A. tropicalis	WBGene00017867	1.48463	6.54033
E. coli OP50 vs KTM	WBGene00044697	2.07256	3.48424							E. coli OP50 vs A. tropicalis	WBGene00000923	-0.530656	6.5397
E. coli OP50 vs KTM	WBGene00020700	2.10198	3.48002							E. coli OP50 vs A. tropicalis	WBGene00002010	-0.614134	6.53812
E. coli OP50 vs KTM	WBGene00014253	-0.505843	3.47946							E. coli OP50 vs A. tropicalis	WBGene00013946	-1.07055	6.53794
E. coli OP50 vs KTM	WBGene00001068	-1.73761	3.46963							E. coli OP50 vs A. tropicalis	WBGene00011886	-0.581066	6.53776
E. coli OP50 vs KTM	WBGene00011102	-0.53036	3.45868							E. coli OP50 vs A. tropicalis	WBGene00010847	-0.444344	6.53671
E. coli OP50 vs KTM	WBGene00019660	-1.79467	3.45729							E. coli OP50 vs A. tropicalis	WBGene00016450	1.74465	6.53423
E. coli OP50 vs KTM	WBGene00003553	0.537211	3.45757							E. coli OP50 vs A. tropicalis	WBGene00011676	-2.31926	6.53089
E. coli OP50 vs KTM	WBGene00013703	-0.227077	3.45032							E. coli OP50 vs A. tropicalis	WBGene00020168	-0.653035	6.52945
E. coli OP50 vs KTM	WBGene00016020	-0.329867	3.44821							E. coli OP50 vs A. tropicalis	WBGene00020148	-1.36984	6.528
E. coli OP50 vs KTM	WBGene00001520	-0.385247	3.44746							E. coli OP50 vs A. tropicalis	WBGene00012353	-0.440693	6.52725
E. coli OP50 vs KTM	WBGene00000609	-0.747177	3.43995							E. coli OP50 vs A. tropicalis	WBGene00015133	-0.488386	6.52684
E. coli OP50 vs KTM	WBGene00016732	6.23546	3.43742							E. coli OP50 vs A. tropicalis	WBGene00011061	-0.550728	6.52175
E. coli OP50 vs KTM	WBGene00013506	-0.286575	3.43777							E. coli OP50 vs A. tropicalis	WBGene00007460	2.84979	6.5184
E. coli OP50 vs KTM	WBGene00006527	0.570681	3.43489							E. coli OP50 vs A. tropicalis	WBGene00003726	1.71483	6.51837
E. coli OP50 vs KTM	WBGene00010461	5.79417	3.43291							E. coli OP50 vs A. tropicalis	WBGene00004092	1.75776	6.51129
E. coli OP50 vs KTM	WBGene00006489	-0.275093	3.42414							E. coli OP50 vs A. tropicalis	WBGene00018427	2.03938	6.49973
E. coli OP50 vs KTM	WBGene00010998	-1.51154	3.42264							E. coli OP50 vs A. tropicalis	WBGene00018886	1.88841	6.49808
E. coli OP50 vs KTM	WBGene00015298	-0.837954	3.41981							E. coli OP50 vs A. tropicalis	WBGene00015479	1.98214	6.49766
E. coli OP50 vs KTM	WBGene00010887	-0.784745	3.41452							E. coli OP50 vs A. tropicalis	WBGene00015045	2.39925	6.49315
E. coli OP50 vs KTM	WBGene00003959	-1.19122	3.41357							E. coli OP50 vs A. tropicalis	WBGene00001784	-0.917933	6.48769
E. coli OP50 vs KTM	WBGene00021830	-0.423344	3.40765							E. coli OP50 vs A. tropicalis	WBGene00018351	1.72447	6.48249
E. coli OP50 vs KTM	WBGene00007236	-0.718103	3.40818							E. coli OP50 vs A. tropicalis	WBGene00006705	1.41011	6.47968
E. coli OP50 vs KTM	WBGene00020740	0.951519	3.40796							E. coli OP50 vs A. tropicalis	WBGene00011146	-0.399066	6.47033
E. coli OP50 vs KTM	WBGene00194908	-1.9785	3.40662							E. coli OP50 vs A. tropicalis	WBGene00020449	2.4296	6.4671
E. coli OP50 vs KTM	WBGene00016759	0.588358	3.40297							E. coli OP50 vs A. tropicalis	WBGene00000380	-0.474923	6.4661
E. coli OP50 vs KTM	WBGene00016976	1.67914	3.40288							E. coli OP50 vs A. tropicalis	WBGene00015043	-1.56795	6.46543
E. coli OP50 vs KTM	WBGene00018052	0.963558	3.40282							E. coli OP50 vs A. tropicalis	WBGene00000443	1.35455	6.46324
E. coli OP50 vs KTM	WBGene00010256	-2.20723	3.40333							E. coli OP50 vs A. tropicalis	WBGene00000869	-0.428268	6.46022
E. coli OP50 vs KTM	WBGene00021895	0.681679	3.3955							E. coli OP50 vs A. tropicalis	WBGene00004023	1.6408	6.46023
E. coli OP50 vs KTM	WBGene00019030	0.552542	3.39597							E. coli OP50 vs A. tropicalis	WBGene00003410	-0.629956	6.45912
E. coli OP50 vs KTM	WBGene00021660	-0.357572	3.39567							E. coli OP50 vs A. tropicalis	WBGene00021270	-0.390152	6.45785
E. coli OP50 vs KTM	WBGene00016607	-0.368764	3.39419							E. coli OP50 vs A. tropicalis	WBGene00018787	2.14382	6.45526
E. coli OP50 vs KTM	WBGene00000521	6.69239	3.39396							E. coli OP50 vs A. tropicalis	WBGene00001229	-0.52244	6.45153
E. coli OP50 vs KTM	WBGene00008342	1.03467	3.39466							E. coli OP50 vs A. tropicalis	WBGene00020562	1.03351	6.44836
E. coli OP50 vs KTM	WBGene00006017	5.76364	3.39496							E. coli OP50 vs A. tropicalis	WBGene00021427	-1.01355	6.44689
E. coli OP50 vs KTM	WBGene00003699	0.731356	3.39281							E. coli OP50 vs A. tropicalis	WBGene00007363	0.852941	6.44278
E. coli OP50 vs KTM	WBGene00010879	-0.389306	3.38685							E. coli OP50 vs A. tropicalis	WBGene00010231	-0.489707	6.43854
E. coli OP50 vs KTM	WBGene00015633	0.4132	3.37948							E. coli OP50 vs A. tropicalis	WBGene00000458	1.31279	6.43631
E. coli OP50 vs KTM	WBGene00268213	3.05227	3.37686							E. coli OP50 vs A. tropicalis	WBGene00003623	2.41837	6.43438
E. coli OP50 vs KTM	WBGene00019977	1.41079	3.37362							E. coli OP50 vs A. tropicalis	WBGene00044445	1.79924	6.42646
E. coli OP50 vs KTM	WBGene00016379	0.937465	3.37127							E. coli OP50 vs A. tropicalis	WBGene00007696	-0.487215	6.42447
E. coli OP50 vs KTM	WBGene00012398	1.89002	3.36981							E. coli OP50 vs A. tropicalis	WBGene00020576	-1.54065	6.42023
E. coli OP50 vs KTM	WBGene00022046	-0.423455	3.36799							E. coli OP50 vs A. tropicalis	WBGene00004186	-0.486967	6.41749
E. coli OP50 vs KTM	WBGene00012199	2.85237	3.35508							E. coli OP50 vs A. tropicalis	WBGene00013668	-0.357561	6.41716
E. coli OP50 vs KTM	WBGene00018708	-1.91471	3.3528							E. coli OP50 vs A. tropicalis	WBGene00015650	-0.944698	6.41457
E. coli OP50 vs KTM	WBGene00009818	0.564943	3.35001							E. coli OP50 vs A. tropicalis	WBGene00008621	-1.53075	6.4137
E. coli OP50 vs KTM	WBGene00009503	1.70672	3.3487							E. coli OP50 vs A. tropicalis	WBGene00016237	1.27004	6.40898
E. coli OP50 vs KTM	WBGene00005535	3.06836	3.33731							E. coli OP50 vs A. tropicalis	WBGene00016759	-1.00652	6.40744
E. coli OP50 vs KTM	WBGene00020932	-0.285764	3.33636							E. coli OP50 vs A. tropicalis	WBGene00008295	8.65161	6.40673
E. coli OP50 vs KTM	WBGene00008127	0.883209	3.3358							E. coli OP50 vs A. tropicalis	WBGene00019540	-1.98862	6.40628
E. coli OP50 vs KTM	WBGene00009389	1.08072	3.33006							E. coli OP50 vs A. tropicalis	WBGene00006590	-0.558242	6.40485
E. coli OP50 vs KTM	WBGene00016204	-0.838046	3.32781							E. coli OP50 vs A. tropicalis	WBGene00022820	0.709011	6.40045
E. coli OP50 vs KTM	WBGene00016017	5.14918	3.32429							E. coli OP50 vs A. tropicalis	WBGene00045239	-1.29538	6.39943
E. coli OP50 vs KTM	WBGene00016406	0.771675	3.3244							E. coli OP50 vs A. tropicalis	WBGene00000959	0.645802	6.38756
E. coli OP50 vs KTM	WBGene00001714	3.00262	3.32213							E. coli OP50 vs A. tropicalis	WBGene00019900	-0.415322	6.38317
E. coli OP50 vs KTM	WBGene00016739	-0.320084	3.32002							E. coli OP50 vs A. tropicalis	WBGene00012013	2.51042	6.38211
E. coli OP50 vs KTM	WBGene00021979	-2.09603	3.31969							E. coli OP50 vs A. tropicalis	WBGene00009336	-0.459647	6.37795
E. coli OP50 vs KTM	WBGene00022584	0.753044	3.30311							E. coli OP50 vs A. tropicalis	WBGene00000274	-0.40815	6.36503
E. coli OP50 vs KTM	WBGene00021073	-0.470444	3.29779							E. coli OP50 vs A. tropicalis	WBGene00006700	-0.419818	6.35846
E. coli OP50 vs KTM	WBGene00008483	1.41852	3.29733							E. coli OP50 vs A. tropicalis	WBGene00015597	4.25792	6.3584
E. coli OP50 vs KTM	WBGene00013489	-1.12593	3.29482							E. coli OP50 vs A. tropicalis	WBGene00000183	-0.303863	6.35791
E. coli OP50 vs KTM	WBGene00004779	0.991877	3.29369							E. coli OP50 vs A. tropicalis	WBGene00004704	-0.435	6.3555
E. coli OP50 vs KTM	WBGene00004007	-1.00989	3.29194							E. coli OP50 vs A. tropicalis	WBGene00003779	1.40119	6.35124
E. coli OP50 vs KTM	WBGene00014955	2.00916	3.2922							E. coli OP50 vs A. tropicalis	WBGene00008692	-2.82499	6.34945
E. coli OP50 vs KTM	WBGene00013557	-0.269173	3.28834							E. coli OP50 vs A. tropicalis	WBGene00012234	-0.487691	6.34982
E. coli OP50 vs KTM	WBGene00020040	5.6941	3.28752							E. coli OP50 vs A. tropicalis	WBGene00003659	0.774358	6.34902
E. coli OP50 vs KTM	WBGene00000549	-0.245987	3.2871							E. coli OP50 vs A. tropicalis	WBGene00004182	0.871986	6.34716
E. coli OP50 vs KTM	WBGene00009982	-1.68142	3.28542							E. coli OP50 vs A. tropicalis	WBGene00000008	-4.5759	6.34459
E. coli OP50 vs KTM	WBGene00044988	-0.966426	3.28194							E. coli OP50 vs A. tropicalis	WBGene00012533	2.42857	6.34325
E. coli OP50 vs KTM	WBGene00019620	-0.484495	3.28156							E. coli OP50 vs A. tropicalis	WBGene00022400	-0.491647	6.33876
E. coli OP50 vs KTM	WBGene00017151	1.56858	3.2785							E. coli OP50 vs A. tropicalis	WBGene00015781	3.66177	6.32382
E. coli OP50 vs KTM	WBGene00019738	-1.75018	3.27747							E. coli OP50 vs A. tropicalis	WBGene00001860	-0.38529	6.3237
E. coli OP50 vs KTM	WBGene00012070	2.94529	3.27713							E. coli OP50 vs A. tropicalis	WBGene00004489	-0.637741	6.3228
E. coli OP50 vs KTM	WBGene00020207	-0.465088	3.27782							E. coli OP50 vs A. tropicalis	WBGene00004481	-0.633412	6.31942
E. coli OP50 vs KTM	WBGene00020382	-0.589982	3.27673							E. coli OP50 vs A. tropicalis	WBGene00008089	-0.990547	6.30213
E. coli OP50 vs KTM	WBGene00173294	5.32431	3.27461							E. coli OP50 vs A. tropicalis	WBGene00000431	1.67688	6.30087
E. coli OP50 vs KTM	WBGene00019819	-0.741035	3.27091							E. coli OP50 vs A. tropicalis	WBGene00022854	-0.987188	6.29532
E. coli OP50 vs KTM	WBGene00022851	-0.246995	3.27048							E. coli OP50 vs A. tropicalis	WBGene00011320	-0.581656	6.29479
E. coli OP50 vs KTM	WBGene00015783	0.800899	3.26921							E. coli OP50 vs A. tropicalis	WBGene00010234	1.34122	6.29048
E. coli OP50 vs KTM	WBGene00003562	1.07045	3.26828							E. coli OP50 vs A. tropicalis	WBGene00011445	1.62344	6.28095
E. coli OP50 vs KTM	WBGene00001165	0.51701	3.26706							E. coli OP50 vs A. tropicalis	WBGene00018755	1.43481	6.28073
E. coli OP50 vs KTM	WBGene00007108	-0.262394	3.2659							E. coli OP50 vs A. tropicalis	WBGene00020383	-0.545516	6.27888
E. coli OP50 vs KTM	WBGene00219590	-3.79255	3.25971							E. coli OP50 vs A. tropicalis	WBGene00002129	0.69004	6.27761
E. coli OP50 vs KTM	WBGene00011675	4.75666	3.25833							E. coli OP50 vs A. tropicalis	WBGene00007967	1.04108	6.26506
E. coli OP50 vs KTM	WBGene00007143	0.348624	3.25469							E. coli OP50 vs A. tropicalis	WBGene00013445	-0.561592	6.26488
E. coli OP50 vs KTM	WBGene00010475	1.39701	3.25322							E. coli OP50 vs A. tropicalis	WBGene00010941	-0.502123	6.26451
E. coli OP50 vs KTM	WBGene00018769	-0.271638	3.25274							E. coli OP50 vs A. tropicalis	WBGene00009635	0.938254	6.26399
E. coli OP50 vs KTM	WBGene00014954	1.97551	3.25173							E. coli OP50 vs A. tropicalis	WBGene00012858	-0.54118	6.26294
E. coli OP50 vs KTM	WBGene00016653	-0.291003	3.25114							E. coli OP50 vs A. tropicalis	WBGene00012317	0.971123	6.26241
E. coli OP50 vs KTM	WBGene00021425	-0.319456	3.24927							E. coli OP50 vs A. tropicalis	WBGene00003763	3.27009	6.26157
E. coli OP50 vs KTM	WBGene00020135	0.611629	3.24866							E. coli OP50 vs A. tropicalis	WBGene00002632	0.723219	6.25201
E. coli OP50 vs KTM	WBGene00044283	0.732798	3.24691							E. coli OP50 vs A. tropicalis	WBGene00018274	1.73314	6.2498
E. coli OP50 vs KTM	WBGene00012256	3.57478	3.24496							E. coli OP50 vs A. tropicalis	WBGene00017080	0.339299	6.24902
E. coli OP50 vs KTM	WBGene00018744	-1.29185	3.2441							E. coli OP50 vs A. tropicalis	WBGene00006896	0.611334	6.24751
E. coli OP50 vs KTM	WBGene00022227	-0.515648	3.24324							E. coli OP50 vs A. tropicalis	WBGene00001226	-0.597718	6.24627
E. coli OP50 vs KTM	WBGene00044696	0.56782	3.2351							E. coli OP50 vs A. tropicalis	WBGene00012420	1.91706	6.24545
E. coli OP50 vs KTM	WBGene00018640	5.23068	3.23414							E. coli OP50 vs A. tropicalis	WBGene00016848	1.06918	6.24373
E. coli OP50 vs KTM	WBGene00005931	4.67045	3.2309							E. coli OP50 vs A. tropicalis	WBGene00007859	-0.534046	6.24132
E. coli OP50 vs KTM	WBGene00219826	-0.442301	3.23107							E. coli OP50 vs A. tropicalis	WBGene00022462	-0.794777	6.24115
E. coli OP50 vs KTM	WBGene00018682	-0.841811	3.22979							E. coli OP50 vs A. tropicalis	WBGene00018782	-0.45307	6.23805
E. coli OP50 vs KTM	WBGene00002095	3.03514	3.23							E. coli OP50 vs A. tropicalis	WBGene00018803	3.02702	6.23592
E. coli OP50 vs KTM	WBGene00009326	5.69615	3.229							E. coli OP50 vs A. tropicalis	WBGene00019351	0.503609	6.23365
E. coli OP50 vs KTM	WBGene00011719	-0.672925	3.22781							E. coli OP50 vs A. tropicalis	WBGene00018716	1.41248	6.23201
E. coli OP50 vs KTM	WBGene00011353	-0.561934	3.22671							E. coli OP50 vs A. tropicalis	WBGene00000866	-0.553812	6.23019
E. coli OP50 vs KTM	WBGene00020574	1.15877	3.22617							E. coli OP50 vs A. tropicalis	WBGene00009082	-0.394342	6.23048
E. coli OP50 vs KTM	WBGene00021879	0.473044	3.22325							E. coli OP50 vs A. tropicalis	WBGene00011507	-0.416497	6.22033
E. coli OP50 vs KTM	WBGene00013874	-0.609649	3.22197							E. coli OP50 vs A. tropicalis	WBGene00008532	-0.461511	6.21943
E. coli OP50 vs KTM	WBGene00008506	-0.279731	3.21308							E. coli OP50 vs A. tropicalis	WBGene00001249	0.927816	6.2145
E. coli OP50 vs KTM	WBGene00021994	-1.20206	3.21096							E. coli OP50 vs A. tropicalis	WBGene00015823	0.884899	6.21463
E. coli OP50 vs KTM	WBGene00021124	1.81897	3.20787							E. coli OP50 vs A. tropicalis	WBGene00004447	-0.821358	6.21271
E. coli OP50 vs KTM	WBGene00008980	0.635762	3.20734							E. coli OP50 vs A. tropicalis	WBGene00017300	-0.53555	6.21154
E. coli OP50 vs KTM	WBGene00009991	2.30182	3.20669							E. coli OP50 vs A. tropicalis	WBGene00001630	-0.39134	6.20863
E. coli OP50 vs KTM	WBGene00007440	1.75462	3.20693							E. coli OP50 vs A. tropicalis	WBGene00017143	1.1903	6.20488
E. coli OP50 vs KTM	WBGene00015913	-2.69146	3.20446							E. coli OP50 vs A. tropicalis	WBGene00020296	-0.564963	6.20425
E. coli OP50 vs KTM	WBGene00021703	-2.17422	3.20319							E. coli OP50 vs A. tropicalis	WBGene00007849	-1.29428	6.19304
E. coli OP50 vs KTM	WBGene00044094	-0.333104	3.20076							E. coli OP50 vs A. tropicalis	WBGene00012037	-0.50453	6.19321
E. coli OP50 vs KTM	WBGene00019947	0.245397	3.2003							E. coli OP50 vs A. tropicalis	WBGene00003564	0.550322	6.19128
E. coli OP50 vs KTM	WBGene00013765	-0.239751	3.19752							E. coli OP50 vs A. tropicalis	WBGene00000373	-1.55313	6.19141
E. coli OP50 vs KTM	WBGene00001157	0.575925	3.19581							E. coli OP50 vs A. tropicalis	WBGene00011300	-0.546917	6.19049
E. coli OP50 vs KTM	WBGene00016906	-0.587265	3.194							E. coli OP50 vs A. tropicalis	WBGene00001854	1.56397	6.18792
E. coli OP50 vs KTM	WBGene00010658	-1.18431	3.19084							E. coli OP50 vs A. tropicalis	WBGene00010677	-0.45498	6.18575
E. coli OP50 vs KTM	WBGene00013439	0.621684	3.1909							E. coli OP50 vs A. tropicalis	WBGene00020391	-0.441061	6.18564
E. coli OP50 vs KTM	WBGene00003724	1.06517	3.19055							E. coli OP50 vs A. tropicalis	WBGene00019433	-0.569227	6.17914
E. coli OP50 vs KTM	WBGene00011293	-1.36394	3.18621							E. coli OP50 vs A. tropicalis	WBGene00001372	-0.69325	6.17879
E. coli OP50 vs KTM	WBGene00010196	0.673931	3.1862							E. coli OP50 vs A. tropicalis	WBGene00000206	-0.479374	6.17459
E. coli OP50 vs KTM	WBGene00011756	0.884726	3.18559							E. coli OP50 vs A. tropicalis	WBGene00011112	-3.20629	6.16471
E. coli OP50 vs KTM	WBGene00000216	0.590036	3.18145							E. coli OP50 vs A. tropicalis	WBGene00013418	2.21632	6.16194
E. coli OP50 vs KTM	WBGene00012122	-0.56598	3.17871							E. coli OP50 vs A. tropicalis	WBGene00022653	-0.985494	6.15887
E. coli OP50 vs KTM	WBGene00011010	0.445081	3.17868							E. coli OP50 vs A. tropicalis	WBGene00015547	0.896654	6.15781
E. coli OP50 vs KTM	WBGene00011984	0.953321	3.1755							E. coli OP50 vs A. tropicalis	WBGene00010124	-3.19072	6.15619
E. coli OP50 vs KTM	WBGene00000133	1.21012	3.17392							E. coli OP50 vs A. tropicalis	WBGene00018489	2.29265	6.14827
E. coli OP50 vs KTM	WBGene00001158	2.54873	3.16982							E. coli OP50 vs A. tropicalis	WBGene00021238	0.348792	6.14564
E. coli OP50 vs KTM	WBGene00003482	-0.845884	3.16351							E. coli OP50 vs A. tropicalis	WBGene00010123	-3.69068	6.13223
E. coli OP50 vs KTM	WBGene00020446	-0.508019	3.16311							E. coli OP50 vs A. tropicalis	WBGene00018041	1.97924	6.12779
E. coli OP50 vs KTM	WBGene00011717	-0.360436	3.1597							E. coli OP50 vs A. tropicalis	WBGene00008038	2.0248	6.12382
E. coli OP50 vs KTM	WBGene00006016	2.08581	3.1581							E. coli OP50 vs A. tropicalis	WBGene00009636	0.956188	6.12082
E. coli OP50 vs KTM	WBGene00021514	-0.316414	3.15756							E. coli OP50 vs A. tropicalis	WBGene00012550	-0.408148	6.11188
E. coli OP50 vs KTM	WBGene00010740	1.01242	3.15677							E. coli OP50 vs A. tropicalis	WBGene00004414	-0.645046	6.10885
E. coli OP50 vs KTM	WBGene00015186	-0.31875	3.15675							E. coli OP50 vs A. tropicalis	WBGene00017082	-1.41731	6.1079
E. coli OP50 vs KTM	WBGene00018292	4.85957	3.15578							E. coli OP50 vs A. tropicalis	WBGene00001160	0.725357	6.10506
E. coli OP50 vs KTM	WBGene00194815	2.09661	3.15566							E. coli OP50 vs A. tropicalis	WBGene00006405	-0.472288	6.10338
E. coli OP50 vs KTM	WBGene00011979	-3.10099	3.15343							E. coli OP50 vs A. tropicalis	WBGene00022490	0.842804	6.10182
E. coli OP50 vs KTM	WBGene00017197	3.17313	3.14746							E. coli OP50 vs A. tropicalis	WBGene00007900	1.42785	6.09995
E. coli OP50 vs KTM	WBGene00013164	-0.243653	3.14239							E. coli OP50 vs A. tropicalis	WBGene00011668	-3.42998	6.09931
E. coli OP50 vs KTM	WBGene00021238	0.207695	3.14092							E. coli OP50 vs A. tropicalis	WBGene00021351	-0.625623	6.09805
E. coli OP50 vs KTM	WBGene00001065	4.82416	3.13614							E. coli OP50 vs A. tropicalis	WBGene00022538	2.00557	6.09391
E. coli OP50 vs KTM	WBGene00002250	-0.25027	3.13647							E. coli OP50 vs A. tropicalis	WBGene00003978	1.08683	6.09022
E. coli OP50 vs KTM	WBGene00194985	1.20718	3.13485							E. coli OP50 vs A. tropicalis	WBGene00005003	1.29105	6.08846
E. coli OP50 vs KTM	WBGene00022818	5.83696	3.13409							E. coli OP50 vs A. tropicalis	WBGene00044213	2.47858	6.08729
E. coli OP50 vs KTM	WBGene00008368	0.738159	3.1332							E. coli OP50 vs A. tropicalis	WBGene00011737	1.71424	6.08321
										E. coli OP50 vs A. tropicalis	WBGene00017374	0.706545	6.08262
										E. coli OP50 vs A. tropicalis	WBGene00022673	0.364536	6.08247
										E. coli OP50 vs A. tropicalis	WBGene00007883	1.75351	6.08183
										E. coli OP50 vs A. tropicalis	WBGene00022353	1.78102	6.07886
										E. coli OP50 vs A. tropicalis	WBGene00011538	-0.714643	6.07702
										E. coli OP50 vs A. tropicalis	WBGene00018334	1.02639	6.07629
										E. coli OP50 vs A. tropicalis	WBGene00002981	0.772781	6.07099
										E. coli OP50 vs A. tropicalis	WBGene00185014	-1.45728	6.07164
										E. coli OP50 vs A. tropicalis	WBGene00021350	-0.60045	6.07108
										E. coli OP50 vs A. tropicalis	WBGene00015896	-2.28791	6.0712
										E. coli OP50 vs A. tropicalis	WBGene00008389	2.87528	6.06819
										E. coli OP50 vs A. tropicalis	WBGene00000277	0.768281	6.06687
										E. coli OP50 vs A. tropicalis	WBGene00020796	-0.424938	6.06607
										E. coli OP50 vs A. tropicalis	WBGene00015684	-0.839365	6.05898
										E. coli OP50 vs A. tropicalis	WBGene00005833	7.8285	6.05726
										E. coli OP50 vs A. tropicalis	WBGene00019504	-0.489299	6.05057
										E. coli OP50 vs A. tropicalis	WBGene00012930	0.470937	6.05123
										E. coli OP50 vs A. tropicalis	WBGene00185055	-1.87071	6.05056
										E. coli OP50 vs A. tropicalis	WBGene00017184	1.89299	6.04943
										E. coli OP50 vs A. tropicalis	WBGene00004779	1.59291	6.04575
										E. coli OP50 vs A. tropicalis	WBGene00009595	1.40736	6.04479
										E. coli OP50 vs A. tropicalis	WBGene00015783	1.29429	6.04434
										E. coli OP50 vs A. tropicalis	WBGene00023069	2.10239	6.04164
										E. coli OP50 vs A. tropicalis	WBGene00007797	-0.54735	6.04135
										E. coli OP50 vs A. tropicalis	WBGene00002238	-0.574291	6.04141
										E. coli OP50 vs A. tropicalis	WBGene00007934	1.36355	6.03825
										E. coli OP50 vs A. tropicalis	WBGene00004421	-0.650027	6.03285
										E. coli OP50 vs A. tropicalis	WBGene00006937	-0.456844	6.02927
										E. coli OP50 vs A. tropicalis	WBGene00006888	-0.460588	6.0285
										E. coli OP50 vs A. tropicalis	WBGene00022386	1.65428	6.02715
										E. coli OP50 vs A. tropicalis	WBGene00016250	-0.653122	6.02586
										E. coli OP50 vs A. tropicalis	WBGene00019902	1.24922	6.02453
										E. coli OP50 vs A. tropicalis	WBGene00001819	-1.11022	6.02299
										E. coli OP50 vs A. tropicalis	WBGene00269434	1.67198	6.01821
										E. coli OP50 vs A. tropicalis	WBGene00000867	-0.612051	6.01343
										E. coli OP50 vs A. tropicalis	WBGene00012481	-0.59487	6.01196
										E. coli OP50 vs A. tropicalis	WBGene00015371	2.08614	6.00943
										E. coli OP50 vs A. tropicalis	WBGene00016460	-0.566601	6.00491
										E. coli OP50 vs A. tropicalis	WBGene00022127	-0.468101	6.004
										E. coli OP50 vs A. tropicalis	WBGene00010018	1.52177	6.00071
										E. coli OP50 vs A. tropicalis	WBGene00017258	1.18238	5.99426
										E. coli OP50 vs A. tropicalis	WBGene00006919	-0.648252	5.99279
										E. coli OP50 vs A. tropicalis	WBGene00004486	-0.569123	5.9914
										E. coli OP50 vs A. tropicalis	WBGene00002696	-0.453031	5.98652
										E. coli OP50 vs A. tropicalis	WBGene00009237	-1.19284	5.98288
										E. coli OP50 vs A. tropicalis	WBGene00002075	-0.403411	5.97877
										E. coli OP50 vs A. tropicalis	WBGene00021703	3.37324	5.97706
										E. coli OP50 vs A. tropicalis	WBGene00010342	1.88366	5.96764
										E. coli OP50 vs A. tropicalis	WBGene00012311	6.29067	5.96585
										E. coli OP50 vs A. tropicalis	WBGene00022816	3.52823	5.96482
										E. coli OP50 vs A. tropicalis	WBGene00016493	-0.855209	5.96072
										E. coli OP50 vs A. tropicalis	WBGene00002203	0.733734	5.95985
										E. coli OP50 vs A. tropicalis	WBGene00013266	1.02803	5.96007
										E. coli OP50 vs A. tropicalis	WBGene00012140	1.81694	5.95826
										E. coli OP50 vs A. tropicalis	WBGene00014159	2.06346	5.95655
										E. coli OP50 vs A. tropicalis	WBGene00018890	-0.491161	5.95171
										E. coli OP50 vs A. tropicalis	WBGene00001228	-0.448032	5.94889
										E. coli OP50 vs A. tropicalis	WBGene00004013	1.57324	5.94877
										E. coli OP50 vs A. tropicalis	WBGene00020636	-0.437198	5.94809
										E. coli OP50 vs A. tropicalis	WBGene00004048	2.40176	5.94717
										E. coli OP50 vs A. tropicalis	WBGene00019893	-0.451121	5.94619
										E. coli OP50 vs A. tropicalis	WBGene00017031	-0.492298	5.94412
										E. coli OP50 vs A. tropicalis	WBGene00000239	-1.09042	5.93937
										E. coli OP50 vs A. tropicalis	WBGene00022474	1.1511	5.93956
										E. coli OP50 vs A. tropicalis	WBGene00019225	0.706065	5.9362
										E. coli OP50 vs A. tropicalis	WBGene00003375	-1.02289	5.93554
										E. coli OP50 vs A. tropicalis	WBGene00002059	-0.544994	5.93144
										E. coli OP50 vs A. tropicalis	WBGene00009836	7.44621	5.93113
										E. coli OP50 vs A. tropicalis	WBGene00000765	-0.630556	5.93045
										E. coli OP50 vs A. tropicalis	WBGene00012348	0.370313	5.92806
										E. coli OP50 vs A. tropicalis	WBGene00020827	-0.600814	5.92433
										E. coli OP50 vs A. tropicalis	WBGene00007779	0.960109	5.92144
										E. coli OP50 vs A. tropicalis	WBGene00002249	-0.473547	5.91869
										E. coli OP50 vs A. tropicalis	WBGene00016314	1.34041	5.91865
										E. coli OP50 vs A. tropicalis	WBGene00015040	3.14145	5.91701
										E. coli OP50 vs A. tropicalis	WBGene00012468	0.674783	5.91472
										E. coli OP50 vs A. tropicalis	WBGene00009232	-7.04375	5.91374
										E. coli OP50 vs A. tropicalis	WBGene00020950	-0.532669	5.91393
										E. coli OP50 vs A. tropicalis	WBGene00000425	1.80416	5.91259
										E. coli OP50 vs A. tropicalis	WBGene00006934	-0.485747	5.90948
										E. coli OP50 vs A. tropicalis	WBGene00018599	-0.463742	5.90474
										E. coli OP50 vs A. tropicalis	WBGene00045265	-1.4526	5.90297
										E. coli OP50 vs A. tropicalis	WBGene00014165	-0.469028	5.90286
										E. coli OP50 vs A. tropicalis	WBGene00016113	-0.498364	5.8953
										E. coli OP50 vs A. tropicalis	WBGene00006856	-0.454772	5.89334
										E. coli OP50 vs A. tropicalis	WBGene00004454	-0.812392	5.88798
										E. coli OP50 vs A. tropicalis	WBGene00018153	1.64874	5.88749
										E. coli OP50 vs A. tropicalis	WBGene00017961	2.13831	5.88558
										E. coli OP50 vs A. tropicalis	WBGene00000414	0.846238	5.88508
										E. coli OP50 vs A. tropicalis	WBGene00000083	-1.06531	5.87902
										E. coli OP50 vs A. tropicalis	WBGene00020813	-1.17288	5.87848
										E. coli OP50 vs A. tropicalis	WBGene00000915	-0.57325	5.87788
										E. coli OP50 vs A. tropicalis	WBGene00000381	-0.417122	5.87596
										E. coli OP50 vs A. tropicalis	WBGene00003216	-0.609997	5.8749
										E. coli OP50 vs A. tropicalis	WBGene00001498	-0.565884	5.87185
										E. coli OP50 vs A. tropicalis	WBGene00016355	1.69635	5.86905
										E. coli OP50 vs A. tropicalis	WBGene00021237	1.41952	5.8682
										E. coli OP50 vs A. tropicalis	WBGene00009200	-0.417818	5.8665
										E. coli OP50 vs A. tropicalis	WBGene00010749	-1.27053	5.86231
										E. coli OP50 vs A. tropicalis	WBGene00021581	5.22185	5.85722
										E. coli OP50 vs A. tropicalis	WBGene00016719	1.73896	5.85625
										E. coli OP50 vs A. tropicalis	WBGene00011884	-0.417764	5.85421
										E. coli OP50 vs A. tropicalis	WBGene00004429	-0.658206	5.85127
										E. coli OP50 vs A. tropicalis	WBGene00000794	-0.366172	5.84784
										E. coli OP50 vs A. tropicalis	WBGene00016500	1.26456	5.84029
										E. coli OP50 vs A. tropicalis	WBGene00012768	-0.673563	5.83571
										E. coli OP50 vs A. tropicalis	WBGene00001149	-0.529819	5.83205
										E. coli OP50 vs A. tropicalis	WBGene00008480	-0.444099	5.83047
										E. coli OP50 vs A. tropicalis	WBGene00019471	2.17059	5.8273
										E. coli OP50 vs A. tropicalis	WBGene00012186	4.31562	5.82721
										E. coli OP50 vs A. tropicalis	WBGene00010790	2.97907	5.82505
										E. coli OP50 vs A. tropicalis	WBGene00020170	1.80213	5.82293
										E. coli OP50 vs A. tropicalis	WBGene00015552	1.00525	5.82259
										E. coli OP50 vs A. tropicalis	WBGene00004436	-0.704989	5.82094
										E. coli OP50 vs A. tropicalis	WBGene00023489	-1.09206	5.81883
										E. coli OP50 vs A. tropicalis	WBGene00016402	-0.80289	5.81599
										E. coli OP50 vs A. tropicalis	WBGene00010354	-0.475867	5.81609
										E. coli OP50 vs A. tropicalis	WBGene00021921	-0.357805	5.81162
										E. coli OP50 vs A. tropicalis	WBGene00004465	-0.470996	5.80954
										E. coli OP50 vs A. tropicalis	WBGene00001973	-0.418387	5.8076
										E. coli OP50 vs A. tropicalis	WBGene00016422	3.12462	5.80646
										E. coli OP50 vs A. tropicalis	WBGene00021934	-0.450393	5.80111
										E. coli OP50 vs A. tropicalis	WBGene00015966	0.808501	5.80081
										E. coli OP50 vs A. tropicalis	WBGene00017177	-0.471788	5.79796
										E. coli OP50 vs A. tropicalis	WBGene00004155	5.88954	5.79647
										E. coli OP50 vs A. tropicalis	WBGene00021877	-0.674027	5.79214
										E. coli OP50 vs A. tropicalis	WBGene00019819	-1.18559	5.78725
										E. coli OP50 vs A. tropicalis	WBGene00016379	1.45491	5.78685
										E. coli OP50 vs A. tropicalis	WBGene00001329	0.500944	5.78362
										E. coli OP50 vs A. tropicalis	WBGene00015449	-5.54547	5.78355
										E. coli OP50 vs A. tropicalis	WBGene00021638	-0.485153	5.78027
										E. coli OP50 vs A. tropicalis	WBGene00003923	-0.601664	5.77987
										E. coli OP50 vs A. tropicalis	WBGene00006927	-1.45271	5.77898
										E. coli OP50 vs A. tropicalis	WBGene00019624	0.921762	5.77851
										E. coli OP50 vs A. tropicalis	WBGene00001577	1.2058	5.77355
										E. coli OP50 vs A. tropicalis	WBGene00001862	-0.401904	5.77307
										E. coli OP50 vs A. tropicalis	WBGene00003926	-0.679315	5.77181
										E. coli OP50 vs A. tropicalis	WBGene00015729	1.77319	5.76467
										E. coli OP50 vs A. tropicalis	WBGene00011383	3.2188	5.76175
										E. coli OP50 vs A. tropicalis	WBGene00007686	-0.593535	5.76064
										E. coli OP50 vs A. tropicalis	WBGene00009110	2.50993	5.76029
										E. coli OP50 vs A. tropicalis	WBGene00013169	-4.20894	5.75751
										E. coli OP50 vs A. tropicalis	WBGene00018765	-0.598812	5.7561
										E. coli OP50 vs A. tropicalis	WBGene00017361	1.58668	5.75507
										E. coli OP50 vs A. tropicalis	WBGene00010419	-0.539857	5.75134
										E. coli OP50 vs A. tropicalis	WBGene00004218	1.67204	5.75148
										E. coli OP50 vs A. tropicalis	WBGene00018606	1.88851	5.75076
										E. coli OP50 vs A. tropicalis	WBGene00044743	1.126	5.74925
										E. coli OP50 vs A. tropicalis	WBGene00000467	-0.538123	5.74739
										E. coli OP50 vs A. tropicalis	WBGene00003507	-0.475326	5.7469
										E. coli OP50 vs A. tropicalis	WBGene00010407	0.845349	5.74685
										E. coli OP50 vs A. tropicalis	WBGene00021197	2.95017	5.74557
										E. coli OP50 vs A. tropicalis	WBGene00006933	-0.473389	5.74296
										E. coli OP50 vs A. tropicalis	WBGene00013578	-0.411741	5.73887
										E. coli OP50 vs A. tropicalis	WBGene00019237	0.837367	5.73655
										E. coli OP50 vs A. tropicalis	WBGene00007620	-0.435041	5.73608
										E. coli OP50 vs A. tropicalis	WBGene00000891	-0.381998	5.7337
										E. coli OP50 vs A. tropicalis	WBGene00005153	-0.607464	5.73156
										E. coli OP50 vs A. tropicalis	WBGene00003518	1.01304	5.72649
										E. coli OP50 vs A. tropicalis	WBGene00044737	0.693438	5.72534
										E. coli OP50 vs A. tropicalis	WBGene00003903	0.882052	5.72498
										E. coli OP50 vs A. tropicalis	WBGene00017151	2.42724	5.72373
										E. coli OP50 vs A. tropicalis	WBGene00004494	-0.631645	5.71951
										E. coli OP50 vs A. tropicalis	WBGene00006434	-0.464335	5.71325
										E. coli OP50 vs A. tropicalis	WBGene00000419	-0.439339	5.70949
										E. coli OP50 vs A. tropicalis	WBGene00021844	-0.525931	5.70728
										E. coli OP50 vs A. tropicalis	WBGene00022235	-0.513501	5.70253
										E. coli OP50 vs A. tropicalis	WBGene00015926	0.85677	5.69888
										E. coli OP50 vs A. tropicalis	WBGene00017445	1.14867	5.696
										E. coli OP50 vs A. tropicalis	WBGene00017319	-0.503955	5.69178
										E. coli OP50 vs A. tropicalis	WBGene00016739	-0.502495	5.68636
										E. coli OP50 vs A. tropicalis	WBGene00009829	-0.316766	5.68316
										E. coli OP50 vs A. tropicalis	WBGene00006852	1.71401	5.6814
										E. coli OP50 vs A. tropicalis	WBGene00017443	1.44711	5.68114
										E. coli OP50 vs A. tropicalis	WBGene00006607	-0.432825	5.67907
										E. coli OP50 vs A. tropicalis	WBGene00001336	-0.444392	5.67641
										E. coli OP50 vs A. tropicalis	WBGene00013560	1.28528	5.67518
										E. coli OP50 vs A. tropicalis	WBGene00010478	-0.667959	5.67288
										E. coli OP50 vs A. tropicalis	WBGene00004994	8.30053	5.67128
										E. coli OP50 vs A. tropicalis	WBGene00011450	3.76104	5.66733
										E. coli OP50 vs A. tropicalis	WBGene00020171	-0.610794	5.66465
										E. coli OP50 vs A. tropicalis	WBGene00000877	-0.491511	5.66181
										E. coli OP50 vs A. tropicalis	WBGene00003951	-0.507186	5.65934
										E. coli OP50 vs A. tropicalis	WBGene00010868	1.24408	5.65701
										E. coli OP50 vs A. tropicalis	WBGene00012665	-0.396326	5.65478
										E. coli OP50 vs A. tropicalis	WBGene00011412	-0.583781	5.64961
										E. coli OP50 vs A. tropicalis	WBGene00001591	1.27684	5.64441
										E. coli OP50 vs A. tropicalis	WBGene00000792	1.33685	5.64262
										E. coli OP50 vs A. tropicalis	WBGene00009361	1.57954	5.64264
										E. coli OP50 vs A. tropicalis	WBGene00019143	0.839781	5.64189
										E. coli OP50 vs A. tropicalis	WBGene00013435	-0.64535	5.63609
										E. coli OP50 vs A. tropicalis	WBGene00007140	2.44264	5.63602
										E. coli OP50 vs A. tropicalis	WBGene00012342	-0.335514	5.63281
										E. coli OP50 vs A. tropicalis	WBGene00021248	-0.596816	5.62693
										E. coli OP50 vs A. tropicalis	WBGene00011436	-0.875433	5.62568
										E. coli OP50 vs A. tropicalis	WBGene00012714	-0.521473	5.6204
										E. coli OP50 vs A. tropicalis	WBGene00000226	-0.458051	5.61962
										E. coli OP50 vs A. tropicalis	WBGene00012860	0.626617	5.61453
										E. coli OP50 vs A. tropicalis	WBGene00000396	0.853704	5.60715
										E. coli OP50 vs A. tropicalis	WBGene00009456	-0.499758	5.6046
										E. coli OP50 vs A. tropicalis	WBGene00015504	-0.701891	5.60332
										E. coli OP50 vs A. tropicalis	WBGene00009476	1.51425	5.60199
										E. coli OP50 vs A. tropicalis	WBGene00001047	-0.305564	5.60142
										E. coli OP50 vs A. tropicalis	WBGene00018636	-0.564188	5.59884
										E. coli OP50 vs A. tropicalis	WBGene00017855	-0.555561	5.59625
										E. coli OP50 vs A. tropicalis	WBGene00006498	0.927093	5.59471
										E. coli OP50 vs A. tropicalis	WBGene00001035	-0.423896	5.59389
										E. coli OP50 vs A. tropicalis	WBGene00008100	1.80696	5.58727
										E. coli OP50 vs A. tropicalis	WBGene00010221	1.14795	5.5869
										E. coli OP50 vs A. tropicalis	WBGene00021482	0.892171	5.58545
										E. coli OP50 vs A. tropicalis	WBGene00003169	-1.18693	5.58455
										E. coli OP50 vs A. tropicalis	WBGene00018159	-0.661481	5.58399
										E. coli OP50 vs A. tropicalis	WBGene00017344	-0.993996	5.58268
										E. coli OP50 vs A. tropicalis	WBGene00000979	4.49469	5.58083
										E. coli OP50 vs A. tropicalis	WBGene00014096	-0.306412	5.57281
										E. coli OP50 vs A. tropicalis	WBGene00018594	-1.25191	5.56738
										E. coli OP50 vs A. tropicalis	WBGene00018878	0.812242	5.56528
										E. coli OP50 vs A. tropicalis	WBGene00003690	0.806694	5.55893
										E. coli OP50 vs A. tropicalis	WBGene00017197	4.77178	5.55545
										E. coli OP50 vs A. tropicalis	WBGene00004020	-1.2968	5.54735
										E. coli OP50 vs A. tropicalis	WBGene00016411	-0.432513	5.54324
										E. coli OP50 vs A. tropicalis	WBGene00004208	-0.423731	5.54093
										E. coli OP50 vs A. tropicalis	WBGene00008999	0.708972	5.54018
										E. coli OP50 vs A. tropicalis	WBGene00009922	-0.429798	5.53558
										E. coli OP50 vs A. tropicalis	WBGene00008032	-1.06446	5.53237
										E. coli OP50 vs A. tropicalis	WBGene00021898	1.71423	5.53183
										E. coli OP50 vs A. tropicalis	WBGene00004719	1.552	5.53001
										E. coli OP50 vs A. tropicalis	WBGene00019751	3.03534	5.52873
										E. coli OP50 vs A. tropicalis	WBGene00000453	1.92415	5.52582
										E. coli OP50 vs A. tropicalis	WBGene00044807	2.89471	5.52459
										E. coli OP50 vs A. tropicalis	WBGene00007927	-0.40311	5.52099
										E. coli OP50 vs A. tropicalis	WBGene00006791	-0.343682	5.51913
										E. coli OP50 vs A. tropicalis	WBGene00022119	-0.346661	5.51225
										E. coli OP50 vs A. tropicalis	WBGene00004898	0.920749	5.51154
										E. coli OP50 vs A. tropicalis	WBGene00018374	1.30838	5.50934
										E. coli OP50 vs A. tropicalis	WBGene00003796	-0.402087	5.50669
										E. coli OP50 vs A. tropicalis	WBGene00021322	-0.79757	5.50253
										E. coli OP50 vs A. tropicalis	WBGene00020962	-1.10344	5.49245
										E. coli OP50 vs A. tropicalis	WBGene00022418	1.50654	5.4921
										E. coli OP50 vs A. tropicalis	WBGene00003795	-0.404043	5.49098
										E. coli OP50 vs A. tropicalis	WBGene00077443	1.67539	5.49073
										E. coli OP50 vs A. tropicalis	WBGene00013168	-0.396294	5.49078
										E. coli OP50 vs A. tropicalis	WBGene00017128	1.18241	5.48424
										E. coli OP50 vs A. tropicalis	WBGene00004460	-0.512746	5.47961
										E. coli OP50 vs A. tropicalis	WBGene00010560	-0.478991	5.47944
										E. coli OP50 vs A. tropicalis	WBGene00016393	-0.444823	5.4794
										E. coli OP50 vs A. tropicalis	WBGene00017241	-0.532424	5.47896
										E. coli OP50 vs A. tropicalis	WBGene00008408	-0.490713	5.4783
										E. coli OP50 vs A. tropicalis	WBGene00020517	-0.554599	5.47723
										E. coli OP50 vs A. tropicalis	WBGene00003654	0.942584	5.47133
										E. coli OP50 vs A. tropicalis	WBGene00003964	-0.341806	5.46267
										E. coli OP50 vs A. tropicalis	WBGene00003418	-0.442667	5.46017
										E. coli OP50 vs A. tropicalis	WBGene00003992	-0.536399	5.45738
										E. coli OP50 vs A. tropicalis	WBGene00045077	1.91431	5.45228
										E. coli OP50 vs A. tropicalis	WBGene00003392	-0.346931	5.45239
										E. coli OP50 vs A. tropicalis	WBGene00000197	-0.481988	5.44609
										E. coli OP50 vs A. tropicalis	WBGene00017755	1.8765	5.44523
										E. coli OP50 vs A. tropicalis	WBGene00044697	3.06148	5.44391
										E. coli OP50 vs A. tropicalis	WBGene00019838	-0.487938	5.44295
										E. coli OP50 vs A. tropicalis	WBGene00001730	6.53368	5.43681
										E. coli OP50 vs A. tropicalis	WBGene00021073	-0.723051	5.43442
										E. coli OP50 vs A. tropicalis	WBGene00009126	-0.519243	5.43241
										E. coli OP50 vs A. tropicalis	WBGene00007063	0.763762	5.43054
										E. coli OP50 vs A. tropicalis	WBGene00002090	1.41084	5.42479
										E. coli OP50 vs A. tropicalis	WBGene00003482	-1.33224	5.42478
										E. coli OP50 vs A. tropicalis	WBGene00019436	1.75037	5.42496
										E. coli OP50 vs A. tropicalis	WBGene00017979	-0.68441	5.4226
										E. coli OP50 vs A. tropicalis	WBGene00010435	-0.422697	5.42016
										E. coli OP50 vs A. tropicalis	WBGene00003393	-0.396332	5.41968
										E. coli OP50 vs A. tropicalis	WBGene00011029	-0.582894	5.41553
										E. coli OP50 vs A. tropicalis	WBGene00002076	-0.388541	5.4111
										E. coli OP50 vs A. tropicalis	WBGene00019103	2.63376	5.4105
										E. coli OP50 vs A. tropicalis	WBGene00014249	-0.309847	5.40793
										E. coli OP50 vs A. tropicalis	WBGene00003413	-0.446331	5.40729
										E. coli OP50 vs A. tropicalis	WBGene00015207	-0.430109	5.4005
										E. coli OP50 vs A. tropicalis	WBGene00012783	1.79127	5.40016
										E. coli OP50 vs A. tropicalis	WBGene00010545	1.10873	5.39843
										E. coli OP50 vs A. tropicalis	WBGene00005832	3.43097	5.39767
										E. coli OP50 vs A. tropicalis	WBGene00006692	-1.79593	5.39727
										E. coli OP50 vs A. tropicalis	WBGene00000870	0.957212	5.39471
										E. coli OP50 vs A. tropicalis	WBGene00016790	-0.551604	5.39375
										E. coli OP50 vs A. tropicalis	WBGene00005022	-0.45102	5.39344
										E. coli OP50 vs A. tropicalis	WBGene00004315	-0.596928	5.39279
										E. coli OP50 vs A. tropicalis	WBGene00013925	-0.611875	5.39301
										E. coli OP50 vs A. tropicalis	WBGene00012738	-0.622343	5.39158
										E. coli OP50 vs A. tropicalis	WBGene00007479	3.22529	5.39147
										E. coli OP50 vs A. tropicalis	WBGene00011328	2.61744	5.39069
										E. coli OP50 vs A. tropicalis	WBGene00008760	3.09587	5.38626
										E. coli OP50 vs A. tropicalis	WBGene00017675	0.338595	5.38453
										E. coli OP50 vs A. tropicalis	WBGene00020660	-1.96855	5.3823
										E. coli OP50 vs A. tropicalis	WBGene00077764	1.88951	5.38205
										E. coli OP50 vs A. tropicalis	WBGene00013111	1.10974	5.37896
										E. coli OP50 vs A. tropicalis	WBGene00002181	1.50657	5.37731
										E. coli OP50 vs A. tropicalis	WBGene00195093	-0.470421	5.3763
										E. coli OP50 vs A. tropicalis	WBGene00012683	-2.24541	5.37577
										E. coli OP50 vs A. tropicalis	WBGene00001169	0.898644	5.37497
										E. coli OP50 vs A. tropicalis	WBGene00000994	-0.451471	5.3742
										E. coli OP50 vs A. tropicalis	WBGene00194695	2.33783	5.37386
										E. coli OP50 vs A. tropicalis	WBGene00003990	0.457156	5.37195
										E. coli OP50 vs A. tropicalis	WBGene00010935	1.59492	5.36761
										E. coli OP50 vs A. tropicalis	WBGene00022549	1.32403	5.36408
										E. coli OP50 vs A. tropicalis	WBGene00004323	-0.420745	5.3589
										E. coli OP50 vs A. tropicalis	WBGene00002000	-0.381975	5.35673
										E. coli OP50 vs A. tropicalis	WBGene00000379	-0.47944	5.35636
										E. coli OP50 vs A. tropicalis	WBGene00006723	-0.501106	5.35074
										E. coli OP50 vs A. tropicalis	WBGene00000757	-0.981512	5.34791
										E. coli OP50 vs A. tropicalis	WBGene00013947	-1.10127	5.34816
										E. coli OP50 vs A. tropicalis	WBGene00001828	4.77602	5.347
										E. coli OP50 vs A. tropicalis	WBGene00021540	2.87685	5.34547
										E. coli OP50 vs A. tropicalis	WBGene00012440	1.31751	5.34423
										E. coli OP50 vs A. tropicalis	WBGene00006465	-0.315891	5.34376
										E. coli OP50 vs A. tropicalis	WBGene00010976	1.50932	5.33715
										E. coli OP50 vs A. tropicalis	WBGene00021239	0.599168	5.3317
										E. coli OP50 vs A. tropicalis	WBGene00021249	-1.78507	5.3297
										E. coli OP50 vs A. tropicalis	WBGene00004917	-0.374545	5.32986
										E. coli OP50 vs A. tropicalis	WBGene00000882	0.958964	5.32065
										E. coli OP50 vs A. tropicalis	WBGene00000799	0.933185	5.31865
										E. coli OP50 vs A. tropicalis	WBGene00016981	-0.414164	5.31694
										E. coli OP50 vs A. tropicalis	WBGene00020316	-0.444404	5.31651
										E. coli OP50 vs A. tropicalis	WBGene00019927	2.65032	5.31667
										E. coli OP50 vs A. tropicalis	WBGene00022420	-0.406692	5.31553
										E. coli OP50 vs A. tropicalis	WBGene00007111	-0.479619	5.31479
										E. coli OP50 vs A. tropicalis	WBGene00010766	-0.442447	5.31472
										E. coli OP50 vs A. tropicalis	WBGene00219313	0.933445	5.31352
										E. coli OP50 vs A. tropicalis	WBGene00009089	1.98748	5.31122
										E. coli OP50 vs A. tropicalis	WBGene00077594	1.82421	5.31124
										E. coli OP50 vs A. tropicalis	WBGene00018991	-0.529147	5.30946
										E. coli OP50 vs A. tropicalis	WBGene00003643	-2.26514	5.30564
										E. coli OP50 vs A. tropicalis	WBGene00011912	-0.481701	5.30215
										E. coli OP50 vs A. tropicalis	WBGene00020577	1.01709	5.30213
										E. coli OP50 vs A. tropicalis	WBGene00077770	1.27283	5.30055
										E. coli OP50 vs A. tropicalis	WBGene00000557	-1.97973	5.2985
										E. coli OP50 vs A. tropicalis	WBGene00013481	-0.864943	5.2964
										E. coli OP50 vs A. tropicalis	WBGene00001837	0.716609	5.29046
										E. coli OP50 vs A. tropicalis	WBGene00017726	-1.92067	5.28817
										E. coli OP50 vs A. tropicalis	WBGene00016359	1.79328	5.28784
										E. coli OP50 vs A. tropicalis	WBGene00018998	-0.425736	5.28728
										E. coli OP50 vs A. tropicalis	WBGene00001703	-1.91208	5.28539
										E. coli OP50 vs A. tropicalis	WBGene00012664	1.08032	5.2854
										E. coli OP50 vs A. tropicalis	WBGene00021518	-1.29068	5.28503
										E. coli OP50 vs A. tropicalis	WBGene00004458	-0.456338	5.28393
										E. coli OP50 vs A. tropicalis	WBGene00003965	0.787283	5.28351
										E. coli OP50 vs A. tropicalis	WBGene00006890	0.686298	5.28053
										E. coli OP50 vs A. tropicalis	WBGene00008914	1.51327	5.27971
										E. coli OP50 vs A. tropicalis	WBGene00009971	-1.20854	5.27899
										E. coli OP50 vs A. tropicalis	WBGene00012226	1.6623	5.27463
										E. coli OP50 vs A. tropicalis	WBGene00219838	1.07106	5.27196
										E. coli OP50 vs A. tropicalis	WBGene00007918	-0.551708	5.26945
										E. coli OP50 vs A. tropicalis	WBGene00021726	1.92548	5.2659
										E. coli OP50 vs A. tropicalis	WBGene00007749	1.39303	5.26258
										E. coli OP50 vs A. tropicalis	WBGene00007463	-0.574333	5.25681
										E. coli OP50 vs A. tropicalis	WBGene00016583	-0.49645	5.25572
										E. coli OP50 vs A. tropicalis	WBGene00001604	0.726848	5.25455
										E. coli OP50 vs A. tropicalis	WBGene00020080	1.89857	5.25406
										E. coli OP50 vs A. tropicalis	WBGene00020682	-0.490222	5.24573
										E. coli OP50 vs A. tropicalis	WBGene00012559	-0.391792	5.24292
										E. coli OP50 vs A. tropicalis	WBGene00020035	-0.672731	5.23662
										E. coli OP50 vs A. tropicalis	WBGene00018902	-0.436729	5.23403
										E. coli OP50 vs A. tropicalis	WBGene00004484	-0.619631	5.23253
										E. coli OP50 vs A. tropicalis	WBGene00006753	0.517523	5.2319
										E. coli OP50 vs A. tropicalis	WBGene00012253	-0.7267	5.22928
										E. coli OP50 vs A. tropicalis	WBGene00013203	0.966958	5.22665
										E. coli OP50 vs A. tropicalis	WBGene00206386	-2.98935	5.22608
										E. coli OP50 vs A. tropicalis	WBGene00020229	0.708523	5.22423
										E. coli OP50 vs A. tropicalis	WBGene00010056	-0.492708	5.22225
										E. coli OP50 vs A. tropicalis	WBGene00016865	1.31543	5.21893
										E. coli OP50 vs A. tropicalis	WBGene00017733	-0.44168	5.2182
										E. coli OP50 vs A. tropicalis	WBGene00011638	-0.494796	5.21002
										E. coli OP50 vs A. tropicalis	WBGene00008682	-0.346757	5.20622
										E. coli OP50 vs A. tropicalis	WBGene00011481	-0.33285	5.2058
										E. coli OP50 vs A. tropicalis	WBGene00012582	1.11102	5.19947
										E. coli OP50 vs A. tropicalis	WBGene00021757	-0.499082	5.19751
										E. coli OP50 vs A. tropicalis	WBGene00021311	-0.416533	5.19752
										E. coli OP50 vs A. tropicalis	WBGene00021847	-0.417488	5.19669
										E. coli OP50 vs A. tropicalis	WBGene00008719	3.67538	5.19517
										E. coli OP50 vs A. tropicalis	WBGene00014173	4.58221	5.19456
										E. coli OP50 vs A. tropicalis	WBGene00018335	-0.74861	5.19029
										E. coli OP50 vs A. tropicalis	WBGene00008226	1.79649	5.18902
										E. coli OP50 vs A. tropicalis	WBGene00006609	0.781501	5.1859
										E. coli OP50 vs A. tropicalis	WBGene00015538	-0.961443	5.18343
										E. coli OP50 vs A. tropicalis	WBGene00011240	-0.330301	5.17502
										E. coli OP50 vs A. tropicalis	WBGene00007877	0.712506	5.17447
										E. coli OP50 vs A. tropicalis	WBGene00008014	3.46803	5.17441
										E. coli OP50 vs A. tropicalis	WBGene00000100	0.819337	5.17377
										E. coli OP50 vs A. tropicalis	WBGene00044019	-0.884898	5.17347
										E. coli OP50 vs A. tropicalis	WBGene00022197	0.905499	5.17158
										E. coli OP50 vs A. tropicalis	WBGene00000941	-0.740425	5.16944
										E. coli OP50 vs A. tropicalis	WBGene00007053	0.842836	5.16884
										E. coli OP50 vs A. tropicalis	WBGene00021930	-0.583518	5.16473
										E. coli OP50 vs A. tropicalis	WBGene00009006	-0.449189	5.16387
										E. coli OP50 vs A. tropicalis	WBGene00016088	2.09222	5.16225
										E. coli OP50 vs A. tropicalis	WBGene00011404	-0.726786	5.16225
										E. coli OP50 vs A. tropicalis	WBGene00011679	-0.590403	5.16151
										E. coli OP50 vs A. tropicalis	WBGene00000696	-1.06072	5.15919
										E. coli OP50 vs A. tropicalis	WBGene00006997	-0.383634	5.15776
										E. coli OP50 vs A. tropicalis	WBGene00013679	-0.350786	5.15449
										E. coli OP50 vs A. tropicalis	WBGene00013841	3.10406	5.15251
										E. coli OP50 vs A. tropicalis	WBGene00016669	7.35437	5.15205
										E. coli OP50 vs A. tropicalis	WBGene00007681	-0.530207	5.15021
										E. coli OP50 vs A. tropicalis	WBGene00017123	0.833528	5.147
										E. coli OP50 vs A. tropicalis	WBGene00050974	6.46228	5.1461
										E. coli OP50 vs A. tropicalis	WBGene00009047	-4.25606	5.14465
										E. coli OP50 vs A. tropicalis	WBGene00013100	2.70713	5.14138
										E. coli OP50 vs A. tropicalis	WBGene00013836	2.40657	5.14176
										E. coli OP50 vs A. tropicalis	WBGene00016099	-1.14673	5.14145
										E. coli OP50 vs A. tropicalis	WBGene00000455	2.12258	5.13821
										E. coli OP50 vs A. tropicalis	WBGene00219218	-0.909604	5.13708
										E. coli OP50 vs A. tropicalis	WBGene00004347	1.06565	5.13469
										E. coli OP50 vs A. tropicalis	WBGene00003822	0.851232	5.12825
										E. coli OP50 vs A. tropicalis	WBGene00020379	1.74419	5.12706
										E. coli OP50 vs A. tropicalis	WBGene00019986	0.708278	5.12467
										E. coli OP50 vs A. tropicalis	WBGene00019821	-0.395111	5.12298
										E. coli OP50 vs A. tropicalis	WBGene00014153	1.98789	5.12203
										E. coli OP50 vs A. tropicalis	WBGene00014137	-0.990392	5.12024
										E. coli OP50 vs A. tropicalis	WBGene00016146	2.31009	5.11745
										E. coli OP50 vs A. tropicalis	WBGene00022117	-0.483113	5.11696
										E. coli OP50 vs A. tropicalis	WBGene00009977	0.581166	5.11366
										E. coli OP50 vs A. tropicalis	WBGene00007413	-0.568077	5.11072
										E. coli OP50 vs A. tropicalis	WBGene00010781	-0.533948	5.11012
										E. coli OP50 vs A. tropicalis	WBGene00004981	-0.451957	5.10735
										E. coli OP50 vs A. tropicalis	WBGene00008622	1.03321	5.10697
										E. coli OP50 vs A. tropicalis	WBGene00001005	-0.421183	5.105
										E. coli OP50 vs A. tropicalis	WBGene00020699	3.24485	5.10385
										E. coli OP50 vs A. tropicalis	WBGene00020375	-0.392634	5.10343
										E. coli OP50 vs A. tropicalis	WBGene00010835	3.55445	5.10315
										E. coli OP50 vs A. tropicalis	WBGene00018743	2.10899	5.10054
										E. coli OP50 vs A. tropicalis	WBGene00017775	-0.392647	5.09969
										E. coli OP50 vs A. tropicalis	WBGene00003245	1.3943	5.09968
										E. coli OP50 vs A. tropicalis	WBGene00019935	-1.32052	5.08977
										E. coli OP50 vs A. tropicalis	WBGene00003732	0.961812	5.08968
										E. coli OP50 vs A. tropicalis	WBGene00017641	-0.596532	5.08876
										E. coli OP50 vs A. tropicalis	WBGene00018352	3.67745	5.08854
										E. coli OP50 vs A. tropicalis	WBGene00007878	0.77637	5.08631
										E. coli OP50 vs A. tropicalis	WBGene00018762	-0.698013	5.08573
										E. coli OP50 vs A. tropicalis	WBGene00015860	-2.59896	5.08537
										E. coli OP50 vs A. tropicalis	WBGene00021056	-0.402566	5.0818
										E. coli OP50 vs A. tropicalis	WBGene00007443	-0.60619	5.08003
										E. coli OP50 vs A. tropicalis	WBGene00016392	-0.483381	5.07477
										E. coli OP50 vs A. tropicalis	WBGene00015130	-0.426553	5.07407
										E. coli OP50 vs A. tropicalis	WBGene00006928	-1.40325	5.07379
										E. coli OP50 vs A. tropicalis	WBGene00004010	0.751966	5.07099
										E. coli OP50 vs A. tropicalis	WBGene00006817	-0.423297	5.06828
										E. coli OP50 vs A. tropicalis	WBGene00219950	3.0071	5.06796
										E. coli OP50 vs A. tropicalis	WBGene00004470	-0.550794	5.06563
										E. coli OP50 vs A. tropicalis	WBGene00001506	3.22962	5.06318
										E. coli OP50 vs A. tropicalis	WBGene00004435	-0.577051	5.05954
										E. coli OP50 vs A. tropicalis	WBGene00023418	-0.391465	5.05565
										E. coli OP50 vs A. tropicalis	WBGene00021326	1.97113	5.05087
										E. coli OP50 vs A. tropicalis	WBGene00000301	1.48602	5.04921
										E. coli OP50 vs A. tropicalis	WBGene00006708	-0.480858	5.04756
										E. coli OP50 vs A. tropicalis	WBGene00019022	1.42152	5.0468
										E. coli OP50 vs A. tropicalis	WBGene00008258	-0.897561	5.04325
										E. coli OP50 vs A. tropicalis	WBGene00007331	1.13539	5.04288
										E. coli OP50 vs A. tropicalis	WBGene00008781	-0.712507	5.04131
										E. coli OP50 vs A. tropicalis	WBGene00006916	-0.42051	5.03861
										E. coli OP50 vs A. tropicalis	WBGene00004169	0.905774	5.03446
										E. coli OP50 vs A. tropicalis	WBGene00006876	-0.812457	5.0311
										E. coli OP50 vs A. tropicalis	WBGene00012529	-1.24782	5.02977
										E. coli OP50 vs A. tropicalis	WBGene00017332	2.97581	5.02753
										E. coli OP50 vs A. tropicalis	WBGene00021691	0.797335	5.02288
										E. coli OP50 vs A. tropicalis	WBGene00004727	0.721461	5.01745
										E. coli OP50 vs A. tropicalis	WBGene00018701	0.434055	5.01196
										E. coli OP50 vs A. tropicalis	WBGene00007716	2.77811	5.0117
										E. coli OP50 vs A. tropicalis	WBGene00003727	-2.38746	5.01056
										E. coli OP50 vs A. tropicalis	WBGene00003707	1.92314	5.00694
										E. coli OP50 vs A. tropicalis	WBGene00015278	-1.02866	5.0009
										E. coli OP50 vs A. tropicalis	WBGene00007581	-0.363691	5.00098
										E. coli OP50 vs A. tropicalis	WBGene00008927	0.927181	5.00038
										E. coli OP50 vs A. tropicalis	WBGene00021875	2.10686	4.99879
										E. coli OP50 vs A. tropicalis	WBGene00003982	-0.680838	4.99806
										E. coli OP50 vs A. tropicalis	WBGene00000240	-1.0951	4.99697
										E. coli OP50 vs A. tropicalis	WBGene00021340	0.676985	4.99482
										E. coli OP50 vs A. tropicalis	WBGene00009698	1.74274	4.9932
										E. coli OP50 vs A. tropicalis	WBGene00012239	2.84753	4.99313
										E. coli OP50 vs A. tropicalis	WBGene00014134	-3.1186	4.99096
										E. coli OP50 vs A. tropicalis	WBGene00000591	0.559103	4.99005
										E. coli OP50 vs A. tropicalis	WBGene00009992	-0.314805	4.99015
										E. coli OP50 vs A. tropicalis	WBGene00001325	0.576693	4.98821
										E. coli OP50 vs A. tropicalis	WBGene00003571	-1.56765	4.98652
										E. coli OP50 vs A. tropicalis	WBGene00004217	-0.472173	4.98494
										E. coli OP50 vs A. tropicalis	WBGene00011430	1.86475	4.9819
										E. coli OP50 vs A. tropicalis	WBGene00003950	-0.604232	4.97858
										E. coli OP50 vs A. tropicalis	WBGene00007073	1.46792	4.97593
										E. coli OP50 vs A. tropicalis	WBGene00020378	1.15662	4.97239
										E. coli OP50 vs A. tropicalis	WBGene00004468	-0.460647	4.97104
										E. coli OP50 vs A. tropicalis	WBGene00007328	3.2827	4.96888
										E. coli OP50 vs A. tropicalis	WBGene00015884	3.26513	4.96155
										E. coli OP50 vs A. tropicalis	WBGene00017751	-1.46883	4.95867
										E. coli OP50 vs A. tropicalis	WBGene00017349	-0.508691	4.95646
										E. coli OP50 vs A. tropicalis	WBGene00018894	-0.540968	4.95512
										E. coli OP50 vs A. tropicalis	WBGene00004350	0.589505	4.95393
										E. coli OP50 vs A. tropicalis	WBGene00022306	0.433576	4.95198
										E. coli OP50 vs A. tropicalis	WBGene00012585	1.24931	4.95086
										E. coli OP50 vs A. tropicalis	WBGene00019333	-0.398338	4.94817
										E. coli OP50 vs A. tropicalis	WBGene00006870	1.88792	4.94713
										E. coli OP50 vs A. tropicalis	WBGene00010727	-0.843293	4.94477
										E. coli OP50 vs A. tropicalis	WBGene00001948	1.54872	4.94463
										E. coli OP50 vs A. tropicalis	WBGene00018073	-0.624625	4.93854
										E. coli OP50 vs A. tropicalis	WBGene00010238	0.942319	4.93772
										E. coli OP50 vs A. tropicalis	WBGene00009820	0.999146	4.93739
										E. coli OP50 vs A. tropicalis	WBGene00004949	1.50566	4.93338
										E. coli OP50 vs A. tropicalis	WBGene00011036	-0.446924	4.92832
										E. coli OP50 vs A. tropicalis	WBGene00014697	0.89633	4.92796
										E. coli OP50 vs A. tropicalis	WBGene00018804	1.56566	4.92708
										E. coli OP50 vs A. tropicalis	WBGene00000224	0.948445	4.92596
										E. coli OP50 vs A. tropicalis	WBGene00013018	-0.538726	4.92473
										E. coli OP50 vs A. tropicalis	WBGene00009952	-0.408092	4.92223
										E. coli OP50 vs A. tropicalis	WBGene00009156	1.88682	4.92074
										E. coli OP50 vs A. tropicalis	WBGene00015463	-0.410067	4.91931
										E. coli OP50 vs A. tropicalis	WBGene00009562	1.02811	4.91658
										E. coli OP50 vs A. tropicalis	WBGene00019013	-0.397212	4.91522
										E. coli OP50 vs A. tropicalis	WBGene00015063	1.59029	4.91469
										E. coli OP50 vs A. tropicalis	WBGene00020182	-1.12585	4.91444
										E. coli OP50 vs A. tropicalis	WBGene00011090	1.39374	4.91117
										E. coli OP50 vs A. tropicalis	WBGene00001333	-0.398476	4.91041
										E. coli OP50 vs A. tropicalis	WBGene00001757	-2.88031	4.90983
										E. coli OP50 vs A. tropicalis	WBGene00020200	0.92712	4.90728
										E. coli OP50 vs A. tropicalis	WBGene00013349	-0.590236	4.90556
										E. coli OP50 vs A. tropicalis	WBGene00013577	0.387742	4.90471
										E. coli OP50 vs A. tropicalis	WBGene00001037	-0.450804	4.90232
										E. coli OP50 vs A. tropicalis	WBGene00004749	0.684748	4.90158
										E. coli OP50 vs A. tropicalis	WBGene00008926	0.598186	4.89964
										E. coli OP50 vs A. tropicalis	WBGene00021862	4.24458	4.89811
										E. coli OP50 vs A. tropicalis	WBGene00020574	1.66498	4.89515
										E. coli OP50 vs A. tropicalis	WBGene00014087	-0.504524	4.89286
										E. coli OP50 vs A. tropicalis	WBGene00017092	3.30223	4.88435
										E. coli OP50 vs A. tropicalis	WBGene00018786	0.682809	4.88305
										E. coli OP50 vs A. tropicalis	WBGene00015752	0.752419	4.8789
										E. coli OP50 vs A. tropicalis	WBGene00015268	1.48087	4.87858
										E. coli OP50 vs A. tropicalis	WBGene00022574	2.15341	4.87815
										E. coli OP50 vs A. tropicalis	WBGene00019294	0.818082	4.87614
										E. coli OP50 vs A. tropicalis	WBGene00006571	-0.335902	4.87373
										E. coli OP50 vs A. tropicalis	WBGene00011580	-0.41494	4.87391
										E. coli OP50 vs A. tropicalis	WBGene00001230	-0.477549	4.87019
										E. coli OP50 vs A. tropicalis	WBGene00017605	-0.314842	4.86453
										E. coli OP50 vs A. tropicalis	WBGene00016173	-0.498287	4.86168
										E. coli OP50 vs A. tropicalis	WBGene00044283	1.04574	4.86109
										E. coli OP50 vs A. tropicalis	WBGene00010503	0.86108	4.85464
										E. coli OP50 vs A. tropicalis	WBGene00002850	-0.535939	4.8538
										E. coli OP50 vs A. tropicalis	WBGene00021295	-0.390616	4.85139
										E. coli OP50 vs A. tropicalis	WBGene00013143	-0.700352	4.84527
										E. coli OP50 vs A. tropicalis	WBGene00044472	3.42351	4.84239
										E. coli OP50 vs A. tropicalis	WBGene00003085	-0.358962	4.83644
										E. coli OP50 vs A. tropicalis	WBGene00007758	2.144	4.83443
										E. coli OP50 vs A. tropicalis	WBGene00009804	1.95499	4.8337
										E. coli OP50 vs A. tropicalis	WBGene00008922	-1.3654	4.83288
										E. coli OP50 vs A. tropicalis	WBGene00003788	-0.305432	4.83231
										E. coli OP50 vs A. tropicalis	WBGene00003821	-0.384952	4.8298
										E. coli OP50 vs A. tropicalis	WBGene00012252	-1.2725	4.82941
										E. coli OP50 vs A. tropicalis	WBGene00010280	-0.353215	4.82843
										E. coli OP50 vs A. tropicalis	WBGene00016166	-0.41032	4.82697
										E. coli OP50 vs A. tropicalis	WBGene00020683	-0.401071	4.82523
										E. coli OP50 vs A. tropicalis	WBGene00008357	3.81853	4.82448
										E. coli OP50 vs A. tropicalis	WBGene00194651	1.20859	4.82367
										E. coli OP50 vs A. tropicalis	WBGene00016412	-0.384097	4.81886
										E. coli OP50 vs A. tropicalis	WBGene00015186	-0.469662	4.81822
										E. coli OP50 vs A. tropicalis	WBGene00011997	1.92692	4.81569
										E. coli OP50 vs A. tropicalis	WBGene00010115	0.986519	4.81471
										E. coli OP50 vs A. tropicalis	WBGene00012339	0.986082	4.81442
										E. coli OP50 vs A. tropicalis	WBGene00008456	-0.4949	4.81334
										E. coli OP50 vs A. tropicalis	WBGene00022531	-0.324232	4.81207
										E. coli OP50 vs A. tropicalis	WBGene00017028	1.28777	4.8109
										E. coli OP50 vs A. tropicalis	WBGene00007624	-0.616196	4.8099
										E. coli OP50 vs A. tropicalis	WBGene00000143	-0.367476	4.80882
										E. coli OP50 vs A. tropicalis	WBGene00017347	-0.407498	4.80637
										E. coli OP50 vs A. tropicalis	WBGene00003956	0.578262	4.80295
										E. coli OP50 vs A. tropicalis	WBGene00007784	-0.456304	4.80288
										E. coli OP50 vs A. tropicalis	WBGene00004466	-0.464279	4.80021
										E. coli OP50 vs A. tropicalis	WBGene00002153	-0.399448	4.7987
										E. coli OP50 vs A. tropicalis	WBGene00009672	-0.362807	4.79756
										E. coli OP50 vs A. tropicalis	WBGene00021088	-0.468626	4.79485
										E. coli OP50 vs A. tropicalis	WBGene00010922	-0.457353	4.79476
										E. coli OP50 vs A. tropicalis	WBGene00003868	-0.407672	4.79455
										E. coli OP50 vs A. tropicalis	WBGene00008917	1.67029	4.79145
										E. coli OP50 vs A. tropicalis	WBGene00006775	2.6503	4.78948
										E. coli OP50 vs A. tropicalis	WBGene00013895	-1.19769	4.78846
										E. coli OP50 vs A. tropicalis	WBGene00017749	-0.486745	4.78639
										E. coli OP50 vs A. tropicalis	WBGene00001172	1.16452	4.78475
										E. coli OP50 vs A. tropicalis	WBGene00002061	-0.476849	4.78366
										E. coli OP50 vs A. tropicalis	WBGene00019800	-0.501308	4.78238
										E. coli OP50 vs A. tropicalis	WBGene00001030	-0.410068	4.78182
										E. coli OP50 vs A. tropicalis	WBGene00011340	-1.82543	4.78001
										E. coli OP50 vs A. tropicalis	WBGene00016568	1.02726	4.7797
										E. coli OP50 vs A. tropicalis	WBGene00019311	1.76179	4.77626
										E. coli OP50 vs A. tropicalis	WBGene00219609	-1.93723	4.77427
										E. coli OP50 vs A. tropicalis	WBGene00017529	2.76746	4.77262
										E. coli OP50 vs A. tropicalis	WBGene00020314	-0.392494	4.76542
										E. coli OP50 vs A. tropicalis	WBGene00022812	-0.521351	4.76479
										E. coli OP50 vs A. tropicalis	WBGene00010475	1.99695	4.76075
										E. coli OP50 vs A. tropicalis	WBGene00007980	-0.427272	4.75886
										E. coli OP50 vs A. tropicalis	WBGene00013982	2.11766	4.75665
										E. coli OP50 vs A. tropicalis	WBGene00017250	-1.2198	4.75547
										E. coli OP50 vs A. tropicalis	WBGene00012983	-0.395041	4.75531
										E. coli OP50 vs A. tropicalis	WBGene00003933	2.36619	4.74699
										E. coli OP50 vs A. tropicalis	WBGene00007680	0.922718	4.7373
										E. coli OP50 vs A. tropicalis	WBGene00017085	-0.306953	4.73413
										E. coli OP50 vs A. tropicalis	WBGene00000928	3.82883	4.73307
										E. coli OP50 vs A. tropicalis	WBGene00006367	1.40444	4.73241
										E. coli OP50 vs A. tropicalis	WBGene00021200	-0.408589	4.73112
										E. coli OP50 vs A. tropicalis	WBGene00014218	-0.386544	4.72951
										E. coli OP50 vs A. tropicalis	WBGene00022463	-0.42872	4.72615
										E. coli OP50 vs A. tropicalis	WBGene00000898	0.455131	4.72542
										E. coli OP50 vs A. tropicalis	WBGene00016844	-0.486002	4.72363
										E. coli OP50 vs A. tropicalis	WBGene00021191	-0.333658	4.72088
										E. coli OP50 vs A. tropicalis	WBGene00011488	-0.47895	4.72017
										E. coli OP50 vs A. tropicalis	WBGene00018846	-0.579619	4.71362
										E. coli OP50 vs A. tropicalis	WBGene00003401	-0.430696	4.71305
										E. coli OP50 vs A. tropicalis	WBGene00004477	-0.551872	4.7107
										E. coli OP50 vs A. tropicalis	WBGene00004955	-0.355347	4.71029
										E. coli OP50 vs A. tropicalis	WBGene00003480	1.37168	4.70841
										E. coli OP50 vs A. tropicalis	WBGene00022562	1.45979	4.70811
										E. coli OP50 vs A. tropicalis	WBGene00003991	-1.15866	4.70474
										E. coli OP50 vs A. tropicalis	WBGene00003243	1.19623	4.70414
										E. coli OP50 vs A. tropicalis	WBGene00006439	-0.252373	4.7018
										E. coli OP50 vs A. tropicalis	WBGene00020317	1.34387	4.70031
										E. coli OP50 vs A. tropicalis	WBGene00009653	3.89494	4.70067
										E. coli OP50 vs A. tropicalis	WBGene00008642	-0.504043	4.70026
										E. coli OP50 vs A. tropicalis	WBGene00016191	1.6681	4.69924
										E. coli OP50 vs A. tropicalis	WBGene00019918	1.10855	4.69449
										E. coli OP50 vs A. tropicalis	WBGene00008426	1.11497	4.69376
										E. coli OP50 vs A. tropicalis	WBGene00007683	-0.359972	4.69355
										E. coli OP50 vs A. tropicalis	WBGene00021104	-0.575835	4.68996
										E. coli OP50 vs A. tropicalis	WBGene00015196	-1.29951	4.68727
										E. coli OP50 vs A. tropicalis	WBGene00013200	-0.525375	4.6864
										E. coli OP50 vs A. tropicalis	WBGene00006342	0.952309	4.68639
										E. coli OP50 vs A. tropicalis	WBGene00001489	0.722984	4.68455
										E. coli OP50 vs A. tropicalis	WBGene00017144	-0.450465	4.6827
										E. coli OP50 vs A. tropicalis	WBGene00044665	1.10544	4.67936
										E. coli OP50 vs A. tropicalis	WBGene00013997	-0.481135	4.67905
										E. coli OP50 vs A. tropicalis	WBGene00009431	-2.17199	4.67619
										E. coli OP50 vs A. tropicalis	WBGene00014915	-0.66662	4.67576
										E. coli OP50 vs A. tropicalis	WBGene00015116	-0.797942	4.67437
										E. coli OP50 vs A. tropicalis	WBGene00001898	1.94809	4.67413
										E. coli OP50 vs A. tropicalis	WBGene00008199	-0.82238	4.67379
										E. coli OP50 vs A. tropicalis	WBGene00008900	0.847486	4.67076
										E. coli OP50 vs A. tropicalis	WBGene00020930	0.623368	4.66848
										E. coli OP50 vs A. tropicalis	WBGene00011699	3.09013	4.66842
										E. coli OP50 vs A. tropicalis	WBGene00016976	2.29202	4.66187
										E. coli OP50 vs A. tropicalis	WBGene00004487	-0.610399	4.65972
										E. coli OP50 vs A. tropicalis	WBGene00010744	1.16873	4.65972
										E. coli OP50 vs A. tropicalis	WBGene00044291	1.42375	4.65506
										E. coli OP50 vs A. tropicalis	WBGene00011768	1.32618	4.65428
										E. coli OP50 vs A. tropicalis	WBGene00013380	-0.49137	4.6535
										E. coli OP50 vs A. tropicalis	WBGene00006307	-0.323195	4.65159
										E. coli OP50 vs A. tropicalis	WBGene00013874	-0.870966	4.64717
										E. coli OP50 vs A. tropicalis	WBGene00022641	-4.09472	4.64454
										E. coli OP50 vs A. tropicalis	WBGene00000281	-0.818337	4.64397
										E. coli OP50 vs A. tropicalis	WBGene00007591	-0.661778	4.64349
										E. coli OP50 vs A. tropicalis	WBGene00021948	-1.60313	4.64325
										E. coli OP50 vs A. tropicalis	WBGene00007139	2.12889	4.64142
										E. coli OP50 vs A. tropicalis	WBGene00007549	-1.30618	4.64126
										E. coli OP50 vs A. tropicalis	WBGene00020908	0.62645	4.6383
										E. coli OP50 vs A. tropicalis	WBGene00019678	-0.576725	4.6367
										E. coli OP50 vs A. tropicalis	WBGene00009542	-0.381478	4.63513
										E. coli OP50 vs A. tropicalis	WBGene00003953	-0.448885	4.63452
										E. coli OP50 vs A. tropicalis	WBGene00016148	-0.572779	4.62963
										E. coli OP50 vs A. tropicalis	WBGene00018512	-0.36425	4.62793
										E. coli OP50 vs A. tropicalis	WBGene00011064	-0.538118	4.62699
										E. coli OP50 vs A. tropicalis	WBGene00006366	3.11589	4.62297
										E. coli OP50 vs A. tropicalis	WBGene00017153	0.726828	4.62255
										E. coli OP50 vs A. tropicalis	WBGene00008968	-0.453373	4.62029
										E. coli OP50 vs A. tropicalis	WBGene00020688	1.38625	4.61667
										E. coli OP50 vs A. tropicalis	WBGene00013958	-0.490978	4.61668
										E. coli OP50 vs A. tropicalis	WBGene00018261	1.75774	4.61569
										E. coli OP50 vs A. tropicalis	WBGene00021463	1.85753	4.61055
										E. coli OP50 vs A. tropicalis	WBGene00022087	-0.426876	4.60998
										E. coli OP50 vs A. tropicalis	WBGene00015766	-0.424269	4.60917
										E. coli OP50 vs A. tropicalis	WBGene00018132	-0.494483	4.606
										E. coli OP50 vs A. tropicalis	WBGene00045397	1.49062	4.59881
										E. coli OP50 vs A. tropicalis	WBGene00021576	1.8409	4.59618
										E. coli OP50 vs A. tropicalis	WBGene00003706	2.11609	4.59439
										E. coli OP50 vs A. tropicalis	WBGene00003740	2.61152	4.59368
										E. coli OP50 vs A. tropicalis	WBGene00001820	1.67701	4.59187
										E. coli OP50 vs A. tropicalis	WBGene00023408	1.32635	4.58657
										E. coli OP50 vs A. tropicalis	WBGene00003925	-0.503984	4.58632
										E. coli OP50 vs A. tropicalis	WBGene00018280	1.21697	4.58325
										E. coli OP50 vs A. tropicalis	WBGene00006924	-0.648928	4.58002
										E. coli OP50 vs A. tropicalis	WBGene00009367	0.435134	4.57955
										E. coli OP50 vs A. tropicalis	WBGene00011198	0.705039	4.57775
										E. coli OP50 vs A. tropicalis	WBGene00010296	-1.38463	4.57589
										E. coli OP50 vs A. tropicalis	WBGene00006311	-0.398299	4.5754
										E. coli OP50 vs A. tropicalis	WBGene00016163	-0.602364	4.57518
										E. coli OP50 vs A. tropicalis	WBGene00017698	1.30619	4.5748
										E. coli OP50 vs A. tropicalis	WBGene00018273	2.617	4.57339
										E. coli OP50 vs A. tropicalis	WBGene00007174	3.03604	4.57215
										E. coli OP50 vs A. tropicalis	WBGene00017571	1.66271	4.56797
										E. coli OP50 vs A. tropicalis	WBGene00012032	3.53832	4.56595
										E. coli OP50 vs A. tropicalis	WBGene00015139	2.85375	4.56552
										E. coli OP50 vs A. tropicalis	WBGene00004222	-0.922233	4.56502
										E. coli OP50 vs A. tropicalis	WBGene00009926	3.1779	4.5625
										E. coli OP50 vs A. tropicalis	WBGene00011181	0.821517	4.56079
										E. coli OP50 vs A. tropicalis	WBGene00009122	-0.554728	4.56093
										E. coli OP50 vs A. tropicalis	WBGene00009012	-0.322679	4.5599
										E. coli OP50 vs A. tropicalis	WBGene00014233	1.16	4.55995
										E. coli OP50 vs A. tropicalis	WBGene00018766	1.91551	4.55741
										E. coli OP50 vs A. tropicalis	WBGene00019660	-2.45377	4.55601
										E. coli OP50 vs A. tropicalis	WBGene00022399	-0.434386	4.55598
										E. coli OP50 vs A. tropicalis	WBGene00018935	-0.501297	4.55456
										E. coli OP50 vs A. tropicalis	WBGene00018900	-0.401429	4.55412
										E. coli OP50 vs A. tropicalis	WBGene00019298	1.41106	4.55272
										E. coli OP50 vs A. tropicalis	WBGene00022349	2.14991	4.5518
										E. coli OP50 vs A. tropicalis	WBGene00015083	-0.43442	4.54823
										E. coli OP50 vs A. tropicalis	WBGene00023432	1.04703	4.54833
										E. coli OP50 vs A. tropicalis	WBGene00016415	0.593638	4.54744
										E. coli OP50 vs A. tropicalis	WBGene00004767	-0.299581	4.54478
										E. coli OP50 vs A. tropicalis	WBGene00004076	-0.613429	4.54367
										E. coli OP50 vs A. tropicalis	WBGene00021058	-0.402797	4.53948
										E. coli OP50 vs A. tropicalis	WBGene00016508	-0.388189	4.53879
										E. coli OP50 vs A. tropicalis	WBGene00002064	-0.593685	4.53847
										E. coli OP50 vs A. tropicalis	WBGene00004205	-0.477886	4.53791
										E. coli OP50 vs A. tropicalis	WBGene00016892	-1.35185	4.53786
										E. coli OP50 vs A. tropicalis	WBGene00004766	-0.455309	4.53694
										E. coli OP50 vs A. tropicalis	WBGene00018103	1.97957	4.53622
										E. coli OP50 vs A. tropicalis	WBGene00013382	1.15124	4.53475
										E. coli OP50 vs A. tropicalis	WBGene00006746	1.17209	4.53451
										E. coli OP50 vs A. tropicalis	WBGene00015677	-0.411645	4.53219
										E. coli OP50 vs A. tropicalis	WBGene00019327	0.757053	4.53111
										E. coli OP50 vs A. tropicalis	WBGene00007194	-0.648226	4.52939
										E. coli OP50 vs A. tropicalis	WBGene00008400	-0.450739	4.52563
										E. coli OP50 vs A. tropicalis	WBGene00021095	2.31612	4.52564
										E. coli OP50 vs A. tropicalis	WBGene00015011	-0.482941	4.52476
										E. coli OP50 vs A. tropicalis	WBGene00016632	-0.439315	4.52341
										E. coli OP50 vs A. tropicalis	WBGene00004432	-0.443533	4.52131
										E. coli OP50 vs A. tropicalis	WBGene00001458	1.29442	4.52138
										E. coli OP50 vs A. tropicalis	WBGene00011556	-1.61528	4.52031
										E. coli OP50 vs A. tropicalis	WBGene00002012	1.75899	4.51975
										E. coli OP50 vs A. tropicalis	WBGene00000788	-0.609286	4.51954
										E. coli OP50 vs A. tropicalis	WBGene00015676	-0.476702	4.51859
										E. coli OP50 vs A. tropicalis	WBGene00004064	-0.431802	4.51655
										E. coli OP50 vs A. tropicalis	WBGene00010923	-0.287281	4.51347
										E. coli OP50 vs A. tropicalis	WBGene00004501	-0.426251	4.51275
										E. coli OP50 vs A. tropicalis	WBGene00003001	1.23832	4.50822
										E. coli OP50 vs A. tropicalis	WBGene00009743	1.32764	4.50496
										E. coli OP50 vs A. tropicalis	WBGene00021725	1.31499	4.50149
										E. coli OP50 vs A. tropicalis	WBGene00000789	0.696844	4.50104
										E. coli OP50 vs A. tropicalis	WBGene00006793	-0.438039	4.4997
										E. coli OP50 vs A. tropicalis	WBGene00013904	1.18294	4.49922
										E. coli OP50 vs A. tropicalis	WBGene00017997	-0.469017	4.49872
										E. coli OP50 vs A. tropicalis	WBGene00013001	-0.5135	4.49735
										E. coli OP50 vs A. tropicalis	WBGene00011166	1.11392	4.49515
										E. coli OP50 vs A. tropicalis	WBGene00018431	-0.475724	4.49327
										E. coli OP50 vs A. tropicalis	WBGene00004759	-0.295839	4.48303
										E. coli OP50 vs A. tropicalis	WBGene00003593	0.777653	4.48193
										E. coli OP50 vs A. tropicalis	WBGene00003377	2.36397	4.48109
										E. coli OP50 vs A. tropicalis	WBGene00044789	-0.796919	4.47915
										E. coli OP50 vs A. tropicalis	WBGene00013763	1.86302	4.47762
										E. coli OP50 vs A. tropicalis	WBGene00009993	-0.408241	4.47586
										E. coli OP50 vs A. tropicalis	WBGene00010742	1.7367	4.47373
										E. coli OP50 vs A. tropicalis	WBGene00006788	0.74253	4.47325
										E. coli OP50 vs A. tropicalis	WBGene00021019	1.6625	4.47244
										E. coli OP50 vs A. tropicalis	WBGene00017765	-0.505141	4.47032
										E. coli OP50 vs A. tropicalis	WBGene00045416	-2.56738	4.47023
										E. coli OP50 vs A. tropicalis	WBGene00007964	0.745851	4.46837
										E. coli OP50 vs A. tropicalis	WBGene00020507	-0.518268	4.45993
										E. coli OP50 vs A. tropicalis	WBGene00004086	-0.457775	4.45915
										E. coli OP50 vs A. tropicalis	WBGene00017364	1.37119	4.45936
										E. coli OP50 vs A. tropicalis	WBGene00016728	1.14042	4.45853
										E. coli OP50 vs A. tropicalis	WBGene00001413	-0.484315	4.45668
										E. coli OP50 vs A. tropicalis	WBGene00021156	1.40911	4.4562
										E. coli OP50 vs A. tropicalis	WBGene00018697	1.25883	4.45507
										E. coli OP50 vs A. tropicalis	WBGene00007064	0.739081	4.45404
										E. coli OP50 vs A. tropicalis	WBGene00009629	-1.30272	4.44614
[truncated: 1,953 more rows]

## Sheet: SF8G
Condition	Phenotype Specfic (SET1)	DEGs on Food (SET2)	Overlap (SET1 and SET2) [K]	Total Phenotype Specific Genes [M]	Total DEGs [S]	Number of Genes Used [N]	Under/Over Enriched	Fold Change	Enrichment Factor	pValue
DAF-2 Whole Body AID v KTM	6381	498	739	7120	1237	17611	over	1.48	1.48	7.90774e-46
DAF-2 Whole Body AID v KTMM	6647	534	473	7120	1007	17611	over	1.16	1.16	8.67564e-06
DAF-2 Mutant v KTM	1967	742	495	2462	1237	17611	over	2.86	2.86	4.71072e-124
DAF-2 Mutant v KTMM	2173	718	289	2462	1007	17611	over	2.05	2.05	3.05054e-36
DAF-2 Intestine AID v KTM	2932	658	579	3511	1237	17611	over	2.35	2.35	2.0904e-109
DAF-2 Intestine AID v KTMM	3168	664	343	3511	1007	17611	over	1.71	1.71	1.63992e-27
DAF-2 neuron AID v KTM	846	1034	203	1049	1237	17611	over	2.76	2.76	1.27762e-42
DAF-2 neuron AID v KTMM	926	884	123	1049	1007	17611	over	2.05	2.05	9.4221e-15
DAF-2 germline AID v KTM	821	1040	197	1018	1237	17611	over	2.76	2.76	2.6385e-41
DAF-2 germline AID v KTMM	893	882	123	1018	1007	17611	over	2.11	2.11	9.90613e-16
DAF-2 muscle AID v KTM	473	1147	90	563	1237	17611	over	2.28	2.28	1.12967e-13
DAF-2 muscle AID v KTMM	494	938	69	563	1007	17611	over	2.14	2.14	1.58094e-09

## Sheet: SF8HI
UPREGULATED Genes in intestinal DAF-2::AID and KTM fed animals					DOWNREGULATED Genes in intestinal DAF-2::AID and KTM fed animals					Condition	Phenotype Specfic (SET1)	DEGs on Food (SET2)	Overlap (SET1 and SET2) [K]	Total Phenotype Specific Genes [M]	Total DEGs [S]	Number of Genes Used [N]	Under/Over Enriched	Fold Change	Enrichment Factor	pValue
Names	total	elements			Names	total	elements			UPregulated	1647	383	281	1647	2311	17611	over	1.3	1.3	8.91285e-07
Intestine Specific DAF-2::AID Unregulated DEGs and KTM Unregulated DEGs	281	WBGene00043062			Intestine Specific DAF-2::AID Downregulated DEGs and KTM Downregulated DEGs	133	WBGene00018217			DOWNregulated	1540	440	133	1450	2023	17611	under	1.25	0.8	0.00177948
		WBGene00000218					WBGene00013083
		WBGene00013898					WBGene00017962
		WBGene00020040					WBGene00018811
		WBGene00021581					WBGene00020394
		WBGene00004990					WBGene00021590
		WBGene00013119					WBGene00044402
		WBGene00013037					WBGene00020389
		WBGene00050904					WBGene00022641
		WBGene00008876					WBGene00045399
		WBGene00010063					WBGene00022125
		WBGene00012013					WBGene00009048
		WBGene00019294					WBGene00009706
		WBGene00007963					WBGene00012130
		WBGene00011821					WBGene00012428
		WBGene00022572					WBGene00018708
		WBGene00012824					WBGene00019208
		WBGene00016332					WBGene00009453
		WBGene00022078					WBGene00007812
		WBGene00000133					WBGene00006351
		WBGene00008038					WBGene00018138
		WBGene00001158					WBGene00020182
		WBGene00008040					WBGene00014138
		WBGene00008542					WBGene00016797
		WBGene00007392					WBGene00022851
		WBGene00004986					WBGene00007330
		WBGene00003980					WBGene00008694
		WBGene00014046					WBGene00000116
		WBGene00015340					WBGene00013986
		WBGene00003564					WBGene00011979
		WBGene00001768					WBGene00015887
		WBGene00009818					WBGene00012324
		WBGene00020954					WBGene00015802
		WBGene00020017					WBGene00018898
		WBGene00017151					WBGene00015326
		WBGene00018952					WBGene00015695
		WBGene00008572					WBGene00016558
		WBGene00009518					WBGene00011668
		WBGene00011212					WBGene00019819
		WBGene00020562					WBGene00016644
		WBGene00001208					WBGene00004315
		WBGene00015759					WBGene00018910
		WBGene00019225					WBGene00020516
		WBGene00003678					WBGene00017283
		WBGene00003773					WBGene00007455
		WBGene00014252					WBGene00014092
		WBGene00002232					WBGene00014165
		WBGene00009805					WBGene00017658
		WBGene00011213					WBGene00015894
		WBGene00044468					WBGene00014941
		WBGene00000213					WBGene00021660
		WBGene00022413					WBGene00021789
		WBGene00009895					WBGene00018393
		WBGene00018292					WBGene00002025
		WBGene00021635					WBGene00016664
		WBGene00021879					WBGene00018643
		WBGene00010150					WBGene00009787
		WBGene00012113					WBGene00003517
		WBGene00021873					WBGene00000005
		WBGene00010334					WBGene00013690
		WBGene00003956					WBGene00013946
		WBGene00000831					WBGene00000751
		WBGene00008394					WBGene00012680
		WBGene00009835					WBGene00009450
		WBGene00010790					WBGene00009902
		WBGene00010769					WBGene00012909
		WBGene00018448					WBGene00006518
		WBGene00010811					WBGene00012538
		WBGene00017071					WBGene00006473
		WBGene00021336					WBGene00016874
		WBGene00006650					WBGene00020022
		WBGene00018101					WBGene00015623
		WBGene00018384					WBGene00045305
		WBGene00009637					WBGene00009824
		WBGene00018886					WBGene00021514
		WBGene00007414					WBGene00013703
		WBGene00021075					WBGene00009429
		WBGene00003096					WBGene00011753
		WBGene00019780					WBGene00011043
		WBGene00004024					WBGene00018765
		WBGene00015756					WBGene00016325
		WBGene00016883					WBGene00021830
		WBGene00008926					WBGene00017759
		WBGene00020981					WBGene00001399
		WBGene00008366					WBGene00011128
		WBGene00005001					WBGene00020756
		WBGene00022047					WBGene00011932
		WBGene00010047					WBGene00009626
		WBGene00011596					WBGene00194908
		WBGene00043702					WBGene00013007
		WBGene00002067					WBGene00013557
		WBGene00016759					WBGene00011119
		WBGene00007973					WBGene00020932
		WBGene00013900					WBGene00011676
		WBGene00011364					WBGene00019660
		WBGene00010062					WBGene00015449
		WBGene00014000					WBGene00009898
		WBGene00013639					WBGene00010277
		WBGene00019466					WBGene00016607
		WBGene00010795					WBGene00021743
		WBGene00010453					WBGene00000112
		WBGene00044206					WBGene00000988
		WBGene00000219					WBGene00021073
		WBGene00011397					WBGene00010274
		WBGene00008644					WBGene00020952
		WBGene00010503					WBGene00015413
		WBGene00020741					WBGene00010123
		WBGene00004061					WBGene00020528
		WBGene00004859					WBGene00018194
		WBGene00019105					WBGene00007947
		WBGene00000002					WBGene00022645
		WBGene00007143					WBGene00020445
		WBGene00000784					WBGene00006489
		WBGene00001157					WBGene00016653
		WBGene00011181					WBGene00007122
		WBGene00020340					WBGene00017703
		WBGene00010545					WBGene00009057
		WBGene00019298					WBGene00002183
		WBGene00000212					WBGene00012592
		WBGene00017434					WBGene00022046
		WBGene00003626					WBGene00017480
		WBGene00012525					WBGene00008584
		WBGene00014472					WBGene00019322
		WBGene00007112					WBGene00010111
		WBGene00004316					WBGene00017201
		WBGene00007228					WBGene00020311
		WBGene00044743					WBGene00022856
		WBGene00011660					WBGene00018769
		WBGene00015597					WBGene00021565
		WBGene00016594					WBGene00003704
		WBGene00013540					WBGene00013947
		WBGene00007840					WBGene00007507
		WBGene00013035					WBGene00000754
		WBGene00009226			KTM Downregulated DEGs	440	WBGene00017565
		WBGene00010684					WBGene00019187
		WBGene00018200					WBGene00022258
		WBGene00021236					WBGene00007142
		WBGene00007725					WBGene00015400
		WBGene00021587					WBGene00219826
		WBGene00003943					WBGene00016970
		WBGene00002095					WBGene00009187
		WBGene00019495					WBGene00008148
		WBGene00008220					WBGene00011404
		WBGene00017364					WBGene00008205
		WBGene00044660					WBGene00007841
		WBGene00008905					WBGene00019249
		WBGene00015251					WBGene00000549
		WBGene00000118					WBGene00011510
		WBGene00008621					WBGene00017485
		WBGene00016269					WBGene00017431
		WBGene00021167					WBGene00018656
		WBGene00002980					WBGene00003844
		WBGene00011321					WBGene00018702
		WBGene00015926					WBGene00015814
		WBGene00008499					WBGene00008436
		WBGene00017103					WBGene00009971
		WBGene00016500					WBGene00001478
		WBGene00044728					WBGene00011076
		WBGene00001506					WBGene00019965
		WBGene00009840					WBGene00003124
		WBGene00000111					WBGene00020660
		WBGene00011984					WBGene00020382
		WBGene00012727					WBGene00009049
		WBGene00015823					WBGene00011717
		WBGene00007650					WBGene00016943
		WBGene00045338					WBGene00001841
		WBGene00006527					WBGene00015186
		WBGene00010041					WBGene00016906
		WBGene00018729					WBGene00000221
		WBGene00008341					WBGene00010050
		WBGene00000781					WBGene00007362
		WBGene00000216					WBGene00014001
		WBGene00017498					WBGene00021043
		WBGene00012664					WBGene00003407
		WBGene00000149					WBGene00044107
		WBGene00017303					WBGene00008506
		WBGene00009773					WBGene00023500
		WBGene00001604					WBGene00008032
		WBGene00007748					WBGene00010887
		WBGene00045411					WBGene00005444
		WBGene00017361					WBGene00015196
		WBGene00002274					WBGene00008993
		WBGene00012134					WBGene00012293
		WBGene00009389					WBGene00004062
		WBGene00007964					WBGene00008799
		WBGene00021772					WBGene00003559
		WBGene00016866					WBGene00002044
		WBGene00013101					WBGene00008511
		WBGene00012491					WBGene00002855
		WBGene00017867					WBGene00003999
		WBGene00019368					WBGene00001684
		WBGene00003618					WBGene00012634
		WBGene00004987					WBGene00020397
		WBGene00022396					WBGene00013506
		WBGene00007404					WBGene00017948
		WBGene00012404					WBGene00000733
		WBGene00021895					WBGene00010953
		WBGene00018731					WBGene00022252
		WBGene00011517					WBGene00013379
		WBGene00009595					WBGene00017398
		WBGene00002203					WBGene00012184
		WBGene00019435					WBGene00011190
		WBGene00015052					WBGene00022227
		WBGene00194769					WBGene00014206
		WBGene00015122					WBGene00003959
		WBGene00019166					WBGene00009340
		WBGene00010083					WBGene00015096
		WBGene00007660					WBGene00021556
		WBGene00001500					WBGene00003610
		WBGene00000983					WBGene00015514
		WBGene00012582					WBGene00000083
		WBGene00009877					WBGene00016013
		WBGene00004096					WBGene00009433
		WBGene00006464					WBGene00019233
		WBGene00010475					WBGene00009430
		WBGene00016670					WBGene00019620
		WBGene00016335					WBGene00016435
		WBGene00020135					WBGene00023492
		WBGene00004993					WBGene00004007
		WBGene00010540					WBGene00017329
		WBGene00020158					WBGene00007890
		WBGene00020016					WBGene00009334
		WBGene00007440					WBGene00020315
		WBGene00016052					WBGene00010780
		WBGene00004898					WBGene00000673
		WBGene00007550					WBGene00011487
		WBGene00000981					WBGene00010256
		WBGene00011849					WBGene00002258
		WBGene00021055					WBGene00006591
		WBGene00020710					WBGene00009982
		WBGene00020869					WBGene00006937
		WBGene00009778					WBGene00018594
		WBGene00002979					WBGene00017881
		WBGene00017834					WBGene00044988
		WBGene00019986					WBGene00006692
		WBGene00009886					WBGene00010904
		WBGene00011330					WBGene00020169
		WBGene00022423					WBGene00000668
		WBGene00016407					WBGene00017923
		WBGene00045412					WBGene00018250
		WBGene00016845					WBGene00003497
		WBGene00012398					WBGene00019550
		WBGene00005003					WBGene00019743
		WBGene00017582					WBGene00000528
		WBGene00011166					WBGene00004000
		WBGene00010049					WBGene00010064
		WBGene00001852					WBGene00000713
		WBGene00022858					WBGene00011293
		WBGene00050899					WBGene00003607
		WBGene00020455					WBGene00045316
		WBGene00019902					WBGene00016511
		WBGene00010116					WBGene00000175
		WBGene00017501					WBGene00003214
		WBGene00001730					WBGene00022072
		WBGene00022861					WBGene00016234
		WBGene00010897					WBGene00015399
		WBGene00019748					WBGene00000977
		WBGene00021340					WBGene00019473
		WBGene00018184					WBGene00022270
		WBGene00017840					WBGene00018491
		WBGene00021081					WBGene00017126
		WBGene00050974					WBGene00007423
		WBGene00002054					WBGene00001428
		WBGene00019717					WBGene00000693
		WBGene00016438					WBGene00003727
		WBGene00003097					WBGene00001404
		WBGene00012144					WBGene00016892
		WBGene00018755					WBGene00011147
		WBGene00016022					WBGene00021645
		WBGene00011445					WBGene00001752
		WBGene00017964					WBGene00016027
		WBGene00003628					WBGene00009952
		WBGene00003388					WBGene00006914
		WBGene00219316					WBGene00002055
		WBGene00019779					WBGene00017756
		WBGene00022010					WBGene00011112
		WBGene00000214					WBGene00021430
		WBGene00007855					WBGene00016877
		WBGene00008229					WBGene00016838
		WBGene00001623					WBGene00014054
		WBGene00004108					WBGene00019515
KTM Unregulated DEGs	383	WBGene00086565					WBGene00010266
		WBGene00006753					WBGene00001694
		WBGene00001591					WBGene00016739
		WBGene00016237					WBGene00008583
		WBGene00010133					WBGene00015278
		WBGene00020208					WBGene00001068
		WBGene00021691					WBGene00011844
		WBGene00002090					WBGene00020917
		WBGene00004994					WBGene00010833
		WBGene00010740					WBGene00015512
		WBGene00008596					WBGene00022644
		WBGene00001837					WBGene00020437
		WBGene00007358					WBGene00010128
		WBGene00007878					WBGene00020446
		WBGene00021028					WBGene00020587
		WBGene00006017					WBGene00021703
		WBGene00010034					WBGene00000373
		WBGene00018906					WBGene00220000
		WBGene00010238					WBGene00021448
		WBGene00015768					WBGene00008714
		WBGene00016669					WBGene00019234
		WBGene00044772					WBGene00007833
		WBGene00015551					WBGene00020115
		WBGene00016406					WBGene00010660
		WBGene00006636					WBGene00004875
		WBGene00012211					WBGene00019100
		WBGene00021237					WBGene00006601
		WBGene00015878					WBGene00021354
		WBGene00019104					WBGene00007402
		WBGene00007140					WBGene00006075
		WBGene00008483					WBGene00001633
		WBGene00219308					WBGene00010879
		WBGene00021124					WBGene00003997
		WBGene00012467					WBGene00021503
		WBGene00016884					WBGene00001713
		WBGene00006309					WBGene00020166
		WBGene00009945					WBGene00018823
		WBGene00016180					WBGene00020891
		WBGene00020649					WBGene00019967
		WBGene00019947					WBGene00000245
		WBGene00015609					WBGene00003658
		WBGene00008014					WBGene00014202
		WBGene00018264					WBGene00018603
		WBGene00018725					WBGene00000675
		WBGene00012448					WBGene00019742
		WBGene00007919					WBGene00010657
		WBGene00009236					WBGene00017331
		WBGene00013866					WBGene00013874
		WBGene00006930					WBGene00045275
		WBGene00045461					WBGene00021779
		WBGene00012911					WBGene00001819
		WBGene00019029					WBGene00013497
		WBGene00004155					WBGene00008566
		WBGene00018990					WBGene00001149
		WBGene00015042					WBGene00022245
		WBGene00019644					WBGene00015172
		WBGene00018055					WBGene00010659
		WBGene00018274					WBGene00010058
		WBGene00011450					WBGene00014003
		WBGene00194815					WBGene00006760
		WBGene00016379					WBGene00019232
		WBGene00018052					WBGene00009789
		WBGene00268213					WBGene00021425
		WBGene00001754					WBGene00021835
		WBGene00007141					WBGene00016218
		WBGene00009435					WBGene00003411
		WBGene00013650					WBGene00016274
		WBGene00014955					WBGene00009047
		WBGene00011167					WBGene00015469
		WBGene00044283					WBGene00014253
		WBGene00010461					WBGene00006685
		WBGene00001795					WBGene00010658
		WBGene00019507					WBGene00004930
		WBGene00001523					WBGene00019001
		WBGene00021602					WBGene00007236
		WBGene00015080					WBGene00004258
		WBGene00008342					WBGene00020247
		WBGene00011756					WBGene00011353
		WBGene00015216					WBGene00009677
		WBGene00020940					WBGene00021994
		WBGene00000872					WBGene00020962
		WBGene00021057					WBGene00004373
		WBGene00044315					WBGene00011556
		WBGene00235352					WBGene00001038
		WBGene00008221					WBGene00009431
		WBGene00017378					WBGene00011102
		WBGene00000726					WBGene00011307
		WBGene00017197					WBGene00008923
		WBGene00022256					WBGene00015933
		WBGene00022115					WBGene00003482
		WBGene00018683					WBGene00021975
		WBGene00021582					WBGene00044094
		WBGene00000521					WBGene00019890
		WBGene00011800					WBGene00017301
		WBGene00009326					WBGene00008258
		WBGene00017594					WBGene00011679
		WBGene00019549					WBGene00008446
		WBGene00020699					WBGene00018519
		WBGene00013976					WBGene00015344
		WBGene00009991					WBGene00010928
		WBGene00016017					WBGene00013489
		WBGene00020574					WBGene00006493
		WBGene00012312					WBGene00011884
		WBGene00020617					WBGene00020280
		WBGene00012256					WBGene00019656
		WBGene00012212					WBGene00017734
		WBGene00007658					WBGene00002250
		WBGene00016732					WBGene00007593
		WBGene00269355					WBGene00004235
		WBGene00015884					WBGene00001387
		WBGene00020004					WBGene00021709
		WBGene00022584					WBGene00002053
		WBGene00021011					WBGene00000996
		WBGene00008658					WBGene00044898
		WBGene00017146					WBGene00013587
		WBGene00011723					WBGene00004064
		WBGene00007275					WBGene00014258
		WBGene00003645					WBGene00020128
		WBGene00020880					WBGene00002135
		WBGene00001065					WBGene00019219
		WBGene00020453					WBGene00021647
		WBGene00023501					WBGene00002199
		WBGene00003099					WBGene00020215
		WBGene00020698					WBGene00017436
		WBGene00016061					WBGene00015660
		WBGene00009772					WBGene00011831
		WBGene00009466					WBGene00001520
		WBGene00009984					WBGene00001244
		WBGene00011953					WBGene00007807
		WBGene00020870					WBGene00019730
		WBGene00007393					WBGene00003091
		WBGene00021010					WBGene00021979
		WBGene00009192					WBGene00007422
		WBGene00003093					WBGene00013136
		WBGene00012930					WBGene00007565
		WBGene00022181					WBGene00011694
		WBGene00010835					WBGene00011232
		WBGene00021352					WBGene00000752
		WBGene00019164					WBGene00001685
		WBGene00012070					WBGene00021224
		WBGene00016976					WBGene00010988
		WBGene00003238					WBGene00000696
		WBGene00219216					WBGene00008803
		WBGene00044296					WBGene00008829
		WBGene00173294					WBGene00016860
		WBGene00014954					WBGene00000609
		WBGene00001395					WBGene00001155
		WBGene00011578					WBGene00015913
		WBGene00023432					WBGene00001794
		WBGene00009642					WBGene00016219
		WBGene00000223					WBGene00003530
		WBGene00022673					WBGene00044998
		WBGene00001858					WBGene00001774
		WBGene00020882					WBGene00000761
		WBGene00013118					WBGene00022471
		WBGene00022490					WBGene00016097
		WBGene00017334					WBGene00001397
		WBGene00021820					WBGene00009785
		WBGene00000799					WBGene00016025
		WBGene00016314					WBGene00022497
		WBGene00021805					WBGene00012880
		WBGene00010791					WBGene00002262
		WBGene00008960					WBGene00004222
		WBGene00000910					WBGene00011826
		WBGene00017258					WBGene00008936
		WBGene00014152					WBGene00008296
		WBGene00021321					WBGene00077761
		WBGene00006926					WBGene00012608
		WBGene00044697					WBGene00016786
		WBGene00018225					WBGene00023209
		WBGene00021326					WBGene00020895
		WBGene00021797					WBGene00000972
		WBGene00009237					WBGene00012439
		WBGene00022643					WBGene00019738
		WBGene00008669					WBGene00020148
		WBGene00004003					WBGene00013765
		WBGene00003724					WBGene00001241
		WBGene00077764					WBGene00003643
		WBGene00020609					WBGene00007388
		WBGene00004779					WBGene00016862
		WBGene00000541					WBGene00016204
		WBGene00003095					WBGene00077690
		WBGene00006609					WBGene00006404
		WBGene00017093					WBGene00019830
		WBGene00009903					WBGene00007946
		WBGene00018760					WBGene00000115
		WBGene00007677					WBGene00014164
		WBGene00009486					WBGene00002146
		WBGene00019284					WBGene00020082
		WBGene00014132					WBGene00010998
		WBGene00003234					WBGene00008602
		WBGene00001463					WBGene00000757
		WBGene00008127					WBGene00012987
		WBGene00004157					WBGene00015464
		WBGene00009215					WBGene00017874
		WBGene00021239					WBGene00044191
		WBGene00003941					WBGene00011006
		WBGene00020774					WBGene00003786
		WBGene00022818					WBGene00010370
		WBGene00012968					WBGene00010055
		WBGene00019138					WBGene00000775
		WBGene00008376					WBGene00019914
		WBGene00010196					WBGene00010727
		WBGene00020878					WBGene00010834
		WBGene00008980					WBGene00009177
		WBGene00009857					WBGene00022683
		WBGene00019547					WBGene00007108
		WBGene00189950					WBGene00000283
		WBGene00020456					WBGene00016020
		WBGene00008634					WBGene00000535
		WBGene00001501					WBGene00000239
		WBGene00010018					WBGene00000680
		WBGene00018343					WBGene00008486
		WBGene00016450					WBGene00000597
		WBGene00004988					WBGene00020436
		WBGene00012011					WBGene00020207
		WBGene00018400					WBGene00000136
		WBGene00007996					WBGene00015355
		WBGene00008757					WBGene00007516
		WBGene00003094					WBGene00003485
		WBGene00016331					WBGene00018682
		WBGene00012612					WBGene00009434
		WBGene00018700					WBGene00000783
		WBGene00017433					WBGene00018293
		WBGene00004088					WBGene00018145
		WBGene00001714					WBGene00020058
		WBGene00022821					WBGene00015043
		WBGene00014005					WBGene00185014
		WBGene00003689					WBGene00014244
		WBGene00022314					WBGene00013901
		WBGene00020700					WBGene00011719
		WBGene00269434					WBGene00007071
		WBGene00001156					WBGene00007691
		WBGene00012311					WBGene00015391
		WBGene00020611					WBGene00000656
		WBGene00009850					WBGene00015525
		WBGene00013934					WBGene00007424
		WBGene00012854					WBGene00017979
		WBGene00000705					WBGene00016095
		WBGene00022345					WBGene00009674
		WBGene00020326					WBGene00007848
		WBGene00019300					WBGene00000114
		WBGene00020881					WBGene00000181
		WBGene00020938					WBGene00003982
		WBGene00021612					WBGene00015298
		WBGene00018342					WBGene00010368
		WBGene00010189					WBGene00008594
		WBGene00011675					WBGene00000557
		WBGene00004789					WBGene00007257
		WBGene00014770					WBGene00015896
		WBGene00012819					WBGene00013164
		WBGene00004999					WBGene00009686
		WBGene00003562					WBGene00021146
		WBGene00014136					WBGene00009224
		WBGene00017490					WBGene00017082
		WBGene00020256					WBGene00019565
		WBGene00009643					WBGene00016942
		WBGene00003654					WBGene00009980
		WBGene00020879					WBGene00010646
		WBGene00008753					WBGene00020185
		WBGene00008915					WBGene00017244
		WBGene00017092					WBGene00015141
		WBGene00012747					WBGene00003572
		WBGene00194985					WBGene00013481
		WBGene00019977					WBGene00020557
		WBGene00012032					WBGene00011938
		WBGene00011699					WBGene00007384
		WBGene00016893					WBGene00007591
		WBGene00012199					WBGene00013074
		WBGene00017205					WBGene00018744
		WBGene00012213					WBGene00017336
		WBGene00019030					WBGene00012122
		WBGene00010516					WBGene00010296
		WBGene00005535					WBGene00010878
		WBGene00008593					WBGene00003647
		WBGene00003828					WBGene00021070
		WBGene00017500					WBGene00006588
		WBGene00003710					WBGene00044922
		WBGene00019668					WBGene00003162
		WBGene00000195					WBGene00008922
		WBGene00019699					WBGene00009221
		WBGene00019116					WBGene00001674
		WBGene00044213					WBGene00022178
		WBGene00017691					WBGene00013216
		WBGene00013439					WBGene00021939
		WBGene00020704					WBGene00021872
		WBGene00009859					WBGene00219590
		WBGene00044719					WBGene00007913
		WBGene00009311					WBGene00007605
		WBGene00019421					WBGene00012149
		WBGene00020550					WBGene00013238
		WBGene00003968					WBGene00004256
		WBGene00018724			Intestine Specific DAF-2::AID Downregulated DEGs	1450	WBGene00016799
		WBGene00001776					WBGene00011879
		WBGene00008097					WBGene00007630
		WBGene00013080					WBGene00000377
		WBGene00017499					WBGene00011885
		WBGene00021598					WBGene00013766
		WBGene00018803					WBGene00021348
		WBGene00044287					WBGene00010325
		WBGene00017677					WBGene00001840
		WBGene00009503					WBGene00010616
		WBGene00008597					WBGene00004704
		WBGene00003553					WBGene00015112
		WBGene00020740					WBGene00001303
		WBGene00019932					WBGene00012094
		WBGene00022233					WBGene00003231
		WBGene00006016					WBGene00002196
		WBGene00013146					WBGene00011016
		WBGene00017961					WBGene00012999
		WBGene00044280					WBGene00004152
		WBGene00018153					WBGene00012650
		WBGene00020786					WBGene00022970
		WBGene00021603					WBGene00004808
		WBGene00014052					WBGene00000913
		WBGene00021335					WBGene00015487
		WBGene00006611					WBGene00002059
		WBGene00011486					WBGene00008132
		WBGene00008368					WBGene00003577
		WBGene00002259					WBGene00003464
		WBGene00016191					WBGene00018934
		WBGene00018907					WBGene00001566
		WBGene00021862					WBGene00004042
		WBGene00014761					WBGene00010231
		WBGene00004989					WBGene00014240
		WBGene00021238					WBGene00020054
		WBGene00015350					WBGene00022783
		WBGene00009836					WBGene00012416
		WBGene00001781					WBGene00003406
		WBGene00015471					WBGene00020757
		WBGene00021624					WBGene00008042
		WBGene00014057					WBGene00010759
		WBGene00011010					WBGene00021133
		WBGene00012257					WBGene00004269
		WBGene00015047					WBGene00005019
		WBGene00005931					WBGene00001584
		WBGene00021834					WBGene00011061
		WBGene00017382					WBGene00013340
		WBGene00003699					WBGene00004185
		WBGene00013329					WBGene00001975
		WBGene00044696					WBGene00022881
		WBGene00009146					WBGene00021826
		WBGene00020590					WBGene00021899
		WBGene00001493					WBGene00017536
		WBGene00003387					WBGene00001020
		WBGene00004219					WBGene00021088
		WBGene00003707					WBGene00001499
		WBGene00007967					WBGene00011891
		WBGene00012518					WBGene00020549
		WBGene00019831					WBGene00009451
		WBGene00007779					WBGene00018391
		WBGene00000979					WBGene00021012
		WBGene00004005					WBGene00009671
		WBGene00019411					WBGene00019836
		WBGene00001165					WBGene00019563
		WBGene00015476					WBGene00022792
		WBGene00015822					WBGene00012936
		WBGene00011801					WBGene00001686
		WBGene00019146					WBGene00003229
		WBGene00044757					WBGene00009606
		WBGene00009777					WBGene00006699
		WBGene00001617					WBGene00004984
		WBGene00012717					WBGene00185005
		WBGene00015949					WBGene00002076
		WBGene00015776					WBGene00011275
		WBGene00001391					WBGene00001999
		WBGene00020374					WBGene00020771
		WBGene00002030					WBGene00020687
		WBGene00007675					WBGene00007564
		WBGene00020873					WBGene00017058
		WBGene00007867					WBGene00008166
		WBGene00045207					WBGene00002136
		WBGene00018640					WBGene00019678
		WBGene00015045					WBGene00012361
		WBGene00011798					WBGene00012638
		WBGene00022040					WBGene00007927
		WBGene00009213					WBGene00004296
		WBGene00015633					WBGene00013771
		WBGene00015783					WBGene00023489
		WBGene00009883					WBGene00018483
		WBGene00219592					WBGene00016340
		WBGene00020681					WBGene00004767
		WBGene00045293					WBGene00017506
Intestine Specific DAF-2::AID Unregulated DEGs	1647	WBGene00000966					WBGene00044067
		WBGene00001651					WBGene00000836
		WBGene00271815					WBGene00011689
		WBGene00006803					WBGene00006929
		WBGene00003524					WBGene00012968
		WBGene00009957					WBGene00009922
		WBGene00015472					WBGene00003801
		WBGene00007282					WBGene00013474
		WBGene00001262					WBGene00012769
		WBGene00017578					WBGene00011730
		WBGene00018051					WBGene00007184
		WBGene00001753					WBGene00011011
		WBGene00020369					WBGene00007445
		WBGene00008709					WBGene00018735
		WBGene00011460					WBGene00002073
		WBGene00021369					WBGene00017356
		WBGene00019249					WBGene00007787
		WBGene00014125					WBGene00008764
		WBGene00006331					WBGene00000931
		WBGene00012782					WBGene00018366
		WBGene00006472					WBGene00007332
		WBGene00009008					WBGene00014247
		WBGene00001459					WBGene00010555
		WBGene00012606					WBGene00020423
		WBGene00003844					WBGene00016415
		WBGene00044553					WBGene00022493
		WBGene00018702					WBGene00000008
		WBGene00017747					WBGene00023068
		WBGene00019611					WBGene00007413
		WBGene00004758					WBGene00006606
		WBGene00015602					WBGene00007248
		WBGene00004855					WBGene00011501
		WBGene00007210					WBGene00000878
		WBGene00011182					WBGene00007766
		WBGene00007251					WBGene00008480
		WBGene00002783					WBGene00004497
		WBGene00003552					WBGene00018900
		WBGene00010877					WBGene00003062
		WBGene00009395					WBGene00020498
		WBGene00003842					WBGene00007215
		WBGene00003400					WBGene00001039
		WBGene00004751					WBGene00002124
		WBGene00009801					WBGene00016066
		WBGene00009741					WBGene00013735
		WBGene00005189					WBGene00011368
		WBGene00011259					WBGene00019400
		WBGene00011977					WBGene00045383
		WBGene00002299					WBGene00003765
		WBGene00045455					WBGene00009035
		WBGene00020080					WBGene00007625
		WBGene00007557					WBGene00020715
		WBGene00011423					WBGene00011538
		WBGene00006371					WBGene00010512
		WBGene00016599					WBGene00006843
		WBGene00016943					WBGene00004459
		WBGene00010115					WBGene00004388
		WBGene00006604					WBGene00007979
		WBGene00021625					WBGene00003157
		WBGene00008301					WBGene00010595
		WBGene00008200					WBGene00016202
		WBGene00015605					WBGene00003924
		WBGene00008944					WBGene00015755
		WBGene00008549					WBGene00001511
		WBGene00011331					WBGene00004461
		WBGene00012027					WBGene00019380
		WBGene00021043					WBGene00016541
		WBGene00018286					WBGene00021579
		WBGene00015889					WBGene00016391
		WBGene00017315					WBGene00004374
		WBGene00018538					WBGene00022201
		WBGene00001630					WBGene00006053
		WBGene00008311					WBGene00022394
		WBGene00006893					WBGene00003081
		WBGene00010724					WBGene00006390
		WBGene00022801					WBGene00007089
		WBGene00016539					WBGene00016823
		WBGene00016785					WBGene00003036
		WBGene00002008					WBGene00010238
		WBGene00001441					WBGene00007587
		WBGene00017218					WBGene00016374
		WBGene00014505					WBGene00022739
		WBGene00019911					WBGene00013544
		WBGene00005444					WBGene00004132
		WBGene00008851					WBGene00009621
		WBGene00004232					WBGene00004813
		WBGene00016030					WBGene00009515
		WBGene00003233					WBGene00008535
		WBGene00022417					WBGene00000883
		WBGene00004062					WBGene00023419
		WBGene00008799					WBGene00009084
		WBGene00000522					WBGene00001372
		WBGene00017773					WBGene00006051
		WBGene00008404					WBGene00003601
		WBGene00003559					WBGene00018578
		WBGene00000480					WBGene00018891
		WBGene00009583					WBGene00004466
		WBGene00022797					WBGene00004409
		WBGene00011707					WBGene00001005
		WBGene00000370					WBGene00007952
		WBGene00003999					WBGene00022244
		WBGene00000985					WBGene00003602
		WBGene00018737					WBGene00010056
		WBGene00003669					WBGene00002000
		WBGene00003515					WBGene00023291
		WBGene00001453					WBGene00021595
		WBGene00018026					WBGene00017750
		WBGene00044636					WBGene00004505
		WBGene00009899					WBGene00004806
		WBGene00011052					WBGene00013267
		WBGene00011474					WBGene00001914
		WBGene00008654					WBGene00004111
		WBGene00007453					WBGene00195063
		WBGene00012069					WBGene00011063
		WBGene00017487					WBGene00001001
		WBGene00000558					WBGene00001977
		WBGene00009973					WBGene00017978
		WBGene00002023					WBGene00008371
		WBGene00004216					WBGene00011319
		WBGene00007372					WBGene00008399
		WBGene00016719					WBGene00018343
		WBGene00022353					WBGene00010629
		WBGene00008850					WBGene00013109
		WBGene00002268					WBGene00219803
		WBGene00012901					WBGene00017982
		WBGene00013963					WBGene00003992
		WBGene00018758					WBGene00000796
		WBGene00010987					WBGene00003077
		WBGene00010935					WBGene00019162
		WBGene00002052					WBGene00020652
		WBGene00009691					WBGene00009959
		WBGene00003822					WBGene00015180
		WBGene00017807					WBGene00016837
		WBGene00005657					WBGene00008428
		WBGene00001196					WBGene00006512
		WBGene00000613					WBGene00013349
		WBGene00016654					WBGene00020589
		WBGene00018374					WBGene00001051
		WBGene00015868					WBGene00016073
		WBGene00004951					WBGene00010922
		WBGene00001787					WBGene00001226
		WBGene00000653					WBGene00007050
		WBGene00004184					WBGene00019246
		WBGene00013732					WBGene00014183
		WBGene00019939					WBGene00010351
		WBGene00015682					WBGene00004015
		WBGene00010522					WBGene00002191
		WBGene00010424					WBGene00017134
		WBGene00001145					WBGene00004498
		WBGene00016013					WBGene00016890
		WBGene00022410					WBGene00009092
		WBGene00013560					WBGene00008959
		WBGene00015453					WBGene00019540
		WBGene00010135					WBGene00003154
		WBGene00003733					WBGene00022069
		WBGene00000036					WBGene00007195
		WBGene00000971					WBGene00018893
		WBGene00021586					WBGene00017119
		WBGene00016435					WBGene00013143
		WBGene00020563					WBGene00008642
		WBGene00004059					WBGene00011320
		WBGene00045096					WBGene00006977
		WBGene00012362					WBGene00013436
		WBGene00018350					WBGene00021074
		WBGene00021549					WBGene00003395
		WBGene00020315					WBGene00001601
		WBGene00015780					WBGene00009993
		WBGene00043097					WBGene00017386
		WBGene00019311					WBGene00008440
		WBGene00020806					WBGene00009031
[truncated: 1,478 more rows]

## Sheet: SF8K
food	worm	area	mean	StdDev	Mode	Min	Max	IntDen	Median	RawIntDen
[truncated: 40 more rows]

[truncated: 1 more sheets: SF8K Summary Statistics PRISM]
