# Supplementary material for: Kombucha Tea-associated microbes remodel host metabolic pathways to suppress lipid accumulation
Source: PLoS Genet. 2024 Mar 28;20(3):e1011003. doi: 10.1371/journal.pgen.1011003 (PMC10977768; doi:10.1371/journal.pgen.1011003)
Supplement: S13 Data — (XLSX) [file pgen.1011003.s026.xlsx]

## Sheet: SF9A
food	worm	Area	Mean	StdDev	Mode	Min	Max	IntDen	Median	RawIntDen		food	worm	Area	Mean	StdDev	Mode	Min	Max	IntDen	Median	RawIntDen		food	worm	Area	Mean	StdDev	Mode	Min	Max	IntDen	Median	RawIntDen
E. coli OP50	1	28787	3621.04	848.956	3500	2180	10149	104238887	3479	104238887		KTM	1	19553	4193.03	1688.85	3463	2227	13786	81986297	3524	81986297		KTM-M	1	24078	3396.43	912.683	2963	2134	9674	81779178	3154	81779178
E. coli OP50	2	23614	3568.33	866.403	3413	2066	11197	84262597	3428	84262597		KTM	2	24332	4378	1340.95	3689	2629	12092	106525516	3815	106525516		KTM-M	2	34511	3830.46	1401.18	2968	2097	15173	132192997	3422	132192997
E. coli OP50	3	28780	3491.96	774.003	3414	2187	9225	100498486	3367	100498486		KTM	3	18699	4033.66	1071.25	3445	2436	12345	75425379	3621	75425379		KTM-M	3	29771	3662.1	1067.39	3246	2281	10130	109024377	3353	109024377
E. coli OP50	4	28072	3651.95	971.428	3321	2091	9653	102517480	3432	102517480		KTM	4	17758	4246.71	1445.86	3463	2616	14116	75413057	3644	75413057		KTM-M	4	28037	3472.62	850.97	3054	2134	8225	97361799	3220	97361799
E. coli OP50	5	29716	3611.7	871.243	3494	2202	9726	107325202	3425	107325202		KTM	5	23873	4324.93	1376.1	3671	2582	11398	103249077	3774	103249077		KTM-M	5	31554	4051.92	1413.84	2934	2170	11737	127854241	3411	127854241
E. coli OP50	6	28725	3692.07	813.405	3440	2254	9168	106054786	3514	106054786		KTM	6	21028	4751.63	2240.78	3780	2522	18182	99917325	3790	99917325		KTM-M	6	32938	4098.18	1418.91	3355	2282	10860	134985852	3447	134985852
E. coli OP50	7	30872	3754.15	831.482	3617	2356	12157	115898010	3621	115898010		KTM	7	22907	4318.97	1624.06	3513	2444	13129	98934695	3632	98934695		KTM-M	7	37812	3760.98	1090.72	3415	2190	9875	142210299	3430	142210299
E. coli OP50	8	30653	3601.61	437.153	3606	2256	6664	110400163	3558	110400163		KTM	8	17230	4446.37	1782.37	3747	2173	20285	76610898	3800	76610898		KTM-M	8	34914	3638.05	920.699	3044	2277	9432	127018910	3379	127018910
E. coli OP50	9	29053	3832.19	922.185	3665	2384	10707	111336721	3605	111336721		KTM	9	21486	4596.92	1814.25	3731	2666	15508	98769468	3804	98769468		KTM-M	9	36600	4114.72	1278.34	3281	2373	11018	150598834	3535	150598834
E. coli OP50	10	24362	4024.11	1170.52	3664	2491	12885	98035327	3700	98035327		KTM	10	19339	5032.74	2879.22	3444	2295	20189	97328169	3621	97328169		KTM-M	10	28451	3763.5	1127.92	3313	2150	11063	107075315	3435	107075315
E. coli OP50	11	25588	3619.55	926.251	3434	2285	10539	92617025	3429	92617025		KTM	11	22278	4664.56	2292.64	3473	2345	16064	103917030	3581	103917030		KTM-M	11	38239	4181.66	1380.12	3251	2056	10768	159902461	3652	159902461
E. coli OP50	12	29779	3607.86	955.694	3024	2162	10321	107438378	3382	107438378		KTM	12	19867	4044.89	1472.27	3369	2450	11050	80359924	3414	80359924		KTM-M	12	34455	3913.22	973.69	3396	2123	9468	134830160	3571	134830160
E. coli OP50	13	28512	3309.43	731.693	3021	2167	8707	94358611	3133	94358611		KTM	13	19887	4039.66	1848.3	3056	2178	13972	80336769	3283	80336769		KTM-M	13	33861	3758.6	996.843	2901	2201	9090	127270093	3430	127270093
E. coli OP50	14	23145	3530.14	756.205	3405	2157	10115	81705050	3403	81705050		KTM	14	17626	4639.71	2352.57	3421	2213	15688	81779562	3487	81779562		KTM-M	14	29486	3304.11	639.857	2975	2182	9424	97424836	3184	97424836
E. coli OP50	15	20643	3605.74	933.559	3373	2180	11722	74433227	3398	74433227		KTM	15	17906	4456.62	2112.48	3290	2229	23655	79800257	3518	79800257		KTM-M	15	36542	3953.61	1323.63	3364	2193	11766	144472744	3489	144472744
E. coli OP50	16	29787	3309.11	535.947	2999	2141	6119	98568469	3274	98568469		KTM	16	19287	5032.24	2880.25	3444	2295	20189	97056793	3615	97056793		KTM-M	16	27637	3279.83	618.463	2951	2038	6867	90644696	3146	90644696
E. coli OP50	17	25491	3658.52	840.427	3598	1869	9695	93259313	3508	93259313		KTM	17	18981	4395.37	2474.31	2707	1916	17311	83428461	3219	83428461		KTM-M	17	24452	3425.35	940.279	2963	2030	10701	83756664	3166	83756664
E. coli OP50	18	32133	3423.5	360.683	3349	2378	5294	110007377	3422	110007377		KTM	18	15239	4006.34	768.831	3716	2730	8919	61052666	3762	61052666		KTM-M	18	26350	3769.89	1232.95	2949	2091	12039	99336621	3391	99336621
E. coli OP50	19	26598	3760.51	1138.49	3501	2372	13296	100021942	3509	100021942		KTM	19	15519	4401.5	1367.03	3761	2538	13019	68306893	3834	68306893		KTM-M	19	31274	3623.35	941.412	2952	2147	9421	113316536	3306	113316536
E. coli OP50	20	26830	3469.93	874.296	3425	2165	9770	93098087	3340	93098087		KTM	20	18240	4478.43	1451.41	3791	2702	10981	81686506	3859	81686506		KTM-M	20	33914	3537.55	1069.29	3049	1966	10381	119972602	3249	119972602
E. coli OP50	21	29005	3254.18	625.033	3050	2166	8490	94387458	3145	94387458		KTM	21	19909	4719.25	1752.42	3836	2884	17833	93955493	3939	93955493		KTM-M	21	35451	3483.6	1050.03	2940	1917	10220	123497046	3065	123497046
E. coli OP50	22	25109	3663.64	793.878	3476	1993	13616	91990338	3480	91990338		KTM	22	25068	4404.89	1504.1	3514	2488	12757	110421646	3730	110421646		KTM-M	22	34414	3861.13	1285.09	2931	2093	11564	132876847	3497	132876847
E. coli OP50	23	24589	2909.14	516.433	2812	1788	5127	71532729	2809	71532729		KTM	23	19604	4352.09	1733.16	3702	2468	14023	85318377	3711	85318377		KTM-M	23	32765	3979.89	1477.6	2844	1956	12082	130400952	3355	130400952
E. coli OP50	24	27946	3114.92	766.289	3100	2089	7984	87049549	2982	87049549		KTM	24	21165	4406.01	1548.19	3756	2441	11984	93253135	3738	93253135		KTM-M	24	35187	3863.89	1188.88	3411	1809	12198	135958728	3437	135958728
E. coli OP50	25	26391	3252.21	1036.94	2609	1898	11682	85829161	2935	85829161		KTM	25	19947	4217.72	1943.02	3116	2157	16472	84130806	3376	84130806		KTM-M	25	38626	3407.34	1109.83	2567	1711	9293	131612075	2956	131612075
E. coli OP50	26	22740	2889.79	647.804	2384	1815	7321	65713787	2744	65713787		KTM	26	12386	3888.42	1351.55	3149	2176	11661	48161971	3353	48161971		KTM-M	26	24636	4297.73	1658.44	3385	2350	17789	105878923	3661	105878923
E. coli OP50	27	26156	3781.79	915.419	3442	2272	11940	98916598	3566	98916598		KTM	27	19047	4931.14	2048.47	3738	2347	14337	93923457	3895	93923457		KTM-M	27	27609	3606.22	1017.44	3347	2142	10516	99564063	3342	99564063
E. coli OP50	28	22840	3645.93	800.128	3399	2508	12019	83273118	3513	83273118		KTM	28	19568	4632.98	1982.23	3738	2551	21157	90658141	3842	90658141		KTM-M	28	29428	3651.45	923.97	3188	2224	10920	107454877	3374	107454877
E. coli OP50	29	22652	3911.37	1074.26	3333	2488	13592	88600269	3559	88600269		KTM	29	23376	4317.2	1561.55	3605	2522	16757	100918810	3729	100918810		KTM-M	29	37146	3503.09	837.142	2819	2146	11352	130125658	3326	130125658
E. coli OP50	30	24647	3499.24	405.707	3275	2509	5780	86245759	3449	86245759		KTM	30	17579	4173.12	1202.81	3562	2312	10419	73359338	3679	73359338		KTM-M	30	33857	3516.43	915.83	3266	2089	11284	119055844	3270	119055844
E. coli OP50	31	25630	3661.17	1082.12	3378	2282	11795	93835880	3379	93835880		KTM	31	22956	4601.54	1955.26	3617	2475	15031	105632888	3714	105632888		KTM-M	31	41634	4280.62	1752.96	3004	2106	15188	178219328	3456	178219328
E. coli OP50	32	24159	3499.58	1079.23	3267	2210	12388	84546430	3263	84546430		KTM	32	19810	4139.05	896.538	3832	2604	9279	81994506	3873	81994506		KTM-M	32	28576	3575.18	1009.19	3056	1984	10584	102164335	3268	102164335
E. coli OP50	33	23665	3166.31	630.067	2908	2104	7417	74930635	3000	74930635		KTM	33	17633	5036.92	2160.88	3497	2442	20548	88816051	3840	88816051		KTM-M	33	39162	3664.54	841.983	2957	1625	8129	143510554	3511	143510554
E. coli OP50	34	22002	3212.59	726.326	3034	2103	8138	70683389	3064	70683389		KTM	34	21975	4981.62	3054.96	3351	2229	24209	109471057	3584	109471057		KTM-M	34	37203	4267.45	1626.35	3339	2194	15020	158761777	3547	158761777
E. coli OP50	35	22669	3408.88	879.391	3371	2200	8706	77275810	3243	77275810		KTM	35	21253	4729.46	2227.78	3426	2543	18301	100515300	3660	100515300		KTM-M	35	42549	4326.74	1301.51	3414	2458	12540	184098573	3900	184098573
E. coli OP50	36	21716	3372.2	726.679	3062	1905	9361	73230809	3233	73230809		KTM	36	20527	4196.78	1744.44	3437	2256	15804	86147259	3460	86147259		KTM-M	36	35355	3736.23	962.854	3037	2171	8741	132094305	3422	132094305
E. coli OP50	37	21902	3504.62	940.069	3341	2255	9715	76758276	3289	76758276		KTM	37	17416	4719.46	2495.68	3372	2295	17954	82194171	3565	82194171		KTM-M	37	30523	3791.81	884.844	3309	2262	8260	115737527	3476	115737527
E. coli OP50	38	23203	3575.85	738.213	3474	2456	9577	82970344	3448	82970344		KTM	38	7587	4163.53	1315.53	3252	2257	10083	31588723	3595	31588723		KTM-M	38	33544	3827.84	1214.38	2937	2151	11784	128400919	3381	128400919
E. coli OP50	39	21785	3636.57	967.298	3032	2339	10057	79222781	3356	79222781		KTM	39	20559	4668.12	2652.45	3140	2045	18731	95971949	3429	95971949		KTM-M	39	33161	3703.09	1057.27	2902	2007	8704	122798338	3363	122798338
E. coli OP50	40	23569	3520.17	767.211	3390	2270	8723	82966972	3393	82966972		KTM	40	15111	4285.88	1789.47	3213	2258	13588	64763939	3405	64763939		KTM-M	40	35976	3753.52	1137.79	2546	1841	8948	135036585	3393	135036585

## Sheet: SF9A Summary Statistics PRISM
Table Analyzed	USE						Number of families	1
Data sets analyzed	A-C						Number of comparisons per family	3
							Alpha	0.05
ANOVA summary
F	121.7						Tukey's multiple comparisons test	Mean Diff.	95.00% CI of diff.	Below threshold?	Summary	Adjusted P Value
P value	<0.0001						OP50 vs. KT	-935.6	-1083 to -788.2	Yes	****	<0.0001	A-B
P value summary	****						OP50 vs. KTMIX	-250.3	-397.6 to -102.9	Yes	***	0.0003	A-C
Significant diff. among means (P < 0.05)?	Yes						KT vs. KTMIX	685.3	538.0 to 832.7	Yes	****	<0.0001	B-C
R squared	0.6754
							Test details	Mean 1	Mean 2	Mean Diff.	SE of diff.	n1	n2	q	DF
Brown-Forsythe test							OP50 vs. KT	3516	4451	-935.6	62.08	40	40	21.31	117
F (DFn, DFd)	1.384 (2, 117)						OP50 vs. KTMIX	3516	3766	-250.3	62.08	40	40	5.701	117
P value	0.2545						KT vs. KTMIX	4451	3766	685.3	62.08	40	40	15.61	117
P value summary	ns
Are SDs significantly different (P < 0.05)?	No
Bartlett's test
Bartlett's statistic (corrected)	2.029
P value	0.3626
P value summary	ns
Are SDs significantly different (P < 0.05)?	No
ANOVA table	SS	DF	MS	F (DFn, DFd)	P value
Treatment (between columns)	18768831	2	9384415	F (2, 117) = 121.7	P<0.0001
Residual (within columns)	9018636	117	77082
Total	27787467	119
Data summary
Number of treatments (columns)	3
Number of values (total)	120

## Sheet: SF9B
genotype	food	worm	Average Length	Length in um (divided by 9.2056)
N2	E. coli OP50	1	12.6429	1.3734
N2	E. coli OP50	2	12.5518	1.36349
N2	E. coli OP50	3	13.6699	1.48495
N2	E. coli OP50	4	13.2517	1.43952
N2	E. coli OP50	5	12.3755	1.34435
N2	E. coli OP50	6	12.481	1.3558
N2	E. coli OP50	7	13.5744	1.47458
N2	E. coli OP50	8	11.5739	1.25726
N2	E. coli OP50	9	13.1342	1.42676
N2	E. coli OP50	10	13.8674	1.50641
N2	KTM	1	4.91333	0.533733
N2	KTM	2	4.30188	0.467311
N2	KTM	3	3.66322	0.397934
N2	KTM	4	3.76804	0.409321
N2	KTM	5	4.69331	0.509832
N2	KTM	6	4.7415	0.515067
N2	KTM	7	4.1636	0.45229
N2	KTM	8	3.93015	0.42693
N2	KTM	9	4.44076	0.482397
N2	KTM	10	4.9315	0.535707
N2	KTM-M	1	6.82099	0.740961
N2	KTM-M	2	7.30963	0.794042
N2	KTM-M	3	6.60378	0.717366
N2	KTM-M	4	7.8953	0.857663
N2	KTM-M	5	7.04012	0.764765
N2	KTM-M	6	8.53002	0.926612
N2	KTM-M	7	8.20042	0.890808
N2	KTM-M	8	5.35571	0.581788
N2	KTM-M	9	6.37216	0.692205
N2	KTM-M	10	7.63586	0.82948
DLS952, GMW0020 lipl-3(tm4498) lipl-2(MOS ttTi14801) lipl-1(tm1954) V; ldrIs1[Pdhs-3::dhs-3::GFP + unc-76(+)]	E. coli OP50	1	11.2001	1.21666
DLS952, GMW0020 lipl-3(tm4498) lipl-2(MOS ttTi14801) lipl-1(tm1954) V; ldrIs1[Pdhs-3::dhs-3::GFP + unc-76(+)]	E. coli OP50	2	12.3047	1.33666
DLS952, GMW0020 lipl-3(tm4498) lipl-2(MOS ttTi14801) lipl-1(tm1954) V; ldrIs1[Pdhs-3::dhs-3::GFP + unc-76(+)]	E. coli OP50	3	12.4533	1.3528
DLS952, GMW0020 lipl-3(tm4498) lipl-2(MOS ttTi14801) lipl-1(tm1954) V; ldrIs1[Pdhs-3::dhs-3::GFP + unc-76(+)]	E. coli OP50	4	12.0006	1.30362
DLS952, GMW0020 lipl-3(tm4498) lipl-2(MOS ttTi14801) lipl-1(tm1954) V; ldrIs1[Pdhs-3::dhs-3::GFP + unc-76(+)]	E. coli OP50	5	12.8806	1.39921
DLS952, GMW0020 lipl-3(tm4498) lipl-2(MOS ttTi14801) lipl-1(tm1954) V; ldrIs1[Pdhs-3::dhs-3::GFP + unc-76(+)]	E. coli OP50	6	10.3792	1.12749
DLS952, GMW0020 lipl-3(tm4498) lipl-2(MOS ttTi14801) lipl-1(tm1954) V; ldrIs1[Pdhs-3::dhs-3::GFP + unc-76(+)]	E. coli OP50	7	12.2339	1.32896
DLS952, GMW0020 lipl-3(tm4498) lipl-2(MOS ttTi14801) lipl-1(tm1954) V; ldrIs1[Pdhs-3::dhs-3::GFP + unc-76(+)]	E. coli OP50	8	11.2793	1.22526
DLS952, GMW0020 lipl-3(tm4498) lipl-2(MOS ttTi14801) lipl-1(tm1954) V; ldrIs1[Pdhs-3::dhs-3::GFP + unc-76(+)]	E. coli OP50	9	11.3325	1.23104
DLS952, GMW0020 lipl-3(tm4498) lipl-2(MOS ttTi14801) lipl-1(tm1954) V; ldrIs1[Pdhs-3::dhs-3::GFP + unc-76(+)]	E. coli OP50	10	11.6188	1.26214
DLS952, GMW0020 lipl-3(tm4498) lipl-2(MOS ttTi14801) lipl-1(tm1954) V; ldrIs1[Pdhs-3::dhs-3::GFP + unc-76(+)]	KTM	1	3.08561	0.335189
DLS952, GMW0020 lipl-3(tm4498) lipl-2(MOS ttTi14801) lipl-1(tm1954) V; ldrIs1[Pdhs-3::dhs-3::GFP + unc-76(+)]	KTM	2	4.97786	0.540743
DLS952, GMW0020 lipl-3(tm4498) lipl-2(MOS ttTi14801) lipl-1(tm1954) V; ldrIs1[Pdhs-3::dhs-3::GFP + unc-76(+)]	KTM	3	7.52459	0.817393
DLS952, GMW0020 lipl-3(tm4498) lipl-2(MOS ttTi14801) lipl-1(tm1954) V; ldrIs1[Pdhs-3::dhs-3::GFP + unc-76(+)]	KTM	4	3.39879	0.369208
DLS952, GMW0020 lipl-3(tm4498) lipl-2(MOS ttTi14801) lipl-1(tm1954) V; ldrIs1[Pdhs-3::dhs-3::GFP + unc-76(+)]	KTM	5	4.00414	0.434967
DLS952, GMW0020 lipl-3(tm4498) lipl-2(MOS ttTi14801) lipl-1(tm1954) V; ldrIs1[Pdhs-3::dhs-3::GFP + unc-76(+)]	KTM	6	3.79674	0.412438
DLS952, GMW0020 lipl-3(tm4498) lipl-2(MOS ttTi14801) lipl-1(tm1954) V; ldrIs1[Pdhs-3::dhs-3::GFP + unc-76(+)]	KTM	7	3.50646	0.380905
DLS952, GMW0020 lipl-3(tm4498) lipl-2(MOS ttTi14801) lipl-1(tm1954) V; ldrIs1[Pdhs-3::dhs-3::GFP + unc-76(+)]	KTM	8	3.78917	0.411616
DLS952, GMW0020 lipl-3(tm4498) lipl-2(MOS ttTi14801) lipl-1(tm1954) V; ldrIs1[Pdhs-3::dhs-3::GFP + unc-76(+)]	KTM	9	4.38507	0.476348
DLS952, GMW0020 lipl-3(tm4498) lipl-2(MOS ttTi14801) lipl-1(tm1954) V; ldrIs1[Pdhs-3::dhs-3::GFP + unc-76(+)]	KTM	10	6.02494	0.654486
DLS952, GMW0020 lipl-3(tm4498) lipl-2(MOS ttTi14801) lipl-1(tm1954) V; ldrIs1[Pdhs-3::dhs-3::GFP + unc-76(+)]	KTM-M	2004	11.8858	1.29115
DLS952, GMW0020 lipl-3(tm4498) lipl-2(MOS ttTi14801) lipl-1(tm1954) V; ldrIs1[Pdhs-3::dhs-3::GFP + unc-76(+)]	KTM-M	2000	10.0512	1.09186
DLS952, GMW0020 lipl-3(tm4498) lipl-2(MOS ttTi14801) lipl-1(tm1954) V; ldrIs1[Pdhs-3::dhs-3::GFP + unc-76(+)]	KTM-M	2001	10.0883	1.09589
DLS952, GMW0020 lipl-3(tm4498) lipl-2(MOS ttTi14801) lipl-1(tm1954) V; ldrIs1[Pdhs-3::dhs-3::GFP + unc-76(+)]	KTM-M	2006	10.8471	1.17832
DLS952, GMW0020 lipl-3(tm4498) lipl-2(MOS ttTi14801) lipl-1(tm1954) V; ldrIs1[Pdhs-3::dhs-3::GFP + unc-76(+)]	KTM-M	2007 (right)	7.58238	0.82367
DLS952, GMW0020 lipl-3(tm4498) lipl-2(MOS ttTi14801) lipl-1(tm1954) V; ldrIs1[Pdhs-3::dhs-3::GFP + unc-76(+)]	KTM-M	2007 (left)	7.73831	0.840609
DLS952, GMW0020 lipl-3(tm4498) lipl-2(MOS ttTi14801) lipl-1(tm1954) V; ldrIs1[Pdhs-3::dhs-3::GFP + unc-76(+)]	KTM-M	2008	9.98329	1.08448
DLS952, GMW0020 lipl-3(tm4498) lipl-2(MOS ttTi14801) lipl-1(tm1954) V; ldrIs1[Pdhs-3::dhs-3::GFP + unc-76(+)]	KTM-M	2009	9.05949	0.984128
DLS952, GMW0020 lipl-3(tm4498) lipl-2(MOS ttTi14801) lipl-1(tm1954) V; ldrIs1[Pdhs-3::dhs-3::GFP + unc-76(+)]	KTM-M	2012	6.69627	0.727413
DLS952, GMW0020 lipl-3(tm4498) lipl-2(MOS ttTi14801) lipl-1(tm1954) V; ldrIs1[Pdhs-3::dhs-3::GFP + unc-76(+)]	KTM-M	2013	9.5373	1.03603

## Sheet: SF9B Summary Statistics PRISM
Table Analyzed	9.2056							Number of families	1
Data sets analyzed	A-F							Number of comparisons per family	15
								Alpha	0.05
ANOVA summary
F	119.5							Tukey's multiple comparisons test	Mean Diff.	95.00% CI of diff.	Below threshold?	Summary	Adjusted P Value
P value	<0.0001							OP50 vs. lipl123_OP50	0.1243	-0.02661 to 0.2752	No	ns	0.1632	A-B
P value summary	****							OP50 vs. KTM	0.9296	0.7787 to 1.080	Yes	****	<0.0001	A-C
Significant diff. among means (P < 0.05)?	Yes							OP50 vs. lipl123_KTM	0.9193	0.7684 to 1.070	Yes	****	<0.0001	A-D
R squared	0.9171							OP50 vs. KTMM	0.6231	0.4722 to 0.7740	Yes	****	<0.0001	A-E
								OP50 vs. lipl123_KTMM	0.3873	0.2364 to 0.5382	Yes	****	<0.0001	A-F
Brown-Forsythe test								lipl123_OP50 vs. KTM	0.8053	0.6544 to 0.9562	Yes	****	<0.0001	B-C
F (DFn, DFd)	1.768 (5, 54)							lipl123_OP50 vs. lipl123_KTM	0.7951	0.6442 to 0.9459	Yes	****	<0.0001	B-D
P value	0.135							lipl123_OP50 vs. KTMM	0.4988	0.3479 to 0.6497	Yes	****	<0.0001	B-E
P value summary	ns							lipl123_OP50 vs. lipl123_KTMM	0.263	0.1121 to 0.4139	Yes	****	<0.0001	B-F
Are SDs significantly different (P < 0.05)?	No							KTM vs. lipl123_KTM	-0.01028	-0.1612 to 0.1406	No	ns	>0.9999	C-D
								KTM vs. KTMM	-0.3065	-0.4574 to -0.1556	Yes	****	<0.0001	C-E
Bartlett's test								KTM vs. lipl123_KTMM	-0.5423	-0.6932 to -0.3914	Yes	****	<0.0001	C-F
Bartlett's statistic (corrected)	16.63							lipl123_KTM vs. KTMM	-0.2962	-0.4471 to -0.1454	Yes	****	<0.0001	D-E
P value	0.0053							lipl123_KTM vs. lipl123_KTMM	-0.532	-0.6829 to -0.3811	Yes	****	<0.0001	D-F
P value summary	**							KTMM vs. lipl123_KTMM	-0.2358	-0.3867 to -0.08490	Yes	***	0.0003	E-F
Are SDs significantly different (P < 0.05)?	Yes
								Test details	Mean 1	Mean 2	Mean Diff.	SE of diff.	n1	n2	q	DF
ANOVA table	SS	DF	MS	F (DFn, DFd)	P value			OP50 vs. lipl123_OP50	1.403	1.278	0.1243	0.05107	10	10	3.441	54
Treatment (between columns)	7.794	5	1.559	F (5, 54) = 119.5	P<0.0001			OP50 vs. KTM	1.403	0.4731	0.9296	0.05107	10	10	25.74	54
Residual (within columns)	0.7042	54	0.01304					OP50 vs. lipl123_KTM	1.403	0.4833	0.9193	0.05107	10	10	25.46	54
Total	8.498	59						OP50 vs. KTMM	1.403	0.7796	0.6231	0.05107	10	10	17.25	54
								OP50 vs. lipl123_KTMM	1.403	1.015	0.3873	0.05107	10	10	10.73	54
Data summary								lipl123_OP50 vs. KTM	1.278	0.4731	0.8053	0.05107	10	10	22.3	54
Number of treatments (columns)	6							lipl123_OP50 vs. lipl123_KTM	1.278	0.4833	0.7951	0.05107	10	10	22.02	54
Number of values (total)	60							lipl123_OP50 vs. KTMM	1.278	0.7796	0.4988	0.05107	10	10	13.81	54
								lipl123_OP50 vs. lipl123_KTMM	1.278	1.015	0.263	0.05107	10	10	7.284	54
								KTM vs. lipl123_KTM	0.4731	0.4833	-0.01028	0.05107	10	10	0.2846	54
								KTM vs. KTMM	0.4731	0.7796	-0.3065	0.05107	10	10	8.488	54
								KTM vs. lipl123_KTMM	0.4731	1.015	-0.5423	0.05107	10	10	15.02	54
								lipl123_KTM vs. KTMM	0.4833	0.7796	-0.2962	0.05107	10	10	8.204	54
								lipl123_KTM vs. lipl123_KTMM	0.4833	1.015	-0.532	0.05107	10	10	14.73	54
								KTMM vs. lipl123_KTMM	0.7796	1.015	-0.2358	0.05107	10	10	6.529	54

## Sheet: SF9CDE
	gene	op50_r1	op50_r2	op50_r3	komb_1g_r1	komb_1g_r2	komb_1g_r3	komb_5g_r1	komb_5g_r2	komb_5g_r3	komb_mix_r1	komb_mix_r2	komb_mix_r3
	seip-1	1473.72	1668.77	1735.67	1617.95	1668.75	1678.08	1754.52	1821.03	1743.06	1791.56	1769.39	1865.38
	lpin-1	10483.1	10822.7	9799.46	10741.4	9290.64	15324	9964.9	11833.7	12472.9	8465.51	8320.93	7508.86
	acs-22	2674.69	2690.21	2378.45	3343.49	2622.32	3152.91	3172.51	3159.55	3257.04	2022.44	1988.67	2165.68

## Sheet: SF9CDE Summary Statistics PRISM
seip-1										lpin-1										acs-22
Table Analyzed	seip-1									Table Analyzed	lpin-1									Table Analyzed	acs-22
Data sets analyzed	A-C									Data sets analyzed	A-C									Data sets analyzed	A-C
ANOVA summary										ANOVA summary										ANOVA summary
F	3.288									F	4.517									F	26.01
P value	0.0847									P value	0.0438									P value	0.0002
P value summary	ns									P value summary	*									P value summary	***
Significant diff. among means (P < 0.05)?	No									Significant diff. among means (P < 0.05)?	Yes									Significant diff. among means (P < 0.05)?	Yes
R squared	0.4222									R squared	0.5009									R squared	0.8525
Brown-Forsythe test										Brown-Forsythe test										Brown-Forsythe test
F (DFn, DFd)	0.7322 (2, 9)									F (DFn, DFd)	2.395 (2, 9)									F (DFn, DFd)	0.2082 (2, 9)
P value	0.5074									P value	0.1466									P value	0.8158
P value summary	ns									P value summary	ns									P value summary	ns
Are SDs significantly different (P < 0.05)?	No									Are SDs significantly different (P < 0.05)?	No									Are SDs significantly different (P < 0.05)?	No
Bartlett's test										Bartlett's test										Bartlett's test
Bartlett's statistic (corrected)										Bartlett's statistic (corrected)										Bartlett's statistic (corrected)
P value										P value										P value
P value summary										P value summary										P value summary
Are SDs significantly different (P < 0.05)?										Are SDs significantly different (P < 0.05)?										Are SDs significantly different (P < 0.05)?
ANOVA table	SS	DF	MS	F (DFn, DFd)	P value					ANOVA table	SS	DF	MS	F (DFn, DFd)	P value					ANOVA table	SS	DF	MS	F (DFn, DFd)	P value
Treatment (between columns)	50119	2	25059	F (2, 9) = 3.288	P=0.0847					Treatment (between columns)	24596335	2	12298167	F (2, 9) = 4.517	P=0.0438					Treatment (between columns)	2319162	2	1159581	F (2, 9) = 26.01	P=0.0002
Residual (within columns)	68601	9	7622							Residual (within columns)	24503789	9	2722643							Residual (within columns)	401187	9	44576
Total	118720	11								Total	49100124	11								Total	2720348	11
Data summary										Data summary										Data summary
Number of treatments (columns)	3									Number of treatments (columns)	3									Number of treatments (columns)	3
Number of values (total)	12									Number of values (total)	12									Number of values (total)	12
Number of families	1									Number of families	1									Number of families	1
Number of comparisons per family	3									Number of comparisons per family	3									Number of comparisons per family	3
Alpha	0.05									Alpha	0.05									Alpha	0.05
Tukey's multiple comparisons test	Mean Diff.	95.00% CI of diff.	Below threshold?	Summary	Adjusted P Value					Tukey's multiple comparisons test	Mean Diff.	95.00% CI of diff.	Below threshold?	Summary	Adjusted P Value					Tukey's multiple comparisons test	Mean Diff.	95.00% CI of diff.	Below threshold?	Summary	Adjusted P Value
E. coli OP50 vs. KTM	-87.85	-260.2 to 84.52	No	ns	0.3703	A-B				E. coli OP50 vs. KTM	-1236	-4494 to 2021	No	ns	0.5608	A-B				E. coli OP50 vs. KTM	-536.9	-953.7 to -120.0	Yes	*	0.0144	A-B
E. coli OP50 vs. KTM-M	-182.7	-381.8 to 16.30	No	ns	0.0714	A-C				E. coli OP50 vs. KTM-M	2270	-1492 to 6032	No	ns	0.2626	A-C				E. coli OP50 vs. KTM-M	522.2	40.87 to 1003	Yes	*	0.0345	A-C
KTM vs. KTM-M	-94.88	-267.2 to 77.49	No	ns	0.3201	B-C				KTM vs. KTM-M	3506	248.6 to 6764	Yes	*	0.0359	B-C				KTM vs. KTM-M	1059	642.2 to 1476	Yes	***	0.0002	B-C
Test details	Mean 1	Mean 2	Mean Diff.	SE of diff.	n1	n2	q	DF		Test details	Mean 1	Mean 2	Mean Diff.	SE of diff.	n1	n2	q	DF		Test details	Mean 1	Mean 2	Mean Diff.	SE of diff.	n1	n2	q	DF
E. coli OP50 vs. KTM	1626	1714	-87.85	61.73	3	6	2.012	9		E. coli OP50 vs. KTM	10368	11605	-1236	1167	3	6	1.498	9		E. coli OP50 vs. KTM	2581	3118	-536.9	149.3	3	6	5.086	9
E. coli OP50 vs. KTM-M	1626	1809	-182.7	71.28	3	3	3.625	9		E. coli OP50 vs. KTM-M	10368	8098	2270	1347	3	3	2.383	9		E. coli OP50 vs. KTM-M	2581	2059	522.2	172.4	3	3	4.284	9
KTM vs. KTM-M	1714	1809	-94.88	61.73	6	3	2.173	9		KTM vs. KTM-M	11605	8098	3506	1167	6	3	4.25	9		KTM vs. KTM-M	3118	2059	1059	149.3	6	3	10.03	9
